# Supplementary material for: Global genomic analyses of wheat powdery mildew reveal association of pathogen spread with historical human migration and trade
Source: Nat Commun. 2022 Jul 26;13:4315. doi: 10.1038/s41467-022-31975-0 (PMC9315327; doi:10.1038/s41467-022-31975-0)
Supplement: Supplementary file 3 — Supplementary Data 1 [file 41467_2022_31975_MOESM3_ESM.xlsx]

## Sheet: Supplementary Data 1
Supplementary Data 1. Information about all the Blumeria graminis tritici and dicocci isolates used with geographical information, the sampling date, the host species they were found on and the number of the project the raw data can be found on. (Coordinates in italics are estimation of coordinates, while (p) in the Host Species refers to possibly, but not certainly being found on a Triticum aest…
Isolate Name	Country	Longitude (E)	Latitude (N)	Sampling Date	Host species	NCBI ACCESSION #	Mating Type	Used	Illumina Technology
ARG_3_10	Argentina	-62.0815	-32.7179	11-2016	Triticum aestivum	PRJNA625429	1-2-1	Yes	HiSeq2500
ARG_3_4	Argentina	-62.0815	-32.7179	11-2016	Triticum aestivum	PRJNA625429	1-2-1	Yes	HiSeq2500
ARG_3_5	Argentina	-62.0815	-32.7179	11-2016	Triticum aestivum	PRJNA625429	1-1-3	Yes	HiSeq2500
ARG_3_9	Argentina	-62.0815	-32.7179	11-2016	Triticum aestivum	PRJNA625429	1-1-3	Yes	HiSeq2500
ARG_4_1	Argentina	-62.0815	-32.7179	11-2016	Triticum aestivum	PRJNA625429	1-1-3	Yes	HiSeq2500
ARG_4_2	Argentina	-62.0815	-32.7179	11-2016	Triticum aestivum	PRJNA625429	1-2-1	Yes	HiSeq2500
ARG_4_6	Argentina	-62.0815	-32.7179	11-2016	Triticum aestivum	PRJNA625429	1-1-3	Yes	HiSeq2500
ARG_4_8	Argentina	-62.0815	-32.7179	11-2016	Triticum aestivum	PRJNA625429	1-2-1	Yes	HiSeq2500
AUS_Australian_Isolate	Australia	121	-26	2015	Triticum aestivum (p)	PRJNA625429	1-1-3	Yes	HiSeq4000
AUS_CUN3M	Australia	117.24	-31.66	2015	Triticum aestivum	PRJNA625429	1-1-3	Yes	HiSeq2500
AUS_FTA	Australia	115.893	-32.0061	2015	Triticum aestivum	PRJNA625429	1-1-3	Yes	HiSeq2500
CHE_07004	Switzerland	8.51596	47.4289	2007	Triticum aestivum (p)	SRP062198	1-2-1	Yes	HiSeq2000
CHE_07224	Switzerland	-	-	2007	Triticum aestivum (p)	PRJNA625429	1-1-3	Yes	HiSeq2500
CHE_07227	Switzerland	-	-	2007	Triticum aestivum (p)	PRJNA625429	1-2-1	Yes	HiSeq2500
CHE_07230	Switzerland	-	-	2007	Triticum aestivum (p)	PRJNA625429	1-2-1	Yes	HiSeq4000
CHE_07234	Switzerland	-	-	2007	Triticum aestivum (p)	PRJNA625429	1-1-3	Yes	HiSeq4000
CHE_07298	Switzerland	-	-	2007	Triticum aestivum (p)	PRJNA625429	1-2-1	Yes	HiSeq2500
CHE_10001	Switzerland	8.51596	47.4289	2010	Triticum aestivum	PRJNA625429	1-1-3	Yes	HiSeq4000
CHE_94202	Switzerland	8.82583	47.5222	06-1994	Triticum aestivum	SRP062198	1-1-3	Yes	HiSeq4000
CHE_96224	Switzerland	8.65583	47.4744	06-1996	Triticum aestivum	SRP062198	1-2-1	Yes	HiSeq2500
CHE_96229	Switzerland	8.85972	47.5328	06-1996	Triticum aestivum	PRJNA625429	1-2-1	Yes	HiSeq2500
CHE_96249	Switzerland	6.41528	46.5478	06-1996	Triticum aestivum	PRJNA625429	1-2-1	Yes	HiSeq2500
CHE_97223	Switzerland	7.24917	47.0669	06-1997	Triticum aestivum	PRJNA625429	1-1-3	Yes	HiSeq4000
CHE_97266	Switzerland	6.96639	46.8417	07-1997	Triticum aestivum	PRJNA625429	1-1-3	Yes	HiSeq2500
CHE_98013	Switzerland	6.23333	46.3833	06-1998	Triticum aestivum	PRJNA625429	1-2-1	Yes	HiSeq4000
CHE_98230	Switzerland	8.24194	47.2167	06-1998	Triticum aestivum	PRJNA625429	1-1-3	Yes	HiSeq4000
CHE_98250	Switzerland	8.24194	47.2167	06-1998	Triticum aestivum	PRJNA625429	1-2-1	Yes	HiSeq4000
CHN_1_19	China	104.679	31.468	2011	Triticum aestivum	SRP062198	1-2-1	Yes	HiSeq2000
CHN_1_25	China	104.679	31.468	2011	Triticum aestivum	SRP062198	1-1-3	Yes	HiSeq2000
CHN_1_47	China	104.679	31.468	2011	Triticum aestivum	SRP062198	1-2-1	No	HiSeq2000
CHN_1_62	China	104.679	31.468	2011	Triticum aestivum	SRP062198	1-2-1	Yes	HiSeq2000
CHN_10_40	China	102.706	25.0433	2011	Triticum aestivum	SRP062198	1-2-1	No	HiSeq2000
CHN_10_8	China	102.706	25.0433	2011	Triticum aestivum	SRP062198	1-2-1	Yes	HiSeq2000
CHN_11_133	China	112.133	32.017	2011	Triticum aestivum	SRP062198	1-2-1	Yes	HiSeq2000
CHN_11_61	China	112.133	32.017	2011	Triticum aestivum	SRP062198	1-1-3	No	HiSeq2000
CHN_11_99	China	112.133	32.017	2011	Triticum aestivum	SRP062198	1-2-1	Yes	HiSeq2000
CHN_12_24	China	104.895	25.092	2011	Triticum aestivum	SRP062198	1-2-1	No	HiSeq2000
CHN_12_3	China	104.895	25.092	2011	Triticum aestivum	SRP062198	1-1-3	Yes	HiSeq2000
CHN_12_50	China	104.895	25.092	2011	Triticum aestivum	SRP062198	1-1-3	Yes	HiSeq2000
CHN_12_82	China	104.895	25.092	2011	Triticum aestivum	SRP062198	1-2-1	Yes	HiSeq2000
CHN_13_37	China	105.935	26.249	2011	Triticum aestivum	SRP062198	1-2-1	Yes	HiSeq2000
CHN_13_50	China	105.935	26.249	2011	Triticum aestivum	SRP062198	1-2-1	No	HiSeq2000
CHN_13_51	China	105.935	26.249	2011	Triticum aestivum	SRP062198	1-1-3	Yes	HiSeq2000
CHN_13_76	China	105.935	26.249	2011	Triticum aestivum	SRP062198	1-1-3	Yes	HiSeq2000
CHN_14_17	China	112.179	34.5146	2011	Triticum aestivum	SRP062198	1-2-1	No	HiSeq2000
CHN_14_32	China	112.179	34.5146	2011	Triticum aestivum	SRP062198	1-2-1	No	HiSeq2000
CHN_15_11	China	113.223	35.2431	2011	Triticum aestivum	SRP062198	1-1-3	No	HiSeq2000
CHN_15_17	China	113.223	35.2431	2011	Triticum aestivum	SRP062198	1-1-3	Yes	HiSeq2000
CHN_15_9	China	113.223	35.2431	2011	Triticum aestivum	SRP062198	1-1-3	Yes	HiSeq2000
CHN_17_18	China	115.814	32.89	2011	Triticum aestivum	SRP062198	1-2-1	Yes	HiSeq2000
CHN_17_40	China	115.814	32.89	2011	Triticum aestivum	SRP062198	1-2-1	Yes	HiSeq2000
CHN_18_1	China	115.656	34.415	2011	Triticum aestivum	SRP062198	1-2-1	No	HiSeq2000
CHN_18_11	China	115.656	34.415	2011	Triticum aestivum	SRP062198	1-2-1	Yes	HiSeq2000
CHN_18_38	China	115.656	34.415	2011	Triticum aestivum	SRP062198	1-2-1	No	HiSeq2000
CHN_18_45	China	115.656	34.415	2011	Triticum aestivum	SRP062198	1-1-3	No	HiSeq2000
CHN_19_11	China	119.417	32.4	2011	Triticum aestivum	SRP062198	1-1-3	Yes	HiSeq2000
CHN_2_25	China	105.171	31.643	2011	Triticum aestivum	SRP062198	1-2-1	Yes	HiSeq2000
CHN_2_39	China	105.171	31.643	2011	Triticum aestivum	SRP062198	1-1-3	No	HiSeq2000
CHN_2_5	China	105.171	31.643	2011	Triticum aestivum	SRP062198	1-2-1	Yes	HiSeq2000
CHN_2_65	China	105.171	31.643	2011	Triticum aestivum	SRP062198	1-2-1	Yes	HiSeq2000
CHN_21_1	China	119.417	32.4	2011	Triticum aestivum	SRP062198	1-2-1	Yes	HiSeq2000
CHN_21_2	China	120.117	33.3833	2011	Triticum aestivum	SRP062198	1-1-3	Yes	HiSeq2000
CHN_21_8	China	119.417	32.4	2011	Triticum aestivum	SRP062198	1-2-1	Yes	HiSeq2000
CHN_24_4	China	119.217	34.6	2011	Triticum aestivum	SRP062198	1-1-3, 1-2-1	No	HiSeq2000
CHN_28_9	China	116.964	33.648	2011	Triticum aestivum	SRP062198	1-2-1	Yes	HiSeq2000
CHN_3_1	China	105.389	31.208	2011	Triticum aestivum	SRP062198	1-2-1	No	HiSeq2000
CHN_3_53	China	105.389	31.208	2011	Triticum aestivum	SRP062198	1-1-3	Yes	HiSeq2000
CHN_30_1	China	116.983	32.6167	2011	Triticum aestivum	SRP062198	1-2-1	No	HiSeq2000
CHN_34_1	China	117.283	31.8667	2011	Triticum aestivum	SRP062198	1-1-3	No	HiSeq2000
CHN_35_1	China	115.467	38.8667	2011	Triticum aestivum	SRP062198	1-2-1	Yes	HiSeq2000
CHN_35_18	China	115.467	38.8667	2011	Triticum aestivum	SRP062198	1-2-1	No	HiSeq2000
CHN_35_27	China	115.467	38.8667	2011	Triticum aestivum	SRP062198	1-2-1	No	HiSeq2000
CHN_36_3	China	114.99	38.516	2011	Triticum aestivum	SRP062198	1-1-3	Yes	HiSeq2000
CHN_36_70	China	114.99	38.516	2011	Triticum aestivum	SRP062198	1-2-1	Yes	HiSeq2000
CHN_37_34	China	114.483	38.0667	2011	Triticum aestivum	SRP062198	1-1-3	Yes	HiSeq2000
CHN_37_37	China	114.483	38.0667	2011	Triticum aestivum	SRP062198	1-2-1	No	HiSeq2000
CHN_37_38	China	114.483	38.0667	2011	Triticum aestivum	SRP062198	1-2-1	Yes	HiSeq2000
CHN_39_1	China	114.483	36.6	2011	Triticum aestivum	SRP062198	1-2-1	Yes	HiSeq2000
CHN_39_19	China	114.483	36.6	2011	Triticum aestivum	SRP062198	1-2-1	Yes	HiSeq2000
CHN_39_5	China	114.483	36.6	2011	Triticum aestivum	SRP062198	1-2-1	Yes	HiSeq2000
CHN_40_2	China	116.983	36.6667	2011	Triticum aestivum	SRP062198	1-1-3	Yes	HiSeq2000
CHN_41_5	China	117.033	35.6	2011	Triticum aestivum	SRP062198	1-1-3	No	HiSeq2000
CHN_44_3	China	116.567	35.4	2011	Triticum aestivum	SRP062198	1-1-3	No	HiSeq2000
CHN_45_10	China	105.292	34.7656	2011	Triticum aestivum	SRP062198	1-1-3	Yes	HiSeq2000
CHN_45_6	China	105.292	34.7656	2011	Triticum aestivum	SRP062198	1-2-1	Yes	HiSeq2000
CHN_46_25	China	105.292	34.7656	2011	Triticum aestivum	SRP062198	1-2-1	No	HiSeq2000
CHN_46_30	China	105.292	34.7656	2011	Triticum aestivum	SRP062198	1-1-3	Yes	HiSeq2000
CHN_46_31	China	105.292	34.7656	2011	Triticum aestivum	SRP062198	1-1-3	No	HiSeq2000
CHN_46_6	China	105.292	34.7656	2011	Triticum aestivum	SRP062198	1-2-1	No	HiSeq2000
CHN_47_1	China	104.767	32.9167	2011	Triticum aestivum	SRP062198	1-2-1	Yes	HiSeq2000
CHN_47_27	China	104.767	32.9167	2011	Triticum aestivum	SRP062198	1-1-3	No	HiSeq2000
CHN_47_3	China	104.767	32.9167	2011	Triticum aestivum	SRP062198	1-2-1	Yes	HiSeq2000
CHN_48_18	China	106.022	33.865	2011	Triticum aestivum	SRP062198	1-1-3, 1-2-1	No	HiSeq2000
CHN_48_23	China	106.022	33.865	2011	Triticum aestivum	SRP062198	1-2-1	No	HiSeq2000
CHN_48_28	China	106.022	33.865	2011	Triticum aestivum	SRP062198	1-2-1	No	HiSeq2000
CHN_49_1	China	81.3167	43.9167	2011	Triticum aestivum	SRP062198	1-2-1	Yes	HiSeq2000
CHN_5_112	China	107.75	34.2833	2011	Triticum aestivum	SRP062198	1-1-3	Yes	HiSeq2000
CHN_5_36	China	107.75	34.2833	2011	Triticum aestivum	SRP062198	1-2-1	Yes	HiSeq2000
CHN_5_83	China	107.75	34.2833	2011	Triticum aestivum	SRP062198	1-2-1	Yes	HiSeq2000
CHN_5_93	China	107.75	34.2833	2011	Triticum aestivum	SRP062198	1-2-1	Yes	HiSeq2000
CHN_50_2	China	81.3167	43.9167	2011	Triticum aestivum	SRP062198	1-1-3	Yes	HiSeq2000
CHN_51_3	China	83.1478	43.4511	2011	Triticum aestivum	SRP062198	1-2-1	Yes	HiSeq2000
CHN_52_27	China	87.9333	44.1333	2011	Triticum aestivum	SRP062198	1-1-3	No	HiSeq2000
CHN_6_21	China	107.7	34.4114	2011	Triticum aestivum	SRP062198	1-2-1	No	HiSeq2000
CHN_6_6	China	107.7	34.4114	2011	Triticum aestivum	SRP062198	1-2-1	Yes	HiSeq2000
CHN_6_69	China	107.7	34.4114	2011	Triticum aestivum	SRP062198	1-2-1	Yes	HiSeq2000
CHN_7_8	China	108.214	34.158	2011	Triticum aestivum	SRP062198	1-2-1	Yes	HiSeq2000
CHN_8_9	China	98.6	24.45	2011	Triticum aestivum	SRP062198	1-2-1	No	HiSeq2000
CHN_9_10	China	98.6	24.45	2011	Triticum aestivum	SRP062198	1-1-3	No	HiSeq2000
CHN_9_2	China	98.6	24.45	2011	Triticum aestivum	SRP062198	1-2-1	Yes	HiSeq2000
CHN_9_43	China	98.6	24.45	2011	Triticum aestivum	SRP062198	1-1-3	No	HiSeq2000
CHN_E21	China	116.383	39.9167	2011	Triticum aestivum	SRP062198	1-1-3	Yes	HiSeq2000
CHN_GZ_10	China	106.633	26.65	2013	Triticum aestivum	SRP062198	1-2-1	Yes	HiSeq2000
CHN_GZ_12	China	106.633	26.65	2013	Triticum aestivum	SRP062198	1-1-3	No	HiSeq2000
CHN_GZ_6	China	106.633	26.65	2013	Triticum aestivum	SRP062198	1-2-1	Yes	HiSeq2000
CHN_HB_13	China	112.133	32.017	2013	Triticum aestivum	SRP062198	1-1-3	Yes	HiSeq2000
CHN_HB_21	China	112.75	32.1333	2013	Triticum aestivum	SRP062198	1-2-1	Yes	HiSeq2000
CHN_HB_22	China	111.653	32.264	2013	Triticum aestivum	SRP062198	1-1-3	Yes	HiSeq2000
CHN_HB_24	China	111.653	32.264	2013	Triticum aestivum	SRP062198	1-2-1	Yes	HiSeq2000
CHN_HB_4	China	112.133	32.017	2013	Triticum aestivum	SRP062198	1-2-1	No	HiSeq2000
CHN_HG_1	China	114.8	30.45	2013	Triticum aestivum	SRP062198	1-2-1	Yes	HiSeq2000
CHN_NJ_16	China	105.062	29.5835	2013	Triticum aestivum	SRP062198	1-1-3, 1-2-1	No	HiSeq2000
CHN_NZ_1	China	111.839	31.7746	2013	Triticum aestivum	SRP062198	1-1-3	No	HiSeq2000
CHN_SC_12	China	104.066	30.657	2013	Triticum aestivum	SRP062198	1-1-3	Yes	HiSeq2000
CHN_SD_3	China	117.087	36.2004	2013	Triticum aestivum	SRP062198	1-1-3	Yes	HiSeq2000
CHN_SD_4	China	117.087	36.2004	2013	Triticum aestivum	SRP062198	1-2-1	No	HiSeq2000
CHN_SD_5	China	117.087	36.2004	2013	Triticum aestivum	SRP062198	1-1-3	Yes	HiSeq2000
FRA_ASOSAN_95_9	France	-	-	1995	Triticum aestivum	PRJNA625429	1-2-1	Yes	HiSeq2500
FRA_B_STONE_95_45	France	-	-	1995	Triticum aestivum	PRJNA625429	1-2-1	Yes	HiSeq2500
FRA_M_DOVE_94_10	France	-	-	1994	Triticum aestivum	PRJNA625429	1-2-1	Yes	HiSeq2500
FRA_MERCIA_COKER_98_25	France	-	-	1998	Triticum aestivum	PRJNA625429	1-1-3	Yes	HiSeq2500
FRA_MISSION_96_19	France	-	-	1996	Triticum aestivum	PRJNA625429	1-1-3	Yes	HiSeq2500
FRA_SYROS_2000.15	France	-	-	2000	Triticum aestivum	PRJNA625429	1-2-1	Yes	HiSeq2500
FRA_SYROS_95.54	France	-	-	1995	Triticum aestivum	PRJNA625429	1-2-1	No	HiSeq2500
GBR_FEL_09	UK	-	-	-	Triticum aestivum	PRJNA625429	1-2-1	No	HiSeq2500
GBR_JIW11	UK	-	-	-	Triticum aestivum	PRJNA625429	1-2-1	Yes	HiSeq4000
GBR_JIW2	UK	-	-	-	Triticum aestivum	SRP062198	1-1-3	Yes	HiSeq4000
GBR_JIW48	UK	-	-	-	Triticum aestivum	PRJNA625429	1-2-1	Yes	HiSeq2500
GBR_WC1110	UK	-	-	-	Triticum aestivum	PRJNA625429	1-1-3	Yes	HiSeq2500
ISR_1	Israel	35.5968	33.1299	1990	Triticum aestivum	PRJNA625429	1-1-3	No	HiSeq2500
ISR_103	Israel	35.5362	32.9332	1990	Triticum turgidum subsp. dicoccum	SRP062198	1-1-3	Yes	HiSeq2000
ISR_106	Israel	34.5074	31.4807	1990	Triticum aestivum	PRJNA625429	1-2-1	No	HiSeq2500
ISR_107	Israel	34.5074	31.4807	1990	Triticum aestivum	PRJNA625429	1-2-1	No	HiSeq2500
ISR_113	Israel	35.5362	32.9332	1990	Triticum turgidum subsp. dicoccum	PRJNA625429	1-2-1	Yes	NovaSeq6000
ISR_13	Israel	35.5968	33.1299	1990	Triticum aestivum	PRJNA625429	1-1-3	Yes	HiSeq4000
ISR_15	Israel	35.1803	32.897	1990	Triticum turgidum subsp. durum	SRP062198	1-1-3	Yes	HiSeq2000
ISR_20	Israel	35.4935	32.4715	1991	Triticum turgidum subsp. durum	PRJNA625429	1-2-1	No	HiSeq4000
ISR_202	Israel	35.0236	32.7598	2010	Triticum turgidum subsp. dicoccum	PRJNA625429	1-1-3	Yes	NovaSeq6000
ISR_203	Israel	35.5546	32.862	2010	Triticum turgidum subsp. dicoccum	PRJNA625429	1-1-3	Yes	HiSeq2500
ISR_204	Israel	35.1305	32.8743	2010	Triticum turgidum subsp. durum	SRP062198	1-1-3	Yes	HiSeq2000
ISR_205	Israel	34.6889	31.7466	2010	Triticum turgidum subsp. durum	PRJNA625429	1-1-3	Yes	HiSeq2500
ISR_206	Israel	35.0452	31.6747	2010	Triticum turgidum subsp. dicoccum	PRJNA625429	1-2-1	Yes	NovaSeq6000
ISR_207	Israel	35.0315	31.7844	2010	Triticum turgidum subsp. dicoccum	SRP062198	1-2-1	Yes	HiSeq2000
ISR_208	Israel	35.4117	32.5064	2010	Triticum turgidum subsp. dicoccum	SRP062198	1-1-3	Yes	HiSeq2000
ISR_209	Israel	35.4414	32.4347	2010	Triticum turgidum subsp. dicoccum	SRP062198	1-1-3	Yes	HiSeq2000
ISR_210	Israel	35.3422	32.6227	2010	Triticum turgidum subsp. dicoccum	PRJNA625429	1-2-1	Yes	NovaSeq6000
ISR_211	Israel	35.428	32.4546	2010	Triticum turgidum subsp. dicoccum	PRJNA625429	1-1-3	Yes	NovaSeq6000
ISR_212	Israel	35.0236	31.9234	2010	Triticum turgidum subsp. dicoccum	PRJNA625429	1-1-3	Yes	HiSeq2500
ISR_214	Israel	35.1058	32.9382	2010	Triticum turgidum subsp. durum	PRJNA625429	1-1-3	Yes	HiSeq2500
ISR_215	Israel	35.0271	32.4775	2010	Triticum turgidum subsp. durum	SRP062198	1-1-3	Yes	HiSeq2000
ISR_216	Israel	35.0043	32.462	2010	Triticum aestivum	PRJNA625429	1-1-3	Yes	HiSeq4000
ISR_217	Israel	35.0971	32.7676	2010	Triticum aestivum	SRP062198	1-1-3	Yes	HiSeq2000
ISR_218	Israel	35.1052	32.7706	2010	Triticum aestivum	PRJNA625429	1-1-3	Yes	HiSeq2500
ISR_219	Israel	34.7506	31.7954	2010	Triticum aestivum	PRJNA625429	1-2-1	Yes	HiSeq2500
ISR_220	Israel	35.0011	32.7201	2010	Triticum turgidum subsp. dicoccum	SRP062198	1-2-1	Yes	HiSeq2000
ISR_29	Israel	35.4935	32.4715	1990	Triticum aestivum	PRJNA625429	1-2-1	No	HiSeq4000
ISR_30p	Israel	34.6064	31.6158	1991	Triticum aestivum	PRJNA625429	1-2-1	Yes	HiSeq4000
ISR_30w	Israel	34.6064	31.6158	1991	Triticum aestivum	PRJNA625429	1-2-1	No	HiSeq4000
ISR_37	Israel	34.5074	31.4807	1990	Triticum aestivum	PRJNA625429	1-2-1	No	HiSeq2500
ISR_43	Israel	34.861	31.8133	1991	Triticum aestivum	PRJNA625429	1-2-1	Yes	HiSeq4000
ISR_50	Israel	34.5074	31.4807	1990	Triticum aestivum	PRJNA625429	1-2-1	Yes	HiSeq2500
ISR_52	Israel	34.3482	31.419	1990	Triticum turgidum subsp. durum	PRJNA625429	1-2-1	Yes	HiSeq4000
ISR_58	Israel	35.5362	32.9332	1990	Triticum turgidum subsp. dicoccum	SRP062198	1-2-1	Yes	HiSeq2000
ISR_6	Israel	35.5968	33.1299	1990	Triticum aestivum	PRJNA625429	1-2-1	No	HiSeq4000
ISR_63	Israel	35.424	32.498	1990	Triticum turgidum subsp. dicoccum	SRP062198	1-1-3	Yes	HiSeq2000
ISR_66	Israel	35.5362	32.9332	1990	Triticum turgidum subsp. dicoccum	SRP062198	1-2-1	Yes	HiSeq2000
ISR_67	Israel	34.8705	31.3774	1990	Triticum turgidum subsp. durum	PRJNA625429	1-2-1	No	NovaSeq6000
ISR_7	Israel	35.5968	33.1299	1990	Triticum aestivum	SRP062198	1-2-1	Yes	HiSeq2000
ISR_70	Israel	34.4915	31.4197	1990	Triticum aestivum	SRP062198	1-2-1	Yes	HiSeq2000
ISR_8	Israel	35.5968	33.1299	1990	Triticum turgidum subsp. durum	SRP062198	1-2-1	Yes	HiSeq2000
ISR_9	Israel	35.5968	33.1299	1990	Triticum aestivum	PRJNA625429	1-1-3	Yes	HiSeq2500
ISR_94	Israel	35.4935	32.4715	1990	Triticum aestivum	PRJNA625429	1-2-1	Yes	HiSeq4000
ISR_96	Israel	34.6889	31.6669	1990	Triticum aestivum	PRJNA625429	1-2-1	No	NovaSeq6000
ISR_97	Israel	34.6889	31.6669	1990	Triticum turgidum subsp. durum	SRP062198	1-1-3	Yes	HiSeq2000
ISR_KU	Israel	34.5233	31.305	06-2017	Triticum aestivum	PRJNA625429	1-1-3	Yes	HiSeq2500
JPN_CHIKARA	Japan	139.55	35.4042	12-2015	Triticum aestivum	PRJNA625429	1-2-1	Yes	HiSeq2500
JPN_SHIHO	Japan	139.55	35.4042	12-2015	Triticum aestivum	PRJNA625429	1-2-1	No	HiSeq2500
JPN_MEK_2b	Japan	143.067	42.8833	07-2019	Triticum aestivum	PRJNA625429	1-1-3	Yes	NovaSeq6000
JPN_MEK_2c	Japan	143.067	42.8833	07-2019	Triticum aestivum	PRJNA625429	1-1-3	Yes	NovaSeq6000
JPN_MEK_13a	Japan	143.067	42.8833	07-2019	Triticum aestivum	PRJNA625429	1-2-1	Yes	NovaSeq6000
JPN_MEK_13b	Japan	143.067	42.8833	07-2019	Triticum aestivum	PRJNA625429	1-2-1	Yes	NovaSeq6000
JPN_MEK_13c	Japan	143.067	42.8833	07-2019	Triticum aestivum	PRJNA625429	1-2-1	Yes	NovaSeq6000
JPN_CHI_79a	Japan	143.067	42.8833	07-2019	Triticum aestivum	PRJNA625429	1-2-1	Yes	NovaSeq6000
JPN_CHI_79b	Japan	143.067	42.8833	07-2019	Triticum aestivum	PRJNA625429	1-2-1	Yes	NovaSeq6000
JPN_2440813_a	Japan	141.5	43.0667	07-2019	Triticum aestivum	PRJNA625429	1-1-3	Yes	NovaSeq6000
JPN_2440813_aii	Japan	141.5	43.0667	07-2019	Triticum aestivum	PRJNA625429	1-2-1	Yes	NovaSeq6000
KAZ_1a	Kazakhstan	64.4525	53.8667	08-2018	Triticum aestivum	PRJNA625429	1-2-1	Yes	NovaSeq6000
KAZ_1b	Kazakhstan	64.4525	53.8667	08-2018	Triticum aestivum	PRJNA625429	1-2-1	Yes	NovaSeq6000
KAZ_2	Kazakhstan	64.4525	53.8667	08-2018	Triticum aestivum	PRJNA625429	1-1-3	Yes	NovaSeq6000
POL_1	Poland	16.5819	51.8503	2017	Triticum aestivum	PRJNA625429	1-1-3	Yes	NovaSeq6000
POL_3	Poland	17.1611	51.8653	2018	Triticum aestivum	PRJNA625429	1-1-3	Yes	NovaSeq6000
POL_5	Poland	18.1328	50.1567	2018	Triticum aestivum	PRJNA625429	1-1-3	Yes	NovaSeq6000
POL_6	Poland	18.8646	54.0586	2018	Triticum aestivum	PRJNA625429	1-1-3	Yes	NovaSeq6000
RUS_C1	Russia	62.3697	57.6853	08-2018	Triticum aestivum	PRJNA625429	1-1-3	Yes	NovaSeq6000
RUS_K2	Russia	67.6914	55.2544	08-2018	Triticum aestivum	PRJNA625429	1-1-3	Yes	NovaSeq6000
RUS_O1a	Russia	73.3667	54.9833	08-2018	Triticum aestivum	PRJNA625429	1-2-1	Yes	NovaSeq6000
RUS_O1b	Russia	73.3667	54.9833	08-2018	Triticum aestivum	PRJNA625429	1-1-3	Yes	NovaSeq6000
TUR_1a	Turkey	30.4	40.7833	06-2018	Triticum aestivum	PRJNA625429	1-2-1	Yes	NovaSeq6000
TUR_1b	Turkey	30.4	40.7833	06-2018	Triticum aestivum	PRJNA625429	1-2-1	Yes	NovaSeq6000
TUR_1c	Turkey	30.4	40.7833	06-2018	Triticum aestivum	PRJNA625429	1-2-1	Yes	NovaSeq6000
USA_1	USA	-83.7899	30.9288	04-2014	Triticum aestivum	PRJNA625429	1-2-1	Yes	HiSeq4000
USA_2	USA	-83.7869	45.348	06-2014	Triticum aestivum	PRJNA625429	1-2-1	Yes	HiSeq2500
USA_3	USA	-78.1377	35.2294	04-2014	Triticum aestivum	PRJNA625429	1-1-3	Yes	HiSeq2500
USA_4	USA	-78.1368	35.23	04-2014	Triticum aestivum	PRJNA625429	1-2-1	Yes	HiSeq4000
USA_5	USA	-77.9394	43.2142	05-2014	Triticum aestivum	PRJNA625429	1-2-1	Yes	HiSeq2500
USA_6	USA	-81.9097	40.766	06-2014	Triticum aestivum	PRJNA625429	1-1-3	Yes	HiSeq2500
USA_7	USA	-97.103	36.124	04-2014	Triticum aestivum	PRJNA625429	1-2-1	Yes	HiSeq2500
USA_85063	USA	-	-	-	Triticum aestivum (p)	PRJNA625429	1-2-1	Yes	HiSeq4000
USA_AK3_11	USA	-84.3933	32.0336	2005	Triticum aestivum	PRJNA625429	1-1-3	Yes	HiSeq2500
USA_C3_1	USA	-77.585	35.2706	2003	Triticum aestivum	PRJNA625429	1-2-1	No	HiSeq2500
USA_C4_6	USA	-77.585	35.2706	2003	Triticum aestivum	PRJNA625429	1-1-3	Yes	HiSeq4000
USA_J2_1	USA	-76.7583	37.9575	2003	Triticum aestivum	PRJNA625429	1-2-1	Yes	HiSeq4000
USA_Ken_2_5	USA	-84.4947	38.0297	2005	Triticum aestivum	PRJNA625429	1-1-3	Yes	HiSeq2500
USA_Ken_4_3	USA	-84.4947	38.0297	2005	Triticum aestivum	PRJNA625429	1-1-3	Yes	HiSeq4000
