# Supplementary material for: Global genomic analyses of wheat powdery mildew reveal association of pathogen spread with historical human migration and trade
Source: Nat Commun. 2022 Jul 26;13:4315. doi: 10.1038/s41467-022-31975-0 (PMC9315327; doi:10.1038/s41467-022-31975-0)
Supplement: Supplementary file 4 — Supplementary Data 2 [file 41467_2022_31975_MOESM4_ESM.xlsx]

## Sheet: Supplementary Data 2
Supplementary Data 2. Singletons results for random eight isolates per population. The specific isolates used are depicted on the left. The CHNa population is included in light green, while the CHNh is included in red font.
ID	Population	Counts_Both	Counts_SNPs	Counts_INDELs
ARG_3_10	ARG	1941	1757	184
ARG_3_4	ARG	1114	976	138
ARG_3_5	ARG	1426	1229	197
ARG_3_9	ARG	2237	2018	219
ARG_4_1	ARG	15620	14677	943
ARG_4_2	ARG	9733	9032	701
ARG_4_6	ARG	13448	12530	918
ARG_4_8	ARG	6927	6427	500
CHN_1_62	CHN	16197	15195	1002
CHN_10_8	CHN	21531	20321	1210
CHN_15_17	CHN	14560	13719	841
CHN_21_1	CHN	13098	12362	736
CHN_21_2	CHN	11471	10793	678
CHN_49_1	CHN	34674	32756	1918
CHN_7_8	CHN	16328	15354	974
CHN_SD_5	CHN	23798	22406	1392
CHN_1_25	CHNa	11147	10526	621
CHN_13_76	CHNa	15276	14323	953
CHN_15_9	CHNa	12770	11946	824
CHN_17_40	CHNa	12451	11622	829
CHN_21_2	CHNa	10702	10004	698
CHN_51_3	CHNa	8572	8045	527
CHN_6_69	CHNa	12903	12019	884
CHN_E21	CHNa	8191	7666	525
CHN_12_50	CHNh	15901	14910	991
CHN_18_11	CHNh	33482	31504	1978
CHN_21_8	CHNh	15641	14655	986
CHN_35_1	CHNh	11575	10843	732
CHN_39_5	CHNh	11414	10698	716
CHN_40_2	CHNh	20118	18970	1148
CHN_50_2	CHNh	17738	16561	1177
CHN_HB_21	CHNh	18978	17960	1018
CHE_07004	EUR	25525	24005	1520
CHE_10001	EUR	25853	24334	1519
CHE_94202	EUR	31067	29269	1798
CHE_97266	EUR	39969	37581	2388
FRA_SYROS_2000_15	EUR	28808	27231	1577
GBR_JIW2	EUR	27172	25610	1562
POL_3	EUR	30918	29049	1869
POL_6	EUR	28119	26474	1645
ISR_113	ISR	43110	40753	2357
ISR_204	ISR	40232	37995	2237
ISR_215	ISR	37234	35140	2094
ISR_218	ISR	38177	35972	2205
ISR_30p	ISR	31024	29119	1905
ISR_8	ISR	50596	47872	2724
ISR_97	ISR	29698	28007	1691
ISR_K_U	ISR	48723	45918	2805
ISR_203	ISRdic	27625	25761	1864
ISR_206	ISRdic	25261	23402	1859
ISR_209	ISRdic	29080	27256	1824
ISR_211	ISRdic	24106	22471	1635
ISR_212	ISRdic	26766	24909	1857
ISR_220	ISRdic	24107	22478	1629
ISR_58	ISRdic	24077	22467	1610
ISR_66	ISRdic	25252	23448	1804
JPN_244a	JPN	7708	7247	461
JPN_244aii	JPN	8356	7839	517
JPN_CHI_79a	JPN	6578	6181	397
JPN_CHI_79b	JPN	5841	5398	443
JPN_CHIKA	JPN	22978	21493	1485
JPN_MEK_13a	JPN	5317	4968	349
JPN_MEK_13c	JPN	5117	4826	291
JPN_MEK_2b	JPN	5835	5459	376
USA_2	USA	8510	7962	548
USA_3	USA	7359	6883	476
USA_5	USA	8737	8140	597
USA_7	USA	12799	11974	825
USA_AK3_11	USA	7417	6931	486
USA_C4_6	USA	6599	6146	453
USA_J2_1	USA	7934	7404	530
USA_Ken_2_5	USA	6599	6123	476
