# Supplementary material for: Global genomic analyses of wheat powdery mildew reveal association of pathogen spread with historical human migration and trade
Source: Nat Commun. 2022 Jul 26;13:4315. doi: 10.1038/s41467-022-31975-0 (PMC9315327; doi:10.1038/s41467-022-31975-0)
Supplement: Supplementary file 5 — Supplementary Data 3 [file 41467_2022_31975_MOESM5_ESM.xlsx]

## Sheet: Supplementary Data 3
Supplementary Data 3. All the fastsimcoal2 priors that were used for the various scenarios.
Name	unif	Prior min	Prior max	bound/unbound	In which scenarios
MUTR	unif	4e-07	5e-07	bounded	All Scenarios
NCHN	unif	10	100000	bounded	All Scenarios
NDIC	unif	10	100000	bounded	All Scenarios
NEUR	unif	10	100000	bounded	All Scenarios
NISR	unif	10	100000	bounded	All Scenarios
NUSA	unif	10	100000	bounded	All Scenarios
ADM	unif	0.5	1	bounded	Rest of Scenarios
ADM	unif	1e-07	0.5	bounded	ScenarioU
ADM	unif	1e-07	0.1	bounded	ScenarioUa
CHDI	unif	12001	20000	bounded	ScenarioC	ScenarioD	ScenarioE	ScenarioF
CHDI	unif	6001	12000	bounded	ScenarioI
CHDI	unif	6001	10000	bounded	ScenarioQ
CHDI	unif	8001	12000	bounded	ScenarioR
CHEU	unif	6001	12000	bounded	ScenarioG	ScenarioH
CHEU	unif	1001	6000	bounded	ScenarioK	ScenarioL	ScenarioM	ScenarioN
CHIS	unif	6001	12000	bounded	All Scenarios
DICH	unif	12001	20000	bounded	ScenarioB	ScenarioG	ScenarioH	ScenarioUa	ScenarioU
DICH	unif	6001	12000	bounded	ScenarioK	ScenarioM
DICH	unif	10001	12000	bounded	ScenarioT
DIIS	unif	6001	12000	bounded	ScenarioA	ScenarioC	ScenarioE
DIIS	unif	12001	20000	bounded	ScenarioI	ScenarioJ	ScenarioL	ScenarioN	ScenarioO	ScenarioP
DIIS	unif	8001	12000	bounded	ScenarioQ
DIIS	unif	6001	10000	bounded	ScenarioR
DIIS	unif	10001	12000	bounded	ScenarioS
EUUS	unif	400	1000	bounded	All Scenarios
ISCH	unif	6001	12000	bounded	All Scenarios
ISDI	unif	12001	20000	bounded	All Scenarios
ISEU	unif	1001	6000	bounded	ScenarioU	ScenarioT	ScenarioS	ScenarioR	ScenarioQ	ScenarioB	ScenarioA	ScenarioS
ISEU	unif	3000	6000	bounded	ScenarioF	ScenarioC	ScenarioE	ScenarioD
ISEU	unif	6001	12000	bounded	ScenarioI	ScenarioJ	ScenarioO	ScenarioP
KIIS	unif	6001	12000	bounded	All Scenarios
USCH	unif	6001	12000	bounded	All Scenarios
USDI	unif	6001	12000	bounded	ScenarioF	ScenarioE	ScenarioH	ScenarioM	ScenarioN	ScenarioP
USDI	unif	12001	20000	bounded	ScenarioQ	ScenarioR	ScenarioS	ScenarioT
USDI	unif	100	399	bounded	ScenarioU	ScenarioUa	ScenarioBa	ScenarioAa	ScenarioIa	ScenarioJa
USIS	unif	6001	12000	bounded	All Scenarios
