# Supplementary material for: Global genomic analyses of wheat powdery mildew reveal association of pathogen spread with historical human migration and trade
Source: Nat Commun. 2022 Jul 26;13:4315. doi: 10.1038/s41467-022-31975-0 (PMC9315327; doi:10.1038/s41467-022-31975-0)
Supplement: Supplementary file 8 — Source Data [file 41467_2022_31975_MOESM8_ESM.zip]

Archive with 75 entries (74 files):
- Source Data/
- Source Data/Fig_2b_diversity.txt
- Source Data/Fig_3a_ARG.msmc2.txt
- Source Data/Fig_3a_CHNa.msmc2.txt
- Source Data/Fig_3a_CHNh.msmc2.txt
- Source Data/Fig_3a_EUR.msmc2.txt
- Source Data/Fig_3a_ISRdic.msmc2.txt
- Source Data/Fig_3a_ISRR.msmc2.txt
- Source Data/Fig_3a_JPN.msmc2.txt
- Source Data/Fig_3b_cross_coalescence_chnh_arg.msmc.txt
- Source Data/Fig_3b_cross_coalescence_chnh_chna.msmc.txt
- Source Data/Fig_3b_cross_coalescence_chnh_isrdic.msmc.txt
- Source Data/Fig_3b_cross_coalescence_eur_arg.msmc.txt
- Source Data/Fig_3b_cross_coalescence_eur_chna.msmc.txt
- Source Data/Fig_3b_cross_coalescence_eur_chnh.msmc.txt
- Source Data/Fig_3b_cross_coalescence_eur_isr.msmc.txt
- Source Data/Fig_3b_cross_coalescence_eur_isrdic.msmc.txt
- Source Data/Fig_3b_cross_coalescence_eur_usa.msmc.txt
- Source Data/Fig_3b_cross_coalescence_Fig_3b_msmc_ARG_x_CHNa.txt
- Source Data/Fig_3b_cross_coalescence_isrdic_arg.msmc.txt
- Source Data/Fig_3b_cross_coalescence_isrdic_chna.msmc.txt
- Source Data/Fig_3b_cross_coalescence_isrdic_isr.msmc.txt
- Source Data/Fig_3b_cross_coalescence_isr_arg.msmc.txt
- Source Data/Fig_3b_cross_coalescence_isr_chna.msmc.txt
- Source Data/Fig_3b_cross_coalescence_isr_chnh.msmc.txt
- Source Data/Fig_3b_cross_coalescence_isr_isrdic.msmc.txt
- Source Data/Fig_3b_cross_coalescence_isr_usa.msmc.txt
- Source Data/Fig_3b_cross_coalescence_jpn_arg.msmc.txt
- Source Data/Fig_3b_cross_coalescence_jpn_chna.msmc.txt
- Source Data/Fig_3b_cross_coalescence_jpn_chnh.msmc.txt
- Source Data/Fig_3b_cross_coalescence_jpn_eur.msmc.txt
- Source Data/Fig_3b_cross_coalescence_jpn_isr.msmc.txt
- Source Data/Fig_3b_cross_coalescence_jpn_isrdic.msmc.txt
- Source Data/Fig_3b_cross_coalescence_jpn_usa.msmc.txt
- Source Data/Fig_3b_cross_coalescence_usa_arg.msmc.txt
- Source Data/Fig_3b_cross_coalescence_usa_chna.msmc.txt
- Source Data/Fig_3b_cross_coalescence_usa_chnh.msmc.txt
- Source Data/Fig_3b_cross_coalescence_usa_isrdic.msmc.txt
- Source Data/Fig_4a_hybrid_SNP_JPN.txt
- Source Data/Fig_4b_hybrid_SNP_CHNh.txt
- Source Data/Suppl_Fig_01_sequencing_info.txt
- Source Data/Suppl_Fig_02_SNP_quality_alternate_allele_freq.txt
- Source Data/Suppl_Fig_03_ALLSNPs.txt
- Source Data/Suppl_Fig_03_INDELs.txt
- Source Data/Suppl_Fig_03_noindels_4fdg.txt
- Source Data/Suppl_Fig_03_noindels_CDS.txt
- Source Data/Suppl_Fig_03_noindels_HIGHIMPACT.txt
- Source Data/Suppl_Fig_03_noindels_MISSENSE.txt
- Source Data/Suppl_Fig_03_noindels_NONCDS.txt
- Source Data/Suppl_Fig_03_noindels_SYNONYMOUS.txt
- Source Data/Suppl_Fig_04_InDels.txt
- Source Data/Suppl_Fig_06b_admixture_cross_validation.txt
- Source Data/Suppl_Fig_14c_dxy_50k_windows.txt
- Source Data/Suppl_Fig_15_ARG_DAF.txt
- Source Data/Suppl_Fig_15_CHNa_DAF.txt
- Source Data/Suppl_Fig_15_CHN_DAF.txt
- Source Data/Suppl_Fig_15_EUR_DAF.txt
- Source Data/Suppl_Fig_15_ISRdic_DAF.txt
- Source Data/Suppl_Fig_15_ISR_DAF.txt
- Source Data/Suppl_Fig_15_JPN_DAF.txt
- Source Data/Suppl_Fig_15_USA_DAF.txt
- Source Data/Suppl_Fig_16_ARG_DAF.txt
- Source Data/Suppl_Fig_16_CHNa_DAF.txt
- Source Data/Suppl_Fig_16_CHN_DAF.txt
- Source Data/Suppl_Fig_16_EUR_DAF.txt
- Source Data/Suppl_Fig_16_ISRdic_DAF.txt
- Source Data/Suppl_Fig_16_ISR_DAF.txt
- Source Data/Suppl_Fig_16_JPN_DAF.txt
- Source Data/Suppl_Fig_16_USA_DAF.txt
- Source Data/Suppl_Fig_18a_eval_ancestral_SNPs.txt
- Source Data/Suppl_Fig_18b_simulation_selection_windows.txt
- Source Data/Suppl_Fig_22c_treeMix_variance.txt
- Source Data/Suppl_Fig_23b_admixture_cross_validation.txt
- Source Data/Suppl_Fig_24_singleton_SNPs.txt
- Source Data/Suppl_Fig_25_TajimaD.txt
