# Supplementary material for: Global genomic analyses of wheat powdery mildew reveal association of pathogen spread with historical human migration and trade
Source: Nat Commun. 2022 Jul 26;13:4315. doi: 10.1038/s41467-022-31975-0 (PMC9315327; doi:10.1038/s41467-022-31975-0)
Supplement: Supplementary file 8 — Source Data [file 41467_2022_31975_MOESM8_ESM.zip › Source Data/Fig_2b_diversity.txt]

Pops	SMD LD-pruned	SMD Non LD-pruned	Pi (10kb windows)	Theta (10kb windows)
ARG	0.07700000000	0.01800000000	0.00028256363	0.00027246068
CHNa	0.13400000000	0.04000000000	0.00043380850	0.00046799036
CHNh	0.21000000000	0.05700000000	0.00064203760	0.00058315664
EUR	0.27600000000	0.06700000000	0.00079385322	0.00121153378
ISR	0.30100000000	0.08000000000	0.00097464943	0.00139647339
ISRdic	0.05000000000	0.04400000000	0.00063592389	0.00080765938
JPN	0.11800000000	0.03100000000	0.00038960409	0.00038746601
USA	0.06900000000	0.01700000000	0.00035717654	0.00040114541
Avg	0.18720155039	0.05155813953	0.00063903251	0.00083263987
