# Supplementary material for: Global genomic analyses of wheat powdery mildew reveal association of pathogen spread with historical human migration and trade
Source: Nat Commun. 2022 Jul 26;13:4315. doi: 10.1038/s41467-022-31975-0 (PMC9315327; doi:10.1038/s41467-022-31975-0)
Supplement: Supplementary file 8 — Source Data [file 41467_2022_31975_MOESM8_ESM.zip › Source Data/Fig_3a_ARG.msmc2.txt]

time_index	left_time_boundary	right_time_boundary	lambda
0	0	1.11048e-07	23589.3
1	1.11048e-07	2.92296e-07	23589.3
2	2.92296e-07	5.88124e-07	121653
3	5.88124e-07	1.07096e-06	101912
4	1.07096e-06	1.85904e-06	49579.9
5	1.85904e-06	3.14532e-06	52796.1
6	3.14532e-06	5.24473e-06	85937.7
7	5.24473e-06	8.67133e-06	106063
8	8.67133e-06	1.42641e-05	59943.9
9	1.42641e-05	2.33925e-05	12532
10	2.33925e-05	3.82915e-05	2101.48
11	3.82915e-05	6.26092e-05	1026.95
12	6.26092e-05	0.0001023	1136.26
13	0.0001023	0.000167081	1058.46
14	0.000167081	0.000272816	403.732
15	0.000272816	0.000445393	96.5196
16	0.000445393	0.000727067	72.6242
17	0.000727067	0.00118681	7175.06
18	0.00118681	0.00193718	16.4791
19	0.00193718	inf	16.4791
