# Supplementary material for: Global genomic analyses of wheat powdery mildew reveal association of pathogen spread with historical human migration and trade
Source: Nat Commun. 2022 Jul 26;13:4315. doi: 10.1038/s41467-022-31975-0 (PMC9315327; doi:10.1038/s41467-022-31975-0)
Supplement: Supplementary file 8 — Source Data [file 41467_2022_31975_MOESM8_ESM.zip › Source Data/Fig_3a_CHNa.msmc2.txt]

time_index	left_time_boundary	right_time_boundary	lambda
0	0	2.10236e-07	438.01
1	2.10236e-07	5.53377e-07	438.01
2	5.53377e-07	1.11344e-06	2.50585
3	1.11344e-06	2.02756e-06	2.50578
4	2.02756e-06	3.51955e-06	39.6281
5	3.51955e-06	5.95474e-06	14343.9
6	5.95474e-06	9.92937e-06	65285.5
7	9.92937e-06	1.64166e-05	37494.8
8	1.64166e-05	2.70049e-05	15696.4
9	2.70049e-05	4.42868e-05	4485.31
10	4.42868e-05	7.24938e-05	1208.43
11	7.24938e-05	0.000118532	615.429
12	0.000118532	0.000193675	650.082
13	0.000193675	0.00031632	662.368
14	0.00031632	0.000516498	746.896
15	0.000516498	0.000843221	834.813
16	0.000843221	0.00137649	732.002
17	0.00137649	0.00224687	2159.73
18	0.00224687	0.00366748	115.438
19	0.00366748	inf	115.438
