# Supplementary material for: Global genomic analyses of wheat powdery mildew reveal association of pathogen spread with historical human migration and trade
Source: Nat Commun. 2022 Jul 26;13:4315. doi: 10.1038/s41467-022-31975-0 (PMC9315327; doi:10.1038/s41467-022-31975-0)
Supplement: Supplementary file 8 — Source Data [file 41467_2022_31975_MOESM8_ESM.zip › Source Data/Fig_3a_CHNh.msmc2.txt]

time_index	left_time_boundary	right_time_boundary	lambda
0	0	3.16108e-07	383.174
1	3.16108e-07	8.3205e-07	383.174
2	8.3205e-07	1.67415e-06	648.085
3	1.67415e-06	3.04861e-06	11411.1
4	3.04861e-06	5.29195e-06	13104.4
5	5.29195e-06	8.95345e-06	18682.6
6	8.95345e-06	1.49296e-05	22615.6
7	1.49296e-05	2.46838e-05	12169.4
8	2.46838e-05	4.06042e-05	2359.34
9	4.06042e-05	6.6589e-05	782.73
10	6.6589e-05	0.000109001	664.448
11	0.000109001	0.000178223	520.857
12	0.000178223	0.000291206	503.516
13	0.000291206	0.000475614	823.705
14	0.000475614	0.000776598	1158.76
15	0.000776598	0.00126785	1146.11
16	0.00126785	0.00206967	621.417
17	0.00206967	0.00337836	2062.53
18	0.00337836	0.00551437	19.7222
19	0.00551437	inf	19.7222
