# Supplementary material for: Global genomic analyses of wheat powdery mildew reveal association of pathogen spread with historical human migration and trade
Source: Nat Commun. 2022 Jul 26;13:4315. doi: 10.1038/s41467-022-31975-0 (PMC9315327; doi:10.1038/s41467-022-31975-0)
Supplement: Supplementary file 8 — Source Data [file 41467_2022_31975_MOESM8_ESM.zip › Source Data/Fig_3a_EUR.msmc2.txt]

time_index	left_time_boundary	right_time_boundary	lambda
0	0	3.52833e-07	220.509
1	3.52833e-07	9.28716e-07	220.509
2	9.28716e-07	1.86865e-06	34.3301
3	1.86865e-06	3.40279e-06	33585.3
4	3.40279e-06	5.90676e-06	22955.1
5	5.90676e-06	9.99365e-06	3896.02
6	9.99365e-06	1.66641e-05	869.75
7	1.66641e-05	2.75515e-05	429.111
8	2.75515e-05	4.53215e-05	687.667
9	4.53215e-05	7.43252e-05	1072.53
10	7.43252e-05	0.000121664	1078.34
11	0.000121664	0.000198929	603.475
12	0.000198929	0.000325038	657.708
13	0.000325038	0.00053087	1031.93
14	0.00053087	0.000866822	1474.33
15	0.000866822	0.00141515	1227.28
16	0.00141515	0.00231012	844.269
17	0.00231012	0.00377085	2030.16
18	0.00377085	0.00615502	21.0117
19	0.00615502	inf	21.0117
