# Supplementary material for: Global genomic analyses of wheat powdery mildew reveal association of pathogen spread with historical human migration and trade
Source: Nat Commun. 2022 Jul 26;13:4315. doi: 10.1038/s41467-022-31975-0 (PMC9315327; doi:10.1038/s41467-022-31975-0)
Supplement: Supplementary file 8 — Source Data [file 41467_2022_31975_MOESM8_ESM.zip › Source Data/Fig_3a_ISRdic.msmc2.txt]

time_index	left_time_boundary	right_time_boundary	lambda
0	0	2.32549e-07	50.1424
1	2.32549e-07	6.12109e-07	50.1424
2	6.12109e-07	1.23161e-06	2.26778
3	1.23161e-06	2.24275e-06	2.26535
4	2.24275e-06	3.89309e-06	2.26536
5	3.89309e-06	6.58673e-06	225.604
6	6.58673e-06	1.09832e-05	1227.88
7	1.09832e-05	1.8159e-05	530.089
8	1.8159e-05	2.9871e-05	763.733
9	2.9871e-05	4.89871e-05	1182.26
10	4.89871e-05	8.01877e-05	989.778
11	8.01877e-05	0.000131112	1439.63
12	0.000131112	0.00021423	2675.17
13	0.00021423	0.000349892	3143.55
14	0.000349892	0.000571315	2133.8
15	0.000571315	0.000932714	1524.91
16	0.000932714	0.00152258	806.582
17	0.00152258	0.00248534	2829.67
18	0.00248534	0.00405672	9.89596
19	0.00405672	inf	9.89596
