# Supplementary material for: Global genomic analyses of wheat powdery mildew reveal association of pathogen spread with historical human migration and trade
Source: Nat Commun. 2022 Jul 26;13:4315. doi: 10.1038/s41467-022-31975-0 (PMC9315327; doi:10.1038/s41467-022-31975-0)
Supplement: Supplementary file 8 — Source Data [file 41467_2022_31975_MOESM8_ESM.zip › Source Data/Fig_3a_ISRR.msmc2.txt]

time_index	left_time_boundary	right_time_boundary	lambda
0	0	4.11689e-07	62.6543
1	4.11689e-07	1.08363e-06	62.6543
2	1.08363e-06	2.18036e-06	1266.27
3	2.18036e-06	3.9704e-06	5706.44
4	3.9704e-06	6.89206e-06	470.276
5	6.89206e-06	1.16607e-05	919.199
6	1.16607e-05	1.94439e-05	430.759
7	1.94439e-05	3.21474e-05	273.182
8	3.21474e-05	5.28816e-05	294.511
9	5.28816e-05	8.67233e-05	516.378
10	8.67233e-05	0.000141959	659.175
11	0.000141959	0.000232112	565.575
12	0.000232112	0.000379258	700.521
13	0.000379258	0.000619424	1076.08
14	0.000619424	0.00101142	1595.4
15	0.00101142	0.00165121	1257.96
16	0.00165121	0.00269547	720.285
17	0.00269547	0.00439986	1677.47
18	0.00439986	0.00718173	13.3838
19	0.00718173	inf	13.3838
