# Supplementary material for: Global genomic analyses of wheat powdery mildew reveal association of pathogen spread with historical human migration and trade
Source: Nat Commun. 2022 Jul 26;13:4315. doi: 10.1038/s41467-022-31975-0 (PMC9315327; doi:10.1038/s41467-022-31975-0)
Supplement: Supplementary file 8 — Source Data [file 41467_2022_31975_MOESM8_ESM.zip › Source Data/Fig_3a_JPN.msmc2.txt]

time_index	left_time_boundary	right_time_boundary	lambda
0	0	1.79186e-07	1418.86
1	1.79186e-07	4.71648e-07	1418.86
2	4.71648e-07	9.48994e-07	5037.91
3	9.48994e-07	1.7281e-06	1542.82
4	1.7281e-06	2.99974e-06	4376.11
5	2.99974e-06	5.07527e-06	20432.4
6	5.07527e-06	8.46288e-06	48554.1
7	8.46288e-06	1.3992e-05	44053
8	1.3992e-05	2.30165e-05	24242.8
9	2.30165e-05	3.7746e-05	7884.94
10	3.7746e-05	6.1787e-05	1916.85
11	6.1787e-05	0.000101026	763.227
12	0.000101026	0.000165071	601.544
13	0.000165071	0.000269602	768.551
14	0.000269602	0.000440215	1022.04
15	0.000440215	0.000718684	979.135
16	0.000718684	0.00117319	839.526
17	0.00117319	0.00191503	2426.19
18	0.00191503	0.00312582	121.778
19	0.00312582	inf	121.778
