# Supplementary material for: Global genomic analyses of wheat powdery mildew reveal association of pathogen spread with historical human migration and trade
Source: Nat Commun. 2022 Jul 26;13:4315. doi: 10.1038/s41467-022-31975-0 (PMC9315327; doi:10.1038/s41467-022-31975-0)
Supplement: Supplementary file 8 — Source Data [file 41467_2022_31975_MOESM8_ESM.zip › Source Data/Fig_3b_cross_coalescence_chnh_arg.msmc.txt]

time_index	left_time_boundary	right_time_boundary	lambda_00	lambda_01	lambda_11
0	0.0	4.56047e-07	1867.7928239999997	1.13862	15884.502358
1	4.56047e-07	1.06342e-06	36.165586	1.13862	75592.56
2	1.06342e-06	1.87234e-06	3464.2035000000005	1.14992	43361.32
3	1.87234e-06	2.94968e-06	10067.520999999997	1.14058	36420.36
4	2.94968e-06	4.3845e-06	12349.81	1.13963	52467.719999999994
5	4.3845e-06	6.29544e-06	14924.620000000003	1.13836	63674.219999999994
6	6.29544e-06	8.84048e-06	18090.609999999997	1.13699	61394.03999999999
7	8.84048e-06	1.223e-05	21392.68	1.13692	52489.450000000004
8	1.223e-05	1.67443e-05	20624.36	1.13691	41397.49999999999
9	1.67443e-05	2.27565e-05	12875.800999999996	27.4354	25240.199999999993
10	2.27565e-05	3.07638e-05	5258.666	130.341	11555.78
11	3.07638e-05	4.14281e-05	1957.97	223.17	3840.7300000000005
12	4.14281e-05	5.5631e-05	929.833	341.528	1887.6960000000004
13	5.5631e-05	7.45468e-05	734.5527999999999	482.533	1445.1540000000002
14	7.45468e-05	9.97394e-05	662.0175999999998	512.582	1231.6280000000004
15	9.97394e-05	0.000133292	553.5306	495.589	1074.2259
16	0.000133292	0.000177977	502.80899999999997	493.242	822.6447999999998
17	0.000177977	0.000237491	489.9452000000001	537.045	440.37699999999995
18	0.000237491	0.000316752	581.7302000000001	654.705	150.018
19	0.000316752	0.000422315	788.8335	856.489	79.52892
20	0.000422315	0.000562906	1039.7140000000002	1103.01	93.92591999999998
21	0.000562906	0.000750148	1158.422	1309.55	4352.50464
22	0.000750148	0.000999523	1097.9924	1406.28	5415.76
23	0.000999523	0.00133165	858.2959999999999	1361.95	2177.2706800000005
24	0.00133165	0.00177398	779.9112	1204.19	18.277800000000003
25	0.00177398	0.00236308	2134.0799999999995	1029.19	18.277800000000003
26	0.00236308	0.00314767	2134.0799999999995	853.959	18.277800000000003
27	0.00314767	0.00419261	232.2496800000001	699.731	18.277800000000003
28	0.00419261	0.00558428	20.935199999999995	699.731	18.277800000000003
29	0.00558428	0.00743774	20.935199999999995	38.8382	18.277800000000003
30	0.00743774	0.00990623	20.935199999999995	38.8382	18.277800000000003
31	0.00990623	inf	20.9352	38.8382	18.2778
