# Supplementary material for: Global genomic analyses of wheat powdery mildew reveal association of pathogen spread with historical human migration and trade
Source: Nat Commun. 2022 Jul 26;13:4315. doi: 10.1038/s41467-022-31975-0 (PMC9315327; doi:10.1038/s41467-022-31975-0)
Supplement: Supplementary file 8 — Source Data [file 41467_2022_31975_MOESM8_ESM.zip › Source Data/Fig_3b_cross_coalescence_chnh_chna.msmc.txt]

time_index	left_time_boundary	right_time_boundary	lambda_00	lambda_01	lambda_11
0	0.0	3.08905e-07	2334.27	1.67858	3339.1895159999995
1	3.08905e-07	7.20313e-07	235.12143399999997	1.67858	2.8223490000000004
2	7.20313e-07	1.26824e-06	173.30737500000004	1.67846	2.81902
3	1.26824e-06	1.99797e-06	4711.990100000001	1.67845	2.819016
4	1.99797e-06	2.96986e-06	10565.213999999998	39.8296	63.61172499999999
5	2.96986e-06	4.26424e-06	12349.81	1165.93	1805.5414
6	4.26424e-06	5.98813e-06	14395.990000000003	8391.88	19821.520000000004
7	5.98813e-06	8.28405e-06	17412.779999999995	21727.2	51199.26
8	8.28405e-06	1.13418e-05	21025.09	29895.6	56571.08000000001
9	1.13418e-05	1.54142e-05	21395.410000000003	26673.1	37564.2
10	1.54142e-05	2.0838e-05	14452.839999999997	16903.1	23403.989999999998
11	2.0838e-05	2.80614e-05	7236.608000000001	8082.67	12966.806999999999
12	2.80614e-05	3.76818e-05	2691.458	3368.72	6269.970000000002
13	3.76818e-05	5.04946e-05	1238.2741	1564.3	2736.1700000000005
14	5.04946e-05	6.75589e-05	799.6461999999998	905.088	1358.8279999999997
15	6.75589e-05	9.02855e-05	678.9633999999999	623.936	722.8877999999999
16	9.02855e-05	0.000120553	592.095	507.241	633.0472
17	0.000120553	0.000160865	515.315	490.432	650.3973000000001
18	0.000160865	0.000214553	493.72280000000006	536.592	669.9539000000001
19	0.000214553	0.000286056	534.4211000000001	620.0	663.017
20	0.000286056	0.000381286	702.4188	755.856	669.9450000000002
21	0.000381286	0.000508116	954.2292	915.169	692.3586000000001
22	0.000508116	0.00067703	1146.57	1065.71	709.7953999999999
23	0.00067703	0.000901995	1176.1999999999998	1204.68	730.1263999999999
24	0.000901995	0.00120161	941.5772	1254.24	1005.3368
25	0.00120161	0.00160064	686.66	1171.24	1981.92
26	0.00160064	0.00213209	1833.1535999999996	1042.49	1981.92
27	0.00213209	0.00283988	2134.0799999999995	823.86	141.73
28	0.00283988	0.00378253	866.19312	823.86	141.73
29	0.00378253	0.00503798	20.935199999999995	398.299	141.73
30	0.00503798	0.00671002	20.935199999999995	398.299	141.73
31	0.00671002	inf	20.9352	398.299	141.73
