# Supplementary material for: Global genomic analyses of wheat powdery mildew reveal association of pathogen spread with historical human migration and trade
Source: Nat Commun. 2022 Jul 26;13:4315. doi: 10.1038/s41467-022-31975-0 (PMC9315327; doi:10.1038/s41467-022-31975-0)
Supplement: Supplementary file 8 — Source Data [file 41467_2022_31975_MOESM8_ESM.zip › Source Data/Fig_3b_cross_coalescence_chnh_isrdic.msmc.txt]

time_index	left_time_boundary	right_time_boundary	lambda_00	lambda_01	lambda_11
0	0.0	6.32845e-07	1401.3156479999998	0.827406	202.80500599999996
1	6.32845e-07	1.47568e-06	207.59330000000003	0.827406	2.550675
2	1.47568e-06	2.5982e-06	8574.442	0.819811	2.5485390000000003
3	2.5982e-06	4.09319e-06	12086.74	0.866454	2.54859
4	4.09319e-06	6.08426e-06	14178.380000000003	0.829105	124.26252199999999
5	6.08426e-06	8.73602e-06	18090.609999999997	0.822006	1052.4491
6	8.73602e-06	1.22677e-05	21392.68	0.820205	912.7096
7	1.22677e-05	1.69713e-05	19852.92	0.819666	551.8412999999999
8	1.69713e-05	2.32356e-05	12070.201999999996	0.81929	587.757
9	2.32356e-05	3.15787e-05	4891.922	0.819286	839.4943
10	3.15787e-05	4.26901e-05	1855.1563	0.819285	1113.209
11	4.26901e-05	5.74886e-05	908.1351999999999	0.819281	1070.72
12	5.74886e-05	7.71977e-05	712.8549999999999	0.819281	930.467
13	7.71977e-05	0.000103447	656.3689999999998	0.819281	1112.84
14	0.000103447	0.000138406	540.6758000000001	1.20845	1660.2469999999998
15	0.000138406	0.000184965	499.68249999999995	2.05209	2527.065
16	0.000184965	0.000246974	489.00080000000014	8.71078	3124.5960000000005
17	0.000246974	0.00032956	597.4999	55.5614	3042.01
18	0.00032956	0.000439549	846.4432999999999	232.855	2470.366
19	0.000439549	0.000586035	1061.0852	599.499	1952.6139999999998
20	0.000586035	0.00078113	1161.3849999999998	1058.46	1501.6599999999996
21	0.00078113	0.00104096	1071.9232	1354.01	1097.8968
22	0.00104096	0.00138701	801.084	1307.3	1426.1379000000002
23	0.00138701	0.00184789	1080.8375999999998	1084.26	2753.1300000000006
24	0.00184789	0.0024617	2134.0799999999995	868.985	2204.4001680000006
25	0.0024617	0.00327919	1922.7655199999995	738.495	9.480839999999999
26	0.00327919	0.00436794	20.935199999999995	692.215	9.480839999999999
27	0.00436794	0.00581797	20.935199999999995	556.71	9.480839999999999
28	0.00581797	0.00774916	20.935199999999995	556.71	9.480839999999999
29	0.00774916	0.0103212	20.935199999999995	175.951	9.480839999999999
30	0.0103212	0.0137466	20.935199999999995	175.951	9.480839999999999
31	0.0137466	inf	20.9352	175.951	9.48084
