# Supplementary material for: Global genomic analyses of wheat powdery mildew reveal association of pathogen spread with historical human migration and trade
Source: Nat Commun. 2022 Jul 26;13:4315. doi: 10.1038/s41467-022-31975-0 (PMC9315327; doi:10.1038/s41467-022-31975-0)
Supplement: Supplementary file 8 — Source Data [file 41467_2022_31975_MOESM8_ESM.zip › Source Data/Fig_3b_cross_coalescence_eur_arg.msmc.txt]

time_index	left_time_boundary	right_time_boundary	lambda_00	lambda_01	lambda_11
0	0.0	4.0962e-07	1500.39	1.26581	14147.889637
1	4.0962e-07	9.55163e-07	1.6823100000000004	1.26581	71259.04
2	9.55163e-07	1.68173e-06	25.105420000000002	1.26646	48386.88
3	1.68173e-06	2.64939e-06	13603.08	1.26727	35898.200000000004
4	2.64939e-06	3.93815e-06	37658.24000000001	1.26608	45989.78999999999
5	3.93815e-06	5.65455e-06	22811.480000000003	1.26603	61961.18999999999
6	5.65455e-06	7.94049e-06	7481.800000000001	1.26589	63728.61
7	7.94049e-06	1.0985e-05	2749.3250000000007	1.2658	55877.80999999999
8	1.0985e-05	1.50397e-05	1102.9255	1.26598	46882.700000000004
9	1.50397e-05	2.04399e-05	545.885	4.63817	32680.839999999993
10	2.04399e-05	2.7632e-05	470.5593999999999	25.4437	14843.495000000003
11	2.7632e-05	3.72106e-05	600.8946	132.375	4980.349999999999
12	3.72106e-05	4.99676e-05	787.3844999999999	488.526	2131.3000000000006
13	4.99676e-05	6.69578e-05	984.3351999999998	998.348	1522.2900000000002
14	6.69578e-05	8.95857e-05	1172.0279999999998	1000.88	1290.8820000000003
15	8.95857e-05	0.000119722	1006.6024000000001	746.046	1131.002
16	0.000119722	0.000159859	694.864	631.337	911.5871999999998
17	0.000159859	0.000213314	576.439	628.59	567.7995999999998
18	0.000213314	0.000284506	644.6544999999999	713.337	266.1616
19	0.000284506	0.000379322	816.8156000000001	884.102	103.02528
20	0.000379322	0.000505601	1081.6642	1117.33	85.58999999999997
21	0.000505601	0.000673781	1315.544	1349.37	2225.99392
22	0.000673781	0.000897769	1381.8619999999999	1452.6	5415.76
23	0.000897769	0.00119608	1242.88	1381.17	4336.263559999999
24	0.00119608	0.00159338	1009.8455000000001	1258.18	18.277800000000003
25	0.00159338	0.00212252	1357.5326	1158.93	18.277800000000003
26	0.00212252	0.00282723	2030.09	1066.23	18.277800000000003
27	0.00282723	0.00376579	1627.80304	1063.45	18.277800000000003
28	0.00376579	0.00501578	18.6552	1063.45	18.277800000000003
29	0.00501578	0.00668056	18.6552	50.2362	18.277800000000003
30	0.00668056	0.00889775	18.6552	50.2362	18.277800000000003
31	0.00889775	inf	18.6552	50.2362	18.2778
