# Supplementary material for: Global genomic analyses of wheat powdery mildew reveal association of pathogen spread with historical human migration and trade
Source: Nat Commun. 2022 Jul 26;13:4315. doi: 10.1038/s41467-022-31975-0 (PMC9315327; doi:10.1038/s41467-022-31975-0)
Supplement: Supplementary file 8 — Source Data [file 41467_2022_31975_MOESM8_ESM.zip › Source Data/Fig_3b_cross_coalescence_eur_chna.msmc.txt]

time_index	left_time_boundary	right_time_boundary	lambda_00	lambda_01	lambda_11
0	0.0	4.71218e-07	1350.5194720000002	1.12753	2088.053060999999
1	4.71218e-07	1.0988e-06	1.6818280000000003	1.12753	2.8193960000000002
2	1.0988e-06	1.93463e-06	1949.2482599999998	1.10798	2.819018
3	1.93463e-06	3.04781e-06	24369.825000000004	1.16736	63.61172499999999
4	3.04781e-06	4.53036e-06	34166.12000000001	55.6209	4195.1322
5	4.53036e-06	6.50487e-06	14948.960000000003	286.684	27084.339999999997
6	6.50487e-06	9.13458e-06	4653.080000000001	51.8609	54688.95000000001
7	9.13458e-06	1.26369e-05	1792.0650000000003	1.11633	50670.05
8	1.26369e-05	1.73013e-05	743.0659000000003	1.10029	31022.59999999999
9	1.73013e-05	2.35136e-05	460.1121999999999	1.1003	19095.95
10	2.35136e-05	3.17872e-05	510.4223999999999	5.3983	9990.435
11	3.17872e-05	4.28063e-05	683.3942	34.7316	4503.0700000000015
12	4.28063e-05	5.74817e-05	891.9519999999998	139.604	2124.018
13	5.74817e-05	7.70268e-05	1110.7256999999997	264.489	1044.8225999999997
14	7.70268e-05	0.000103058	1099.368	303.121	655.6626999999999
15	0.000103058	0.000137726	833.4144	321.54	631.5428
16	0.000137726	0.000183898	635.6515	360.457	662.8877000000001
17	0.000183898	0.000245391	606.7569999999998	469.687	673.487
18	0.000245391	0.00032729	713.9521	654.873	656.037
19	0.00032729	0.000436364	941.8497000000001	892.696	683.8530000000002
20	0.000436364	0.000581632	1188.434	1139.56	702.9906000000001
21	0.000581632	0.000775104	1390.152	1330.23	714.4737999999998
22	0.000775104	0.00103277	1375.2299999999998	1404.0	747.8776
23	0.00103277	0.00137595	1110.53	1331.63	1615.7013000000002
24	0.00137595	0.00183299	929.2979000000001	1179.18	1981.92
25	0.00183299	0.0024417	1805.9042	1024.46	1061.825
26	0.0024417	0.00325239	2030.09	866.886	141.73
27	0.00325239	0.00433208	622.0856399999996	675.452	141.73
28	0.00433208	0.00577005	18.6552	675.452	141.73
29	0.00577005	0.00768517	18.6552	367.312	141.73
30	0.00768517	0.0102358	18.6552	367.312	141.73
31	0.0102358	inf	18.6552	367.312	141.73
