# Supplementary material for: Global genomic analyses of wheat powdery mildew reveal association of pathogen spread with historical human migration and trade
Source: Nat Commun. 2022 Jul 26;13:4315. doi: 10.1038/s41467-022-31975-0 (PMC9315327; doi:10.1038/s41467-022-31975-0)
Supplement: Supplementary file 8 — Source Data [file 41467_2022_31975_MOESM8_ESM.zip › Source Data/Fig_3b_cross_coalescence_eur_chnh.msmc.txt]

time_index	left_time_boundary	right_time_boundary	lambda_00	lambda_01	lambda_11
0	0.0	4.37957e-07	1350.5194720000002	1.18417	1867.7928239999997
1	4.37957e-07	1.02124e-06	1.6823100000000004	1.18417	1.879661
2	1.02124e-06	1.79807e-06	1306.8912500000001	155.864	2840.3102
3	1.79807e-06	2.83267e-06	20780.910000000003	7660.04	9569.827999999998
4	2.83267e-06	4.21058e-06	36494.20000000001	13254.3	12262.119999999999
5	4.21058e-06	6.04572e-06	18880.22	5002.86	14395.990000000003
6	6.04572e-06	8.4898e-06	6067.4400000000005	1948.36	17723.799999999996
7	8.4898e-06	1.17449e-05	2270.6950000000006	937.899	21391.899999999998
8	1.17449e-05	1.60801e-05	922.9957000000003	428.863	21395.800000000003
9	1.60801e-05	2.18538e-05	502.99859999999995	229.355	13681.399999999996
10	2.18538e-05	2.95435e-05	486.5045999999999	190.497	5625.410000000001
11	2.95435e-05	3.97847e-05	642.1444	226.657	2324.714
12	3.97847e-05	5.34243e-05	829.2114999999999	336.066	1032.6467
13	5.34243e-05	7.15897e-05	1060.1694999999997	479.048	756.2505999999998
14	7.15897e-05	9.5783e-05	1128.432	485.07	667.6661999999998
15	9.5783e-05	0.000128004	937.3272000000001	413.566	566.3854
16	0.000128004	0.000170917	671.1790000000001	413.46	509.06199999999995
17	0.000170917	0.00022807	591.5979999999998	485.495	491.83400000000006
18	0.00022807	0.000304187	672.8066999999999	622.711	565.9605000000001
19	0.000304187	0.000405563	857.9610000000001	830.95	760.0286
20	0.000405563	0.000540577	1137.59	1078.33	996.9716000000001
21	0.000540577	0.000720392	1366.3880000000001	1287.12	1152.496
22	0.000720392	0.000959874	1378.5459999999998	1386.6	1150.1308
23	0.000959874	0.00127882	1163.4699999999998	1347.44	886.9019999999999
24	0.00127882	0.00170361	969.5717000000002	1217.34	629.448
25	0.00170361	0.00226935	1581.7184	1065.61	2134.0799999999995
26	0.00226935	0.00302281	2030.09	902.904	2134.0799999999995
27	0.00302281	0.0040263	1024.3725999999997	732.617	443.5641600000001
28	0.0040263	0.00536276	18.6552	732.617	20.935199999999995
29	0.00536276	0.0071427	18.6552	651.666	20.935199999999995
30	0.0071427	0.00951327	18.6552	651.666	20.935199999999995
31	0.00951327	inf	18.6552	651.666	20.9352
