# Supplementary material for: Global genomic analyses of wheat powdery mildew reveal association of pathogen spread with historical human migration and trade
Source: Nat Commun. 2022 Jul 26;13:4315. doi: 10.1038/s41467-022-31975-0 (PMC9315327; doi:10.1038/s41467-022-31975-0)
Supplement: Supplementary file 8 — Source Data [file 41467_2022_31975_MOESM8_ESM.zip › Source Data/Fig_3b_cross_coalescence_eur_isr.msmc.txt]

time_index	left_time_boundary	right_time_boundary	lambda_00	lambda_01	lambda_11
0	0.0	4.48177e-07	1350.5194720000002	1.15773	337.25399999999996
1	4.48177e-07	1.04507e-06	1.6818280000000003	1.15773	1.4476960000000005
2	1.04507e-06	1.84003e-06	1306.8912500000001	7.21276	213.271957
3	1.84003e-06	2.89878e-06	20780.910000000003	323.522	6815.310700000001
4	2.89878e-06	4.30884e-06	35330.16000000001	987.599	2916.0323999999996
5	4.30884e-06	6.18681e-06	16914.590000000004	623.154	659.7108
6	6.18681e-06	8.68793e-06	6067.4400000000005	243.116	712.6012999999999
7	8.68793e-06	1.2019e-05	2031.3800000000006	94.7206	885.0753999999998
8	1.2019e-05	1.64554e-05	833.0308000000002	38.9631	587.5555999999999
9	1.64554e-05	2.23639e-05	502.99859999999995	22.7303	286.9802
10	2.23639e-05	3.02329e-05	494.4771999999999	25.388	256.7424
11	3.02329e-05	4.07132e-05	662.7692999999999	50.6856	303.5517
12	4.07132e-05	5.4671e-05	850.1249999999999	118.884	305.41139999999996
13	5.4671e-05	7.32605e-05	1060.1694999999997	223.983	428.1209999999999
14	7.32605e-05	9.80183e-05	1113.9	311.413	627.511
15	9.80183e-05	0.000130992	902.6896	354.57	643.828
16	0.000130992	0.000174906	659.3365000000001	397.574	585.0802000000001
17	0.000174906	0.000233393	591.5979999999998	481.837	568.5136
18	0.000233393	0.000311286	693.3793999999999	630.454	650.7241
19	0.000311286	0.000415027	885.9239000000001	854.67	826.9203999999999
20	0.000415027	0.000553192	1137.59	1135.0	1103.7795999999998
21	0.000553192	0.000737204	1391.8100000000002	1407.27	1354.3449999999998
22	0.000737204	0.000982275	1376.888	1547.27	1475.2120000000002
23	0.000982275	0.00130867	1163.4699999999998	1477.54	1375.27
24	0.00130867	0.00174337	949.4348000000002	1288.58	1115.7015999999999
25	0.00174337	0.00232231	1693.8113	1089.55	974.2782000000002
26	0.00232231	0.00309336	2030.09	951.621	1622.01
27	0.00309336	0.00412026	1024.3725999999997	1043.47	1622.01
28	0.00412026	0.00548792	18.6552	1043.47	12.449700000000002
29	0.00548792	0.00730939	18.6552	22.2744	12.449700000000002
30	0.00730939	0.00973529	18.6552	22.2744	12.449700000000002
31	0.00973529	inf	18.6552	22.2744	12.4497
