# Supplementary material for: Global genomic analyses of wheat powdery mildew reveal association of pathogen spread with historical human migration and trade
Source: Nat Commun. 2022 Jul 26;13:4315. doi: 10.1038/s41467-022-31975-0 (PMC9315327; doi:10.1038/s41467-022-31975-0)
Supplement: Supplementary file 8 — Source Data [file 41467_2022_31975_MOESM8_ESM.zip › Source Data/Fig_3b_cross_coalescence_eur_isrdic.msmc.txt]

time_index	left_time_boundary	right_time_boundary	lambda_00	lambda_01	lambda_11
0	0.0	6.23449e-07	1050.7784160000003	0.842114	252.85675599999996
1	6.23449e-07	1.45377e-06	13.393142000000001	0.842114	2.552586
2	1.45377e-06	2.55962e-06	8735.30736	0.837999	2.5485360000000004
3	2.55962e-06	4.03242e-06	37658.24000000001	0.843414	2.548585
4	4.03242e-06	5.99393e-06	20845.850000000002	0.839991	109.048283
5	5.99393e-06	8.60632e-06	6067.4400000000005	0.834366	1052.4491
6	8.60632e-06	1.20856e-05	2270.6950000000006	0.831694	912.7096
7	1.20856e-05	1.67193e-05	833.0308000000002	0.831644	551.8412999999999
8	1.67193e-05	2.28907e-05	481.5553999999999	0.831651	560.1569999999999
9	2.28907e-05	3.11098e-05	502.4497999999999	0.831638	839.4943
10	3.11098e-05	4.20563e-05	662.7692999999999	0.831635	1117.93
11	4.20563e-05	5.66351e-05	871.0384999999999	0.831629	1070.72
12	5.66351e-05	7.60516e-05	1110.7256999999997	0.831628	930.467
13	7.60516e-05	0.000101911	1099.368	0.831628	1094.6027
14	0.000101911	0.000136351	868.052	0.831629	1660.2469999999998
15	0.000136351	0.000182219	635.6515	1.57751	2437.5099999999998
16	0.000182219	0.000243308	606.7569999999998	8.62601	3061.0990000000006
17	0.000243308	0.000324667	713.9521	53.6996	3042.01
18	0.000324667	0.000433023	913.8868000000001	225.413	2539.1980000000003
19	0.000433023	0.000577335	1163.012	587.925	2004.4899999999998
20	0.000577335	0.000769533	1390.152	1056.06	1501.6599999999996
21	0.000769533	0.00102551	1375.2299999999998	1373.99	1097.8968
22	0.00102551	0.00136642	1110.53	1310.32	1426.1379000000002
23	0.00136642	0.00182046	929.2979000000001	1071.87	2753.1300000000006
24	0.00182046	0.00242515	1805.9042	890.593	2478.7650840000006
25	0.00242515	0.00323051	2030.09	815.107	9.480839999999999
26	0.00323051	0.00430309	622.0856399999996	824.993	9.480839999999999
27	0.00430309	0.0057316	18.6552	808.082	9.480839999999999
28	0.0057316	0.00763411	18.6552	808.082	9.480839999999999
29	0.00763411	0.0101679	18.6552	41.3723	9.480839999999999
30	0.0101679	0.0135425	18.6552	41.3723	9.480839999999999
31	0.0135425	inf	18.6552	41.3723	9.48084
