# Supplementary material for: Global genomic analyses of wheat powdery mildew reveal association of pathogen spread with historical human migration and trade
Source: Nat Commun. 2022 Jul 26;13:4315. doi: 10.1038/s41467-022-31975-0 (PMC9315327; doi:10.1038/s41467-022-31975-0)
Supplement: Supplementary file 8 — Source Data [file 41467_2022_31975_MOESM8_ESM.zip › Source Data/Fig_3b_cross_coalescence_eur_usa.msmc.txt]

time_index	left_time_boundary	right_time_boundary	lambda_00	lambda_01	lambda_11
0	0.0	3.8218e-07	1500.39	1.35676	2911.993188
1	3.8218e-07	8.91177e-07	1.6827920000000003	1.35676	6.01512
2	8.91177e-07	1.56907e-06	22.17723	1.3575	68.36285600000001
3	1.56907e-06	2.47191e-06	5785.821179999999	1.35667	3016.2003999999997
4	2.47191e-06	3.67433e-06	39986.320000000014	1.35671	15498.567999999996
5	3.67433e-06	5.27575e-06	26742.740000000005	1.35666	13775.823999999999
6	5.27575e-06	7.40856e-06	8896.160000000002	1.35665	9025.834
7	7.40856e-06	1.02491e-05	3227.955000000001	1.35663	11576.453000000001
8	1.02491e-05	1.40322e-05	1282.8552999999997	1.35664	21255.15
9	1.40322e-05	1.90706e-05	610.2146000000001	5.78684	34661.84
10	1.90706e-05	2.57809e-05	454.6141999999999	49.7015	38057.09
11	2.57809e-05	3.47178e-05	539.0198999999999	285.387	27329.440000000002
12	3.47178e-05	4.66203e-05	724.6439999999999	974.139	15397.088
13	4.66203e-05	6.24723e-05	933.7789999999998	1728.49	9028.638
14	6.24723e-05	8.35844e-05	1186.5599999999997	1664.33	6153.66
15	8.35844e-05	0.000111702	1055.7720000000002	1136.62	3511.9
16	0.000111702	0.00014915	764.1392000000001	808.818	1555.759
17	0.00014915	0.000199024	600.1239999999999	715.162	449.30629999999985
18	0.000199024	0.000265447	629.4954999999999	745.836	149.65771999999996
19	0.000265447	0.000353911	775.6702000000001	877.943	69.53036
20	0.000353911	0.00047173	997.7755000000001	1086.51	83.18204000000001
21	0.00047173	0.000628645	1264.7	1303.24	3343.7207600000006
22	0.000628645	0.000837628	1385.1779999999999	1431.86	5509.849999999999
23	0.000837628	0.00111596	1295.8199999999997	1414.8	3314.674800000001
24	0.00111596	0.00148664	1070.2562	1295.39	21.911999999999995
25	0.00148664	0.00198033	1021.2539000000002	1163.4	21.911999999999995
26	0.00198033	0.00263784	2030.09	1083.01	21.911999999999995
27	0.00263784	0.00351352	2030.09	1737.58	21.911999999999995
28	0.00351352	0.00467978	219.79868000000002	1737.58	21.911999999999995
29	0.00467978	0.00623303	18.6552	1.35663	21.911999999999995
30	0.00623303	0.00830169	18.6552	1.35663	21.911999999999995
31	0.00830169	inf	18.6552	1.35663	21.912
