# Supplementary material for: Global genomic analyses of wheat powdery mildew reveal association of pathogen spread with historical human migration and trade
Source: Nat Commun. 2022 Jul 26;13:4315. doi: 10.1038/s41467-022-31975-0 (PMC9315327; doi:10.1038/s41467-022-31975-0)
Supplement: Supplementary file 8 — Source Data [file 41467_2022_31975_MOESM8_ESM.zip › Source Data/Fig_3b_cross_coalescence_Fig_3b_msmc_ARG_x_CHNa.txt]

time_index	left_time_boundary	right_time_boundary	lambda_00	lambda_01	lambda_11
0	0.0	4.69049e-07	15884.502358	1.10575	2088.053060999999
1	4.69049e-07	1.09374e-06	75592.56	1.10575	2.8193960000000002
2	1.09374e-06	1.92572e-06	40207.24	1.10649	2.819018
3	1.92572e-06	3.03378e-06	36681.44	1.10856	63.611723
4	3.03378e-06	4.50951e-06	53823.92999999999	1.10602	4195.1322
5	4.50951e-06	6.47493e-06	63793.159999999996	1.10547	27084.339999999997
6	6.47493e-06	9.09253e-06	60615.84999999999	1.10558	54688.95000000001
7	9.09253e-06	1.25787e-05	52489.450000000004	1.10547	50670.05
8	1.25787e-05	1.72217e-05	40026.19999999999	1.10539	32657.999999999993
9	1.72217e-05	2.34054e-05	23380.039999999994	2.53861	19095.95
10	2.34054e-05	3.16409e-05	10459.875	57.9742	9990.435
11	3.16409e-05	4.26092e-05	3555.8250000000007	180.423	4856.450000000002
12	4.26092e-05	5.72171e-05	1826.7950000000003	190.989	2124.018
13	5.72171e-05	7.66722e-05	1419.4420000000002	276.937	1044.8225999999997
14	7.66722e-05	0.000102583	1214.8570000000002	348.164	655.6626999999999
15	0.000102583	0.000137092	1027.7576999999999	374.417	631.5428
16	0.000137092	0.000183052	780.1705999999998	409.83	662.8877000000001
17	0.000183052	0.000244262	411.3411	512.683	673.487
18	0.000244262	0.000325783	150.018	658.989	656.037
19	0.000325783	0.000434355	71.6968	861.76	681.0714000000002
20	0.000434355	0.000578955	96.70455999999997	1116.55	702.9906000000001
21	0.000578955	0.000771536	4884.13232	1333.61	714.4737999999998
22	0.000771536	0.00102802	5415.76	1405.33	747.8776
23	0.00102802	0.00136961	1637.5224600000006	1305.93	1615.7013000000002
24	0.00136961	0.00182455	18.277800000000003	1130.91	1981.92
25	0.00182455	0.00243046	18.277800000000003	953.27	1061.825
26	0.00243046	0.00323742	18.277800000000003	759.724	141.73
27	0.00323742	0.00431214	18.277800000000003	563.824	141.73
28	0.00431214	0.00574349	18.277800000000003	563.824	141.73
29	0.00574349	0.0076498	18.277800000000003	438.608	141.73
30	0.0076498	0.0101887	18.277800000000003	438.608	141.73
31	0.0101887	inf	18.2778	438.608	141.73
