# Supplementary material for: Global genomic analyses of wheat powdery mildew reveal association of pathogen spread with historical human migration and trade
Source: Nat Commun. 2022 Jul 26;13:4315. doi: 10.1038/s41467-022-31975-0 (PMC9315327; doi:10.1038/s41467-022-31975-0)
Supplement: Supplementary file 8 — Source Data [file 41467_2022_31975_MOESM8_ESM.zip › Source Data/Fig_3b_cross_coalescence_isrdic_arg.msmc.txt]

time_index	left_time_boundary	right_time_boundary	lambda_00	lambda_01	lambda_11
0	0.0	6.29323e-07	202.80500599999996	0.825313	22512.899758
1	6.29323e-07	1.46747e-06	2.552586	0.825313	65831.4
2	1.46747e-06	2.58374e-06	2.5485360000000004	0.825763	36572.86
3	2.58374e-06	4.07042e-06	2.54859	0.826334	45989.78999999999
4	4.07042e-06	6.05041e-06	124.26252199999999	0.823993	63555.27999999999
5	6.05041e-06	8.68741e-06	1052.4491	0.824055	62172.229999999996
6	8.68741e-06	1.21994e-05	912.7096	0.82476	53336.54
7	1.21994e-05	1.68769e-05	551.8412999999999	0.823875	41397.49999999999
8	1.68769e-05	2.31064e-05	560.1569999999999	0.823871	25240.199999999993
9	2.31064e-05	3.1403e-05	839.4943	0.823888	10459.875
10	3.1403e-05	4.24526e-05	1113.209	0.823866	3555.8250000000007
11	4.24526e-05	5.71688e-05	1070.72	0.823867	1887.6960000000004
12	5.71688e-05	7.67682e-05	930.467	0.823865	1419.4420000000002
13	7.67682e-05	0.000102871	1112.84	0.823865	1214.8570000000002
14	0.000102871	0.000137636	1660.2469999999998	0.823865	1027.7576999999999
15	0.000137636	0.000183936	2437.5099999999998	0.823865	780.1705999999998
16	0.000183936	0.0002456	3124.5960000000005	7.14565	411.3411
17	0.0002456	0.000327726	3042.01	55.7149	150.018
18	0.000327726	0.000437103	2539.1980000000003	241.7	71.6968
19	0.000437103	0.000582775	1952.6139999999998	607.413	96.70455999999997
20	0.000582775	0.000776783	1501.6599999999996	1052.38	4884.13232
21	0.000776783	0.00103517	1097.8968	1345.69	5415.76
22	0.00103517	0.00137929	1426.1379000000002	1288.05	1637.5224600000006
23	0.00137929	0.00183761	2753.1300000000006	1047.09	18.277800000000003
24	0.00183761	0.002448	2204.4001680000006	838.83	18.277800000000003
25	0.002448	0.00326095	9.480839999999999	733.811	18.277800000000003
26	0.00326095	0.00434364	9.480839999999999	730.158	18.277800000000003
27	0.00434364	0.0057856	9.480839999999999	787.316	18.277800000000003
28	0.0057856	0.00770604	9.480839999999999	787.316	18.277800000000003
29	0.00770604	0.0102637	9.480839999999999	23.554	18.277800000000003
30	0.0102637	0.0136701	9.480839999999999	23.554	18.277800000000003
31	0.0136701	inf	9.48084	23.554	18.2778
