# Supplementary material for: Global genomic analyses of wheat powdery mildew reveal association of pathogen spread with historical human migration and trade
Source: Nat Commun. 2022 Jul 26;13:4315. doi: 10.1038/s41467-022-31975-0 (PMC9315327; doi:10.1038/s41467-022-31975-0)
Supplement: Supplementary file 8 — Source Data [file 41467_2022_31975_MOESM8_ESM.zip › Source Data/Fig_3b_cross_coalescence_isrdic_chna.msmc.txt]

time_index	left_time_boundary	right_time_boundary	lambda_00	lambda_01	lambda_11
0	0.0	6.36845e-07	202.80125899999996	0.814376	1671.006361
1	6.36845e-07	1.48501e-06	2.550675	0.814376	2.8191499999999996
2	1.48501e-06	2.61462e-06	2.5485390000000003	0.814327	2.81902
3	2.61462e-06	4.11906e-06	2.54859	0.814236	489.1606059999999
4	4.11906e-06	6.12272e-06	124.26252199999999	0.814318	19821.520000000004
5	6.12272e-06	8.79124e-06	1032.4859000000001	0.814184	53525.72000000001
6	8.79124e-06	1.23452e-05	912.7096	0.814167	50670.05
7	1.23452e-05	1.70786e-05	549.6985999999999	0.814165	32657.999999999993
8	1.70786e-05	2.33825e-05	587.757	0.814139	19095.95
9	2.33825e-05	3.17783e-05	870.4316	0.814145	9990.435
10	3.17783e-05	4.29599e-05	1113.209	0.814135	4503.0700000000015
11	4.29599e-05	5.7852e-05	1056.6947	0.814135	2124.018
12	5.7852e-05	7.76856e-05	930.467	0.814135	991.1667999999997
13	7.76856e-05	0.000104101	1112.84	0.814135	655.6626999999999
14	0.000104101	0.000139281	1660.2469999999998	1.28212	631.5428
15	0.000139281	0.000186134	2527.065	2.40529	664.0654000000001
16	0.000186134	0.000248535	3124.5960000000005	10.2229	671.742
17	0.000248535	0.000331643	3042.01	62.0386	656.037
18	0.000331643	0.000442327	2470.366	241.71	683.8530000000002
19	0.000442327	0.000589739	1952.6139999999998	614.577	702.9906000000001
20	0.000589739	0.000786067	1501.6599999999996	1086.65	715.6433999999998
21	0.000786067	0.00104754	1057.8185	1355.91	752.3154000000001
22	0.00104754	0.00139578	1615.7082	1259.38	1615.7013000000002
23	0.00139578	0.00185957	2753.1300000000006	1016.93	1981.92
24	0.00185957	0.00247726	2204.4001680000006	810.363	877.806
25	0.00247726	0.00329992	9.480839999999999	699.153	141.73
26	0.00329992	0.00439555	9.480839999999999	685.329	141.73
27	0.00439555	0.00585474	9.480839999999999	611.236	141.73
28	0.00585474	0.00779814	9.480839999999999	611.236	141.73
29	0.00779814	0.0103864	9.480839999999999	230.243	141.73
30	0.0103864	0.0138335	9.480839999999999	230.243	141.73
31	0.0138335	inf	9.48084	230.243	141.73
