# Supplementary material for: Global genomic analyses of wheat powdery mildew reveal association of pathogen spread with historical human migration and trade
Source: Nat Commun. 2022 Jul 26;13:4315. doi: 10.1038/s41467-022-31975-0 (PMC9315327; doi:10.1038/s41467-022-31975-0)
Supplement: Supplementary file 8 — Source Data [file 41467_2022_31975_MOESM8_ESM.zip › Source Data/Fig_3b_cross_coalescence_isrdic_isr.msmc.txt]

time_index	left_time_boundary	right_time_boundary	lambda_00	lambda_01	lambda_11
0	0.0	6.19927e-07	252.85675599999996	0.836999	270.09373999999997
1	6.19927e-07	1.44556e-06	2.552586	0.836999	61.96730500000001
2	1.44556e-06	2.54516e-06	2.5485360000000004	0.83636	4175.293500000001
3	2.54516e-06	4.00964e-06	2.548585	0.836491	4390.754
4	4.00964e-06	5.96007e-06	109.048283	0.836473	666.3163999999999
5	5.96007e-06	8.5577e-06	1052.4491	0.836468	677.3562
6	8.5577e-06	1.20173e-05	952.568	0.836792	885.0753999999998
7	1.20173e-05	1.66249e-05	551.8412999999999	0.836445	587.5555999999999
8	1.66249e-05	2.27614e-05	560.1569999999999	0.836383	281.6968
9	2.27614e-05	3.09341e-05	839.4943	0.836353	262.7571
10	3.09341e-05	4.18187e-05	1117.93	0.836353	302.2434
11	4.18187e-05	5.63152e-05	1070.72	0.836354	319.04579999999993
12	5.63152e-05	7.56219e-05	930.467	0.836353	448.05999999999995
13	7.56219e-05	0.000101335	1094.6027	0.836353	627.511
14	0.000101335	0.000135581	1660.2469999999998	0.836353	645.6410000000001
15	0.000135581	0.00018119	2437.5099999999998	1.72858	569.9400000000002
16	0.00018119	0.000241933	3061.0990000000006	9.78784	568.3353
17	0.000241933	0.000322833	3042.01	54.2286	662.5194
18	0.000322833	0.000430577	2539.1980000000003	217.249	873.8571999999998
19	0.000430577	0.000574073	2004.4899999999998	570.427	1134.2772
20	0.000574073	0.000765185	1550.3499999999997	1036.84	1380.06
21	0.000765185	0.00101971	1097.8968	1378.29	1473.285
22	0.00101971	0.0013587	1426.1379000000002	1371.28	1345.81
23	0.0013587	0.00181017	2753.1300000000006	1142.68	1062.3532
24	0.00181017	0.00241145	2478.7650840000006	922.634	1118.2186000000002
25	0.00241145	0.00321226	9.480839999999999	819.898	1622.01
26	0.00321226	0.00427879	9.480839999999999	855.767	1461.05397
27	0.00427879	0.00569922	9.480839999999999	917.968	12.449700000000002
28	0.00569922	0.00759098	9.480839999999999	917.968	12.449700000000002
29	0.00759098	0.0101105	9.480839999999999	27.8481	12.449700000000002
30	0.0101105	0.013466	9.480839999999999	27.8481	12.449700000000002
31	0.013466	inf	9.48084	27.8481	12.4497
