# Supplementary material for: Global genomic analyses of wheat powdery mildew reveal association of pathogen spread with historical human migration and trade
Source: Nat Commun. 2022 Jul 26;13:4315. doi: 10.1038/s41467-022-31975-0 (PMC9315327; doi:10.1038/s41467-022-31975-0)
Supplement: Supplementary file 8 — Source Data [file 41467_2022_31975_MOESM8_ESM.zip › Source Data/Fig_3b_cross_coalescence_isr_arg.msmc.txt]

time_index	left_time_boundary	right_time_boundary	lambda_00	lambda_01	lambda_11
0	0.0	4.48091e-07	337.25399999999996	1.1579	15884.502358
1	4.48091e-07	1.04487e-06	1.4476960000000005	1.1579	69780.68
2	1.04487e-06	1.83968e-06	213.271957	1.15794	43361.32
3	1.83968e-06	2.89822e-06	6815.310700000001	1.15766	36420.36
4	2.89822e-06	4.30801e-06	2916.0323999999996	1.15808	49856.34
5	4.30801e-06	6.18561e-06	659.7108	1.1586	63674.219999999994
6	6.18561e-06	8.68625e-06	712.6012999999999	1.247	61394.03999999999
7	8.68625e-06	1.20167e-05	885.0753999999998	10.4599	53336.54
8	1.20167e-05	1.64522e-05	587.5555999999999	23.1516	42768.799999999996
9	1.64522e-05	2.23595e-05	286.9802	26.9218	27100.359999999993
10	2.23595e-05	3.02271e-05	256.7424	35.9064	11555.78
11	3.02271e-05	4.07053e-05	303.5517	69.8248	4125.635
12	4.07053e-05	5.46605e-05	305.41139999999996	146.851	1948.5970000000004
13	5.46605e-05	7.32463e-05	428.1209999999999	251.326	1470.8660000000002
14	7.32463e-05	9.79994e-05	627.511	313.582	1231.6280000000004
15	9.79994e-05	0.000130966	643.828	325.199	1074.2259
16	0.000130966	0.000174872	585.0802000000001	375.636	865.1189999999998
17	0.000174872	0.000233347	568.5136	489.553	440.37699999999995
18	0.000233347	0.000311226	650.7241	658.882	179.05390000000003
19	0.000311226	0.000414947	826.9203999999999	879.015	79.52892
20	0.000414947	0.000553085	1103.7795999999998	1147.9	93.92591999999998
21	0.000553085	0.000737061	1354.3449999999998	1410.67	3820.87696
22	0.000737061	0.000982086	1475.2120000000002	1540.95	5415.76
23	0.000982086	0.00130841	1375.27	1468.9	2177.2706800000005
24	0.00130841	0.00174303	1115.7015999999999	1285.45	18.277800000000003
25	0.00174303	0.00232186	974.2782000000002	1079.26	18.277800000000003
26	0.00232186	0.00309276	1622.01	920.81	18.277800000000003
27	0.00309276	0.00411946	1622.01	823.801	18.277800000000003
28	0.00411946	0.00548686	12.449700000000002	823.801	18.277800000000003
29	0.00548686	0.00730798	12.449700000000002	273.153	18.277800000000003
30	0.00730798	0.00973341	12.449700000000002	273.153	18.277800000000003
31	0.00973341	inf	12.4497	273.153	18.2778
