# Supplementary material for: Global genomic analyses of wheat powdery mildew reveal association of pathogen spread with historical human migration and trade
Source: Nat Commun. 2022 Jul 26;13:4315. doi: 10.1038/s41467-022-31975-0 (PMC9315327; doi:10.1038/s41467-022-31975-0)
Supplement: Supplementary file 8 — Source Data [file 41467_2022_31975_MOESM8_ESM.zip › Source Data/Fig_3b_cross_coalescence_isr_chna.msmc.txt]

time_index	left_time_boundary	right_time_boundary	lambda_00	lambda_01	lambda_11
0	0.0	4.71704e-07	337.25399999999996	1.10021	2088.053060999999
1	4.71704e-07	1.09993e-06	1.4476960000000005	1.10021	2.8193960000000002
2	1.09993e-06	1.93662e-06	243.533638	1.09979	2.819018
3	1.93662e-06	3.05094e-06	7132.586	1.0992	63.61172499999999
4	3.05094e-06	4.53503e-06	2635.6435999999994	1.09982	4195.1322
5	4.53503e-06	6.51157e-06	646.4996	1.0992	27084.339999999997
6	6.51157e-06	9.14398e-06	747.8463999999999	1.09927	54688.95000000001
7	9.14398e-06	1.26499e-05	835.5809999999998	1.09917	50670.05
8	1.26499e-05	1.73192e-05	546.1258	1.09917	31022.59999999999
9	1.73192e-05	2.35378e-05	276.41339999999997	11.7306	19095.95
10	2.35378e-05	3.182e-05	268.7718	49.2804	9990.435
11	3.182e-05	4.28503e-05	300.9351	89.9718	4503.0700000000015
12	4.28503e-05	5.75409e-05	319.04579999999993	146.01	2124.018
13	5.75409e-05	7.71061e-05	467.99899999999997	216.098	991.1667999999997
14	7.71061e-05	0.000103164	629.3240000000001	286.236	655.6626999999999
15	0.000103164	0.000137868	645.6410000000001	353.909	631.5428
16	0.000137868	0.000184087	569.9400000000002	409.908	662.8877000000001
17	0.000184087	0.000245644	568.3353	487.302	673.487
18	0.000245644	0.000327627	674.3147	626.343	656.037
19	0.000327627	0.000436813	873.8571999999998	844.254	683.8530000000002
20	0.000436813	0.000582231	1134.2772	1103.65	702.9906000000001
21	0.000582231	0.000775902	1405.7749999999999	1330.55	714.4737999999998
22	0.000775902	0.00103384	1471.358	1442.98	747.8776
23	0.00103384	0.00137736	1316.35	1378.69	1615.7013000000002
24	0.00137736	0.00183488	1062.3532	1209.38	1981.92
25	0.00183488	0.00244421	1118.2186000000002	1022.15	1061.825
26	0.00244421	0.00325574	1622.01	837.117	141.73
27	0.00325574	0.00433654	1300.0979399999999	684.212	141.73
28	0.00433654	0.00577599	12.449700000000002	684.212	141.73
29	0.00577599	0.00769309	12.449700000000002	655.068	141.73
30	0.00769309	0.0102463	12.449700000000002	655.068	141.73
31	0.0102463	inf	12.4497	655.068	141.73
