# Supplementary material for: Global genomic analyses of wheat powdery mildew reveal association of pathogen spread with historical human migration and trade
Source: Nat Commun. 2022 Jul 26;13:4315. doi: 10.1038/s41467-022-31975-0 (PMC9315327; doi:10.1038/s41467-022-31975-0)
Supplement: Supplementary file 8 — Source Data [file 41467_2022_31975_MOESM8_ESM.zip › Source Data/Fig_3b_cross_coalescence_isr_chnh.msmc.txt]

time_index	left_time_boundary	right_time_boundary	lambda_00	lambda_01	lambda_11
0	0.0	4.67294e-07	337.25399999999996	1.11191	1867.7928239999997
1	4.67294e-07	1.08965e-06	1.4476960000000005	1.11191	36.165586
2	1.08965e-06	1.91851e-06	213.271957	1.13119	3464.2035000000005
3	1.91851e-06	3.02242e-06	7132.586	126.849	10067.520999999997
4	3.02242e-06	4.49263e-06	2635.6435999999994	465.414	12567.42
5	4.49263e-06	6.4507e-06	646.4996	258.573	15235.640000000001
6	6.4507e-06	9.0585e-06	747.8463999999999	98.7879	18457.42
7	9.0585e-06	1.25316e-05	860.3281999999998	63.5389	21392.68
8	1.25316e-05	1.71572e-05	546.1258	57.5843	19852.92
9	1.71572e-05	2.33178e-05	276.41339999999997	56.653	12070.201999999996
10	2.33178e-05	3.15225e-05	262.7571	66.7152	4891.922
11	3.15225e-05	4.24497e-05	300.9351	103.949	1855.1563
12	4.24497e-05	5.7003e-05	319.04579999999993	170.556	929.833
13	5.7003e-05	7.63853e-05	448.05999999999995	238.59	712.8549999999999
14	7.63853e-05	0.000102199	629.3240000000001	295.169	656.3689999999998
15	0.000102199	0.000136579	645.6410000000001	346.7	540.6758000000001
16	0.000136579	0.000182366	569.9400000000002	398.477	502.80899999999997
17	0.000182366	0.000243348	568.3353	480.772	489.00080000000014
18	0.000243348	0.000324564	662.5194	624.943	597.4999
19	0.000324564	0.00043273	873.8571999999998	843.276	817.6383999999999
20	0.00043273	0.000576788	1134.2772	1102.15	1039.7140000000002
21	0.000576788	0.000768648	1380.06	1336.99	1161.3849999999998
22	0.000768648	0.00102417	1473.285	1460.38	1071.9232
23	0.00102417	0.00136449	1316.35	1404.67	829.6899999999999
24	0.00136449	0.00181773	1062.3532	1239.92	930.3743999999999
25	0.00181773	0.00242136	1118.2186000000002	1052.63	2134.0799999999995
26	0.00242136	0.0032253	1622.01	866.75	2134.0799999999995
27	0.0032253	0.004296	1461.05397	688.988	20.935199999999995
28	0.004296	0.005722	12.449700000000002	688.988	20.935199999999995
29	0.005722	0.00762117	12.449700000000002	521.516	20.935199999999995
30	0.00762117	0.0101505	12.449700000000002	521.516	20.935199999999995
31	0.0101505	inf	12.4497	521.516	20.9352
