# Supplementary material for: Global genomic analyses of wheat powdery mildew reveal association of pathogen spread with historical human migration and trade
Source: Nat Commun. 2022 Jul 26;13:4315. doi: 10.1038/s41467-022-31975-0 (PMC9315327; doi:10.1038/s41467-022-31975-0)
Supplement: Supplementary file 8 — Source Data [file 41467_2022_31975_MOESM8_ESM.zip › Source Data/Fig_3b_cross_coalescence_isr_isrdic.msmc.txt]

time_index	left_time_boundary	right_time_boundary	lambda_00	lambda_01	lambda_11
0	0.0	6.19927e-07	270.09373999999997	0.836393	252.85675599999996
1	6.19927e-07	1.44556e-06	61.96730500000001	0.836393	2.552586
2	1.44556e-06	2.54516e-06	4175.293500000001	0.837309	2.5485360000000004
3	2.54516e-06	4.00964e-06	4390.754	0.836736	2.548585
4	4.00964e-06	5.96007e-06	666.3163999999999	0.836575	109.048283
5	5.96007e-06	8.5577e-06	677.3562	0.836397	1052.4491
6	8.5577e-06	1.20173e-05	885.0753999999998	0.836441	952.568
7	1.20173e-05	1.66249e-05	587.5555999999999	0.836396	551.8412999999999
8	1.66249e-05	2.27614e-05	281.6968	0.836364	560.1569999999999
9	2.27614e-05	3.09341e-05	262.7571	0.836353	839.4943
10	3.09341e-05	4.18187e-05	302.2434	0.836357	1117.93
11	4.18187e-05	5.63152e-05	319.04579999999993	0.836353	1070.72
12	5.63152e-05	7.56219e-05	448.05999999999995	0.836353	930.467
13	7.56219e-05	0.000101335	627.511	0.836353	1094.6027
14	0.000101335	0.000135581	645.6410000000001	0.836353	1660.2469999999998
15	0.000135581	0.00018119	569.9400000000002	1.72637	2437.5099999999998
16	0.00018119	0.000241933	568.3353	9.78465	3061.0990000000006
17	0.000241933	0.000322833	662.5194	54.225	3042.01
18	0.000322833	0.000430577	873.8571999999998	217.247	2539.1980000000003
19	0.000430577	0.000574073	1134.2772	570.424	2004.4899999999998
20	0.000574073	0.000765185	1380.06	1036.85	1550.3499999999997
21	0.000765185	0.00101971	1473.285	1378.29	1097.8968
22	0.00101971	0.0013587	1345.81	1371.28	1426.1379000000002
23	0.0013587	0.00181017	1062.3532	1142.69	2753.1300000000006
24	0.00181017	0.00241145	1118.2186000000002	922.636	2478.7650840000006
25	0.00241145	0.00321226	1622.01	819.9	9.480839999999999
26	0.00321226	0.00427879	1461.05397	855.773	9.480839999999999
27	0.00427879	0.00569922	12.449700000000002	917.964	9.480839999999999
28	0.00569922	0.00759098	12.449700000000002	917.964	9.480839999999999
29	0.00759098	0.0101105	12.449700000000002	27.8481	9.480839999999999
30	0.0101105	0.013466	12.449700000000002	27.8481	9.480839999999999
31	0.013466	inf	12.4497	27.8481	9.48084
