# Supplementary material for: Global genomic analyses of wheat powdery mildew reveal association of pathogen spread with historical human migration and trade
Source: Nat Commun. 2022 Jul 26;13:4315. doi: 10.1038/s41467-022-31975-0 (PMC9315327; doi:10.1038/s41467-022-31975-0)
Supplement: Supplementary file 8 — Source Data [file 41467_2022_31975_MOESM8_ESM.zip › Source Data/Fig_3b_cross_coalescence_isr_usa.msmc.txt]

time_index	left_time_boundary	right_time_boundary	lambda_00	lambda_01	lambda_11
0	0.0	4.52284e-07	337.25399999999996	1.15306	2911.99265
1	4.52284e-07	1.05465e-06	1.4476960000000005	1.15306	6.0150999999999994
2	1.05465e-06	1.85689e-06	213.271957	1.14941	130.710632
3	1.85689e-06	2.92534e-06	6815.310700000001	1.14807	7070.9121
4	2.92534e-06	4.34833e-06	2916.0323999999996	1.14643	16568.05
5	4.34833e-06	6.2435e-06	653.1052	1.14658	11359.472
6	6.2435e-06	8.76754e-06	712.6012999999999	1.14667	9232.619
7	8.76754e-06	1.21291e-05	885.0753999999998	1.14641	15276.058
8	1.21291e-05	1.66062e-05	587.5555999999999	1.14658	28753.9
9	1.66062e-05	2.25688e-05	281.6968	1.28187	39509.24
10	2.25688e-05	3.051e-05	256.7424	7.7879	32405.240000000005
11	3.051e-05	4.10863e-05	302.2434	40.0674	18884.260000000002
12	4.10863e-05	5.5172e-05	305.41139999999996	137.343	11364.416000000001
13	5.5172e-05	7.39318e-05	428.1209999999999	256.573	7111.986
14	7.39318e-05	9.89165e-05	627.511	278.87	4568.603999999999
15	9.89165e-05	0.000132192	643.828	274.291	2425.1549999999997
16	0.000132192	0.000176509	577.5101000000001	323.2	844.4635
17	0.000176509	0.000235531	568.5136	448.96	250.08735999999993
18	0.000235531	0.000314139	650.7241	640.045	86.62323999999998
19	0.000314139	0.000418831	850.3887999999998	880.483	64.27394000000001
20	0.000418831	0.000558262	1103.7795999999998	1151.08	1177.59152
21	0.000558262	0.000743959	1354.3449999999998	1398.99	5509.849999999999
22	0.000743959	0.000991276	1475.2120000000002	1519.37	5509.849999999999
23	0.000991276	0.00132066	1375.27	1454.62	21.911999999999995
24	0.00132066	0.00175934	1089.0274	1276.48	21.911999999999995
25	0.00175934	0.00234359	1046.2484000000002	1075.78	21.911999999999995
26	0.00234359	0.0031217	1622.01	934.184	21.911999999999995
27	0.0031217	0.00415802	1622.01	810.462	21.911999999999995
28	0.00415802	0.0055382	12.449700000000002	810.462	21.911999999999995
29	0.0055382	0.00737638	12.449700000000002	189.851	21.911999999999995
30	0.00737638	0.0098245	12.449700000000002	189.851	21.911999999999995
31	0.0098245	inf	12.4497	189.851	21.912
