# Supplementary material for: Global genomic analyses of wheat powdery mildew reveal association of pathogen spread with historical human migration and trade
Source: Nat Commun. 2022 Jul 26;13:4315. doi: 10.1038/s41467-022-31975-0 (PMC9315327; doi:10.1038/s41467-022-31975-0)
Supplement: Supplementary file 8 — Source Data [file 41467_2022_31975_MOESM8_ESM.zip › Source Data/Fig_3b_cross_coalescence_jpn_arg.msmc.txt]

time_index	left_time_boundary	right_time_boundary	lambda_00	lambda_01	lambda_11
0	0.0	3.61557e-07	3709.524536	1.43406	16546.344958
1	3.61557e-07	8.43089e-07	3523.22508	1.43406	59635.28
2	8.43089e-07	1.4844e-06	2662.9339999999993	1.43402	56566.51999999998
3	1.4844e-06	2.33853e-06	1872.4599999999998	1.43405	36050.7
4	2.33853e-06	3.47607e-06	6718.0030000000015	1.43405	42224.28
5	3.47607e-06	4.99107e-06	20165.59	1.43401	57892.55999999999
6	4.99107e-06	7.0088e-06	38313.96000000001	31.5289	64149.98
7	7.0088e-06	9.69605e-06	47369.48	719.592	59059.46999999999
8	9.69605e-06	1.3275e-05	42707.920000000006	4831.42	50795.27000000001
9	1.3275e-05	1.80416e-05	31216.87999999999	9778.75	38654.899999999994
10	1.80416e-05	2.43898e-05	19985.129999999997	7551.67	21519.879999999997
11	2.43898e-05	3.28445e-05	10176.151	3740.68	8268.064999999999
12	3.28445e-05	4.41047e-05	4715.410000000001	1772.18	3270.9200000000005
13	4.41047e-05	5.91013e-05	1979.5000000000002	984.987	1765.8940000000002
14	5.91013e-05	7.90742e-05	1014.08	696.549	1393.7300000000002
15	7.90742e-05	0.000105675	746.1922999999999	596.873	1198.0860000000002
16	0.000105675	0.000141102	645.0469999999999	535.22	1004.5235999999999
17	0.000141102	0.000188284	656.45	534.003	737.6963999999998
18	0.000188284	0.000251124	753.0197	618.703	382.3052
19	0.000251124	0.000334814	853.0844000000002	771.01	142.18588
20	0.000334814	0.000446276	902.5044999999999	985.923	71.6968
21	0.000446276	0.000594723	892.0504999999998	1219.97	99.48319999999997
22	0.000594723	0.000792429	882.5916000000001	1355.71	4884.13232
23	0.000792429	0.00105574	1307.6571	1336.3	5415.76
24	0.00105574	0.00140642	2267.2499999999995	1274.49	1097.7742400000006
25	0.00140642	0.00187347	2055.2899999999995	1203.22	18.277800000000003
26	0.00187347	0.0024955	147.64999999999998	1127.49	18.277800000000003
27	0.0024955	0.00332393	147.64999999999998	1354.88	18.277800000000003
28	0.00332393	0.00442726	147.64999999999998	1354.88	18.277800000000003
29	0.00442726	0.0058967	147.64999999999998	4.22115	18.277800000000003
30	0.0058967	0.00785373	147.64999999999998	4.22115	18.277800000000003
31	0.00785373	inf	147.65	4.22115	18.2778
