# Supplementary material for: Global genomic analyses of wheat powdery mildew reveal association of pathogen spread with historical human migration and trade
Source: Nat Commun. 2022 Jul 26;13:4315. doi: 10.1038/s41467-022-31975-0 (PMC9315327; doi:10.1038/s41467-022-31975-0)
Supplement: Supplementary file 8 — Source Data [file 41467_2022_31975_MOESM8_ESM.zip › Source Data/Fig_3b_cross_coalescence_jpn_chna.msmc.txt]

time_index	left_time_boundary	right_time_boundary	lambda_00	lambda_01	lambda_11
0	0.0	3.92381e-07	3093.277806	1.32145	2505.099031999999
1	3.92381e-07	9.14963e-07	3305.39208	1.32145	2.8203789999999995
2	9.14963e-07	1.61095e-06	2408.2099999999996	1.32139	2.8190239999999998
3	1.61095e-06	2.53789e-06	1977.8699999999997	1.3214	2.81902
4	2.53789e-06	3.77241e-06	9460.508000000002	1.32136	428.36790899999994
5	3.77241e-06	5.41657e-06	25409.86	9.67839	10169.1092
6	5.41657e-06	7.6063e-06	40729.520000000004	314.332	45241.39
7	7.6063e-06	1.05227e-05	46459.40000000001	2969.19	59341.87000000002
8	1.05227e-05	1.44067e-05	39355.899999999994	8495.91	42802.01
9	1.44067e-05	1.95796e-05	27388.39999999999	9505.56	26116.399999999998
10	1.95796e-05	2.6469e-05	16917.72	6158.72	14787.91
11	2.6469e-05	3.56445e-05	8355.904	2829.58	7014.063000000002
12	3.56445e-05	4.78646e-05	3894.6369999999997	1284.99	3442.930000000001
13	4.78646e-05	6.41397e-05	1689.8739999999998	753.091	1511.8659999999998
14	6.41397e-05	8.58153e-05	954.5494	505.007	830.1993999999997
15	8.58153e-05	0.000114683	707.5045	403.333	637.5702999999999
16	0.000114683	0.000153131	627.2019999999999	383.524	646.6264000000001
17	0.000153131	0.000204336	663.7620000000001	441.689	667.5985000000001
18	0.000204336	0.000272532	778.5219	563.76	666.5070000000001
19	0.000272532	0.000363358	883.9901000000003	734.994	667.1634000000001
20	0.000363358	0.000484321	907.4319999999998	954.971	690.2322000000001
21	0.000484321	0.000645424	884.5838999999999	1168.72	707.4562
22	0.000645424	0.000859985	889.4973000000002	1308.7	721.2507999999998
23	0.000859985	0.00114574	1718.9111999999998	1319.16	761.191
24	0.00114574	0.00152632	2267.2499999999995	1209.3	1981.92
25	0.00152632	0.00203319	1419.4100000000003	1066.82	1981.92
26	0.00203319	0.00270824	147.64999999999998	965.898	325.749
27	0.00270824	0.0036073	147.64999999999998	1183.48	141.73
28	0.0036073	0.00480469	147.64999999999998	1183.48	141.73
29	0.00480469	0.0063994	147.64999999999998	11.6287	141.73
30	0.0063994	0.00852327	147.64999999999998	11.6287	141.73
31	0.00852327	inf	147.65	11.6287	141.73
