# Supplementary material for: Global genomic analyses of wheat powdery mildew reveal association of pathogen spread with historical human migration and trade
Source: Nat Commun. 2022 Jul 26;13:4315. doi: 10.1038/s41467-022-31975-0 (PMC9315327; doi:10.1038/s41467-022-31975-0)
Supplement: Supplementary file 8 — Source Data [file 41467_2022_31975_MOESM8_ESM.zip › Source Data/Fig_3b_cross_coalescence_jpn_chnh.msmc.txt]

time_index	left_time_boundary	right_time_boundary	lambda_00	lambda_01	lambda_11
0	0.0	3.94488e-07	3093.277806	1.31431	2101.031412
1	3.94488e-07	9.19878e-07	3889.62581	1.31431	1.880935
2	9.19878e-07	1.61961e-06	2408.2099999999996	1.3143	1558.2376749999999
3	1.61961e-06	2.55152e-06	2481.1269999999995	1.31434	8574.442
4	2.55152e-06	3.79267e-06	10580.132000000001	2.29466	11999.05
5	3.79267e-06	5.44566e-06	25409.86	82.6468	13743.160000000003
6	5.44566e-06	7.64716e-06	41937.3	956.386	16790.739999999998
7	7.64716e-06	1.05792e-05	46459.40000000001	4149.78	20291.47
8	1.05792e-05	1.44841e-05	39355.899999999994	7764.79	21394.630000000005
9	1.44841e-05	1.96848e-05	27388.39999999999	7362.2	15995.719999999996
10	1.96848e-05	2.66112e-05	16917.72	4539.62	8847.805999999999
11	2.66112e-05	3.5836e-05	8355.904	2228.4	3424.946
12	3.5836e-05	4.81218e-05	3894.6369999999997	1176.56	1443.9015000000004
13	4.81218e-05	6.44843e-05	1689.8739999999998	836.329	821.3439999999998
14	6.44843e-05	8.62763e-05	954.5494	616.739	690.2606
15	8.62763e-05	0.0001153	707.5045	513.413	617.8045999999999
16	0.0001153	0.000153953	630.858	480.78	518.4415
17	0.000153953	0.000205433	663.7620000000001	504.619	494.66720000000004
18	0.000205433	0.000273996	791.273	604.247	502.88170000000014
19	0.000273996	0.00036531	883.9901000000003	770.019	644.8090000000001
20	0.00036531	0.000486923	907.4319999999998	969.62	932.858
21	0.000486923	0.000648891	880.8505999999999	1174.52	1125.1988000000001
22	0.000648891	0.000864604	889.4973000000002	1350.09	1173.237
23	0.000864604	0.0011519	1718.9111999999998	1405.43	967.6463999999999
24	0.0011519	0.00153452	2267.2499999999995	1295.73	715.266
25	0.00153452	0.00204411	1419.4100000000003	1130.87	1532.2271999999998
26	0.00204411	0.00272279	147.64999999999998	977.612	2134.0799999999995
27	0.00272279	0.00362668	147.64999999999998	819.442	1077.5075999999995
28	0.00362668	0.0048305	147.64999999999998	819.442	20.935199999999995
29	0.0048305	0.00643377	147.64999999999998	120.363	20.935199999999995
30	0.00643377	0.00856906	147.64999999999998	120.363	20.935199999999995
31	0.00856906	inf	147.65	120.363	20.9352
