# Supplementary material for: Global genomic analyses of wheat powdery mildew reveal association of pathogen spread with historical human migration and trade
Source: Nat Commun. 2022 Jul 26;13:4315. doi: 10.1038/s41467-022-31975-0 (PMC9315327; doi:10.1038/s41467-022-31975-0)
Supplement: Supplementary file 8 — Source Data [file 41467_2022_31975_MOESM8_ESM.zip › Source Data/Fig_3b_cross_coalescence_jpn_eur.msmc.txt]

time_index	left_time_boundary	right_time_boundary	lambda_00	lambda_01	lambda_11
0	0.0	4.17929e-07	3093.277806	1.24244	1500.39
1	4.17929e-07	9.74537e-07	3671.79281	1.24244	1.6823100000000004
2	9.74537e-07	1.71584e-06	2153.4860000000003	1.24114	664.53424
3	1.71584e-06	2.70313e-06	3089.794	1.24209	17191.995000000003
4	2.70313e-06	4.01803e-06	11699.756000000001	10.1074	37658.24000000001
5	4.01803e-06	5.76924e-06	27157.95	147.434	20845.850000000002
6	5.76924e-06	8.10155e-06	43145.08	145.832	7481.800000000001
7	8.10155e-06	1.12078e-05	45852.680000000015	18.6395	2510.0100000000007
8	1.12078e-05	1.53447e-05	37121.219999999994	2.98527	1102.9255
9	1.53447e-05	2.08545e-05	24836.07999999999	3.58296	545.885
10	2.08545e-05	2.81924e-05	14872.780000000002	15.7198	478.5319999999999
11	2.81924e-05	3.79653e-05	7142.406000000001	94.2324	600.8946
12	3.79653e-05	5.09811e-05	3347.454999999999	455.658	808.2979999999999
13	5.09811e-05	6.83159e-05	1496.7899999999995	1020.58	1009.6132999999998
14	6.83159e-05	9.14028e-05	895.0187999999999	918.627	1157.4959999999999
15	9.14028e-05	0.000122151	689.6595	612.751	1006.6024000000001
16	0.000122151	0.000163101	638.17	506.063	683.0215000000001
17	0.000163101	0.00021764	689.2642	551.345	576.439
18	0.00021764	0.000290277	801.5749000000001	696.963	652.2339999999998
19	0.000290277	0.000387016	894.2920000000003	901.32	837.3883000000001
20	0.000387016	0.000515856	910.7169999999998	1130.7	1081.6642
21	0.000515856	0.000687448	877.1172999999999	1347.3	1340.9660000000001
22	0.000687448	0.000915979	894.1011000000002	1456.39	1380.2039999999997
23	0.000915979	0.00122034	1993.0805999999995	1407.44	1216.4099999999999
24	0.00122034	0.0016257	2267.2499999999995	1289.96	1009.8455000000001
25	0.0016257	0.00216557	995.4899999999999	1181.15	1357.5326
26	0.00216557	0.00288458	147.64999999999998	1117.36	2030.09
27	0.00288458	0.00384217	147.64999999999998	1637.6	1426.65956
28	0.00384217	0.00511752	147.64999999999998	1637.6	18.6552
29	0.00511752	0.00681606	147.64999999999998	1.24059	18.6552
30	0.00681606	0.00907823	147.64999999999998	1.24059	18.6552
31	0.00907823	inf	147.65	1.24059	18.6552
