# Supplementary material for: Global genomic analyses of wheat powdery mildew reveal association of pathogen spread with historical human migration and trade
Source: Nat Commun. 2022 Jul 26;13:4315. doi: 10.1038/s41467-022-31975-0 (PMC9315327; doi:10.1038/s41467-022-31975-0)
Supplement: Supplementary file 8 — Source Data [file 41467_2022_31975_MOESM8_ESM.zip › Source Data/Fig_3b_cross_coalescence_jpn_isr.msmc.txt]

time_index	left_time_boundary	right_time_boundary	lambda_00	lambda_01	lambda_11
0	0.0	4.50129e-07	3094.7224420000002	1.15187	337.25399999999996
1	4.50129e-07	1.04962e-06	4038.19354	1.15187	1.4476960000000005
2	1.04962e-06	1.84804e-06	2004.1720000000003	1.15184	213.271957
3	1.84804e-06	2.9114e-06	4201.718	1.15184	6815.310700000001
4	2.9114e-06	4.32761e-06	13939.004	1.15187	2916.0323999999996
5	4.32761e-06	6.21375e-06	30654.13	1.15185	653.1052
6	6.21375e-06	8.72577e-06	45560.64	1.15184	712.6012999999999
7	8.72577e-06	1.20713e-05	45245.960000000014	1.15184	885.0753999999998
8	1.20713e-05	1.6527e-05	34886.53999999999	1.15184	587.5555999999999
9	1.6527e-05	2.24613e-05	22283.759999999995	4.85685	286.9802
10	2.24613e-05	3.03646e-05	11805.370000000003	41.3719	256.7424
11	3.03646e-05	4.08905e-05	5928.908000000001	123.256	303.5517
12	4.08905e-05	5.49091e-05	2526.682	201.524	305.41139999999996
13	5.49091e-05	7.35795e-05	1303.7059999999997	258.489	428.1209999999999
14	7.35795e-05	9.84453e-05	805.7229	294.069	627.511
15	9.84453e-05	0.000131562	662.8919999999999	328.605	643.828
16	0.000131562	0.000175668	645.4820000000001	379.6	577.5101000000001
17	0.000175668	0.000234409	727.5174999999999	473.878	568.5136
18	0.000234409	0.000312642	832.4806000000001	626.777	650.7241
19	0.000312642	0.000416835	899.2195	848.672	826.9203999999999
20	0.000416835	0.000555602	903.2503999999998	1127.85	1103.7795999999998
21	0.000555602	0.000740415	875.6859	1400.74	1354.3449999999998
22	0.000740415	0.000986554	896.4030000000001	1542.64	1475.2120000000002
23	0.000986554	0.00131437	2267.2499999999995	1468.52	1375.27
24	0.00131437	0.00175096	2267.2499999999995	1269.11	1115.7015999999999
25	0.00175096	0.00233242	359.6099999999999	1074.86	1046.2484000000002
26	0.00233242	0.00310683	147.64999999999998	936.376	1622.01
27	0.00310683	0.00413821	147.64999999999998	835.333	1622.01
28	0.00413821	0.00551182	147.64999999999998	835.333	12.449700000000002
29	0.00551182	0.00734123	147.64999999999998	297.267	12.449700000000002
30	0.00734123	0.00977769	147.64999999999998	297.267	12.449700000000002
31	0.00977769	inf	147.65	297.267	12.4497
