# Supplementary material for: Global genomic analyses of wheat powdery mildew reveal association of pathogen spread with historical human migration and trade
Source: Nat Commun. 2022 Jul 26;13:4315. doi: 10.1038/s41467-022-31975-0 (PMC9315327; doi:10.1038/s41467-022-31975-0)
Supplement: Supplementary file 8 — Source Data [file 41467_2022_31975_MOESM8_ESM.zip › Source Data/Fig_3b_cross_coalescence_jpn_isrdic.msmc.txt]

time_index	left_time_boundary	right_time_boundary	lambda_00	lambda_01	lambda_11
0	0.0	6.26392e-07	3064.1540780000005	0.828392	202.80500599999996
1	6.26392e-07	1.46064e-06	3825.8809999999994	0.828392	2.552586
2	1.46064e-06	2.57171e-06	2375.7169999999996	0.827892	2.5485360000000004
3	2.57171e-06	4.05146e-06	11699.756000000001	0.828234	2.548585
4	4.05146e-06	6.02222e-06	28906.04	0.827827	124.26252199999999
5	6.02222e-06	8.64695e-06	45560.64	0.827794	1052.4491
6	8.64695e-06	1.21426e-05	45549.320000000014	0.827789	912.7096
7	1.21426e-05	1.67982e-05	34886.53999999999	0.827771	551.8412999999999
8	1.67982e-05	2.29987e-05	22283.759999999995	0.827722	560.1569999999999
9	2.29987e-05	3.12567e-05	11805.370000000003	0.827723	839.4943
10	3.12567e-05	4.22548e-05	5322.159000000001	0.827721	1113.209
11	4.22548e-05	5.69025e-05	2253.091	0.827721	1070.72
12	5.69025e-05	7.64106e-05	1207.164	0.827721	930.467
13	7.64106e-05	0.000102392	775.9576	0.827721	1094.6027
14	0.000102392	0.000136995	653.9694999999999	2.13175	1660.2469999999998
15	0.000136995	0.000183079	652.794	1.90515	2437.5099999999998
16	0.000183079	0.000244456	740.2686	8.56396	3124.5960000000005
17	0.000244456	0.000326199	842.7825000000001	52.3314	3042.01
18	0.000326199	0.000435067	902.5044999999999	220.094	2539.1980000000003
19	0.000435067	0.00058006	895.7837999999998	588.501	2004.4899999999998
20	0.00058006	0.000773165	880.2897	1071.55	1501.6599999999996
21	0.000773165	0.00103035	1170.5724	1390.61	1097.8968
22	0.00103035	0.00137287	2267.2499999999995	1313.07	1426.1379000000002
23	0.00137287	0.00182905	2267.2499999999995	1053.57	2753.1300000000006
24	0.00182905	0.0024366	147.64999999999998	846.484	2478.7650840000006
25	0.0024366	0.00324576	147.64999999999998	754.581	9.480839999999999
26	0.00324576	0.00432341	147.64999999999998	764.204	9.480839999999999
27	0.00432341	0.00575865	147.64999999999998	729.754	9.480839999999999
28	0.00575865	0.00767015	147.64999999999998	729.754	9.480839999999999
29	0.00767015	0.0102159	147.64999999999998	43.5435	9.480839999999999
30	0.0102159	0.0136065	147.64999999999998	43.5435	9.480839999999999
31	0.0136065	inf	147.65	43.5435	9.48084
