# Supplementary material for: Global genomic analyses of wheat powdery mildew reveal association of pathogen spread with historical human migration and trade
Source: Nat Commun. 2022 Jul 26;13:4315. doi: 10.1038/s41467-022-31975-0 (PMC9315327; doi:10.1038/s41467-022-31975-0)
Supplement: Supplementary file 8 — Source Data [file 41467_2022_31975_MOESM8_ESM.zip › Source Data/Fig_3b_cross_coalescence_jpn_usa.msmc.txt]

time_index	left_time_boundary	right_time_boundary	lambda_00	lambda_01	lambda_11
0	0.0	2.95619e-07	4327.215902000001	1.75389	3880.6570989999996
1	2.95619e-07	6.89332e-07	1767.634618	1.75389	6.015718
2	6.89332e-07	1.21369e-06	4335.329	1.7539	6.01508
3	1.21369e-06	1.91204e-06	1345.4099999999996	1.75388	172.275816
4	1.91204e-06	2.84212e-06	4201.718	1.75387	7537.972
5	2.84212e-06	4.08083e-06	12819.380000000001	1.75387	17201.67
6	4.08083e-06	5.73058e-06	27157.95	1.75388	12567.648
7	5.73058e-06	7.92775e-06	43145.08	37.7304	9149.905
8	7.92775e-06	1.0854e-05	46156.04000000001	667.468	13056.295000000002
9	1.0854e-05	1.47513e-05	38238.55999999999	4532.48	24254.65
10	1.47513e-05	1.99417e-05	27388.39999999999	12517.4	35631.32
11	1.99417e-05	2.68545e-05	15895.250000000004	15306.6	36926.719999999994
12	2.68545e-05	3.60611e-05	8355.904	9684.85	25921.909999999996
13	3.60611e-05	4.83228e-05	3621.0459999999994	4541.49	14052.864000000001
14	4.83228e-05	6.46531e-05	1689.8739999999998	2176.12	8709.196
15	6.46531e-05	8.64023e-05	954.5494	1183.57	5889.4839999999995
16	8.64023e-05	0.000115368	707.5045	730.486	3294.551
17	0.000115368	0.000153946	630.858	568.992	1338.4099999999999
18	0.000153946	0.000205325	663.7620000000001	569.073	350.5169999999999
19	0.000205325	0.000273753	791.273	670.408	124.55030999999995
20	0.000273753	0.000364887	883.9901000000003	862.027	65.25713999999999
21	0.000364887	0.000486261	907.4319999999998	1117.04	86.96366000000002
22	0.000486261	0.000647911	880.8505999999999	1325.74	3885.2530700000007
23	0.000647911	0.0008632	889.4973000000002	1385.9	5509.849999999999
24	0.0008632	0.00114993	1718.9111999999998	1352.42	2765.881000000001
25	0.00114993	0.0015318	2267.2499999999995	1287.47	21.911999999999995
26	0.0015318	0.00204039	1419.4100000000003	1198.99	21.911999999999995
27	0.00204039	0.00271773	147.64999999999998	1367.63	21.911999999999995
28	0.00271773	0.00361984	147.64999999999998	1367.63	21.911999999999995
29	0.00361984	0.00482129	147.64999999999998	4.95314	21.911999999999995
30	0.00482129	0.00642142	147.64999999999998	4.95314	21.911999999999995
31	0.00642142	inf	147.65	4.95314	21.912
