# Supplementary material for: Global genomic analyses of wheat powdery mildew reveal association of pathogen spread with historical human migration and trade
Source: Nat Commun. 2022 Jul 26;13:4315. doi: 10.1038/s41467-022-31975-0 (PMC9315327; doi:10.1038/s41467-022-31975-0)
Supplement: Supplementary file 8 — Source Data [file 41467_2022_31975_MOESM8_ESM.zip › Source Data/Fig_3b_cross_coalescence_usa_arg.msmc.txt]

time_index	left_time_boundary	right_time_boundary	lambda_00	lambda_01	lambda_11
0	0.0	3.01266e-07	3880.6570989999996	1.72108	16477.054316
1	3.01266e-07	7.02501e-07	6.0156979999999995	1.72108	44831.1926
2	7.02501e-07	1.23688e-06	6.01508	1.72101	67507.12
3	1.23688e-06	1.94857e-06	172.275816	1.72101	38335.759999999995
4	1.94857e-06	2.89642e-06	8864.738	1.72099	36681.44
5	2.89642e-06	4.15879e-06	16884.859999999997	1.721	48500.13
6	4.15879e-06	5.84005e-06	11963.56	1.72099	63436.33999999999
7	5.84005e-06	8.0792e-06	9149.905	2.7498	63728.61
8	8.0792e-06	1.10614e-05	13056.295000000002	104.051	55877.80999999999
9	1.10614e-05	1.50331e-05	24254.65	1666.21	46882.700000000004
10	1.50331e-05	2.03227e-05	36600.8	8808.8	32680.839999999993
11	2.03227e-05	2.73675e-05	35796.35	14213.9	15939.400000000003
12	2.73675e-05	3.67501e-05	24514.379999999997	8369.94	4980.349999999999
13	3.67501e-05	4.92459e-05	14052.864000000001	3632.09	2131.3000000000006
14	4.92459e-05	6.58883e-05	8389.754	1809.41	1583.1910000000003
15	6.58883e-05	8.8053e-05	5625.307999999999	1134.71	1290.8820000000003
16	8.8053e-05	0.000117572	3294.551	862.369	1131.002
17	0.000117572	0.000156887	1338.4099999999999	720.192	934.8212999999998
18	0.000156887	0.000209248	350.5169999999999	680.972	610.2737999999998
19	0.000209248	0.000278983	99.44289999999997	721.441	266.1616
20	0.000278983	0.000371858	60.98392	853.064	110.8574
21	0.000371858	0.000495551	86.96366000000002	1065.56	82.81135999999998
22	0.000495551	0.000660289	3885.2530700000007	1236.75	1694.36624
23	0.000660289	0.000879691	5509.849999999999	1281.12	5415.76
24	0.000879691	0.0011719	2217.0872000000013	1256.83	4336.263559999999
25	0.0011719	0.00156106	21.911999999999995	1244.24	18.277800000000003
26	0.00156106	0.00207936	21.911999999999995	1254.56	18.277800000000003
27	0.00207936	0.00276965	21.911999999999995	1948.4	18.277800000000003
28	0.00276965	0.003689	21.911999999999995	1948.4	18.277800000000003
29	0.003689	0.0049134	21.911999999999995	10.1789	18.277800000000003
30	0.0049134	0.0065441	21.911999999999995	10.1789	18.277800000000003
31	0.0065441	inf	21.912	10.1789	18.2778
