# Supplementary material for: Global genomic analyses of wheat powdery mildew reveal association of pathogen spread with historical human migration and trade
Source: Nat Commun. 2022 Jul 26;13:4315. doi: 10.1038/s41467-022-31975-0 (PMC9315327; doi:10.1038/s41467-022-31975-0)
Supplement: Supplementary file 8 — Source Data [file 41467_2022_31975_MOESM8_ESM.zip › Source Data/Fig_3b_cross_coalescence_usa_chna.msmc.txt]

time_index	left_time_boundary	right_time_boundary	lambda_00	lambda_01	lambda_11
0	0.0	4.76171e-07	2911.977749	1.12994	2088.053060999999
1	4.76171e-07	1.11035e-06	6.01508	1.12994	2.8193979999999996
2	1.11035e-06	1.95496e-06	151.493224	1.11283	2.819018
3	1.95496e-06	3.07984e-06	10191.503999999999	1.10335	63.61172499999999
4	3.07984e-06	4.57798e-06	16251.239999999998	1.09726	4195.1322
5	4.57798e-06	6.57324e-06	10151.296	1.09832	30715.75
6	6.57324e-06	9.23058e-06	9315.333	1.09028	54688.95000000001
7	9.23058e-06	1.27697e-05	16015.979000000001	1.08902	48703.04
8	1.27697e-05	1.74832e-05	31753.4	1.08886	31022.59999999999
9	1.74832e-05	2.37607e-05	41448.2	1.08885	18018.94
10	2.37607e-05	3.21213e-05	31274.870000000003	1.08902	9990.435
11	3.21213e-05	4.32562e-05	17476.730000000003	16.0009	4503.0700000000015
12	4.32562e-05	5.80858e-05	10020.192	97.1946	2124.018
13	5.80858e-05	7.78364e-05	6792.544	244.494	991.1667999999997
14	7.78364e-05	0.000104141	4040.2520000000004	306.076	655.6626999999999
15	0.000104141	0.000139173	1990.4569999999994	288.267	631.5428
16	0.000139173	0.000185831	745.6741999999999	326.303	664.0654000000001
17	0.000185831	0.000247971	199.87253999999996	448.006	671.742
18	0.000247971	0.00033073	78.07679999999999	644.105	656.037
19	0.00033073	0.00044095	71.83718000000002	909.826	683.8530000000002
20	0.00044095	0.000587745	1719.12383	1180.87	702.9906000000001
21	0.000587745	0.00078325	5509.849999999999	1347.37	714.4737999999998
22	0.00078325	0.00104363	4412.2624000000005	1360.63	752.3154000000001
23	0.00104363	0.00139041	21.911999999999995	1247.6	1615.7013000000002
24	0.00139041	0.00185226	21.911999999999995	1077.04	1981.92
25	0.00185226	0.00246736	21.911999999999995	899.055	1061.825
26	0.00246736	0.00328657	21.911999999999995	745.181	141.73
27	0.00328657	0.00437762	21.911999999999995	644.682	141.73
28	0.00437762	0.0058307	21.911999999999995	644.682	141.73
29	0.0058307	0.00776595	21.911999999999995	388.571	141.73
30	0.00776595	0.0103434	21.911999999999995	388.571	141.73
31	0.0103434	inf	21.912	388.571	141.73
