# Supplementary material for: Global genomic analyses of wheat powdery mildew reveal association of pathogen spread with historical human migration and trade
Source: Nat Commun. 2022 Jul 26;13:4315. doi: 10.1038/s41467-022-31975-0 (PMC9315327; doi:10.1038/s41467-022-31975-0)
Supplement: Supplementary file 8 — Source Data [file 41467_2022_31975_MOESM8_ESM.zip › Source Data/Fig_3b_cross_coalescence_usa_chnh.msmc.txt]

time_index	left_time_boundary	right_time_boundary	lambda_00	lambda_01	lambda_11
0	0.0	4.54033e-07	2911.99265	1.14282	1867.7928239999997
1	4.54033e-07	1.05872e-06	6.0150999999999994	1.14282	36.165586
2	1.05872e-06	1.86407e-06	130.710632	1.14311	2840.3102
3	1.86407e-06	2.93665e-06	8397.6781	1.14244	10067.520999999997
4	2.93665e-06	4.36514e-06	16568.05	1.14195	12349.81
5	4.36514e-06	6.26763e-06	11359.472	1.14198	14924.620000000003
6	6.26763e-06	8.80143e-06	9232.619	1.14196	18090.609999999997
7	8.80143e-06	1.2176e-05	15276.058	9.89039	21392.29
8	1.2176e-05	1.66703e-05	28753.9	70.302	20624.36
9	1.66703e-05	2.2656e-05	39509.24	90.9146	12875.800999999996
10	2.2656e-05	3.06279e-05	32405.240000000005	119.419	5625.410000000001
11	3.06279e-05	4.12451e-05	18884.260000000002	241.486	1957.97
12	4.12451e-05	5.53853e-05	11364.416000000001	461.061	929.833
13	5.53853e-05	7.42175e-05	7111.986	616.589	734.5527999999999
14	7.42175e-05	9.92989e-05	4568.603999999999	539.126	662.0175999999998
15	9.92989e-05	0.000132703	2207.8059999999996	453.332	553.5306
16	0.000132703	0.000177191	844.4635	432.781	505.93549999999993
17	0.000177191	0.000236442	250.08735999999993	492.279	489.9452000000001
18	0.000236442	0.000315353	86.62323999999998	638.099	581.7302000000001
19	0.000315353	0.000420449	68.05556000000001	862.364	788.8335
20	0.000420449	0.000560419	1177.59152	1119.64	1018.3428000000001
21	0.000560419	0.000746835	5509.849999999999	1322.48	1158.422
22	0.000746835	0.000995108	5509.849999999999	1395.93	1097.9924
23	0.000995108	0.00132576	21.911999999999995	1326.91	858.2959999999999
24	0.00132576	0.00176614	21.911999999999995	1163.06	779.9112
25	0.00176614	0.00235265	21.911999999999995	983.086	2134.0799999999995
26	0.00235265	0.00313377	21.911999999999995	816.837	2134.0799999999995
27	0.00313377	0.00417409	21.911999999999995	631.501	232.2496800000001
28	0.00417409	0.00555961	21.911999999999995	631.501	20.935199999999995
29	0.00555961	0.00740489	21.911999999999995	464.631	20.935199999999995
30	0.00740489	0.00986247	21.911999999999995	464.631	20.935199999999995
31	0.00986247	inf	21.912	464.631	20.9352
