# Supplementary material for: Global genomic analyses of wheat powdery mildew reveal association of pathogen spread with historical human migration and trade
Source: Nat Commun. 2022 Jul 26;13:4315. doi: 10.1038/s41467-022-31975-0 (PMC9315327; doi:10.1038/s41467-022-31975-0)
Supplement: Supplementary file 8 — Source Data [file 41467_2022_31975_MOESM8_ESM.zip › Source Data/Fig_3b_cross_coalescence_usa_isrdic.msmc.txt]

time_index	left_time_boundary	right_time_boundary	lambda_00	lambda_01	lambda_11
0	0.0	6.25501e-07	1943.3435999999995	0.838978	202.80500599999996
1	6.25501e-07	1.45856e-06	26.797672	0.838978	2.552586
2	1.45856e-06	2.56805e-06	3016.2003999999997	0.830932	2.5485360000000004
3	2.56805e-06	4.04569e-06	15874.903999999997	0.832536	2.548585
4	4.04569e-06	6.01366e-06	11963.56	0.839577	124.26252199999999
5	6.01366e-06	8.63464e-06	9232.619	0.82907	1052.4491
6	8.63464e-06	1.21253e-05	15276.058	0.829268	912.7096
7	1.21253e-05	1.67743e-05	28753.9	0.829051	551.8412999999999
8	1.67743e-05	2.2966e-05	39509.24	0.828906	560.1569999999999
9	2.2966e-05	3.12122e-05	31274.870000000003	0.828919	839.4943
10	3.12122e-05	4.21947e-05	18884.260000000002	0.828907	1113.209
11	4.21947e-05	5.68215e-05	10692.304	0.828901	1070.72
12	5.68215e-05	7.63019e-05	6792.544	0.8289	930.467
13	7.63019e-05	0.000102246	4304.428	0.8289	1094.6027
14	0.000102246	0.0001368	1990.4569999999994	0.8289	1660.2469999999998
15	0.0001368	0.000182819	745.6741999999999	1.07268	2437.5099999999998
16	0.000182819	0.000244108	224.97994999999995	9.53663	3124.5960000000005
17	0.000244108	0.000325735	78.07679999999999	61.7305	3042.01
18	0.000325735	0.000434448	71.83718000000002	248.842	2539.1980000000003
19	0.000434448	0.000579235	1719.12383	617.421	2004.4899999999998
20	0.000579235	0.000772065	5509.849999999999	1065.67	1501.6599999999996
21	0.000772065	0.00102888	4961.0562	1343.97	1097.8968
22	0.00102888	0.00137092	21.911999999999995	1270.15	1426.1379000000002
23	0.00137092	0.00182645	21.911999999999995	1049.27	2753.1300000000006
24	0.00182645	0.00243314	21.911999999999995	870.961	2478.7650840000006
25	0.00243314	0.00324114	21.911999999999995	785.594	9.480839999999999
26	0.00324114	0.00431726	21.911999999999995	792.784	9.480839999999999
27	0.00431726	0.00575046	21.911999999999995	770.669	9.480839999999999
28	0.00575046	0.00765923	21.911999999999995	770.669	9.480839999999999
29	0.00765923	0.0102014	21.911999999999995	17.7967	9.480839999999999
30	0.0102014	0.0135871	21.911999999999995	17.7967	9.480839999999999
31	0.0135871	inf	21.912	17.7967	9.48084
