# Supplementary material for: Global genomic analyses of wheat powdery mildew reveal association of pathogen spread with historical human migration and trade
Source: Nat Commun. 2022 Jul 26;13:4315. doi: 10.1038/s41467-022-31975-0 (PMC9315327; doi:10.1038/s41467-022-31975-0)
Supplement: Supplementary file 8 — Source Data [file 41467_2022_31975_MOESM8_ESM.zip › Source Data/Fig_4a_hybrid_SNP_JPN.txt]

Isolate	USA_ancestry	CHNa_ancestry	haplotype_breakpoints
JPN_244a	22582	25116	1780
JPN_244aii	24208	23475	1709
JPN_CHIKA	21348	26126	2131
JPN_CHI_79a	22952	24743	1475
JPN_CHI_79b	22542	25153	1602
JPN_MEK_13a	22566	25064	1718
JPN_MEK_13b	24773	22922	1500
JPN_MEK_13c	24668	23004	1578
JPN_MEK_2b	22932	24763	1462
JPN_MEK_2c	23420	24273	1654
