# Supplementary material for: Global genomic analyses of wheat powdery mildew reveal association of pathogen spread with historical human migration and trade
Source: Nat Commun. 2022 Jul 26;13:4315. doi: 10.1038/s41467-022-31975-0 (PMC9315327; doi:10.1038/s41467-022-31975-0)
Supplement: Supplementary file 8 — Source Data [file 41467_2022_31975_MOESM8_ESM.zip › Source Data/Fig_4b_hybrid_SNP_CHNh.txt]

Isolate	EUR_ancestry	CHNa_ancestry	haplotype_breakpoints
CHN_12_3	9043	9062	767
CHN_12_50	9458	8683	629
CHN_18_11	9612	8526	557
CHN_21_8	6657	11481	984
CHN_35_1	7454	10682	653
CHN_36_3	8038	10095	646
CHN_37_34	6639	11491	923
CHN_39_1	7301	10828	782
CHN_39_5	6129	12013	647
CHN_40_2	7145	10992	716
CHN_45_6	7351	10790	793
CHN_50_2	7851	10289	1003
CHN_HB_21	7510	10614	803
CHN_HB_22	8027	10118	907
