# Supplementary material for: Global genomic analyses of wheat powdery mildew reveal association of pathogen spread with historical human migration and trade
Source: Nat Commun. 2022 Jul 26;13:4315. doi: 10.1038/s41467-022-31975-0 (PMC9315327; doi:10.1038/s41467-022-31975-0)
Supplement: Supplementary file 8 — Source Data [file 41467_2022_31975_MOESM8_ESM.zip › Source Data/Suppl_Fig_01_sequencing_info.txt]

Isolate	Population	avg_coverage	GC_content	Mapping_quality
ARG_3_10	ARG	41.7529	44.23	42.9973
ARG_3_4	ARG	44.1168	44.19	42.9275
ARG_3_5	ARG	44.0601	44.26	42.8595
ARG_3_9	ARG	47.4615	44.21	42.8953
ARG_4_1	ARG	43.9748	44.38	42.5158
ARG_4_2	ARG	48.685	44.21	42.8318
ARG_4_6	ARG	47.1351	44.27	42.9278
ARG_4_8	ARG	45.452	44.21	42.9007
AUS_Australian_Isolate	AUS	45.7759	44.54	42.3375
AUS_CUN3	AUS	51.0708	43.39	43.0588
AUS_FTA	AUS	41.8726	43.32	43.0971
CHE_07004	CHE	49.5857	42.85	40.2451
CHE_07224	CHE	44.421	44.19	42.8547
CHE_07227	CHE	64.8052	44.67	43.2964
CHE_07230	CHE	33.1437	44.24	42.2402
CHE_07234	CHE	37.9385	44.24	42.2604
CHE_07298	CHE	54.0216	44.66	43.3099
CHE_10001	CHE	34.6374	44.25	42.3721
CHE_94202	CHE	39.2211	44.43	42.4702
CHE_96224	CHE	36.5335	44.4	45.1923
CHE_96229	CHE	49.8848	44.88	43.5166
CHE_96249	CHE	55.1439	44.63	43.406
CHE_97223	CHE	34.9044	44.22	42.4012
CHE_97266	CHE	69.5782	44.67	42.5667
CHE_98013	CHE	34.8911	44.26	42.3338
CHE_98230	CHE	34.9882	44.29	42.2091
CHE_98250	CHE	55.7947	44.35	42.8532
CHN_1_19	CHN	35.7979	43.36	41.2748
CHN_1_25	CHN	27.3226	43.09	40.2795
CHN_1_47	CHN	29.385	43.28	39.9511
CHN_1_62	CHN	24.9409	42.98	40.411
CHN_10_40	CHN	26.9274	43.54	40.7568
CHN_10_8	CHN	30.6953	43.57	40.9164
CHN_11_133	CHN	27.3697	43.49	40.8131
CHN_11_61	CHN	31.1256	42.92	40.5013
CHN_11_99	CHN	37.9447	41.76	40.1549
CHN_12_24	CHN	30.8856	43.09	40.6384
CHN_12_3	CHN	30.8097	42.96	40.6519
CHN_12_50	CHN	40.1302	43.03	41.2142
CHN_12_82	CHN	30.8023	42.99	40.7099
CHN_13_37	CHN	32.8973	43.35	40.9465
CHN_13_50	CHN	31.5699	43.2	40.5064
CHN_13_51	CHN	29.5524	43.03	40.4166
CHN_13_76	CHN	27.2389	42.99	41.0503
CHN_14_17	CHN	30.8768	42.96	40.5019
CHN_14_32	CHN	32.4781	43.49	40.8925
CHN_15_11	CHN	34.457	43.44	40.9001
CHN_15_17	CHN	30.9774	42.9	40.4868
CHN_15_9	CHN	33.1762	44.43	40.4469
CHN_17_18	CHN	33.7029	43.42	41.0123
CHN_17_40	CHN	29.5717	43.25	40.5416
CHN_18_1	CHN	29.174	42.85	41.0556
CHN_18_11	CHN	37.5401	42.96	40.5396
CHN_18_38	CHN	27.7711	43.52	40.9886
CHN_18_45	CHN	34.8854	43.34	40.9935
CHN_19_11	CHN	38.6569	43.26	40.7056
CHN_2_25	CHN	28.8954	42.96	40.9532
CHN_2_39	CHN	35.7339	42.39	39.7526
CHN_2_5	CHN	38.0652	43.29	40.7247
CHN_2_65	CHN	62.0741	43.46	41.2866
CHN_21_1	CHN	35.8746	43.19	40.9361
CHN_21_2	CHN	65.8728	43.05	39.8876
CHN_21_8	CHN	33.7895	43.46	40.8742
CHN_24_4	CHN	31.2608	43.06	40.2548
CHN_28_9	CHN	31.1229	43.58	40.3863
CHN_3_1	CHN	28.7441	43.14	40.7887
CHN_3_53	CHN	33.2051	42.9	40.8623
CHN_30_1	CHN	29.3117	42.88	40.4562
CHN_34_1	CHN	33.1645	43.41	40.5131
CHN_35_1	CHN	32.0438	43.39	40.3115
CHN_35_18	CHN	9.3667	43.02	40.8388
CHN_35_27	CHN	22.9845	43.61	40.3603
CHN_36_3	CHN	35.4147	43.24	40.4589
CHN_36_70	CHN	36.0567	43.51	41.0324
CHN_37_34	CHN	29.407	43.38	41.0805
CHN_37_37	CHN	34.0488	43.22	41.1846
CHN_37_38	CHN	35.6295	43.39	41.0942
CHN_39_1	CHN	27.0017	43.27	41.1663
CHN_39_19	CHN	55.8609	43.12	40.8962
CHN_39_5	CHN	37.2276	43.33	40.9601
CHN_40_2	CHN	38.7827	43.17	41.2167
CHN_41_5	CHN	43.7517	43.33	40.4934
CHN_44_3	CHN	33.7022	43.41	41.2284
CHN_45_10	CHN	31.8666	43.45	41.3744
CHN_45_6	CHN	34.6427	43.05	41.1783
CHN_46_25	CHN	30.3813	43.06	41.4307
CHN_46_30	CHN	29.7097	43.23	39.6682
CHN_46_31	CHN	28.6985	42.65	40.1881
CHN_46_6	CHN	29.2366	43.25	40.3757
CHN_47_1	CHN	28.5378	43.28	40.9674
CHN_47_27	CHN	30.9567	43.13	40.5103
CHN_47_3	CHN	36.771	43.23	41.3727
CHN_48_18	CHN	30.7778	42.98	40.0755
CHN_48_23	CHN	29.0603	42.92	40.5574
CHN_48_28	CHN	24.4325	43.31	41.3889
CHN_49_1	CHN	39.6959	43.39	41.2643
CHN_5_112	CHN	20.677	43.1	41.1073
CHN_5_36	CHN	27.6378	43.16	40.9808
CHN_5_83	CHN	26.1089	43.14	41.1876
CHN_5_93	CHN	35.7081	42.92	39.7374
CHN_50_2	CHN	31.0996	43.36	40.9623
CHN_51_3	CHN	21.8986	43.15	40.9222
CHN_52_27	CHN	28.3549	43.04	40.2789
CHN_6_21	CHN	33.7615	43.01	40.8829
CHN_6_6	CHN	34.6995	43.46	40.6989
CHN_6_69	CHN	34.9822	42.97	41.0459
CHN_7_8	CHN	39.0615	43.4	40.9143
CHN_8_9	CHN	30.7211	43.01	40.4808
CHN_9_10	CHN	30.9213	43	40.6071
CHN_9_2	CHN	32.8588	43.52	41.1074
CHN_9_43	CHN	7.7012	43.13	40.8785
CHN_E21	CHN	30.5349	42.88	40.1696
CHN_GZ_10	CHN	28.9597	43.24	40.9481
CHN_GZ_12	CHN	21.649	43.49	40.9387
CHN_GZ_6	CHN	36.0535	43.4	41.3676
CHN_HB_13	CHN	40.3827	43.65	40.9916
CHN_HB_21	CHN	28.4126	43.45	41.0104
CHN_HB_22	CHN	46.6679	43.32	40.9251
CHN_HB_24	CHN	30.8494	43.44	41.4205
CHN_HB_4	CHN	36.2624	43.36	40.9364
CHN_HG_1	CHN	29.0361	42.72	40.3505
CHN_NJ_16	CHN	34.3922	43.37	40.5613
CHN_NZ_1	CHN	35.9865	43.56	40.7465
CHN_SC_12	CHN	34.6494	43.38	41.0249
CHN_SD_3	CHN	37.774	43.51	40.5691
CHN_SD_4	CHN	34.9609	43.26	40.9657
CHN_SD_5	CHN	30.4354	43.54	41.0008
FRA_ASOSAN_95_9	FRA	48.5513	44.33	42.3061
FRA_B_STONE_95_45	FRA	72.4222	44.34	42.5729
FRA_M_DOVE_94_10	FRA	48.1878	44.25	42.8544
FRA_MERCIA_COKER_98_25	FRA	50.7115	44.5	43.1584
FRA_MISSION_96_19	FRA	93.0815	44.57	41.3908
FRA_SYROS_05_54	FRA	27.8714	42.94	42.7823
FRA_SYROS_2000_15	FRA	34.6197	43.2	42.8652
GBR_FEL_09	GBR	48.6701	44.72	43.0376
GBR_JIW11	GBR	34.2423	44.63	41.9337
GBR_JIW2	GBR	35.5355	43.19	42.8471
GBR_JIW48	GBR	39.9032	43.36	43.1467
GBR_WC1110	GBR	38.4617	43.36	42.3832
ISR_1	ISR	49.8112	44.34	42.3434
ISR_103	ISR	37.6103	42.82	39.7696
ISR_106	ISR	47.1727	44.49	42.9403
ISR_107	ISR	43.4773	44.41	42.6416
ISR_113	ISR	39.2961	44.41	42.131
ISR_13	ISR	57.2131	44.47	42.0594
ISR_15	ISR	60.4972	42.92	39.5914
ISR_20	ISR	45.1999	44.52	41.8125
ISRdic_202	ISRdic	54.5489	44.66	40.5972
ISRdic_203	ISRdic	48.5315	44.37	40.4909
ISR_204	ISR	68.5383	43.02	39.5629
ISR_205	ISR	41.5933	44.07	42.5154
ISRdic_206	ISRdic	74.1024	45.07	40.1249
ISRdic_207	ISRdic	47.3771	43.38	38.7046
ISR_208	ISR	46.68	42.93	40.5051
ISRdic_209	ISRdic	47.9625	42.34	38.7729
ISRdic_210	ISRdic	41.8818	44.69	40.6496
ISRdic_211	ISRdic	55.0411	44.55	40.2602
ISRdic_212	ISRdic	43.3951	44.34	40.4654
ISR_214	ISR	79.778	44.59	42.5921
ISR_215	ISR	55.2761	43	39.7853
ISR_216	ISR	63.7186	43.98	42.4311
ISR_217	ISR	51.7392	42.25	40.4386
ISR_218	ISR	79.8905	44.28	41.4708
ISR_219	ISR	74.9203	44.9	42.4259
ISRdic_220	ISRdic	52.6775	42.8	38.6031
ISR_29	ISR	50.1916	44.37	42.1161
ISR_30p	ISR	55.4724	44.32	42.1816
ISR_30w	ISR	69.1705	44.34	42.1637
ISR_37	ISR	39.9973	44.5	42.3798
ISR_43	ISR	167.3353	44.27	42.5395
ISR_50	ISR	49.6416	44.93	42.2259
ISR_52	ISR	64.6692	43.99	42.1605
ISRdic_58	ISRdic	44.225	42.4	38.4498
ISR_6	ISR	61.5598	44.45	42.4177
ISRdic_63	ISRdic	57.2511	42.93	38.5342
ISRdic_66	ISRdic	60.591	43.36	38.3987
ISR_67	ISR	44.2294	44.98	42.3489
ISR_7	ISR	40.7156	41.85	40.2349
ISR_70	ISR	55.2368	42.35	39.4601
ISR_8	ISR	50.2659	42.6	40.1619
ISR_9	ISR	88.7792	44.59	42.5275
ISR_94	ISR	57.0999	43.74	42.0918
ISR_96	ISR	32.1657	45.22	42.8182
ISR_97	ISR	54.2586	42.27	40.148
ISR_K_U	ISR	111.8944	45.21	43.0205
JPN_244a	JPN	88.1196	44.67	42.4221
JPN_244aii	JPN	80.0674	45.25	42.2055
JPN_CHI_79a	JPN	80.4428	44.67	42.523
JPN_CHI_79b	JPN	79.8576	44.35	42.4284
JPN_CHIKA	JPN	37.8878	43.09	42.7213
JPN_MEK_13a	JPN	93.589	50.14	40.8747
JPN_MEK_13b	JPN	121.2838	44.46	42.7679
JPN_MEK_13c	JPN	82.6092	44.38	42.4265
JPN_MEK_2b	JPN	87.9114	44.4	42.5438
JPN_MEK_2c	JPN	91.3864	44.38	42.5713
JPN_SHIHO	JPN	38.5802	43.31	42.7542
KAZ_1a	KAZ	49.435	45.64	42.0044
KAZ_1b	KAZ	70.847	44.86	42.6621
KAZ_2	KAZ	112.1378	44.83	42.7934
POL_1	POL	61.5464	44.82	43.1042
POL_3	POL	47.681	44.65	42.9827
POL_5	POL	66.3545	44.72	43.1791
POL_6	POL	56.894	44.67	43.245
RUS_C1	RUS	48.7037	44.56	43.0519
RUS_K2	RUS	46.5976	44.85	42.7027
RUS_O1a	RUS	57.9406	44.69	42.9059
RUS_O1b	RUS	74.7846	44.88	42.5773
TUR_1a	TUR	43.9128	44.5	43.0011
TUR_1b	TUR	33.9879	44.93	42.327
TUR_1c	TUR	45.5575	44.85	42.8666
USA_1	USA	37.4289	44.24	42.2765
USA_2	USA	45.6934	43.28	42.9612
USA_3	USA	38.4386	43.45	42.8953
USA_4	USA	47.7279	44.46	42.9624
USA_5	USA	42.8285	43.06	43.1445
USA_6	USA	39.9509	43.24	42.9527
USA_7	USA	44.2288	43.38	42.9799
USA_85063	USA	26.2001	46.35	41.4348
USA_AK3_11	USA	39.7932	43.29	42.9265
USA_C3_1_5	USA	39.0788	43.38	42.8477
USA_C4_6	USA	41.874	44.5	42.215
USA_J2_1	USA	37.8274	44.67	42.0715
USA_KAN_43	USA	36.7477	43.43	42.908
USA_Ken_2_5	USA	36.2127	44.58	42.1012
