# Supplementary material for: Global genomic analyses of wheat powdery mildew reveal association of pathogen spread with historical human migration and trade
Source: Nat Commun. 2022 Jul 26;13:4315. doi: 10.1038/s41467-022-31975-0 (PMC9315327; doi:10.1038/s41467-022-31975-0)
Supplement: Supplementary file 8 — Source Data [file 41467_2022_31975_MOESM8_ESM.zip › Source Data/Suppl_Fig_02_SNP_quality_alternate_allele_freq.txt]

QUAL	AF
1598.4	0.0220994
1598.4	0.0220994
1992.22	0.00549451
1434.78	0.0113636
92236.5	0.26257
1251.37	0.0167598
801.52	0.011236
673.36	0.00571429
4713.47	0.0223464
2598.58	0.0171429
14654.2	0.0561798
1046.31	0.00561798
1776.26	0.00555556
3728.23	0.0167598
3381.94	0.0277778
6694.27	0.00555556
2245.59	0.0111111
7154.47	0.0276243
1222.26	0.00558659
337.22	0.00555556
335.22	0.00552486
335.22	0.00552486
2106.37	0.0166667
2013.36	0.00561798
5697.94	0.0170455
1824.5	0.00568182
1106.26	0.00555556
1363.31	0.00571429
2702.23	0.0169492
517.26	0.00561798
1250.26	0.00555556
15887.7	0.0277778
3752.17	0.00546448
1537.17	0.00546448
1998.26	0.00558659
1721.26	0.00555556
555.17	0.00549451
555.17	0.00549451
48475.5	0.0220994
2957.59	0.0110497
1639.26	0.00552486
3064.59	0.0110497
6298.37	0.0166667
252.22	0.00549451
305.17	0.00549451
472.22	0.00549451
979.17	0.00549451
5487.22	0.00555556
531.52	0.011236
4613.42	0.0168539
9114.62	0.038674
3295.37	0.0166667
1772.26	0.00555556
4351.22	0.00552486
5018.4	0.0166667
2047.26	0.00555556
4066.4	0.0166667
3433.59	0.0110497
427.17	0.00549451
427.22	0.00552486
10543.2	0.00546448
472.17	0.00549451
10357.2	0.021978
472.17	0.00549451
472.17	0.00549451
427.17	0.00549451
382.22	0.00549451
2857.22	0.00549451
2574.26	0.00555556
4298.4	0.0166667
4188.4	0.0166667
14858.9	0.0331492
1102.17	0.00555556
3018.4	0.0166667
4009.17	0.00549451
343.17	0.00549451
462.17	0.00546448
870.13	0.00546448
870.17	0.00546448
754.13	0.00546448
7447.13	0.00546448
12173.1	0.021978
6201.3	0.0166667
292.17	0.00546448
3983.4	0.0220994
261.17	0.00546448
1415.17	0.00546448
380.17	0.00546448
1415.17	0.00546448
779.17	0.00546448
811.17	0.00546448
9329.38	0.0327869
787.17	0.00546448
4865.24	0.0273224
986.17	0.00546448
1012.22	0.00549451
1012.22	0.00549451
2423.17	0.00549451
2677.17	0.00549451
472.17	0.00549451
9111.38	0.0276243
4916.24	0.0165746
3082.22	0.00552486
1301.26	0.00555556
3803.3	0.0166667
3906.3	0.0166667
652.17	0.00549451
351.37	0.0111732
8857.47	0.021978
680.41	0.010989
1476.3	0.0166667
1147.22	0.00549451
337.13	0.00546448
1777.13	0.00549451
1912.13	0.00549451
1115.41	0.010989
1642.22	0.00549451
1957.22	0.00549451
2902.22	0.00549451
2497.22	0.00549451
1499.22	0.00549451
1499.22	0.00549451
1417.22	0.00549451
623.22	0.00552486
454.42	0.00549451
339.17	0.00552486
563.17	0.00555556
2138.4	0.0166667
3164.21	0.0165746
10034.5	0.0220994
385.22	0.00549451
5591.47	0.0220994
5404.21	0.0165746
4127.36	0.0220994
4793.12	0.0165746
4959.47	0.0274725
4568.21	0.021978
296.22	0.00549451
4568.21	0.021978
3533.21	0.0220994
2823.47	0.0220994
2713.21	0.0220994
2584.47	0.0220994
3924.59	0.0110497
11316.9	0.0497238
2480.4	0.0220994
2626.4	0.0220994
3411.37	0.0111732
1836.37	0.0166667
1211.37	0.0166667
1316.47	0.0166667
1074.21	0.0111111
6631	0.0391061
1147.13	0.00552486
697.13	0.00552486
697.22	0.00552486
1741.21	0.0220994
823.13	0.00552486
337.13	0.00552486
337.22	0.00552486
302.17	0.00546448
1147.17	0.00546448
742.17	0.00546448
1012.22	0.00549451
1012.22	0.00549451
1057.22	0.00549451
967.22	0.00552486
967.17	0.00549451
472.22	0.00552486
813.22	0.00552486
877.22	0.00552486
1102.22	0.00552486
489.22	0.00552486
2902.17	0.00552486
4073.4	0.0166667
877.17	0.00552486
3726.4	0.0166667
742.22	0.00549451
437.17	0.00549451
3161.24	0.021978
427.13	0.00549451
562.13	0.00543478
562.13	0.00543478
517.13	0.00543478
461.13	0.00543478
4972.05	0.0271739
2913.31	0.0108696
281.13	0.00543478
337.13	0.00543478
107425	0.412088
1791.23	0.0166667
12773.2	0.0555556
3782.21	0.021978
2411.23	0.0165746
2943.4	0.0220994
3285.4	0.0220994
12678.9	0.0497238
1586.5	0.0110497
4768.47	0.0220994
4368.47	0.0274725
30863.9	0.0994475
3281.4	0.0220994
1323.22	0.00549451
14589.9	0.0666667
1057.23	0.0165746
3608.5	0.010989
41941.4	0.137363
649.23	0.0111111
3265.59	0.0111732
293.4	0
1440.41	0.010989
4135.21	0.021978
510.13	0.00546448
510.13	0.00546448
504.13	0.00546448
742.13	0.00549451
1321.31	0.00549451
562.17	0.00549451
639.17	0.00546448
718.17	0.00546448
1372.17	0.00546448
1057.13	0.00543478
2010.31	0.0108696
967.13	0.00543478
1822.17	0.00546448
877.17	0.00549451
877.17	0.00546448
1102.22	0.00549451
8780.23	0.0166667
5984.04	0.0391061
5773	0.0391061
2421.37	0.0111732
374.17	0.00552486
292.17	0.00552486
832.17	0.00552486
832.17	0.00552486
922.17	0.00552486
832.17	0.00552486
332.22	0.00552486
697.22	0.00555556
697.22	0.00555556
427.22	0.00552486
34991.4	0.138889
11039	0.0327869
2919.26	0.00561798
723.31	0.00561798
1028.22	0.00552486
1192.23	0.00552486
1192.22	0.00552486
1192.22	0.00552486
2249.59	0.011236
803.37	0.00561798
5135.23	0.0166667
827.26	0.00552486
2142.59	0.0111732
7377.66	0.032967
292.22	0.00549451
337.17	0.00549451
427.22	0.00549451
14296.2	0.021978
1012.22	0.00549451
742.22	0.00549451
4640.96	0.0164835
439.3	0.0166667
40941.7	0.174157
1579.26	0.00561798
15058.7	0.0558659
15058.7	0.0558659
5940	0.0391061
5684.37	0.0111732
742.22	0.00555556
6814	0.0444444
2826.37	0.0166667
781.22	0.00552486
382.22	0.00552486
45696.2	0.222222
5766.21	0.0167598
6713.22	0.00549451
7222.22	0.00549451
7267.22	0.00549451
7267.22	0.00549451
6270.22	0.00549451
7447.22	0.00549451
7492.22	0.00549451
2497.22	0.00549451
2137.22	0.00549451
627.22	0.00552486
382.22	0.00555556
337.22	0.00555556
337.22	0.00549451
292.22	0.00549451
292.22	0.00549451
292.22	0.00549451
5388.22	0.00549451
13899	0.0444444
1404.26	0.00552486
10473.4	0.0220994
13208.4	0.0220994
7782.22	0.00549451
382.17	0.00546448
2563.22	0.00549451
3320.21	0.021978
562.22	0.00549451
652.17	0.00549451
562.22	0.00549451
648.22	0.00549451
607.17	0.00549451
607.17	0.00549451
2362.17	0.00549451
562.17	0.00549451
742.17	0.00549451
562.17	0.00549451
2587.17	0.00549451
1372.17	0.00552486
697.17	0.00549451
1417.22	0.00549451
1459.22	0.00552486
2092.22	0.00552486
2227.22	0.00552486
10920	0.0444444
1912.22	0.00552486
2002.22	0.00552486
2092.22	0.00552486
1466.26	0.00555556
832.22	0.00555556
1057.22	0.00552486
1552.22	0.00552486
1552.22	0.00552486
1552.22	0.00552486
1597.22	0.00552486
1642.22	0.00552486
1642.22	0.00552486
1687.22	0.00552486
562.22	0.00552486
1642.22	0.00552486
1564.22	0.00552486
5083.23	0.0166667
5268.37	0.0166667
1564.22	0.00552486
4638.37	0.0166667
1484.26	0.00552486
1763.71	0.0276243
4547.59	0.0111732
6928.47	0.0274725
12181.6	0.0384615
8603.47	0.0274725
6234.09	0.0165746
10931.5	0.0276243
6262.17	0.00549451
357.22	0.00552486
382.17	0.00549451
382.17	0.00549451
382.17	0.00546448
6277.17	0.00546448
7042.17	0.00546448
9967.17	0.00546448
292.17	0.00546448
263.17	0.00546448
967.17	0.00546448
787.17	0.00546448
832.17	0.00546448
877.17	0.00546448
832.17	0.00546448
476.17	0.00546448
787.17	0.00546448
12439.2	0.00546448
14782.2	0.00546448
15547.2	0.00546448
472.17	0.00546448
12802.2	0.00546448
10552.2	0.00546448
382.17	0.00546448
382.17	0.00546448
382.17	0.00546448
8437.17	0.00546448
337.17	0.00546448
10625	0.0218579
3487.22	0.00549451
3127.22	0.00549451
2407.22	0.00549451
2407.22	0.00549451
7247.71	0.0277778
5017.26	0.00564972
4972.22	0.00564972
4972.22	0.00564972
9383.21	0.0170455
5692.17	0.00549451
5602.17	0.00549451
67.17	0
5062.17	0.00549451
3613.17	0.00555556
3478.19	0.00555556
2452.22	0.00555556
3712.17	0.00555556
2452.22	0.00555556
292.22	0.00552486
292.22	0.00552486
292.22	0.00552486
292.22	0.00552486
23306.5	0.0888889
18612.2	0.021978
15566.5	0.0441989
28291.2	0.0549451
14013.2	0.0220994
2639.22	0.00552486
2587.22	0.00552486
2669.22	0.00549451
2650.22	0.00549451
4682.5	0.010989
273.22	0.00549451
5015.17	0.00546448
11803.8	0.0546448
2286.23	0.0165746
2241.23	0.0165746
1295.27	0.00558659
427.36	0.00571429
18821.5	0.0883978
1932.22	0.00555556
306.37	0.0111732
8604.71	0.027933
1603.37	0.0111732
8266.71	0.0277778
663.08	0.0171429
687.08	0.0171429
647.08	0.0171429
647.08	0.0171429
622.08	0.0171429
532.08	0.0114943
531.37	0.0111732
532.08	0.0114943
12037.2	0.00549451
4526.26	0.00552486
1650.26	0.00552486
1241.26	0.00552486
1731.37	0.0111732
1651.37	0.0111732
2779.23	0.0166667
1479.22	0.00552486
8041.59	0.0166667
2848.26	0.00558659
650.31	0.00558659
652.31	0.00558659
517.31	0.00558659
5152.26	0.00568182
8438.59	0.0223464
607.22	0.00552486
832.22	0.00552486
14778.6	0.0222222
14938.6	0.0222222
1327.22	0.00555556
4477.22	0.00552486
4297.13	0.00549451
984.13	0.00549451
2092.13	0.00546448
1554.13	0.00546448
3037.17	0.00546448
50392.2	0.021978
2552.13	0.00543478
3712.13	0.00546448
3802.13	0.00546448
3933.13	0.00549451
2344.17	0.00546448
903.17	0.00546448
697.31	0.00561798
4208.59	0.0224719
832.26	0.00555556
832.17	0.00549451
709.17	0.00546448
2992.17	0.00546448
3352.17	0.00546448
3667.17	0.00546448
1625.17	0.00546448
5377.17	0.00546448
6277.13	0.00546448
930.13	0.00543478
7177.13	0.00543478
6243.13	0.00543478
6727.13	0.00543478
6682.13	0.00543478
5512.13	0.00543478
4972.17	0.00549451
3022.02	0.0273224
24718.7	0.183333
336.26	0.00555556
1652.26	0.00558659
292.22	0.00552486
382.22	0.00552486
32693.6	0.0222222
65050.6	0.0167598
79398.6	0.0167598
3479.37	0.0167598
4522.13	0.00552486
4612.13	0.00552486
4972.13	0.00549451
4702.17	0.00546448
4747.17	0.00546448
4837.17	0.00546448
3757.13	0.00549451
3577.13	0.00549451
3397.17	0.00546448
652.13	0.00546448
2362.13	0.00543478
2272.13	0.00543478
2272.13	0.00543478
2272.13	0.00543478
1822.13	0.00543478
1732.22	0.00549451
742.26	0.00552486
1147.26	0.00552486
1012.22	0.00552486
19654.4	0.0222222
1372.17	0.00549451
1372.13	0.00549451
1282.13	0.00546448
1263.17	0.00546448
1237.13	0.00543478
17957.2	0.021978
21989	0.0218579
22349.2	0.021978
292.17	0.00546448
652.17	0.00546448
27732.2	0.021978
846.17	0.00546448
5998.31	0.00558659
25603	0.0960452
396.52	0.00564972
935.31	0.00561798
3109.37	0.00561798
3141.37	0.00561798
3100.37	0.00561798
2813.59	0.0222222
1685.68	0.0111111
4793.59	0.0222222
1282.26	0.00552486
14341.6	0.0222222
2317.26	0.00552486
1428.31	0.00555556
7984.59	0.0222222
7040.94	0.0277778
1570.31	0.00571429
2190.52	0.0169492
2807.52	0.0168539
2368.37	0.0166667
740.22	0.00555556
8616.47	0.0277778
6775.21	0.0222222
3296.5	0.0111111
1840.22	0.00552486
471.23	0.0165746
566.21	0.0111111
742.13	0.00546448
337.17	0.00552486
752.21	0.0111111
8754.47	0.0277778
3478.16	0.0165746
810.23	0.0111111
660.5	0.0110497
686.5	0.0110497
1899.23	0.0165746
2268.23	0.0165746
2782.23	0.0165746
2446.23	0.0165746
2536.23	0.0165746
2536.23	0.0165746
331.23	0.00558659
331.23	0.00558659
331.23	0.00558659
750.23	0.00558659
955.23	0.0111111
748.23	0.0111111
1370.23	0.0111111
1411.23	0.0111111
1386.23	0.0111111
1417.23	0.0111111
1476.23	0.0111111
1476.23	0.0111111
1476.23	0.0111111
1172.23	0.0111111
1815.23	0.00558659
1860.23	0.00558659
1566.23	0.00558659
471.23	0.0111111
3292.22	0.00549451
1097.22	0.00552486
3696.5	0.010989
607.13	0.00543478
3948.21	0.021978
1393.23	0.0165746
506.13	0.00543478
770.23	0.0165746
2070.21	0.021978
1147.13	0.00543478
1958.21	0.0165746
787.17	0.00549451
742.17	0.00549451
697.13	0.00549451
8348.02	0.0274725
1431.23	0.0165746
1740.23	0.0165746
781.17	0.00546448
2061.23	0.0165746
9447.4	0.0220994
6250.96	0.0163934
51518.1	0.15
1746.23	0.0111111
3618.4	0.0166667
12637.2	0.0441989
844.23	0.00558659
49937.1	0.15
5108.12	0.0165746
5153.12	0.0165746
3753.5	0.010989
8009.12	0.021978
3094.22	0.00549451
7538.12	0.021978
7223.12	0.021978
845.17	0.00546448
8168.12	0.021978
8303.12	0.021978
1102.15	0.00549451
1642.13	0.00546448
1642.13	0.00546448
1957.13	0.00546448
1957.13	0.00546448
2092.17	0.00552486
1552.13	0.00549451
11672.2	0.0111111
9965.23	0.0111111
2211.22	0.00549451
2457.22	0.00549451
3843.23	0.0165746
47987.7	0.280899
4716.52	0.0112994
10229.5	0.0168539
2988.59	0.0111732
1719.68	0.011236
2474.59	0.0111732
6387.77	0.0168539
3376.78	0.011236
6226.66	0.0168539
1497.67	0.0112994
1184.66	0.0168539
1963.31	0.00561798
1024.21	0.0111111
664.13	0.00543478
664.13	0.00543478
607.13	0.00543478
26544	0.0271739
31654	0.0271739
501.13	0.00543478
1192.13	0.00543478
1192.13	0.00543478
1057.13	0.00543478
21208	0.0218579
912.13	0.00543478
912.13	0.00543478
742.13	0.00543478
12168	0.0271739
4324.21	0.021978
711.23	0.0111111
711.23	0.0111111
711.23	0.0111111
2044.22	0.00552486
1685.03	0.0110497
1598.21	0.0111111
787.13	0.00546448
3045.21	0.0165746
922.13	0.00543478
922.13	0.00543478
27923	0.0218579
31041.2	0.021978
62123	0.0165746
2340.22	0.00549451
4484.5	0.010989
25114.2	0.021978
6356.02	0.0271739
5276.02	0.0271739
12483.5	0.0274725
922.17	0.00549451
7812.09	0.0164835
7874.03	0.0218579
1462.17	0.00546448
1597.17	0.00546448
1802.17	0.00546448
1912.17	0.00546448
2227.17	0.00546448
301.17	0.00546448
1934.17	0.00546448
1417.17	0.00546448
1417.17	0.00546448
1327.17	0.00546448
18514.2	0.00546448
16670.1	0.00546448
13629.2	0.00549451
47978	0.0218579
7530.17	0.00546448
1687.17	0.00546448
1597.17	0.00546448
832.17	0.00546448
1527.03	0.0164835
5277.22	0.00549451
4484.21	0.021978
3216.5	0.010989
2962.21	0.021978
2712.21	0.021978
1662.21	0.021978
9163.22	0.0549451
3715.5	0.010989
877.17	0.00549451
922.17	0.00549451
922.17	0.00549451
3643.21	0.021978
3978.21	0.0165746
2722.17	0.00546448
562.17	0.00549451
562.17	0.00549451
562.17	0.00549451
562.17	0.00549451
532.17	0.00549451
1251.21	0.021978
1515.26	0.00558659
988.41	0.00568182
826.66	0.0112994
6436.78	0.0225989
517.32	0.00558659
9922.31	0.00558659
6997.22	0.00558659
5899.22	0.00558659
310.22	0.00558659
5557.22	0.00558659
4360.25	0.00558659
5332.23	0.00558659
9733.95	0.0391061
4825.26	0.00558659
8698.31	0.00558659
472.36	0.00558659
607.36	0.00558659
779.36	0.00558659
607.36	0.00558659
626.36	0.00558659
2264.41	0.00571429
587.36	0.00558659
625.36	0.00558659
326.36	0.00558659
352.36	0.00558659
427.36	0.00558659
1054.36	0.00561798
1417.36	0.00558659
631.31	0.00561798
1372.31	0.00558659
1372.31	0.00558659
2715.52	0.0167598
1399.41	0.00571429
9361.94	0.0282486
6781.59	0.0225989
4596.52	0.0170455
6979.78	0.0227273
21040.1	0.079096
12766.4	0.0397727
756.66	0.0169492
621.66	0.0169492
2286.66	0.0113636
2286.66	0.0113636
6250.66	0.0113636
6361.66	0.0113636
7498.97	0.0225989
6525.66	0.0113636
3722.67	0.0169492
1191.36	0.00561798
1328.97	0.0224719
267.66	0.0113636
7808.78	0.0224719
728.66	0.0168539
38667.2	0.135593
6344.52	0.0169492
10658.4	0.0284091
652.31	0.00561798
787.31	0.00561798
1887.31	0.00561798
832.31	0.00561798
875.31	0.00561798
7311.97	0.0224719
1835.22	0.00558659
26306.3	0.0722222
1094.23	0.0166667
2497.31	0.00558659
2452.31	0.00558659
1570.31	0.00558659
742.31	0.00555556
18350.9	0.0898876
526.31	0.00558659
482.36	0.00561798
4301.18	0.0280899
1812.36	0.00561798
2812.31	0.00561798
2992.31	0.00561798
4162.26	0.00555556
260.51	0.010989
3577.22	0.00552486
3217.26	0.00552486
1640.26	0.00552486
3129.78	0.011236
362.27	0.00555556
697.31	0.00561798
653.26	0.00558659
517.31	0.00558659
697.31	0.00555556
517.31	0.00555556
472.31	0.00555556
3732.23	0.0167598
2200.66	0.0168539
415.26	0.00564972
1666.78	0.00568182
617.36	0.00564972
1237.31	0.00558659
865.22	0.00555556
1372.27	0.00561798
1372.26	0.00561798
1867.26	0.00558659
1370.31	0.00558659
2562.59	0.0112994
23533.1	0.0726257
5226.5	0.010989
44128.9	0.165746
1101.22	0.00552486
1071.23	0.0165746
1071.23	0.0165746
1566.23	0.0165746
1746.23	0.0165746
1881.23	0.0165746
2421.23	0.0165746
2421.23	0.0165746
2421.23	0.0165746
2781.23	0.0165746
3711.23	0.0165746
5844.09	0.0164835
2892.21	0.021978
2124.21	0.021978
1566.23	0.0165746
1107.23	0.0111111
1107.23	0.0111111
1067.23	0.0111111
866.23	0.0111111
24135.2	0.0718232
652.17	0.00546448
4115.23	0.0165746
4256.23	0.0165746
1417.17	0.00546448
1548.17	0.00546448
5931.21	0.021978
652.17	0.00546448
652.17	0.00546448
787.17	0.00546448
4085.23	0.0165746
4086.23	0.0165746
3789.23	0.0165746
5796.03	0.0218579
2047.17	0.00546448
1237.13	0.00543478
2812.13	0.00543478
2812.13	0.00543478
2677.13	0.00543478
2677.13	0.00543478
1732.13	0.00543478
2182.13	0.00543478
1460.13	0.00543478
1732.13	0.00543478
39649	0.119565
1462.13	0.00543478
1237.17	0.00546448
26626.4	0.0928962
4648.21	0.021978
1147.17	0.00546448
1192.17	0.00546448
967.17	0.00546448
967.17	0.00546448
1327.17	0.00546448
1446.17	0.00546448
4882.17	0.00546448
4356.17	0.00546448
1777.17	0.00546448
4210.17	0.00546448
10519.2	0.021978
3394.17	0.00546448
10173	0.0218579
9140.21	0.021978
5283.23	0.0165746
5283.23	0.0165746
5733.23	0.0165746
7038.23	0.0165746
7076.23	0.0165746
7031.23	0.0165746
4528.13	0.00543478
4747.13	0.00543478
5960.13	0.00543478
6009.13	0.00543478
19107	0.0271739
5423.13	0.00543478
18804	0.0271739
5434.13	0.00543478
4552.13	0.00543478
4552.13	0.00543478
4342.13	0.00543478
4117.13	0.00543478
4072.13	0.00543478
3479.13	0.00543478
3352.13	0.00543478
3352.13	0.00543478
3172.13	0.00543478
2959.13	0.00543478
16531	0.0271739
2812.13	0.00543478
2857.13	0.00543478
2939.13	0.00543478
2979.13	0.00543478
3650.13	0.00543478
4072.13	0.00543478
4207.13	0.00543478
5619.13	0.00543478
5323.13	0.00543478
6122.13	0.00543478
6266.13	0.00543478
5917.13	0.00543478
6075.13	0.00543478
6165.13	0.00543478
6142.13	0.00543478
6052.13	0.00543478
5782.13	0.00543478
5647.13	0.00543478
5512.13	0.00543478
5602.13	0.00543478
40149.3	0.0978261
4342.13	0.00543478
5377.13	0.00543478
18461	0.0271739
6769.13	0.00543478
6992.13	0.00543478
7039.13	0.00543478
6882.13	0.00543478
6817.13	0.00543478
6097.13	0.00543478
5872.13	0.00543478
5827.13	0.00543478
5872.13	0.00543478
5647.13	0.00543478
17336	0.0271739
5557.13	0.00543478
5107.13	0.00543478
3757.13	0.00543478
4350.13	0.00543478
4432.13	0.00543478
4567.13	0.00543478
4837.13	0.00543478
6265.13	0.00543478
5935.13	0.00543478
6027.13	0.00543478
6910.13	0.00543478
7077.13	0.00543478
6723.13	0.00543478
17071	0.0271739
5365.13	0.00543478
4284.13	0.00543478
4284.13	0.00543478
4207.13	0.00543478
3977.13	0.00543478
3197.13	0.00543478
3442.13	0.00543478
4597.13	0.00543478
5932.13	0.00543478
4674.13	0.00543478
5727.13	0.00543478
6232.13	0.00543478
6842.13	0.00543478
5066.13	0.00543478
6846.13	0.00543478
6554.13	0.00543478
6502.13	0.00543478
6052.13	0.00543478
17027	0.0271739
5189.13	0.00543478
5053.13	0.00543478
4747.13	0.00543478
3491.13	0.00543478
3871.13	0.00543478
5056.13	0.00543478
4250.13	0.00543478
4252.13	0.00543478
4297.13	0.00543478
4387.13	0.00543478
18138	0.0271739
4155.13	0.00543478
4612.13	0.00543478
7034.13	0.00543478
4387.13	0.00543478
3815.13	0.00543478
3532.13	0.00543478
3487.13	0.00543478
3487.13	0.00543478
3438.13	0.00543478
3406.13	0.00543478
3406.13	0.00543478
3658.13	0.00543478
5948.13	0.00543478
2934.13	0.00543478
2947.13	0.00543478
2857.13	0.00543478
2812.13	0.00543478
2902.13	0.00543478
2812.13	0.00543478
2812.13	0.00543478
2992.13	0.00543478
2831.13	0.00543478
5274.13	0.00543478
2971.13	0.00543478
3248.13	0.00543478
8212.13	0.00543478
3100.13	0.00543478
3442.13	0.00543478
3442.13	0.00543478
3442.13	0.00543478
3262.13	0.00543478
3172.13	0.00543478
3063.13	0.00543478
3099.13	0.00543478
7987.13	0.00543478
5401.13	0.00543478
5367.13	0.00543478
3037.13	0.00543478
3127.13	0.00543478
3037.13	0.00543478
3121.13	0.00543478
3023.13	0.00543478
3082.13	0.00543478
3172.13	0.00543478
3172.13	0.00543478
3352.13	0.00543478
3532.13	0.00543478
3766.13	0.00543478
4858.13	0.00543478
20576	0.0271739
6457.13	0.00543478
6296.13	0.00543478
7717.13	0.00543478
5062.13	0.00543478
4657.13	0.00543478
4432.13	0.00543478
3071.13	0.00543478
2526.13	0.00543478
16931	0.0271739
13712	0.0271739
5557.13	0.00543478
13885	0.0271739
3082.13	0.00543478
3270.13	0.00543478
3225.13	0.00543478
3532.13	0.00543478
2407.13	0.00543478
4471.13	0.00543478
5602.13	0.00543478
17066	0.0271739
7866.13	0.00543478
6232.13	0.00543478
5467.13	0.00543478
6232.13	0.00543478
5942.13	0.00543478
5813.13	0.00543478
5647.13	0.00543478
5737.13	0.00543478
5737.13	0.00543478
3745.13	0.00543478
5403.13	0.00543478
18855.6	0.048913
4747.13	0.00543478
4612.13	0.00543478
4432.13	0.00543478
4207.13	0.00543478
4810.13	0.00543478
4117.13	0.00543478
4117.13	0.00543478
4522.17	0.00546448
6109.13	0.00543478
5737.13	0.00543478
11993.2	0.021978
5062.13	0.00543478
18678.6	0.0384615
4792.17	0.00546448
4696.17	0.00546448
3614.13	0.00543478
3217.13	0.00543478
3127.17	0.00546448
7908.21	0.021978
1141.17	0.00546448
8196.21	0.021978
832.17	0.00546448
8903.21	0.021978
9245.21	0.021978
9113.21	0.021978
8271.23	0.0165746
8406.23	0.0165746
8316.23	0.0165746
8451.23	0.0165746
8766.23	0.0165746
8721.23	0.0165746
8946.23	0.0165746
655.17	0.00546448
697.17	0.00546448
3037.17	0.00546448
3373.17	0.00546448
382.13	0.00543478
472.13	0.00543478
472.13	0.00543478
517.13	0.00543478
562.13	0.00543478
587.13	0.00543478
587.13	0.00543478
7083.13	0.00543478
1756.13	0.00543478
1908.13	0.00543478
2677.13	0.00543478
2812.13	0.00543478
2902.13	0.00543478
10778	0.0271739
3382.13	0.00543478
3217.13	0.00543478
7267.13	0.00543478
3217.13	0.00543478
3487.13	0.00543478
5646.13	0.00543478
8302.13	0.00543478
4858.13	0.00543478
4984.13	0.00543478
5001.13	0.00543478
4405.13	0.00543478
3937.13	0.00543478
3712.13	0.00543478
3622.13	0.00543478
7247.13	0.00543478
4594.13	0.00543478
2444.13	0.00543478
2343.13	0.00543478
7823.13	0.00543478
1844.13	0.00543478
1192.13	0.00543478
1282.13	0.00543478
967.13	0.00543478
1327.13	0.00543478
1012.13	0.00543478
6277.13	0.00543478
4817.13	0.00543478
4927.17	0.00546448
11744	0.0218579
4432.17	0.00546448
517.17	0.00546448
3456.23	0.0165746
3006.23	0.0165746
23388.2	0.0714286
6505.09	0.0164835
2871.23	0.0165746
2916.23	0.0165746
2916.23	0.0165746
2556.23	0.0165746
2331.23	0.0165746
2241.23	0.0165746
2196.23	0.0165746
1836.23	0.0165746
1791.23	0.0111111
1476.23	0.0111111
1566.23	0.0111111
1701.23	0.0165746
3079.4	0.0220994
2331.23	0.0165746
2511.23	0.0165746
2556.23	0.0165746
2556.23	0.0165746
3044.23	0.0165746
31872.5	0.0883978
31788.5	0.0883978
4941.23	0.0165746
4941.23	0.0165746
5211.23	0.0165746
5481.23	0.0165746
5841.23	0.0165746
29203.5	0.0883978
4836.23	0.0165746
6172.23	0.0165746
5900.23	0.0165746
5616.23	0.0165746
5526.23	0.0165746
3951.23	0.0165746
3374.23	0.0165746
3339.23	0.0165746
3186.23	0.0165746
3141.23	0.0165746
25323.5	0.0883978
14532.2	0.0714286
2181.22	0.00552486
26390.7	0.0828729
2061.23	0.0165746
2151.23	0.0165746
2781.23	0.0165746
3096.23	0.0165746
3694.21	0.0165746
51001.2	0.138122
6726.21	0.0165746
6158.21	0.0165746
10294.5	0.0276243
3308.21	0.0165746
3321.23	0.0111111
1251.23	0.0165746
1296.23	0.0165746
1296.23	0.0165746
1656.23	0.0165746
1746.23	0.0165746
1881.23	0.0165746
2255.23	0.0165746
2530.23	0.0165746
4761.23	0.0165746
5395.23	0.0165746
12070.5	0.0274725
7343.21	0.021978
7471.21	0.021978
7240.21	0.021978
5967.21	0.0165746
39231.2	0.110497
4388.21	0.0165746
4208.21	0.021978
3713.21	0.021978
882.22	0.00549451
3128.21	0.021978
3083.21	0.021978
2463.21	0.021978
22760.2	0.0718232
2038.21	0.0165746
1476.23	0.0165746
1296.23	0.0165746
621.23	0.0111111
523.23	0.0111111
5792.09	0.0166667
7722.21	0.0165746
2306.5	0.0111111
16820.5	0.0280899
12261.2	0.0444444
12713.2	0.0441989
2159.28	0.0111111
3443.23	0.0111111
3416.23	0.0111111
3256.23	0.0111111
486.23	0.00558659
486.23	0.00558659
3483.5	0.010989
1052.23	0.0111111
1380.23	0.0165746
2556.23	0.0165746
3456.23	0.0165746
3726.23	0.0165746
3951.23	0.0165746
3951.23	0.0165746
3532.23	0.0165746
4472.23	0.0165746
4679.23	0.0165746
11483.5	0.0274725
3010.23	0.0165746
2897.23	0.0165746
4597.09	0.0164835
2826.23	0.0165746
2601.23	0.0165746
2355.23	0.0165746
2355.23	0.0165746
8991.47	0.0274725
2380.23	0.0165746
2556.23	0.0165746
2554.23	0.0165746
3185.23	0.0165746
3050.23	0.0165746
1706.22	0.00549451
984.22	0.00549451
3086.23	0.0165746
3096.23	0.0165746
3031.23	0.0165746
3002.23	0.0165746
2943.23	0.0165746
2390.23	0.0165746
4177.23	0.0165746
4860.23	0.0165746
4789.23	0.0165746
4946.23	0.0165746
899.13	0.00543478
1642.13	0.00543478
2135.13	0.00543478
2401.13	0.00543478
2542.17	0.00546448
2587.17	0.00546448
2767.17	0.00546448
2812.13	0.00543478
1642.13	0.00543478
4730.41	0.010929
1822.13	0.00543478
2632.17	0.00546448
2677.17	0.00546448
2047.13	0.00543478
2047.13	0.00543478
3667.13	0.00543478
7712.03	0.0218579
4117.13	0.00543478
4342.13	0.00543478
1687.13	0.00543478
5512.13	0.00543478
5332.17	0.00546448
5377.17	0.00546448
2282.13	0.00543478
2182.13	0.00543478
5682.17	0.00546448
2002.13	0.00543478
1957.13	0.00543478
1417.13	0.00543478
1372.13	0.00543478
7606.17	0.00546448
5321.13	0.00543478
5729.13	0.00543478
8151.17	0.00546448
6933.13	0.00543478
7714.13	0.00543478
7788.13	0.00543478
5088.13	0.00543478
7483.13	0.00543478
17421	0.0271739
8077.13	0.00546448
8032.13	0.00546448
7990.13	0.00546448
7784.13	0.00546448
4809.13	0.00543478
7460.13	0.00543478
7617.13	0.00543478
5015.13	0.00543478
7942.13	0.00543478
7897.13	0.00543478
7673.13	0.00543478
6434.13	0.00543478
7008.13	0.00543478
5827.13	0.00543478
6908.13	0.00543478
6772.13	0.00543478
6243.13	0.00543478
5777.13	0.00543478
7128.13	0.00543478
7128.13	0.00543478
7764.13	0.00543478
8876.13	0.00543478
8740.13	0.00543478
5633.13	0.00543478
7931.13	0.00543478
8154.13	0.00543478
20637	0.0271739
5917.13	0.00543478
8077.13	0.00543478
6020.13	0.00543478
7545.13	0.00543478
7624.13	0.00543478
7691.13	0.00543478
18571	0.0271739
8821.13	0.00543478
6971.13	0.00543478
7035.13	0.00543478
6817.13	0.00543478
8707.13	0.00543478
6997.13	0.00543478
7087.13	0.00543478
8527.13	0.00543478
6898.13	0.00543478
6402.13	0.00543478
16782	0.0271739
5935.13	0.00543478
6463.13	0.00543478
8356.13	0.00543478
6259.13	0.00543478
6088.13	0.00543478
5547.13	0.00543478
5619.13	0.00543478
5860.13	0.00543478
6040.13	0.00543478
5647.13	0.00543478
5510.13	0.00543478
6009.13	0.00543478
4972.13	0.00543478
4927.13	0.00543478
4882.13	0.00543478
4882.13	0.00543478
4702.13	0.00543478
6772.13	0.00543478
4857.13	0.00543478
6537.13	0.00543478
6498.13	0.00543478
18745	0.0271739
4902.13	0.00543478
4657.13	0.00543478
4657.13	0.00543478
4515.13	0.00543478
4335.13	0.00543478
5946.13	0.00543478
4657.13	0.00543478
5132.13	0.00543478
5719.13	0.00543478
5694.13	0.00543478
6062.13	0.00543478
6016.13	0.00543478
19241	0.0271739
6225.13	0.00543478
6274.13	0.00543478
7701.13	0.00546448
7214.13	0.00543478
6884.13	0.00543478
8829.13	0.00543478
5782.17	0.00546448
5602.13	0.00543478
4972.17	0.00546448
5377.17	0.00546448
5107.17	0.00546448
4207.13	0.00543478
4297.17	0.00546448
13376	0.0271739
5984.13	0.00543478
12208.2	0.021978
7537.13	0.00543478
7582.13	0.00543478
7357.13	0.00543478
20351	0.0271739
14540.1	0.0326087
7807.13	0.00543478
7575.13	0.00543478
7680.13	0.00543478
18578	0.0271739
7087.13	0.00543478
25024	0.0380435
5917.13	0.00543478
5647.13	0.00543478
5377.13	0.00546448
7447.13	0.00543478
5107.13	0.00543478
4972.13	0.00543478
7582.13	0.00543478
4475.13	0.00543478
2708.13	0.00543478
5875.13	0.00543478
2581.13	0.00543478
2812.13	0.00543478
2722.13	0.00543478
17905	0.0271739
2812.13	0.00543478
5782.13	0.00543478
2947.13	0.00543478
2857.13	0.00543478
2857.13	0.00543478
2767.13	0.00543478
2677.13	0.00543478
3004.13	0.00543478
7672.13	0.00543478
3327.13	0.00546448
3339.13	0.00543478
3391.13	0.00543478
3352.13	0.00543478
7355.13	0.00543478
3397.13	0.00546448
3304.13	0.00546448
16957	0.0218579
2878.13	0.00546448
2045.13	0.00543478
1462.13	0.00543478
1372.13	0.00543478
1282.13	0.00543478
7637.13	0.00543478
697.13	0.00543478
6330.17	0.00546448
6430.17	0.00546448
11813	0.0218579
6007.13	0.00543478
5197.13	0.00543478
2227.13	0.00543478
5107.13	0.00543478
1552.13	0.00543478
4477.17	0.00546448
9704.21	0.021978
4927.17	0.00546448
10168	0.0218579
562.17	0.00546448
740.13	0.00543478
740.13	0.00543478
6952.17	0.00546448
10417.9	0.0218579
6142.15	0.00546448
1822.13	0.00546448
382.13	0.00543478
742.13	0.00543478
607.13	0.00543478
354.13	0.00543478
2452.13	0.00543478
2902.13	0.00543478
2947.13	0.00543478
3344.13	0.00543478
3255.13	0.00546448
4270.17	0.00546448
11953	0.0218579
4110.13	0.00543478
2632.14	0.00543478
2587.13	0.00543478
2407.13	0.00543478
2407.13	0.00543478
2272.13	0.00543478
2092.13	0.00543478
12917	0.0271739
2497.17	0.00546448
5692.13	0.00543478
2137.17	0.00546448
1462.17	0.00546448
8622.21	0.021978
5087.03	0.0218579
1372.17	0.00546448
6975.03	0.0218579
3262.17	0.00546448
3217.17	0.00546448
3217.17	0.00546448
3217.17	0.00546448
3479.13	0.00543478
3622.13	0.00543478
3110.13	0.00543478
2469.13	0.00546448
607.13	0.00546448
787.17	0.00546448
4522.13	0.00543478
1552.17	0.00546448
4657.13	0.00543478
1732.13	0.00543478
1597.13	0.00543478
5152.17	0.00546448
11173	0.0218579
6592.13	0.00543478
3569.13	0.00543478
3568.13	0.00543478
7087.13	0.00543478
3892.13	0.00543478
3802.13	0.00543478
4342.13	0.00543478
5017.13	0.00543478
4995.13	0.00543478
5978.13	0.00543478
6014.13	0.00543478
6682.13	0.00543478
6584.13	0.00543478
7385.13	0.00543478
5542.13	0.00543478
17421	0.0271739
8018.13	0.00543478
6408.13	0.00543478
6010.13	0.00543478
7520.13	0.00543478
5197.13	0.00543478
5422.13	0.00543478
8020.13	0.00543478
16927.1	0.0326087
7533.13	0.00543478
7433.13	0.00543478
18608	0.0271739
7010.13	0.00543478
5356.13	0.00543478
7074.13	0.00543478
18041	0.0271739
6769.13	0.00543478
6466.13	0.00543478
6448.13	0.00543478
6382.13	0.00543478
19706	0.0271739
6322.13	0.00543478
7386.13	0.00543478
5705.13	0.00543478
6273.13	0.00543478
5714.13	0.00543478
6511.13	0.00543478
5277.13	0.00543478
6656.13	0.00543478
5242.13	0.00543478
5197.13	0.00543478
5242.13	0.00543478
5009.13	0.00543478
21355	0.0271739
3723.13	0.00543478
3723.13	0.00543478
8796.13	0.00543478
21666	0.0271739
2441.13	0.00543478
2287.13	0.00543478
1912.13	0.00546448
1369.13	0.00543478
1271.13	0.00543478
967.13	0.00543478
967.13	0.00543478
6024.13	0.00543478
6635.13	0.00543478
7476.13	0.00543478
6580.13	0.00543478
6457.13	0.00543478
7364.13	0.00543478
6412.13	0.00543478
19169	0.0271739
5557.13	0.00543478
5557.13	0.00543478
5107.13	0.00543478
4927.13	0.00543478
5917.17	0.00546448
4197.17	0.00546448
18298	0.0271739
7312.17	0.00546448
6265.17	0.00546448
5752.31	0.010929
7968.17	0.00546448
3423.13	0.00543478
3423.13	0.00543478
2951.13	0.00543478
6933.13	0.00543478
1777.13	0.00543478
1687.13	0.00543478
1687.13	0.00543478
1417.13	0.00543478
14771	0.0271739
1147.13	0.00543478
1012.13	0.00543478
4939.13	0.00543478
787.13	0.00543478
697.13	0.00543478
548.17	0.00549451
1135.13	0.00546448
1434.13	0.00546448
1953.13	0.00549451
8319.17	0.00549451
2853.13	0.00549451
3172.13	0.00549451
3037.13	0.00549451
8839.17	0.00546448
3085.13	0.00546448
3080.13	0.00546448
10348.4	0.010929
6592.17	0.00546448
13017.2	0.021978
6097.17	0.00546448
5827.17	0.00546448
9741.21	0.021978
3892.17	0.00546448
9838.21	0.021978
9793.21	0.021978
2362.17	0.00546448
1822.17	0.00546448
1777.17	0.00546448
1912.17	0.00546448
6680.23	0.0165746
6696.23	0.0165746
1912.17	0.00546448
1732.17	0.00546448
6336.23	0.0165746
5886.23	0.0165746
6820.21	0.021978
812.22	0.00549451
6303.21	0.021978
4333.21	0.021978
1626.22	0.00549451
3842.21	0.0165746
4476.23	0.0165746
12576.2	0.043956
6108.23	0.0111111
6108.23	0.0111111
6108.23	0.0111111
6394.23	0.0165746
6791.21	0.021978
6840.21	0.021978
6646.21	0.021978
6876.23	0.0165746
6579.23	0.0165746
5823.23	0.0165746
5881.23	0.0165746
5881.23	0.0165746
5647.23	0.0165746
5100.23	0.0165746
5100.23	0.0165746
5100.23	0.0165746
4566.23	0.0165746
4086.23	0.0165746
4176.23	0.0165746
4266.23	0.0165746
4113.23	0.0165746
4068.23	0.0165746
4239.23	0.0165746
4239.23	0.0165746
4368.23	0.0165746
4816.23	0.0165746
3179.23	0.0165746
3153.23	0.0165746
2871.23	0.0165746
2736.23	0.0165746
2736.23	0.0165746
2871.23	0.0165746
2826.23	0.0165746
2826.23	0.0165746
2277.23	0.0165746
2277.23	0.0111111
2241.23	0.0111111
2151.23	0.0111111
2151.23	0.0111111
1926.23	0.0111111
1791.23	0.0111111
396.23	0.0111111
396.23	0.0111111
531.23	0.0111111
576.23	0.0111111
700.23	0.0111111
655.23	0.0111111
936.23	0.0111111
1116.23	0.0111111
1116.23	0.0111111
1206.23	0.0111111
1206.23	0.0111111
1611.23	0.0165746
1701.23	0.0111111
1701.23	0.0111111
1791.23	0.0111111
1964.23	0.0111111
1919.23	0.0111111
1919.23	0.0111111
2097.23	0.0111111
2048.23	0.0111111
2136.23	0.0111111
2156.23	0.0111111
2405.23	0.0111111
2016.23	0.0111111
2016.23	0.0111111
1971.23	0.0111111
2016.23	0.0111111
1836.23	0.0165746
1611.23	0.0111111
1521.23	0.0111111
1476.23	0.0111111
1476.23	0.0111111
1206.23	0.0111111
1206.23	0.0111111
1116.23	0.0111111
1116.23	0.0111111
1116.23	0.0111111
983.23	0.0111111
720.23	0.0111111
2228.21	0.021978
607.13	0.00543478
1642.17	0.00546448
4067.21	0.021978
15401	0.0491803
2047.13	0.00543478
3074.13	0.00543478
2792.13	0.00543478
2857.13	0.00543478
4252.13	0.00543478
5216.13	0.00543478
5486.13	0.00543478
3924.13	0.00543478
4995.17	0.00546448
3937.13	0.00543478
3937.13	0.00543478
2632.13	0.00543478
1905.13	0.00543478
5564.17	0.00546448
1687.13	0.00543478
6264.21	0.021978
1348.13	0.00543478
1237.13	0.00543478
1147.13	0.00543478
6614.21	0.021978
1507.17	0.00546448
1777.17	0.00546448
2047.13	0.00543478
2227.13	0.00543478
2362.13	0.00543478
2362.13	0.00543478
2362.17	0.00546448
5389.17	0.00546448
2722.13	0.00543478
2767.13	0.00543478
2992.13	0.00543478
5512.13	0.00543478
3442.13	0.00543478
18909	0.0271739
3487.13	0.00543478
3127.13	0.00543478
5287.13	0.00543478
2902.13	0.00543478
2497.13	0.00543478
7627.13	0.00543478
5332.13	0.00543478
5688.13	0.00543478
5730.13	0.00543478
2047.13	0.00543478
2047.13	0.00543478
1910.13	0.00543478
1730.13	0.00543478
5467.13	0.00543478
1530.13	0.00543478
1458.13	0.00543478
1417.13	0.00543478
5590.13	0.00543478
13493	0.0271739
1237.13	0.00543478
1237.13	0.00543478
1102.13	0.00543478
1012.13	0.00543478
967.13	0.00543478
787.13	0.00543478
787.13	0.00543478
697.13	0.00543478
18477	0.0271739
562.13	0.00543478
562.13	0.00543478
562.13	0.00543478
7672.13	0.00543478
6367.13	0.00543478
607.13	0.00543478
787.13	0.00543478
832.13	0.00543478
1012.13	0.00543478
1012.13	0.00543478
5263.13	0.00543478
1237.13	0.00543478
1417.13	0.00543478
1417.13	0.00543478
1462.13	0.00543478
1507.13	0.00543478
1867.13	0.00543478
1912.13	0.00543478
2137.13	0.00543478
2182.13	0.00543478
2256.13	0.00543478
2812.13	0.00543478
2812.13	0.00543478
2685.13	0.00543478
2272.13	0.00543478
2092.13	0.00543478
7537.13	0.00543478
907.13	0.00543478
16747	0.0271739
877.13	0.00543478
6523.13	0.00543478
292.13	0.00543478
292.13	0.00543478
292.13	0.00543478
337.13	0.00543478
427.13	0.00543478
6315.13	0.00543478
558.13	0.00543478
632.13	0.00543478
5900.13	0.00543478
832.13	0.00543478
922.13	0.00543478
1057.13	0.00543478
1102.13	0.00543478
2365.13	0.00543478
2973.13	0.00543478
5474.13	0.00543478
3931.13	0.00543478
6395.13	0.00543478
4252.13	0.00543478
5451.13	0.00543478
6036.13	0.00543478
14510	0.0271739
5782.13	0.00543478
4531.13	0.00543478
5253.13	0.00543478
4768.13	0.00543478
3487.13	0.00543478
3217.13	0.00543478
3400.13	0.00543478
3894.13	0.00543478
4200.13	0.00543478
4650.13	0.00543478
4695.13	0.00543478
4747.13	0.00543478
4927.13	0.00543478
4758.13	0.00543478
4972.13	0.00543478
5287.13	0.00543478
5711.13	0.00543478
5647.13	0.00543478
6092.13	0.00543478
5871.13	0.00543478
5773.13	0.00543478
7123.13	0.00543478
6368.13	0.00543478
6682.13	0.00543478
6682.13	0.00543478
6817.13	0.00543478
6358.13	0.00543478
6952.13	0.00543478
6952.13	0.00543478
7267.13	0.00543478
7573.13	0.00543478
7583.13	0.00543478
18287	0.0271739
18123	0.0271739
6316.13	0.00543478
6892.13	0.00543478
7126.13	0.00543478
7286.13	0.00543478
7168.13	0.00543478
6822.13	0.00543478
7610.13	0.00543478
7610.13	0.00543478
7627.13	0.00543478
7246.13	0.00543478
7014.13	0.00543478
15612	0.0271739
6558.13	0.00543478
6613.13	0.00543478
6681.13	0.00543478
6588.13	0.00543478
16181	0.0271739
4812.13	0.00543478
5760.13	0.00543478
16068	0.0271739
5643.13	0.00543478
4972.13	0.00543478
4827.13	0.00543478
4702.13	0.00543478
5107.13	0.00543478
4297.13	0.00543478
4747.13	0.00543478
4747.13	0.00543478
4595.13	0.00543478
14039	0.0271739
14455	0.0271739
4837.13	0.00543478
12524	0.0271739
4927.13	0.00543478
5011.13	0.00543478
5099.13	0.00543478
4784.13	0.00543478
6016.13	0.00543478
15976	0.0271739
6022.13	0.00543478
7482.13	0.00543478
6129.13	0.00543478
6614.13	0.00543478
7895.13	0.00543478
8358.13	0.00543478
8255.13	0.00543478
8018.13	0.00543478
8773.13	0.00543478
8728.13	0.00543478
8181.13	0.00543478
7760.13	0.00543478
5519.13	0.00543478
7465.13	0.00543478
8090.13	0.00543478
5215.13	0.00543478
8109.13	0.00543478
7833.13	0.00543478
7602.13	0.00543478
7620.13	0.00543478
7402.13	0.00543478
7267.13	0.00543478
7132.13	0.00543478
5700.13	0.00543478
7083.13	0.00543478
6964.13	0.00543478
6732.13	0.00543478
6144.13	0.00543478
18894	0.0271739
21105	0.0271739
5627.13	0.00543478
8257.17	0.00546448
18951	0.0271739
4792.13	0.00543478
19270	0.0271739
17574	0.0271739
5917.17	0.00546448
6007.17	0.00546448
17309	0.0271739
7986.17	0.00546448
12384.2	0.021978
12052.8	0.0163043
8437.17	0.00546448
8212.17	0.00546448
12038	0.0218579
8212.17	0.00546448
12017.2	0.021978
6090.13	0.00543478
5886.13	0.00543478
8019.13	0.00543478
5972.13	0.00543478
5232.13	0.00543478
2899.13	0.00543478
2862.13	0.00543478
6099.13	0.00543478
7740.13	0.00543478
2803.13	0.00543478
7587.13	0.00543478
2042.13	0.00543478
1822.13	0.00543478
1687.13	0.00543478
[truncated: 998,000+ more rows]
