# Supplementary material for: Global genomic analyses of wheat powdery mildew reveal association of pathogen spread with historical human migration and trade
Source: Nat Commun. 2022 Jul 26;13:4315. doi: 10.1038/s41467-022-31975-0 (PMC9315327; doi:10.1038/s41467-022-31975-0)
Supplement: Supplementary file 8 — Source Data [file 41467_2022_31975_MOESM8_ESM.zip › Source Data/Suppl_Fig_03_ALLSNPs.txt]

0
0
0
0
0
0
0
0
0
0
0
0
0
0
0
0
0
0
0
0
0
0
0
0
0
0
0
0
0
0
0
0
0
0
0
0
0
0
0
0
0
0
0
0
0
0
0
0
0
0
0
0
0
0
0
0
0
0
0
0
0
0
0
0
0
0
0
0
0
0
0
0
0
0
0
0
0
0
0
0
0
0
0
0
0
0
0
0
0
0
0
0
0
0
0
0
0
0
0
0
0
0
0
0
0
0
0
0
0
0
0
0
0
0
0
0
0
0
0
0
0
0
0
0
0
0
0
0
0
0
0
0
0
0
0
0
0
0
0
0
0
0
0
0
0
0
0
0
0
0
0
0
0
0
0
0
0
0
0
0
0
0
0
0
0
0
0
0
0
0
0
0
0
0
0
0
0
0
0
0
0
0
0
0
0
0
0
0
0
0
0
0
0
0
0
0
0
0
0
0
0
0
0
0
0
0
0
0
0
0
0
0
0
0
0
0
0
0
0
0
0
0
0
0
0
0
0
0
0
0
0
0
0
0
0
0
0
0
0
0
0
0
0
0
0
0
0
0
0
0
0
0
0
0
0
0
0
0
0
0
0
0
0
0
0
0
0
0
0
0
0
0
0
0
0
0
0
0
0
0
0
0
0
0
0
0
0
0
0
0
0
0
0
0
0
0
0
0
0
0
0
0
0
0
0
0
0
0
0
0
0
0
0
0
0
0
0
0
0
0
0
0
0
0
0
0
0
0
0
0
0
0
0
0
0
0
0
0
0
0
0
0
0
0
0
0
0
0
0
0
0
0
0
0
0
0
0
0
0
0
0
0
0
0
0
0
0
0
0
0
0
0
0
0
0
0
0
0
0
0
0
0
0
0
0
0
0
0
0
0
0
0
0
0
0
0
0
0
0
0
0
0
0
0
0
0
0
0
0
0
0
0
0
0
0
0
0
0
0
0
0
0
0
0
0
0
0
0
0
0
0
0
0
0
0
0
0
0
0
0
0
0
0
0
0
0
0
0
0
0
0
0
0
0
0
0
0
0
0
0
0
0
0
0
0
0
0
0
0
0
0
0
0
0
0
0
0
0
0
0
0
0
0
0
0
0
0
0
0
0
0
0
0
0
0
0
0
0
0
0
0
0
0
0
0
0
0
0
0
0
0
0
0
0
0
0
0
0
0
0
0
0
0
0
0
0
0
0
0
0
0
0
0
0
0
0
0
0
0
0
0
0
0
0
0
0
0
0
0
0
0
0
0
0
0
0
0
0
0
0
0
0
0
0
0
0
0
0
0
0
0
0
0
0
0
0
0
0
0
0
0
0
0
0
0
0
0
0
0
0
0
0
0
0
0
0
0
0
0
0
0
0
0
0
0
0
0
0
0
0
0
0
0
0
0
0
0
0
0
0
0
0
0
0
0
0
0
0
0
0
0
0
0
0
0
0
0
0
0
0
0
0
0
0
0
0
0
0
0
0
0
0
0
0
0
0
0
0
0
0
0
0
0
0
0
0
0
0
0
0
0
0
0
0
0
0
0
0
0
0
0
0
0
0
0
0
0
0
0
0
0
0
0
0
0
0
0
0
0
0
0
0
0
0
0
0
0
0
0
0
0
0
0
0
0
0
0
0
0
0
0
0
0
0
0
0
0
0
0
0
0
0
0
0
0
0
0
0
0
0
0
0
0
0
0
0
0
0
0
0
0
0
0
0
0
0
0
0
0
0
0
0
0
0
0
0
0
0
0
0
0
0
0
0
0
0
0
0
0
0
0
0
0
0
0
0
0
0
0
0
0
0
0
0
0
0
0
0
0
0
0
0
0
0
0
0
0
0
0
0
0
0
0
0
0
0
0
0
0
0
0
0
0
0
0
0
0
0
0
0
0
0
0
0
0
0
0
0
0
0
0
0
0
0
0
0
0
0
0
0
0
0
0
0
0
0
0
0
0
0
0
0
0
0
0
0
0
0
0
0
0
0
0
0
0
0
0
0
0
0
0
0
0
0
0
0
0
0
0
0
0
0
0
0
0
0
0
0
0
0
0
0
0
0
0
0
0
0
0
0
0
0
0
0
0
0
0
0
0
0
0
0
0
0
0
0
0
0
0
0
0
0
0
0
0
0
0
0
0
0
0
0
0
0
0
0
0
0
0
0
0
0
0
0
0
0
0
0
0
0
0
0
0
0
0
0
0
0
0
0
0
0
0
0
0
0
0
0
0
0
0
0
0
0
0
0
0
0
0
0
0
0
0
0
0
0
0
0
0
0
0
0
0
0
0
0
0
0
0
0
0
0
0
0
0
0
0
0
0
0
0
0
0
0
0
0
0
0
0
0
0
0
0
0
0
0
0
0
0
0
0
0
0
0
0
0
0
0
0
0
0
0
0
0
0
0
0
0
0
0
0
0
0
0
0
0
0
0
0
0
0
0
0
0
0
0
0
0
0
0
0
0
0
0
0
0
0
0
0
0
0
0
0
0
0
0
0
0
0
0
0
0
0
0
0
0
0
0
0
0
0
0
0
0
0
0
0
0
0
0
0
0
0
0
0
0
0
0
0
0
0
0
0
0
0
0
0
0
0
0
0
0
0
0
0
0
0
0
0
0
0
0
0
0
0
0
0
0
0
0
0
0
0
0
0
0
0
0
0
0
0
0
0
0
0
0
0
0
0
0
0
0
0
0
0
0
0
0
0
0
0
0
0
0
0
0
0
0
0
0
0
0
0
0
0
0
0
0
0
0
0
0
0
0
0
0
0
0
0
0
0
0
0
0
0
0
0
0
0
0
0
0
0
0
0
0
0
0
0
0
0
0
0
0
0
0
0
0
0
0
0
0
0
0
0
0
0
0
0
0
0
0
0
0
0
0
0
0
0
0
0
0
0
0
0
0
0
0
0
0
0
0
0
0
0
0
0
0
0
0
0
0
0
0
0
0
0
0
0
0
0
0
0
0
0
0
0
0
0
0
0
0
0
0
0
0
0
0
0
0
0
0
0
0
0
0
0
0
0
0
0
0
0
0
0
0
0
0
0
0
0
0
0
0
0
0
0
0
0
0
0
0
0
0
0
0
0
0
0
0
0
0
0
0
0
0
0
0
0
0
0
0
0
0
0
0
0
0
0
0
0
0
0
0
0
0
0
0
0
0
0
0
0
0
0
0
0
0
0
0
0
0
0
0
0
0
0
0
0
0
0
0
0
0
0
0
0
0
0
0
0
0
0
0
0
0
0
0
0
0
0
0
0
0
0
0
0
0
0
0
0
0
0
0
0
0
0
0
0
0
0
0
0
0
0
0
0
0
0
0
0
0
0
0
0
0
0
0
0
0
0
0
0
0
0
0
0
0
0
0
0
0
0
0
0
0
0
0
0
0
0
0
0
0
0
0
0
0
0
0
0
0
0
0
0
0
0
0
0
0
0
0
0
0
0
0
0
0
0
0
0
0
0
0
0
0
0
0
0
0
0
0
0
0
0
0
0
0
0
0
0
0
0
0
0
0
0
0
0
0
0
0
0
0
0
0
0
0
0
0
0
0
0
0
0
0
0
0
0
0
0
0
0
0
0
0
0
0
0
0
0
0
0
0
0
0
0
0
0
0
0
0
0
0
0
0
0
0
0
0
0
0
0
0
0
0
0
0
0
0
0
0
0
0
0
0
0
0
0
0
0
0
0
0
0
0
0
0
0
0
0
0
0
0
0
0
0
0
0
0
0
0
0
0
0
0
0
0
0
0
0
0
0
0
0
0
0
0
0
0
0
0
0
0
0
0
0
0
0
0
0
0
0
0
0
0
0
0
0
0
0
0
0
0
0
0
0
0
0
0
0
0
0
0
0
0
0
0
0
0
0
0
0
0
0
0
0
0
0
0
0
0
0
0
0
0
0
0
0
0
0
0
0
0
0
0
0
0
0
0
0
0
0
0
0
0
0
0
0
0
0
0
0
0
0
0
0
0
0
0
0
0
0
0
0
0
0
0
0
0
0
0
0
0
0
0
0
0
0
0
0
0
0
0
0
0
0
0
0
0
0
0
0
0
0
0
0
0
0
0
0
0
0
0
0
0
0
0
0
0
0
0
0
0
0
0
0
0
0
0
0
0
0
0
0
0
0
0
0
0
0
0
0
0
0
0
0
0
0
0
0
0
0
0
0
0
0
0
0
0
0
0
0
0
0
0
0
0
0
0
0
0
0
0
0
0
0
0
0
0
0
0
0
0
0
0
0
0
0
0
0
0
0
0
0
0
0
0
0
0
0
0
0
0
0
0
0
0
0
0
0
0
0
0
0
0
0
0
0
0
0
0
0
0
0
0
0
0
0
0
0
0
0
0
0
0
0
0
0
0
0
0
0
0
0
0
0
0
0
0
0
0
0
0
0
0
0
0
0
0
0
0
0
0
0
0
0
0
0
0
0
0
0
0
0
0
0
0
0
0
0
0
0
0
0
0
0
0
0
0
0
0
0
0
0
0
0
0
0
0
0
0
0
0
0
0
0
0
0
0
0
0
0
0
0
0
0
0
0
0
0
0
0
0
0
0
0
0
0
0
0
0
0
0
0
0
0
0
0
0
0
0
0
0
0
0
0
0
0
0
0
0
0
0
0
0
0
0
0
0
0
0
0
0
0
0
0
0
0
0
0
0
0
0
0
0
0
0
0
0
0
0
0
0
0
0
0
0
0
0
0
0
0
0
0
0
0
0
0
0
0
0
0
0
0
0
0
0
0
0
0
0
0
0
0
0
0
0
0
0
0
0
0
0
0
0
0
0
0
0
0
0
0
0
0
0
0
0
0
0
0
0
0
0
0
0
0
0
0
0
0
0
0
0
0
0
0
0
0
0
0
0
0
0
0
0
0
0
0
0
0
0
0
0
0
0
0
0
0
0
0
0
0
0
0
0
0
0
0
0
0
0
0
0
0
0
0
0
0
0
0
0
0
0
0
0
0
0
0
0
0
0
0
0
0
0
0
0
0
0
0
0
0
0
0
0
0
0
0
0
0
0
0
0
0
0
0
0
0
0
0
0
0
0
0
0
0
0
0
0
0
0
0
0
0
0
0
0
0
0
0
0
0
0
0
0
0
0
0
0
0
0
0
0
0
0
0
0
0
0
0
0
0
0
0
0
0
0
0
0
0
0
0
0
0
0
0
0
0
0
0
0
0
0
0
0
0
0
0
0
0
0
0
0
0
0
0
0
0
0
0
0
0
0
0
0
0
0
0
0
0
0
0
0
0
0
0
0
0
0
0
0
0
0
0
0
0
0
0
0
0
0
0
0
0
0
0
0
0
0
0
0
0
0
0
0
0
0
0
0
0
0
0
0
0
0
0
0
0
0
0
0
0
0
0
0
0
0
0
0
0
0
0
0
0
0
0
0
0
0
0
0
0
0
0
0
0
0
0
0
0
0
0
0
0
0
0
0
0
0
0
0
0
0
0
0
0
0
0
0
0
0
0
0
0
0
0
0
0
0
0
0
0
0
0
0
0
0
0
0
0
0
0
0
0
0
0
0
0
0
0
0
0
0
0
0
0
0
0
0
0
0
0
0
0
0
0
0
0
0
0
0
0
0
0
0
0
0
0
0
0
0
0
0
0
0
0
0
0
0
0
0
0
0
0
0
0
0
0
0
0
0
0
0
0
0
0
0
0
0
0
0
0
0
0
0
0
0
0
0
0
0
0
0
0
0
0
0
0
0
0
0
0
0
0
0
0
0
0
0
0
0
0
0
0
0
0
0
0
0
0
0
0
0
0
0
0
0
0
0
0
0
0
0
0
0
0
0
0
0
0
0
0
0
0
0
0
0
0
0
0
0
0
0
0
0
0
0
0
0
0
0
0
0
0
0
0
0
0
0
0
0
0
0
0
0
0
0
0
0
0
0
0
0
0
0
0
0
0
0
0
0
0
0
0
0
0
0
0
0
0
0
0
0
0
0
0
0
0
0
0
0
0
0
0
0
0
0
0
0
0
0
0
0
0
0
0
0
0
0
0
0
0
0
0
0
0
0
0
0
0
0
0
0
0
0
0
0
0
0
0
0
0
0
0
0
0
0
0
0
0
0
0
0
0
0
0
0
0
0
0
0
0
0
0
0
0
0
0
0
0
0
0
0
0
0
0
0
0
0
0
0
0
0
0
0
0
0
0
0
0
0
0
0
0
0
0
0
0
0
0
0
0
0
0
0
0
0
0
0
0
0
0
0
0
0
0
0
0
0
0
0
0
0
0
0
0
0
0
0
0
0
0
0
0
0
0
0
0
0
0
0
0
0
0
0
0
0
0
0
0
0
0
0
0
0
0
0
0
0
0
0
0
0
0
0
0
0
0
0
0
0
0
0
0
0
0
0
0
0
0
0
0
0
0
0
0
0
0
0
0
0
0
0
0
0
0
0
0
0
0
0
0
0
0
0
0
0
0
0
0
0
0
0
0
0
0
0
0
0
0
0
0
0
0
0
0
0
0
0
0
0
0
0
0
0
0
0
0
0
0
0
0
0
0
0
0
0
0
0
0
0
0
0
0
0
0
0
0
0
0
0
0
0
0
0
0
0
0
0
0
0
0
0
0
0
0
0
0
0
0
0
0
0
0
0
0
0
0
0
0
0
0
0
0
0
0
0
0
0
0
0
0
0
0
0
0
0
0
0
0
0
0
0
0
0
0
0
0
0
0
0
0
0
0
0
0
0
0
0
0
0
0
0
0
0
0
0
0
0
0
0
0
0
0
0
0
0
0
0
0
0
0
0
0
0
0
0
0
0
0
0
0
0
0
0
0
0
0
0
0
0
0
0
0
0
0
0
0
0
0
0
0
0
0
0
0
0
0
0
0
0
0
0
0
0
0
0
0
0
0
0
0
0
0
0
0
0
0
0
0
0
0
0
0
0
0
0
0
0
0
0
0
0
0
0
0
0
0
0
0
0
0
0
0
0
0
0
0
0
0
0
0
0
0
0
0
0
0
0
0
0
0
0
0
0
0
0
0
0
0
0
0
0
0
0
0
0
0
0
0
0
0
0
0
0
0
0
0
0
0
0
0
0
0
0
0
0
0
0
0
0
0
0
0
0
0
0
0
0
0
0
0
0
0
0
0
0
0
0
0
0
0
0
0
0
0
0
0
0
0
0
0
0
0
0
0
0
0
0
0
0
0
0
0
0
0
0
0
0
0
0
0
0
0
0
0
0
0
0
0
0
0
0
0
0
0
0
0
0
0
0
0
0
0
0
0
0
0
0
0
0
0
0
0
0
0
0
0
0
0
0
0
0
0
0
0
0
0
0
0
0
0
0
0
0
0
0
0
0
0
0
0
0
0
0
0
0
0
0
0
0
0
0
0
0
0
0
0
0
0
0
0
0
0
0
0
0
0
0
0
0
0
0
0
0
0
0
0
0
0
0
0
0
0
0
0
0
0
0
0
0
0
0
0
0
0
0
0
0
0
0
0
0
0
0
0
0
0
0
0
0
0
0
0
0
0
0
0
0
0
0
0
0
0
0
0
0
0
0
0
0
0
0
0
0
0
0
0
0
0
0
0
0
0
0
0
0
0
0
0
0
0
0
0
0
0
0
0
0
0
0
0
0
0
0
0
0
0
0
0
0
0
0
0
0
0
0
0
0
0
0
0
0
0
0
0
0
0
0
0
0
0
0
0
0
0
0
0
0
0
0
0
0
0
0
0
0
0
0
0
0
0
0
0
0
0
0
0
0
0
0
0
0
0
0
0
0
0
0
0
0
0
0
0
0
0
0
0
0
0
0
0
0
0
0
0
0
0
0
0
0
0
0
0
0
0
0
0
0
0
0
0
0
0
0
0
0
0
0
0
0
0
0
0
0
0
0
0
0
0
0
0
0
0
0
0
0
0
0
0
0
0
0
0
0
0
0
0
0
0
0
0
0
0
0
0
0
0
0
0
0
0
0
0
0
0
0
0
0
0
0
0
0
0
0
0
0
0
0
0
0
0
0
0
0
0
0
0
0
0
0
0
0
0
0
0
0
0
0
0
0
0
0
0
0
0
0
0
0
0
0
0
0
0
0
0
0
0
0
0
0
0
0
0
0
0
0
0
0
0
0
0
0
0
0
0
0
0
0
0
0
0
0
0
0
0
0
0
0
0
0
0
0
0
0
0
0
0
0
0
0
0
0
0
0
0
0
0
0
0
0
0
0
0
0
0
0
0
0
0
0
0
0
0
0
0
0
0
0
0
0
0
0
0
0
0
0
0
0
0
0
0
0
0
0
0
0
0
0
0
0
0
0
0
0
0
0
0
0
0
0
0
0
0
0
0
0
0
0
0
0
0
0
0
0
0
0
0
0
0
0
0
0
0
0
0
0
0
0
0
0
0
0
0
0
0
0
0
0
0
0
0
0
0
0
0
0
0
0
0
0
0
0
0
0
0
0
0
0
0
0
0
0
0
0
0
0
0
0
0
0
0
0
0
0
0
0
0
0
0
0
0
0
0
0
0
0
0
0
0
0
0
0
0
0
0
0
0
0
0
0
0
0
0
0
0
0
0
0
0
0
0
0
0
0
0
0
0
0
0
0
0
0
0
0
0
0
0
0
0
0
0
0
0
0
0
0
0
0
0
0
0
0
0
0
0
0
0
0
0
0
0
0
0
0
0
0
0
0
0
0
0
0
0
0
0
0
0
0
0
0
0
0
0
0
0
0
0
0
0
0
0
0
0
0
0
0
0
0
0
0
0
0
0
0
0
0
0
0
0
0
0
0
0
0
0
0
0
0
0
0
0
0
0
0
0
0
0
0
0
0
0
0
0
0
0
0
0
0
0
0
0
0
0
0
0
0
0
0
0
0
0
0
0
0
0
0
0
0
0
0
0
0.00581395
0.00581395
0.00581395
0.00581395
0.00581395
0.00581395
0.00581395
0.00581395
0.00581395
0.00581395
0.00581395
0.00581395
0.00581395
0.00581395
0.00581395
0.00581395
0.00581395
0.00581395
0.00581395
0.00581395
0.00581395
0.00581395
0.00581395
0.00581395
0.00581395
0.00581395
0.00581395
0.00581395
0.00581395
0.00581395
0.00581395
0.00581395
0.00581395
0.00581395
0.00581395
0.00581395
0.00581395
0.00581395
0.00581395
0.00581395
0.00581395
0.00581395
0.00581395
0.00581395
0.00581395
0.00581395
0.00581395
0.00581395
0.00581395
0.00581395
0.00581395
0.00581395
0.00581395
0.00581395
0.00581395
0.00581395
0.00581395
0.00581395
0.00581395
0.00581395
0.00581395
0.00581395
0.00581395
0.00581395
0.00581395
0.00581395
0.00581395
0.00581395
0.00581395
0.00581395
0.00581395
0.00581395
0.00581395
0.00581395
0.00581395
0.00581395
0.00581395
0.00581395
0.00581395
0.00581395
0.00581395
0.00581395
0.00581395
0.00581395
0.00581395
0.00581395
0.00581395
0.00581395
0.00581395
0.00581395
0.00581395
0.00581395
0.00581395
0.00581395
0.00581395
0.00581395
0.00581395
0.00581395
0.00581395
0.00581395
0.00581395
0.00581395
0.00581395
0.00581395
0.00581395
0.00581395
0.00581395
0.00581395
0.00581395
0.00581395
0.00581395
0.00581395
0.00581395
0.00581395
0.00581395
0.00581395
0.00581395
0.00581395
0.00581395
0.00581395
0.00581395
0.00581395
0.00581395
0.00581395
0.00581395
0.00581395
0.00581395
0.00581395
0.00581395
0.00581395
0.00581395
0.00581395
0.00581395
0.00581395
0.00581395
0.00581395
0.00581395
0.00581395
0.00581395
0.00581395
0.00581395
0.00581395
0.00581395
0.00581395
0.00581395
0.00581395
0.00581395
0.00581395
0.00581395
0.00581395
0.00581395
0.00581395
0.00581395
0.00581395
0.00581395
0.00581395
0.00581395
0.00581395
0.00581395
0.00581395
0.00581395
0.00581395
0.00581395
0.00581395
0.00581395
0.00581395
0.00581395
0.00581395
0.00581395
0.00581395
0.00581395
0.00581395
0.00581395
0.00581395
0.00581395
0.00581395
0.00581395
0.00581395
0.00581395
0.00581395
0.00581395
0.00581395
0.00581395
0.00581395
0.00581395
0.00581395
0.00581395
0.00581395
0.00581395
0.00581395
0.00581395
0.00581395
0.00581395
0.00581395
0.00581395
0.00581395
0.00581395
0.00581395
0.00581395
0.00581395
0.00581395
0.00581395
0.00581395
0.00581395
0.00581395
0.00581395
0.00581395
0.00581395
0.00581395
0.00581395
0.00581395
0.00581395
0.00581395
0.00581395
0.00581395
0.00581395
0.00581395
0.00581395
0.00581395
0.00581395
0.00581395
0.00581395
0.00581395
0.00581395
0.00581395
0.00581395
0.00581395
0.00581395
0.00581395
0.00581395
0.00581395
0.00581395
0.00581395
0.00581395
0.00581395
0.00581395
0.00581395
0.00581395
0.00581395
0.00581395
0.00581395
0.00581395
0.00581395
0.00581395
0.00581395
0.00581395
0.00581395
0.00581395
0.00581395
0.00581395
0.00581395
0.00581395
0.00581395
0.00581395
0.00581395
0.00581395
0.00581395
0.00581395
0.00581395
0.00581395
0.00581395
0.00581395
0.00581395
0.00581395
0.00581395
0.00581395
0.00581395
0.00581395
0.00581395
0.00581395
0.00581395
0.00581395
0.00581395
0.00581395
0.00581395
0.00581395
0.00581395
0.00581395
0.00581395
0.00581395
0.00581395
0.00581395
0.00581395
0.00581395
0.00581395
0.00581395
0.00581395
0.00581395
0.00581395
0.00581395
0.00581395
0.00581395
0.00581395
0.00581395
0.00581395
0.00581395
0.00581395
0.00581395
0.00581395
0.00581395
0.00581395
0.00581395
0.00581395
0.00581395
0.00581395
0.00581395
0.00581395
0.00581395
0.00581395
0.00581395
0.00581395
0.00581395
0.00581395
0.00581395
0.00581395
0.00581395
0.00581395
0.00581395
0.00581395
0.00581395
0.00581395
0.00581395
0.00581395
0.00581395
0.00581395
0.00581395
0.00581395
0.00581395
0.00581395
0.00581395
0.00581395
0.00581395
0.00581395
0.00581395
0.00581395
0.00581395
0.00581395
0.00581395
0.00581395
0.00581395
0.00581395
0.00581395
0.00581395
0.00581395
0.00581395
0.00581395
0.00581395
0.00581395
0.00581395
0.00581395
0.00581395
0.00581395
0.00581395
0.00581395
0.00581395
0.00581395
0.00581395
0.00581395
0.00581395
0.00581395
0.00581395
0.00581395
0.00581395
0.00581395
0.00581395
0.00581395
0.00581395
0.00581395
0.00581395
0.00581395
0.00581395
0.00581395
0.00581395
0.00581395
0.00581395
0.00581395
0.00581395
0.00581395
0.00581395
0.00581395
0.00581395
0.00581395
0.00581395
0.00581395
0.00581395
0.00581395
0.00581395
0.00581395
0.00581395
0.00581395
0.00581395
0.00581395
0.00581395
0.00581395
0.00581395
0.00581395
0.00581395
0.00581395
0.00581395
0.00581395
0.00581395
0.00581395
0.00581395
0.00581395
0.00581395
0.00581395
0.00581395
0.00581395
0.00581395
0.00581395
0.00581395
0.00581395
0.00581395
0.00581395
0.00581395
0.00581395
0.00581395
0.00581395
0.00581395
0.00581395
0.00581395
0.00581395
0.00581395
0.00581395
0.00581395
0.00581395
0.00581395
0.00581395
0.00581395
0.00581395
0.00581395
0.00581395
0.00581395
0.00581395
0.00581395
0.00581395
0.00581395
0.00581395
0.00581395
0.00581395
0.00581395
0.00581395
0.00581395
0.00581395
0.00581395
0.00581395
0.00581395
0.00581395
0.00581395
0.00581395
0.00581395
0.00581395
0.00581395
0.00581395
0.00581395
0.00581395
0.00581395
0.00581395
0.00581395
0.00581395
0.00581395
0.00581395
0.00581395
0.00581395
0.00581395
0.00581395
0.00581395
0.00581395
0.00581395
0.00581395
0.00581395
0.00581395
0.00581395
0.00581395
0.00581395
0.00581395
0.00581395
0.00581395
0.00581395
0.00581395
0.00581395
0.00581395
0.00581395
0.00581395
0.00581395
0.00581395
0.00581395
0.00581395
0.00581395
0.00581395
0.00581395
0.00581395
0.00581395
0.00581395
0.00581395
0.00581395
0.00581395
0.00581395
0.00581395
0.00581395
0.00581395
0.00581395
0.00581395
0.00581395
0.00581395
0.00581395
0.00581395
0.00581395
0.00581395
0.00581395
0.00581395
0.00581395
0.00581395
0.00581395
0.00581395
0.00581395
0.00581395
0.00581395
0.00581395
0.00581395
0.00581395
0.00581395
0.00581395
0.00581395
0.00581395
0.00581395
0.00581395
0.00581395
0.00581395
0.00581395
0.00581395
0.00581395
0.00581395
0.00581395
0.00581395
0.00581395
0.00581395
0.00581395
0.00581395
0.00581395
0.00581395
0.00581395
0.00581395
0.00581395
0.00581395
0.00581395
0.00581395
0.00581395
0.00581395
0.00581395
0.00581395
0.00581395
0.00581395
0.00581395
0.00581395
0.00581395
0.00581395
0.00581395
0.00581395
0.00581395
0.00581395
0.00581395
0.00581395
0.00581395
0.00581395
0.00581395
0.00581395
0.00581395
0.00581395
0.00581395
0.00581395
0.00581395
0.00581395
0.00581395
0.00581395
0.00581395
0.00581395
0.00581395
0.00581395
0.00581395
0.00581395
0.00581395
0.00581395
0.00581395
0.00581395
0.00581395
0.00581395
0.00581395
0.00581395
0.00581395
0.00581395
0.00581395
0.00581395
0.00581395
0.00581395
0.00581395
0.00581395
0.00581395
0.00581395
0.00581395
0.00581395
0.00581395
0.00581395
0.00581395
0.00581395
0.00581395
0.00581395
0.00581395
0.00581395
0.00581395
0.00581395
0.00581395
0.00581395
0.00581395
0.00581395
0.00581395
0.00581395
0.00581395
0.00581395
0.00581395
0.00581395
0.00581395
0.00581395
0.00581395
0.00581395
0.00581395
0.00581395
0.00581395
0.00581395
0.00581395
0.00581395
0.00581395
0.00581395
0.00581395
0.00581395
0.00581395
0.00581395
0.00581395
0.00581395
0.00581395
0.00581395
0.00581395
0.00581395
0.00581395
0.00581395
0.00581395
0.00581395
0.00581395
0.00581395
0.00581395
0.00581395
0.00581395
0.00581395
0.00581395
0.00581395
0.00581395
0.00581395
0.00581395
0.00581395
0.00581395
0.00581395
0.00581395
0.00581395
0.00581395
0.00581395
0.00581395
0.00581395
0.00581395
0.00581395
0.00581395
0.00581395
0.00581395
0.00581395
0.00581395
0.00581395
0.00581395
0.00581395
0.00581395
0.00581395
0.00581395
0.00581395
0.00581395
0.00581395
0.00581395
0.00581395
0.00581395
0.00581395
0.00581395
0.00581395
0.00581395
0.00581395
0.00581395
0.00581395
0.00581395
0.00581395
0.00581395
0.00581395
0.00581395
0.00581395
0.00581395
0.00581395
0.00581395
0.00581395
0.00581395
0.00581395
0.00581395
0.00581395
0.00581395
0.00581395
0.00581395
0.00581395
0.00581395
0.00581395
0.00581395
0.00581395
0.00581395
0.00581395
0.00581395
0.00581395
0.00581395
0.00581395
0.00581395
0.00581395
0.00581395
0.00581395
0.00581395
0.00581395
0.00581395
0.00581395
0.00581395
0.00581395
0.00581395
0.00581395
0.00581395
0.00581395
0.00581395
0.00581395
0.00581395
0.00581395
0.00581395
0.00581395
0.00581395
0.00581395
0.00581395
0.00581395
0.00581395
0.00581395
0.00581395
0.00581395
0.00581395
0.00581395
0.00581395
0.00581395
0.00581395
0.00581395
0.00581395
0.00581395
0.00581395
0.00581395
0.00581395
0.00581395
0.00581395
0.00581395
0.00581395
0.00581395
0.00581395
0.00581395
0.00581395
0.00581395
0.00581395
0.00581395
0.00581395
0.00581395
0.00581395
0.00581395
0.00581395
0.00581395
0.00581395
0.00581395
0.00581395
0.00581395
0.00581395
0.00581395
0.00581395
0.00581395
0.00581395
0.00581395
0.00581395
0.00581395
0.00581395
0.00581395
0.00581395
0.00581395
0.00581395
0.00581395
0.00581395
0.00581395
0.00581395
0.00581395
0.00581395
0.00581395
0.00581395
0.00581395
0.00581395
0.00581395
0.00581395
0.00581395
0.00581395
0.00581395
0.00581395
0.00581395
0.00581395
0.00581395
0.00581395
0.00581395
0.00581395
0.00581395
0.00581395
0.00581395
0.00581395
0.00581395
0.00581395
0.00581395
0.00581395
0.00581395
0.00581395
0.00581395
0.00581395
0.00581395
0.00581395
0.00581395
0.00581395
0.00581395
0.00581395
0.00581395
0.00581395
0.00581395
0.00581395
0.00581395
0.00581395
0.00581395
0.00581395
0.00581395
0.00581395
0.00581395
0.00581395
0.00581395
0.00581395
0.00581395
0.00581395
0.00581395
0.00581395
0.00581395
0.00581395
0.00581395
0.00581395
0.00581395
0.00581395
0.00581395
0.00581395
0.00581395
0.00581395
0.00581395
0.00581395
0.00581395
0.00581395
0.00581395
0.00581395
0.00581395
0.00581395
0.00581395
0.00581395
0.00581395
0.00581395
0.00581395
0.00581395
0.00581395
0.00581395
0.00581395
0.00581395
0.00581395
0.00581395
0.00581395
0.00581395
0.00581395
0.00581395
0.00581395
0.00581395
0.00581395
0.00581395
0.00581395
0.00581395
0.00581395
0.00581395
0.00581395
0.00581395
0.00581395
0.00581395
0.00581395
0.00581395
0.00581395
0.00581395
0.00581395
0.00581395
0.00581395
0.00581395
0.00581395
0.00581395
0.00581395
0.00581395
0.00581395
0.00581395
0.00581395
0.00581395
0.00581395
0.00581395
0.00581395
0.00581395
0.00581395
0.00581395
0.00581395
0.00581395
0.00581395
0.00581395
0.00581395
0.00581395
0.00581395
0.00581395
0.00581395
0.00581395
0.00581395
0.00581395
0.00581395
0.00581395
0.00581395
0.00581395
0.00581395
0.00581395
0.00581395
0.00581395
0.00581395
0.00581395
0.00581395
0.00581395
0.00581395
0.00581395
0.00581395
0.00581395
0.00581395
0.00581395
0.00581395
0.00581395
0.00581395
0.00581395
0.00581395
0.00581395
0.00581395
0.00581395
0.00581395
0.00581395
0.00581395
0.00581395
0.00581395
0.00581395
0.00581395
0.00581395
0.00581395
0.00581395
0.00581395
0.00581395
0.00581395
0.00581395
0.00581395
0.00581395
0.00581395
0.00581395
0.00581395
0.00581395
0.00581395
0.00581395
0.00581395
0.00581395
0.00581395
0.00581395
0.00581395
0.00581395
0.00581395
0.00581395
0.00581395
0.00581395
0.00581395
0.00581395
0.00581395
0.00581395
0.00581395
0.00581395
0.00581395
0.00581395
0.00581395
0.00581395
0.00581395
0.00581395
0.00581395
0.00581395
0.00581395
0.00581395
0.00581395
0.00581395
0.00581395
0.00581395
0.00581395
0.00581395
0.00581395
0.00581395
0.00581395
0.00581395
0.00581395
0.00581395
0.00581395
0.00581395
0.00581395
0.00581395
0.00581395
0.00581395
0.00581395
0.00581395
0.00581395
0.00581395
0.00581395
0.00581395
0.00581395
0.00581395
0.00581395
0.00581395
0.00581395
0.00581395
0.00581395
0.00581395
0.00581395
0.00581395
0.00581395
0.00581395
0.00581395
0.00581395
0.00581395
0.00581395
0.00581395
0.00581395
0.00581395
0.00581395
0.00581395
0.00581395
0.00581395
0.00581395
0.00581395
0.00581395
0.00581395
0.00581395
0.00581395
0.00581395
0.00581395
0.00581395
0.00581395
0.00581395
0.00581395
0.00581395
0.00581395
0.00581395
0.00581395
0.00581395
0.00581395
0.00581395
0.00581395
0.00581395
0.00581395
0.00581395
0.00581395
0.00581395
0.00581395
0.00581395
0.00581395
0.00581395
0.00581395
0.00581395
0.00581395
0.00581395
0.00581395
0.00581395
0.00581395
0.00581395
0.00581395
0.00581395
0.00581395
0.00581395
0.00581395
0.00581395
0.00581395
0.00581395
0.00581395
0.00581395
0.00581395
0.00581395
0.00581395
0.00581395
0.00581395
0.00581395
0.00581395
0.00581395
0.00581395
0.00581395
0.00581395
0.00581395
0.00581395
0.00581395
0.00581395
0.00581395
0.00581395
0.00581395
0.00581395
0.00581395
0.00581395
0.00581395
0.00581395
0.00581395
0.00581395
0.00581395
0.00581395
0.00581395
0.00581395
0.00581395
0.00581395
0.00581395
0.00581395
0.00581395
0.00581395
0.00581395
0.00581395
0.00581395
0.00581395
0.00581395
0.00581395
0.00581395
0.00581395
0.00581395
0.00581395
0.00581395
0.00581395
0.00581395
0.00581395
0.00581395
0.00581395
0.00581395
0.00581395
0.00581395
0.00581395
0.00581395
0.00581395
0.00581395
0.00581395
0.00581395
0.00581395
0.00581395
0.00581395
0.00581395
0.00581395
0.00581395
0.00581395
0.00581395
0.00581395
0.00581395
0.00581395
0.00581395
0.00581395
0.00581395
0.00581395
0.00581395
0.00581395
0.00581395
0.00581395
0.00581395
0.00581395
0.00581395
0.00581395
0.00581395
0.00581395
0.00581395
0.00581395
0.00581395
0.00581395
0.00581395
0.00581395
0.00581395
0.00581395
0.00581395
0.00581395
0.00581395
0.00581395
0.00581395
0.00581395
0.00581395
0.00581395
0.00581395
0.00581395
0.00581395
0.00581395
0.00581395
0.00581395
0.00581395
0.00581395
0.00581395
0.00581395
0.00581395
0.00581395
0.00581395
0.00581395
0.00581395
0.00581395
0.00581395
0.00581395
0.00581395
0.00581395
0.00581395
0.00581395
0.00581395
0.00581395
0.00581395
0.00581395
0.00581395
0.00581395
0.00581395
0.00581395
0.00581395
0.00581395
0.00581395
0.00581395
0.00581395
0.00581395
0.00581395
0.00581395
0.00581395
0.00581395
0.00581395
0.00581395
0.00581395
0.00581395
0.00581395
0.00581395
0.00581395
0.00581395
0.00581395
0.00581395
0.00581395
0.00581395
0.00581395
0.00581395
0.00581395
0.00581395
0.00581395
0.00581395
0.00581395
0.00581395
0.00581395
0.00581395
0.00581395
0.00581395
0.00581395
0.00581395
0.00581395
0.00581395
0.00581395
0.00581395
0.00581395
0.00581395
0.00581395
0.00581395
0.00581395
0.00581395
0.00581395
0.00581395
0.00581395
0.00581395
0.00581395
0.00581395
0.00581395
0.00581395
0.00581395
0.00581395
0.00581395
0.00581395
0.00581395
0.00581395
0.00581395
0.00581395
0.00581395
0.00581395
0.00581395
0.00581395
0.00581395
0.00581395
0.00581395
0.00581395
0.00581395
0.00581395
0.00581395
0.00581395
0.00581395
0.00581395
0.00581395
0.00581395
0.00581395
0.00581395
0.00581395
0.00581395
0.00581395
0.00581395
0.00581395
0.00581395
0.00581395
0.00581395
0.00581395
0.00581395
0.00581395
0.00581395
0.00581395
0.00581395
0.00581395
0.00581395
0.00581395
0.00581395
0.00581395
0.00581395
0.00581395
0.00581395
0.00581395
0.00581395
0.00581395
0.00581395
0.00581395
0.00581395
0.00581395
0.00581395
0.00581395
0.00581395
0.00581395
0.00581395
0.00581395
0.00581395
0.00581395
0.00581395
0.00581395
0.00581395
0.00581395
0.00581395
0.00581395
0.00581395
0.00581395
0.00581395
0.00581395
0.00581395
0.00581395
0.00581395
0.00581395
0.00581395
0.00581395
0.00581395
0.00581395
0.00581395
0.00581395
0.00581395
0.00581395
0.00581395
0.00581395
0.00581395
0.00581395
0.00581395
0.00581395
0.00581395
0.00581395
0.00581395
0.00581395
0.00581395
0.00581395
0.00581395
0.00581395
0.00581395
0.00581395
0.00581395
0.00581395
0.00581395
0.00581395
0.00581395
0.00581395
0.00581395
0.00581395
0.00581395
0.00581395
0.00581395
0.00581395
0.00581395
0.00581395
0.00581395
0.00581395
0.00581395
0.00581395
0.00581395
0.00581395
0.00581395
0.00581395
0.00581395
0.00581395
0.00581395
0.00581395
0.00581395
0.00581395
0.00581395
0.00581395
0.00581395
0.00581395
0.00581395
0.00581395
0.00581395
0.00581395
0.00581395
0.00581395
0.00581395
0.00581395
0.00581395
0.00581395
0.00581395
0.00581395
0.00581395
0.00581395
0.00581395
0.00581395
0.00581395
0.00581395
0.00581395
0.00581395
0.00581395
0.00581395
0.00581395
0.00581395
0.00581395
0.00581395
0.00581395
0.00581395
0.00581395
0.00581395
0.00581395
0.00581395
0.00581395
0.00581395
0.00581395
0.00581395
0.00581395
0.00581395
0.00581395
0.00581395
0.00581395
0.00581395
0.00581395
0.00581395
0.00581395
0.00581395
0.00581395
0.00581395
0.00581395
0.00581395
0.00581395
0.00581395
0.00581395
0.00581395
0.00581395
0.00581395
0.00581395
0.00581395
0.00581395
0.00581395
0.00581395
0.00581395
0.00581395
0.00581395
0.00581395
0.00581395
0.00581395
0.00581395
0.00581395
0.00581395
0.00581395
0.00581395
0.00581395
0.00581395
0.00581395
0.00581395
0.00581395
0.00581395
0.00581395
0.00581395
0.00581395
0.00581395
0.00581395
0.00581395
0.00581395
0.00581395
0.00581395
0.00581395
0.00581395
0.00581395
0.00581395
0.00581395
0.00581395
0.00581395
0.00581395
0.00581395
0.00581395
0.00581395
0.00581395
0.00581395
0.00581395
0.00581395
0.00581395
0.00581395
0.00581395
0.00581395
0.00581395
0.00581395
0.00581395
0.00581395
0.00581395
0.00581395
0.00581395
0.00581395
0.00581395
0.00581395
0.00581395
0.00581395
0.00581395
0.00581395
0.00581395
0.00581395
0.00581395
0.00581395
0.00581395
0.00581395
0.00581395
0.00581395
0.00581395
0.00581395
0.00581395
0.00581395
0.00581395
0.00581395
0.00581395
0.00581395
0.00581395
0.00581395
0.00581395
0.00581395
0.00581395
0.00581395
0.00581395
0.00581395
0.00581395
0.00581395
0.00581395
0.00581395
0.00581395
0.00581395
0.00581395
0.00581395
0.00581395
0.00581395
0.00581395
0.00581395
0.00581395
0.00581395
0.00581395
0.00581395
0.00581395
0.00581395
0.00581395
0.00581395
0.00581395
0.00581395
0.00581395
0.00581395
0.00581395
0.00581395
0.00581395
0.00581395
0.00581395
0.00581395
0.00581395
0.00581395
0.00581395
0.00581395
0.00581395
0.00581395
0.00581395
0.00581395
0.00581395
0.00581395
0.00581395
0.00581395
0.00581395
0.00581395
0.00581395
0.00581395
0.00581395
0.00581395
0.00581395
0.00581395
0.00581395
0.00581395
0.00581395
0.00581395
0.00581395
0.00581395
0.00581395
0.00581395
0.00581395
0.00581395
0.00581395
0.00581395
0.00581395
0.00581395
0.00581395
0.00581395
0.00581395
0.00581395
0.00581395
0.00581395
0.00581395
0.00581395
0.00581395
0.00581395
0.00581395
0.00581395
0.00581395
0.00581395
0.00581395
0.00581395
0.00581395
0.00581395
0.00581395
0.00581395
0.00581395
0.00581395
0.00581395
0.00581395
0.00581395
0.00581395
0.00581395
0.00581395
0.00581395
0.00581395
0.00581395
0.00581395
0.00581395
0.00581395
0.00581395
0.00581395
0.00581395
0.00581395
0.00581395
0.00581395
0.00581395
0.00581395
0.00581395
0.00581395
0.00581395
0.00581395
0.00581395
0.00581395
0.00581395
0.00581395
0.00581395
0.00581395
0.00581395
0.00581395
0.00581395
0.00581395
0.00581395
0.00581395
0.00581395
0.00581395
0.00581395
0.00581395
0.00581395
0.00581395
0.00581395
0.00581395
0.00581395
0.00581395
0.00581395
0.00581395
0.00581395
0.00581395
0.00581395
0.00581395
0.00581395
0.00581395
0.00581395
0.00581395
0.00581395
0.00581395
0.00581395
0.00581395
0.00581395
0.00581395
0.00581395
0.00581395
0.00581395
0.00581395
0.00581395
0.00581395
0.00581395
0.00581395
0.00581395
0.00581395
0.00581395
0.00581395
0.00581395
0.00581395
0.00581395
0.00581395
0.00581395
0.00581395
0.00581395
0.00581395
0.00581395
0.00581395
0.00581395
0.00581395
0.00581395
0.00581395
0.00581395
0.00581395
0.00581395
0.00581395
0.00581395
0.00581395
0.00581395
0.00581395
0.00581395
0.00581395
0.00581395
0.00581395
0.00581395
0.00581395
0.00581395
0.00581395
0.00581395
0.00581395
0.00581395
0.00581395
0.00581395
0.00581395
0.00581395
0.00581395
0.00581395
0.00581395
0.00581395
0.00581395
0.00581395
0.00581395
0.00581395
0.00581395
0.00581395
0.00581395
0.00581395
0.00581395
0.00581395
0.00581395
0.00581395
0.00581395
0.00581395
0.00581395
0.00581395
0.00581395
0.00581395
0.00581395
0.00581395
0.00581395
0.00581395
0.00581395
0.00581395
0.00581395
0.00581395
0.00581395
0.00581395
0.00581395
0.00581395
0.00581395
0.00581395
0.00581395
0.00581395
0.00581395
0.00581395
0.00581395
0.00581395
0.00581395
0.00581395
0.00581395
0.00581395
0.00581395
0.00581395
0.00581395
0.00581395
0.00581395
0.00581395
0.00581395
0.00581395
0.00581395
0.00581395
0.00581395
0.00581395
0.00581395
0.00581395
0.00581395
0.00581395
0.00581395
0.00581395
0.00581395
0.00581395
0.00581395
0.00581395
0.00581395
0.00581395
0.00581395
0.00581395
0.00581395
0.00581395
0.00581395
0.00581395
0.00581395
0.00581395
0.00581395
0.00581395
0.00581395
0.00581395
0.00581395
0.00581395
0.00581395
0.00581395
0.00581395
0.00581395
0.00581395
0.00581395
0.00581395
0.00581395
0.00581395
0.00581395
0.00581395
0.00581395
0.00581395
0.00581395
0.00581395
0.00581395
0.00581395
0.00581395
0.00581395
0.00581395
0.00581395
0.00581395
0.00581395
0.00581395
0.00581395
0.00581395
0.00581395
0.00581395
0.00581395
0.00581395
0.00581395
0.00581395
0.00581395
0.00581395
0.00581395
0.00581395
0.00581395
0.00581395
0.00581395
0.00581395
0.00581395
0.00581395
0.00581395
0.00581395
0.00581395
0.00581395
0.00581395
0.00581395
0.00581395
0.00581395
0.00581395
0.00581395
0.00581395
0.00581395
0.00581395
0.00581395
0.00581395
0.00581395
0.00581395
0.00581395
0.00581395
0.00581395
0.00581395
0.00581395
0.00581395
0.00581395
0.00581395
0.00581395
0.00581395
0.00581395
0.00581395
0.00581395
0.00581395
0.00581395
0.00581395
0.00581395
0.00581395
0.00581395
0.00581395
0.00581395
0.00581395
0.00581395
0.00581395
0.00581395
0.00581395
0.00581395
0.00581395
0.00581395
0.00581395
0.00581395
0.00581395
0.00581395
0.00581395
0.00581395
0.00581395
0.00581395
0.00581395
0.00581395
0.00581395
0.00581395
0.00581395
0.00581395
0.00581395
0.00581395
0.00581395
0.00581395
0.00581395
0.00581395
0.00581395
0.00581395
0.00581395
0.00581395
0.00581395
0.00581395
0.00581395
0.00581395
0.00581395
0.00581395
0.00581395
0.00581395
0.00581395
0.00581395
0.00581395
0.00581395
0.00581395
0.00581395
0.00581395
0.00581395
0.00581395
0.00581395
0.00581395
0.00581395
0.00581395
0.00581395
0.00581395
0.00581395
0.00581395
0.00581395
0.00581395
0.00581395
0.00581395
0.00581395
0.00581395
0.00581395
0.00581395
0.00581395
0.00581395
0.00581395
0.00581395
0.00581395
0.00581395
0.00581395
0.00581395
0.00581395
0.00581395
0.00581395
0.00581395
0.00581395
0.00581395
0.00581395
0.00581395
0.00581395
0.00581395
0.00581395
0.00581395
0.00581395
0.00581395
0.00581395
0.00581395
0.00581395
0.00581395
0.00581395
0.00581395
0.00581395
0.00581395
0.00581395
0.00581395
0.00581395
0.00581395
0.00581395
0.00581395
0.00581395
0.00581395
0.00581395
0.00581395
0.00581395
0.00581395
0.00581395
0.00581395
0.00581395
0.00581395
0.00581395
0.00581395
0.00581395
0.00581395
0.00581395
0.00581395
0.00581395
0.00581395
0.00581395
0.00581395
0.00581395
0.00581395
0.00581395
0.00581395
0.00581395
0.00581395
0.00581395
0.00581395
0.00581395
0.00581395
0.00581395
0.00581395
0.00581395
0.00581395
0.00581395
0.00581395
0.00581395
0.00581395
0.00581395
0.00581395
0.00581395
0.00581395
0.00581395
0.00581395
0.00581395
0.00581395
0.00581395
0.00581395
0.00581395
0.00581395
0.00581395
0.00581395
0.00581395
0.00581395
0.00581395
0.00581395
0.00581395
0.00581395
0.00581395
0.00581395
0.00581395
0.00581395
0.00581395
0.00581395
0.00581395
0.00581395
0.00581395
0.00581395
0.00581395
0.00581395
0.00581395
0.00581395
0.00581395
0.00581395
0.00581395
0.00581395
0.00581395
0.00581395
0.00581395
0.00581395
0.00581395
0.00581395
0.00581395
0.00581395
0.00581395
0.00581395
0.00581395
0.00581395
0.00581395
0.00581395
0.00581395
0.00581395
0.00581395
0.00581395
0.00581395
0.00581395
0.00581395
0.00581395
0.00581395
0.00581395
0.00581395
0.00581395
0.00581395
0.00581395
0.00581395
0.00581395
0.00581395
0.00581395
0.00581395
0.00581395
0.00581395
0.00581395
0.00581395
0.00581395
0.00581395
0.00581395
0.00581395
0.00581395
0.00581395
0.00581395
0.00581395
0.00581395
0.00581395
0.00581395
0.00581395
0.00581395
0.00581395
0.00581395
0.00581395
0.00581395
0.00581395
0.00581395
0.00581395
0.00581395
0.00581395
0.00581395
0.00581395
0.00581395
0.00581395
0.00581395
0.00581395
0.00581395
0.00581395
0.00581395
0.00581395
0.00581395
0.00581395
0.00581395
0.00581395
0.00581395
0.00581395
0.00581395
0.00581395
0.00581395
0.00581395
0.00581395
0.00581395
0.00581395
0.00581395
0.00581395
0.00581395
0.00581395
0.00581395
0.00581395
0.00581395
0.00581395
0.00581395
0.00581395
0.00581395
0.00581395
0.00581395
0.00581395
0.00581395
0.00581395
0.00581395
0.00581395
0.00581395
0.00581395
0.00581395
0.00581395
0.00581395
0.00581395
0.00581395
0.00581395
0.00581395
0.00581395
0.00581395
0.00581395
0.00581395
0.00581395
0.00581395
0.00581395
0.00581395
0.00581395
0.00581395
0.00581395
0.00581395
0.00581395
0.00581395
0.00581395
0.00581395
0.00581395
0.00581395
0.00581395
0.00581395
0.00581395
0.00581395
0.00581395
0.00581395
0.00581395
0.00581395
0.00581395
0.00581395
0.00581395
0.00581395
0.00581395
0.00581395
0.00581395
0.00581395
0.00581395
0.00581395
0.00581395
0.00581395
0.00581395
0.00581395
0.00581395
0.00581395
0.00581395
0.00581395
0.00581395
0.00581395
0.00581395
0.00581395
0.00581395
0.00581395
0.00581395
0.00581395
0.00581395
0.00581395
0.00581395
0.00581395
0.00581395
0.00581395
0.00581395
0.00581395
0.00581395
0.00581395
0.00581395
0.00581395
0.00581395
0.00581395
0.00581395
0.00581395
0.00581395
0.00581395
0.00581395
0.00581395
0.00581395
0.00581395
0.00581395
0.00581395
0.00581395
0.00581395
0.00581395
0.00581395
0.00581395
0.00581395
0.00581395
0.00581395
0.00581395
0.00581395
0.00581395
0.00581395
0.00581395
0.00581395
0.00581395
0.00581395
0.00581395
0.00581395
0.00581395
0.00581395
0.00581395
0.00581395
0.00581395
0.00581395
0.00581395
0.00581395
0.00581395
0.00581395
0.00581395
0.00581395
0.00581395
0.00581395
0.00581395
0.00581395
0.00581395
0.00581395
0.00581395
0.00581395
0.00581395
0.00581395
0.00581395
0.00581395
0.00581395
0.00581395
0.00581395
0.00581395
0.00581395
0.00581395
0.00581395
0.00581395
0.00581395
0.00581395
0.00581395
0.00581395
0.00581395
0.00581395
0.00581395
0.00581395
0.00581395
0.00581395
0.00581395
0.00581395
0.00581395
0.00581395
0.00581395
0.00581395
0.00581395
0.00581395
0.00581395
0.00581395
0.00581395
0.00581395
0.00581395
0.00581395
0.00581395
0.00581395
0.00581395
0.00581395
0.00581395
0.00581395
0.00581395
0.00581395
0.00581395
0.00581395
0.00581395
0.00581395
0.00581395
0.00581395
0.00581395
0.00581395
0.00581395
0.00581395
0.00581395
0.00581395
0.00581395
0.00581395
0.00581395
0.00581395
0.00581395
0.00581395
0.00581395
0.00581395
0.00581395
0.00581395
0.00581395
0.00581395
0.00581395
0.00581395
0.00581395
0.00581395
0.00581395
0.00581395
0.00581395
0.00581395
0.00581395
0.00581395
0.00581395
0.00581395
0.00581395
0.00581395
0.00581395
0.00581395
0.00581395
0.00581395
0.00581395
0.00581395
0.00581395
0.00581395
0.00581395
0.00581395
0.00581395
0.00581395
0.00581395
0.00581395
0.00581395
0.00581395
0.00581395
0.00581395
0.00581395
0.00581395
0.00581395
0.00581395
0.00581395
0.00581395
0.00581395
0.00581395
0.00581395
0.00581395
0.00581395
0.00581395
0.00581395
0.00581395
0.00581395
0.00581395
0.00581395
0.00581395
0.00581395
0.00581395
0.00581395
0.00581395
0.00581395
0.00581395
0.00581395
0.00581395
0.00581395
0.00581395
0.00581395
0.00581395
0.00581395
0.00581395
0.00581395
0.00581395
0.00581395
0.00581395
0.00581395
0.00581395
0.00581395
0.00581395
0.00581395
0.00581395
0.00581395
0.00581395
0.00581395
0.00581395
0.00581395
0.00581395
0.00581395
0.00581395
0.00581395
0.00581395
0.00581395
0.00581395
0.00581395
0.00581395
0.00581395
0.00581395
0.00581395
0.00581395
0.00581395
0.00581395
0.00581395
0.00581395
0.00581395
0.00581395
0.00581395
0.00581395
0.00581395
0.00581395
0.00581395
0.00581395
0.00581395
0.00581395
0.00581395
0.00581395
0.00581395
0.00581395
0.00581395
0.00581395
0.00581395
0.00581395
0.00581395
0.00581395
0.00581395
0.00581395
0.00581395
0.00581395
0.00581395
0.00581395
0.00581395
0.00581395
0.00581395
0.00581395
0.00581395
0.00581395
0.00581395
0.00581395
0.00581395
0.00581395
0.00581395
0.00581395
0.00581395
0.00581395
0.00581395
0.00581395
0.00581395
0.00581395
0.00581395
0.00581395
0.00581395
0.00581395
0.00581395
0.00581395
0.00581395
0.00581395
0.00581395
0.00581395
0.00581395
0.00581395
0.00581395
0.00581395
0.00581395
0.00581395
0.00581395
0.00581395
0.00581395
0.00581395
0.00581395
0.00581395
0.00581395
0.00581395
0.00581395
0.00581395
0.00581395
0.00581395
0.00581395
0.00581395
0.00581395
0.00581395
0.00581395
0.00581395
0.00581395
0.00581395
0.00581395
0.00581395
0.00581395
0.00581395
0.00581395
0.00581395
0.00581395
0.00581395
0.00581395
0.00581395
0.00581395
0.00581395
0.00581395
0.00581395
0.00581395
0.00581395
0.00581395
0.00581395
0.00581395
0.00581395
0.00581395
0.00581395
0.00581395
0.00581395
0.00581395
0.00581395
0.00581395
0.00581395
0.00581395
0.00581395
0.00581395
0.00581395
0.00581395
0.00581395
0.00581395
0.00581395
0.00581395
0.00581395
0.00581395
0.00581395
0.00581395
0.00581395
0.00581395
0.00581395
0.00581395
0.00581395
0.00581395
0.00581395
0.00581395
0.00581395
0.00581395
0.00581395
0.00581395
0.00581395
0.00581395
0.00581395
0.00581395
0.00581395
0.00581395
0.00581395
0.00581395
0.00581395
0.00581395
0.00581395
0.00581395
0.00581395
0.00581395
0.00581395
0.00581395
0.00581395
0.00581395
0.00581395
0.00581395
0.00581395
0.00581395
0.00581395
0.00581395
0.00581395
0.00581395
0.00581395
0.00581395
0.00581395
0.00581395
0.00581395
0.00581395
0.00581395
0.00581395
0.00581395
0.00581395
0.00581395
0.00581395
0.00581395
0.00581395
0.00581395
0.00581395
0.00581395
0.00581395
0.00581395
0.00581395
0.00581395
0.00581395
0.00581395
0.00581395
0.00581395
0.00581395
0.00581395
0.00581395
0.00581395
0.00581395
0.00581395
0.00581395
0.00581395
0.00581395
0.00581395
0.00581395
0.00581395
0.00581395
0.00581395
0.00581395
0.00581395
0.00581395
0.00581395
0.00581395
0.00581395
0.00581395
0.00581395
0.00581395
0.00581395
0.00581395
0.00581395
0.00581395
0.00581395
0.00581395
0.00581395
0.00581395
0.00581395
0.00581395
0.00581395
0.00581395
0.00581395
0.00581395
0.00581395
0.00581395
0.00581395
0.00581395
0.00581395
0.00581395
0.00581395
0.00581395
0.00581395
0.00581395
0.00581395
0.00581395
0.00581395
0.00581395
0.00581395
0.00581395
0.00581395
0.00581395
0.00581395
0.00581395
0.00581395
0.00581395
0.00581395
0.00581395
0.00581395
0.00581395
0.00581395
0.00581395
0.00581395
0.00581395
0.00581395
0.00581395
0.00581395
0.00581395
0.00581395
0.00581395
0.00581395
0.00581395
0.00581395
0.00581395
0.00581395
0.00581395
0.00581395
0.00581395
0.00581395
0.00581395
0.00581395
0.00581395
0.00581395
0.00581395
0.00581395
0.00581395
0.00581395
0.00581395
0.00581395
0.00581395
0.00581395
0.00581395
0.00581395
0.00581395
0.00581395
0.00581395
0.00581395
0.00581395
0.00581395
0.00581395
0.00581395
0.00581395
0.00581395
0.00581395
0.00581395
0.00581395
0.00581395
0.00581395
0.00581395
0.00581395
0.00581395
0.00581395
0.00581395
0.00581395
0.00581395
0.00581395
0.00581395
0.00581395
0.00581395
0.00581395
0.00581395
0.00581395
0.00581395
0.00581395
0.00581395
0.00581395
0.00581395
0.00581395
0.00581395
0.00581395
0.00581395
0.00581395
0.00581395
0.00581395
0.00581395
0.00581395
0.00581395
0.00581395
0.00581395
0.00581395
0.00581395
0.00581395
0.00581395
0.00581395
0.00581395
0.00581395
0.00581395
0.00581395
0.00581395
0.00581395
0.00581395
0.00581395
0.00581395
0.00581395
0.00581395
0.00581395
0.00581395
0.00581395
0.00581395
0.00581395
0.00581395
0.00581395
0.00581395
0.00581395
0.00581395
0.00581395
0.00581395
0.00581395
0.00581395
0.00581395
0.00581395
0.00581395
0.00581395
0.00581395
0.00581395
0.00581395
0.00581395
0.00581395
0.00581395
0.00581395
0.00581395
0.00581395
0.00581395
0.00581395
0.00581395
0.00581395
0.00581395
0.00581395
0.00581395
0.00581395
0.00581395
0.00581395
0.00581395
0.00581395
0.00581395
0.00581395
0.00581395
0.00581395
0.00581395
0.00581395
0.00581395
0.00581395
0.00581395
0.00581395
0.00581395
0.00581395
0.00581395
0.00581395
0.00581395
0.00581395
0.00581395
0.00581395
0.00581395
0.00581395
0.00581395
0.00581395
0.00581395
0.00581395
0.00581395
0.00581395
0.00581395
0.00581395
0.00581395
0.00581395
0.00581395
0.00581395
0.00581395
0.00581395
0.00581395
0.00581395
0.00581395
0.00581395
0.00581395
0.00581395
0.00581395
0.00581395
0.00581395
0.00581395
0.00581395
0.00581395
0.00581395
0.00581395
0.00581395
0.00581395
0.00581395
0.00581395
0.00581395
0.00581395
0.00581395
0.00581395
0.00581395
0.00581395
0.00581395
0.00581395
0.00581395
0.00581395
0.00581395
0.00581395
0.00581395
0.00581395
0.00581395
0.00581395
0.00581395
0.00581395
0.00581395
0.00581395
0.00581395
0.00581395
0.00581395
0.00581395
0.00581395
0.00581395
0.00581395
0.00581395
0.00581395
0.00581395
0.00581395
0.00581395
0.00581395
0.00581395
0.00581395
0.00581395
0.00581395
0.00581395
0.00581395
0.00581395
0.00581395
0.00581395
0.00581395
0.00581395
0.00581395
0.00581395
0.00581395
0.00581395
0.00581395
0.00581395
0.00581395
0.00581395
0.00581395
0.00581395
0.00581395
0.00581395
0.00581395
0.00581395
0.00581395
0.00581395
0.00581395
0.00581395
0.00581395
0.00581395
0.00581395
0.00581395
0.00581395
0.00581395
0.00581395
0.00581395
0.00581395
0.00581395
0.00581395
0.00581395
0.00581395
0.00581395
0.00581395
0.00581395
0.00581395
0.00581395
0.00581395
0.00581395
0.00581395
0.00581395
0.00581395
0.00581395
0.00581395
0.00581395
0.00581395
0.00581395
0.00581395
0.00581395
0.00581395
0.00581395
0.00581395
0.00581395
0.00581395
0.00581395
0.00581395
0.00581395
0.00581395
0.00581395
0.00581395
0.00581395
0.00581395
0.00581395
0.00581395
0.00581395
0.00581395
0.00581395
0.00581395
0.00581395
0.00581395
0.00581395
0.00581395
0.00581395
0.00581395
0.00581395
0.00581395
0.00581395
0.00581395
0.00581395
0.00581395
0.00581395
0.00581395
0.00581395
0.00581395
0.00581395
0.00581395
0.00581395
0.00581395
0.00581395
0.00581395
0.00581395
0.00581395
0.00581395
0.00581395
0.00581395
0.00581395
0.00581395
0.00581395
0.00581395
0.00581395
0.00581395
0.00581395
0.00581395
0.00581395
0.00581395
0.00581395
0.00581395
0.00581395
0.00581395
0.00581395
0.00581395
0.00581395
0.00581395
0.00581395
0.00581395
0.00581395
0.00581395
0.00581395
0.00581395
0.00581395
0.00581395
0.00581395
0.00581395
0.00581395
0.00581395
0.00581395
0.00581395
0.00581395
0.00581395
0.00581395
0.00581395
0.00581395
0.00581395
0.00581395
0.00581395
0.00581395
0.00581395
0.00581395
0.00581395
0.00581395
0.00581395
0.00581395
0.00581395
0.00581395
0.00581395
0.00581395
0.00581395
0.00581395
0.00581395
0.00581395
0.00581395
0.00581395
0.00581395
0.00581395
0.00581395
0.00581395
0.00581395
0.00581395
0.00581395
0.00581395
0.00581395
0.00581395
0.00581395
0.00581395
0.00581395
0.00581395
0.00581395
0.00581395
0.00581395
0.00581395
0.00581395
0.00581395
0.00581395
0.00581395
0.00581395
0.00581395
0.00581395
0.00581395
0.00581395
0.00581395
0.00581395
0.00581395
0.00581395
0.00581395
0.00581395
0.00581395
0.00581395
0.00581395
0.00581395
0.00581395
0.00581395
0.00581395
0.00581395
0.00581395
0.00581395
0.00581395
0.00581395
0.00581395
0.00581395
0.00581395
0.00581395
0.00581395
0.00581395
0.00581395
0.00581395
0.00581395
0.00581395
0.00581395
0.00581395
0.00581395
0.00581395
0.00581395
0.00581395
0.00581395
0.00581395
0.00581395
0.00581395
0.00581395
0.00581395
0.00581395
0.00581395
0.00581395
0.00581395
0.00581395
0.00581395
0.00581395
0.00581395
0.00581395
0.00581395
0.00581395
0.00581395
0.00581395
0.00581395
0.00581395
0.00581395
0.00581395
0.00581395
0.00581395
0.00581395
0.00581395
0.00581395
0.00581395
0.00581395
0.00581395
0.00581395
0.00581395
0.00581395
0.00581395
0.00581395
0.00581395
0.00581395
0.00581395
0.00581395
0.00581395
0.00581395
0.00581395
0.00581395
0.00581395
0.00581395
0.00581395
0.00581395
0.00581395
0.00581395
0.00581395
0.00581395
0.00581395
0.00581395
0.00581395
0.00581395
0.00581395
0.00581395
0.00581395
0.00581395
0.00581395
0.00581395
0.00581395
0.00581395
0.00581395
0.00581395
0.00581395
0.00581395
0.00581395
0.00581395
0.00581395
0.00581395
0.00581395
0.00581395
0.00581395
0.00581395
0.00581395
0.00581395
0.00581395
0.00581395
0.00581395
0.00581395
0.00581395
0.00581395
0.00581395
0.00581395
0.00581395
0.00581395
0.00581395
0.00581395
0.00581395
0.00581395
0.00581395
0.00581395
0.00581395
0.00581395
0.00581395
0.00581395
0.00581395
0.00581395
0.00581395
0.00581395
0.00581395
0.00581395
0.00581395
0.00581395
0.00581395
0.00581395
0.00581395
0.00581395
0.00581395
0.00581395
0.00581395
0.00581395
0.00581395
0.00581395
0.00581395
0.00581395
0.00581395
0.00581395
0.00581395
0.00581395
0.00581395
0.00581395
0.00581395
0.00581395
0.00581395
0.00581395
0.00581395
0.00581395
0.00581395
0.00581395
0.00581395
0.00581395
0.00581395
0.00581395
0.00581395
0.00581395
0.00581395
0.00581395
0.00581395
0.00581395
0.00581395
0.00581395
0.00581395
0.00581395
0.00581395
0.00581395
0.00581395
0.00581395
0.00581395
0.00581395
0.00581395
0.00581395
0.00581395
0.00581395
0.00581395
0.00581395
0.00581395
0.00581395
0.00581395
0.00581395
0.00581395
0.00581395
0.00581395
0.00581395
0.00581395
0.00581395
0.00581395
0.00581395
0.00581395
0.00581395
0.00581395
0.00581395
0.00581395
0.00581395
0.00581395
0.00581395
0.00581395
0.00581395
0.00581395
0.00581395
0.00581395
0.00581395
0.00581395
0.00581395
0.00581395
0.00581395
0.00581395
0.00581395
0.00581395
0.00581395
0.00581395
0.00581395
0.00581395
0.00581395
0.00581395
0.00581395
0.00581395
0.00581395
0.00581395
0.00581395
0.00581395
0.00581395
0.00581395
0.00581395
0.00581395
0.00581395
0.00581395
0.00581395
0.00581395
0.00581395
0.00581395
0.00581395
0.00581395
0.00581395
0.00581395
0.00581395
0.00581395
0.00581395
0.00581395
0.00581395
0.00581395
0.00581395
0.00581395
0.00581395
0.00581395
0.00581395
0.00581395
0.00581395
0.00581395
0.00581395
0.00581395
0.00581395
0.00581395
0.00581395
0.00581395
0.00581395
0.00581395
0.00581395
0.00581395
0.00581395
0.00581395
0.00581395
0.00581395
0.00581395
0.00581395
0.00581395
0.00581395
0.00581395
0.00581395
0.00581395
0.00581395
0.00581395
0.00581395
0.00581395
0.00581395
0.00581395
0.00581395
0.00581395
0.00581395
0.00581395
0.00581395
0.00581395
0.00581395
0.00581395
0.00581395
0.00581395
0.00581395
0.00581395
0.00581395
0.00581395
0.00581395
0.00581395
0.00581395
0.00581395
0.00581395
0.00581395
0.00581395
0.00581395
0.00581395
0.00581395
0.00581395
0.00581395
0.00581395
0.00581395
0.00581395
0.00581395
0.00581395
0.00581395
0.00581395
0.00581395
0.00581395
0.00581395
0.00581395
0.00581395
0.00581395
0.00581395
0.00581395
0.00581395
0.00581395
0.00581395
0.00581395
0.00581395
0.00581395
0.00581395
0.00581395
0.00581395
0.00581395
0.00581395
0.00581395
0.00581395
0.00581395
0.00581395
0.00581395
0.00581395
0.00581395
0.00581395
0.00581395
0.00581395
0.00581395
0.00581395
0.00581395
0.00581395
0.00581395
0.00581395
0.00581395
0.00581395
0.00581395
0.00581395
0.00581395
0.00581395
0.00581395
0.00581395
0.00581395
0.00581395
0.00581395
0.00581395
0.00581395
0.00581395
0.00581395
0.00581395
0.00581395
0.00581395
0.00581395
0.00581395
0.00581395
0.00581395
0.00581395
0.00581395
0.00581395
0.00581395
0.00581395
0.00581395
0.00581395
0.00581395
0.00581395
0.00581395
0.00581395
0.00581395
0.00581395
0.00581395
0.00581395
0.00581395
0.00581395
0.00581395
0.00581395
0.00581395
0.00581395
0.00581395
0.00581395
0.00581395
0.00581395
0.00581395
0.00581395
0.00581395
0.00581395
0.00581395
0.00581395
0.00581395
0.00581395
0.00581395
0.00581395
0.00581395
0.00581395
0.00581395
0.00581395
0.00581395
0.00581395
0.00581395
0.00581395
0.00581395
0.00581395
0.00581395
0.00581395
0.00581395
0.00581395
0.00581395
0.00581395
0.00581395
0.00581395
0.00581395
0.00581395
0.00581395
0.00581395
0.00581395
0.00581395
0.00581395
0.00581395
0.00581395
0.00581395
0.00581395
0.00581395
0.00581395
0.00581395
0.00581395
0.00581395
0.00581395
0.00581395
0.00581395
0.00581395
0.00581395
0.00581395
0.00581395
0.00581395
0.00581395
0.00581395
0.00581395
0.00581395
0.00581395
0.00581395
0.00581395
0.00581395
0.00581395
0.00581395
0.00581395
0.00581395
0.00581395
0.00581395
0.00581395
0.00581395
0.00581395
0.00581395
0.00581395
0.00581395
0.00581395
0.00581395
0.00581395
0.00581395
0.00581395
0.00581395
0.00581395
0.00581395
0.00581395
0.00581395
0.00581395
0.00581395
0.00581395
0.00581395
0.00581395
0.00581395
0.00581395
0.00581395
0.00581395
0.00581395
0.00581395
0.00581395
0.00581395
0.00581395
0.00581395
0.00581395
0.00581395
0.00581395
0.00581395
0.00581395
0.00581395
0.00581395
0.00581395
0.00581395
0.00581395
0.00581395
0.00581395
0.00581395
0.00581395
0.00581395
0.00581395
0.00581395
0.00581395
0.00581395
0.00581395
0.00581395
0.00581395
0.00581395
0.00581395
0.00581395
0.00581395
0.00581395
0.00581395
0.00581395
0.00581395
0.00581395
0.00581395
0.00581395
0.00581395
0.00581395
0.00581395
0.00581395
0.00581395
0.00581395
0.00581395
0.00581395
0.00581395
0.00581395
0.00581395
0.00581395
0.00581395
0.00581395
0.00581395
0.00581395
0.00581395
0.00581395
0.00581395
0.00581395
0.00581395
0.00581395
0.00581395
0.00581395
0.00581395
0.00581395
0.00581395
0.00581395
0.00581395
0.00581395
0.00581395
0.00581395
0.00581395
0.00581395
0.00581395
0.00581395
0.00581395
0.00581395
0.00581395
0.00581395
0.00581395
0.00581395
0.00581395
0.00581395
0.00581395
0.00581395
0.00581395
0.00581395
0.00581395
0.00581395
0.00581395
0.00581395
0.00581395
0.00581395
0.00581395
0.00581395
0.00581395
0.00581395
0.00581395
0.00581395
0.00581395
0.00581395
0.00581395
0.00581395
0.00581395
0.00581395
0.00581395
0.00581395
0.00581395
0.00581395
0.00581395
0.00581395
0.00581395
0.00581395
0.00581395
0.00581395
0.00581395
0.00581395
0.00581395
0.00581395
0.00581395
0.00581395
0.00581395
0.00581395
0.00581395
0.00581395
0.00581395
0.00581395
0.00581395
0.00581395
0.00581395
0.00581395
0.00581395
0.00581395
0.00581395
0.00581395
0.00581395
0.00581395
0.00581395
0.00581395
0.00581395
0.00581395
0.00581395
0.00581395
0.00581395
0.00581395
0.00581395
0.00581395
0.00581395
0.00581395
0.00581395
0.00581395
0.00581395
0.00581395
0.00581395
0.00581395
0.00581395
0.00581395
0.00581395
0.00581395
0.00581395
0.00581395
0.00581395
0.00581395
0.00581395
0.00581395
0.00581395
0.00581395
0.00581395
0.00581395
0.00581395
0.00581395
0.00581395
0.00581395
0.00581395
0.00581395
0.00581395
0.00581395
0.00581395
0.00581395
0.00581395
0.00581395
0.00581395
0.00581395
0.00581395
0.00581395
0.00581395
0.00581395
0.00581395
0.00581395
0.00581395
0.00581395
0.00581395
0.00581395
0.00581395
0.00581395
0.00581395
0.00581395
0.00581395
0.00581395
0.00581395
0.00581395
0.00581395
0.00581395
0.00581395
0.00581395
0.00581395
0.00581395
0.00581395
0.00581395
0.00581395
0.00581395
0.00581395
0.00581395
0.00581395
0.00581395
0.00581395
0.00581395
0.00581395
0.00581395
0.00581395
0.00581395
0.00581395
0.00581395
0.00581395
0.00581395
0.00581395
0.00581395
0.00581395
0.00581395
0.00581395
0.00581395
0.00581395
0.00581395
0.00581395
0.00581395
0.00581395
0.00581395
0.00581395
0.00581395
0.00581395
0.00581395
0.00581395
0.00581395
0.00581395
0.00581395
0.00581395
0.00581395
0.00581395
0.00581395
0.00581395
0.00581395
0.00581395
0.00581395
0.00581395
0.00581395
0.00581395
0.00581395
0.00581395
0.00581395
0.00581395
0.00581395
0.00581395
0.00581395
0.00581395
0.00581395
0.00581395
0.00581395
0.00581395
0.00581395
0.00581395
0.00581395
0.00581395
0.00581395
0.00581395
0.00581395
0.00581395
0.00581395
0.00581395
0.00581395
0.00581395
0.00581395
0.00581395
0.00581395
0.00581395
0.00581395
0.00581395
0.00581395
0.00581395
0.00581395
0.00581395
0.00581395
0.00581395
0.00581395
0.00581395
0.00581395
0.00581395
0.00581395
0.00581395
0.00581395
0.00581395
0.00581395
0.00581395
0.00581395
0.00581395
0.00581395
0.00581395
0.00581395
0.00581395
0.00581395
0.00581395
0.00581395
0.00581395
0.00581395
0.00581395
0.00581395
0.00581395
0.00581395
0.00581395
0.00581395
0.00581395
0.00581395
0.00581395
0.00581395
0.00581395
0.00581395
0.00581395
0.00581395
0.00581395
0.00581395
0.00581395
0.00581395
0.00581395
0.00581395
0.00581395
0.00581395
0.00581395
0.00581395
0.00581395
0.00581395
0.00581395
0.00581395
0.00581395
0.00581395
0.00581395
0.00581395
0.00581395
0.00581395
0.00581395
0.00581395
0.00581395
0.00581395
0.00581395
0.00581395
0.00581395
0.00581395
0.00581395
0.00581395
0.00581395
0.00581395
0.00581395
0.00581395
0.00581395
0.00581395
0.00581395
0.00581395
0.00581395
0.00581395
0.00581395
0.00581395
0.00581395
0.00581395
0.00581395
0.00581395
0.00581395
0.00581395
0.00581395
0.00581395
0.00581395
0.00581395
0.00581395
0.00581395
0.00581395
0.00581395
0.00581395
0.00581395
0.00581395
0.00581395
0.00581395
0.00581395
0.00581395
0.00581395
0.00581395
0.00581395
0.00581395
0.00581395
0.00581395
0.00581395
0.00581395
0.00581395
0.00581395
0.00581395
0.00581395
0.00581395
0.00581395
0.00581395
0.00581395
0.00581395
0.00581395
0.00581395
0.00581395
0.00581395
0.00581395
0.00581395
0.00581395
0.00581395
0.00581395
0.00581395
0.00581395
0.00581395
0.00581395
0.00581395
0.00581395
0.00581395
0.00581395
0.00581395
0.00581395
0.00581395
0.00581395
0.00581395
0.00581395
0.00581395
0.00581395
0.00581395
0.00581395
0.00581395
0.00581395
0.00581395
0.00581395
0.00581395
0.00581395
0.00581395
0.00581395
0.00581395
0.00581395
0.00581395
0.00581395
0.00581395
0.00581395
0.00581395
0.00581395
0.00581395
0.00581395
0.00581395
0.00581395
0.00581395
0.00581395
0.00581395
0.00581395
0.00581395
0.00581395
0.00581395
0.00581395
0.00581395
0.00581395
0.00581395
0.00581395
0.00581395
0.00581395
0.00581395
0.00581395
0.00581395
0.00581395
0.00581395
0.00581395
0.00581395
0.00581395
0.00581395
0.00581395
0.00581395
0.00581395
0.00581395
0.00581395
0.00581395
0.00581395
0.00581395
0.00581395
0.00581395
0.00581395
0.00581395
0.00581395
0.00581395
0.00581395
0.00581395
0.00581395
0.00581395
0.00581395
0.00581395
0.00581395
0.00581395
0.00581395
0.00581395
0.00581395
0.00581395
0.00581395
0.00581395
0.00581395
0.00581395
0.00581395
0.00581395
0.00581395
0.00581395
0.00581395
0.00581395
0.00581395
0.00581395
0.00581395
0.00581395
0.00581395
0.00581395
0.00581395
0.00581395
0.00581395
0.00581395
0.00581395
0.00581395
0.00581395
0.00581395
0.00581395
0.00581395
0.00581395
0.00581395
0.00581395
0.00581395
0.00581395
0.00581395
0.00581395
0.00581395
0.00581395
0.00581395
0.00581395
0.00581395
0.00581395
0.00581395
0.00581395
0.00581395
0.00581395
0.00581395
0.00581395
0.00581395
0.00581395
0.00581395
0.00581395
0.00581395
0.00581395
0.00581395
0.00581395
0.00581395
0.00581395
0.00581395
0.00581395
0.00581395
0.00581395
0.00581395
0.00581395
0.00581395
0.00581395
0.00581395
0.00581395
0.00581395
0.00581395
0.00581395
0.00581395
0.00581395
0.00581395
0.00581395
0.00581395
0.00581395
0.00581395
0.00581395
0.00581395
0.00581395
0.00581395
0.00581395
0.00581395
0.00581395
0.00581395
0.00581395
0.00581395
0.00581395
0.00581395
0.00581395
0.00581395
0.00581395
0.00581395
0.00581395
0.00581395
0.00581395
0.00581395
0.00581395
0.00581395
0.00581395
0.00581395
0.00581395
0.00581395
0.00581395
0.00581395
0.00581395
0.00581395
0.00581395
0.00581395
0.00581395
0.00581395
0.00581395
0.00581395
0.00581395
0.00581395
0.00581395
0.00581395
0.00581395
0.00581395
0.00581395
0.00581395
0.00581395
0.00581395
0.00581395
0.00581395
0.00581395
0.00581395
0.00581395
0.00581395
0.00581395
0.00581395
0.00581395
0.00581395
0.00581395
0.00581395
0.00581395
0.00581395
0.00581395
0.00581395
0.00581395
0.00581395
0.00581395
0.00581395
0.00581395
0.00581395
0.00581395
0.00581395
0.00581395
0.00581395
0.00581395
0.00581395
0.00581395
0.00581395
0.00581395
0.00581395
0.00581395
0.00581395
0.00581395
0.00581395
0.00581395
0.00581395
0.00581395
0.00581395
0.00581395
0.00581395
0.00581395
0.00581395
0.00581395
0.00581395
0.00581395
0.00581395
0.00581395
0.00581395
0.00581395
0.00581395
0.00581395
0.00581395
0.00581395
0.00581395
0.00581395
0.00581395
0.00581395
0.00581395
0.00581395
0.00581395
0.00581395
0.00581395
0.00581395
0.00581395
0.00581395
0.00581395
0.00581395
0.00581395
0.00581395
0.00581395
0.00581395
0.00581395
0.00581395
0.00581395
0.00581395
0.00581395
0.00581395
0.00581395
0.00581395
0.00581395
0.00581395
0.00581395
0.00581395
0.00581395
0.00581395
0.00581395
0.00581395
0.00581395
0.00581395
0.00581395
0.00581395
0.00581395
0.00581395
0.00581395
0.00581395
0.00581395
0.00581395
0.00581395
0.00581395
0.00581395
0.00581395
0.00581395
0.00581395
0.00581395
0.00581395
0.00581395
0.00581395
0.00581395
0.00581395
0.00581395
0.00581395
0.00581395
0.00581395
0.00581395
0.00581395
0.00581395
0.00581395
0.00581395
0.00581395
0.00581395
0.00581395
0.00581395
0.00581395
0.00581395
0.00581395
0.00581395
0.00581395
0.00581395
0.00581395
0.00581395
0.00581395
0.00581395
0.00581395
0.00581395
0.00581395
0.00581395
0.00581395
0.00581395
0.00581395
0.00581395
0.00581395
0.00581395
0.00581395
0.00581395
0.00581395
0.00581395
0.00581395
0.00581395
0.00581395
0.00581395
0.00581395
0.00581395
0.00581395
0.00581395
0.00581395
0.00581395
0.00581395
0.00581395
0.00581395
0.00581395
0.00581395
0.00581395
0.00581395
0.00581395
0.00581395
0.00581395
0.00581395
0.00581395
0.00581395
0.00581395
0.00581395
0.00581395
0.00581395
0.00581395
0.00581395
0.00581395
0.00581395
0.00581395
0.00581395
0.00581395
0.00581395
0.00581395
0.00581395
0.00581395
0.00581395
0.00581395
0.00581395
0.00581395
0.00581395
0.00581395
0.00581395
0.00581395
0.00581395
0.00581395
0.00581395
0.00581395
0.00581395
0.00581395
0.00581395
0.00581395
0.00581395
0.00581395
0.00581395
0.00581395
0.00581395
0.00581395
0.00581395
0.00581395
0.00581395
0.00581395
0.00581395
0.00581395
0.00581395
0.00581395
0.00581395
0.00581395
0.00581395
0.00581395
0.00581395
0.00581395
0.00581395
0.00581395
0.00581395
0.00581395
0.00581395
0.00581395
0.00581395
0.00581395
0.00581395
0.00581395
0.00581395
0.00581395
0.00581395
0.00581395
0.00581395
0.00581395
0.00581395
0.00581395
0.00581395
0.00581395
0.00581395
0.00581395
0.00581395
0.00581395
0.00581395
0.00581395
0.00581395
0.00581395
0.00581395
0.00581395
0.00581395
0.00581395
0.00581395
0.00581395
0.00581395
0.00581395
0.00581395
0.00581395
0.00581395
0.00581395
0.00581395
0.00581395
0.00581395
0.00581395
0.00581395
0.00581395
0.00581395
0.00581395
0.00581395
0.00581395
0.00581395
0.00581395
0.00581395
0.00581395
0.00581395
0.00581395
0.00581395
0.00581395
0.00581395
0.00581395
0.00581395
0.00581395
0.00581395
0.00581395
0.00581395
0.00581395
0.00581395
0.00581395
0.00581395
0.00581395
0.00581395
0.00581395
0.00581395
0.00581395
0.00581395
0.00581395
0.00581395
0.00581395
0.00581395
0.00581395
0.00581395
0.00581395
0.00581395
0.00581395
0.00581395
0.00581395
0.00581395
0.00581395
0.00581395
0.00581395
0.00581395
0.00581395
0.00581395
0.00581395
0.00581395
0.00581395
0.00581395
0.00581395
0.00581395
0.00581395
0.00581395
0.00581395
0.00581395
0.00581395
0.00581395
0.00581395
0.00581395
0.00581395
0.00581395
0.00581395
0.00581395
0.00581395
0.00581395
0.00581395
0.00581395
0.00581395
0.00581395
0.00581395
0.00581395
0.00581395
0.00581395
0.00581395
0.00581395
0.00581395
0.00581395
0.00581395
0.00581395
0.00581395
0.00581395
0.00581395
0.00581395
0.00581395
0.00581395
0.00581395
0.00581395
0.00581395
0.00581395
0.00581395
0.00581395
0.00581395
0.00581395
0.00581395
0.00581395
0.00581395
0.00581395
0.00581395
0.00581395
0.00581395
0.00581395
0.00581395
0.00581395
0.00581395
0.00581395
0.00581395
0.00581395
0.00581395
0.00581395
0.00581395
0.00581395
0.00581395
0.00581395
0.00581395
0.00581395
0.00581395
0.00581395
0.00581395
0.00581395
0.00581395
0.00581395
0.00581395
0.00581395
0.00581395
0.00581395
0.00581395
0.00581395
0.00581395
0.00581395
0.00581395
0.00581395
0.00581395
0.00581395
0.00581395
0.00581395
0.00581395
0.00581395
0.00581395
0.00581395
0.00581395
0.00581395
0.00581395
0.00581395
0.00581395
0.00581395
0.00581395
0.00581395
0.00581395
0.00581395
0.00581395
0.00581395
0.00581395
0.00581395
0.00581395
0.00581395
0.00581395
0.00581395
0.00581395
0.00581395
0.00581395
0.00581395
0.00581395
0.00581395
0.00581395
0.00581395
0.00581395
0.00581395
0.00581395
0.00581395
0.00581395
0.00581395
0.00581395
0.00581395
0.00581395
0.00581395
0.00581395
0.00581395
0.00581395
0.00581395
0.00581395
0.00581395
0.00581395
0.00581395
0.00581395
0.00581395
0.00581395
0.00581395
0.00581395
0.00581395
0.00581395
0.00581395
0.00581395
0.00581395
0.00581395
0.00581395
0.00581395
0.00581395
0.00581395
0.00581395
0.00581395
0.00581395
0.00581395
0.00581395
0.00581395
0.00581395
0.00581395
0.00581395
0.00581395
0.00581395
0.00581395
0.00581395
0.00581395
0.00581395
0.00581395
0.00581395
0.00581395
0.00581395
0.00581395
0.00581395
0.00581395
0.00581395
0.00581395
0.00581395
0.00581395
0.00581395
0.00581395
0.00581395
0.00581395
0.00581395
0.00581395
0.00581395
0.00581395
0.00581395
0.00581395
0.00581395
0.00581395
0.00581395
0.00581395
0.00581395
0.00581395
0.00581395
0.00581395
0.00581395
0.00581395
0.00581395
0.00581395
0.00581395
0.00581395
0.00581395
0.00581395
0.00581395
0.00581395
0.00581395
0.00581395
0.00581395
0.00581395
0.00581395
0.00581395
0.00581395
0.00581395
0.00581395
0.00581395
0.00581395
0.00581395
0.00581395
0.00581395
0.00581395
0.00581395
0.00581395
0.00581395
0.00581395
0.00581395
0.00581395
0.00581395
0.00581395
0.00581395
0.00581395
0.00581395
0.00581395
0.00581395
0.00581395
0.00581395
0.00581395
0.00581395
0.00581395
0.00581395
0.00581395
0.00581395
0.00581395
0.00581395
0.00581395
0.00581395
0.00581395
0.00581395
0.00581395
0.00581395
0.00581395
0.00581395
0.00581395
0.00581395
0.00581395
0.00581395
0.00581395
0.00581395
0.00581395
0.00581395
0.00581395
0.00581395
0.00581395
0.00581395
0.00581395
0.00581395
0.00581395
0.00581395
0.00581395
0.00581395
0.00581395
0.00581395
0.00581395
0.00581395
0.00581395
0.00581395
0.00581395
0.00581395
0.00581395
0.00581395
0.00581395
0.00581395
0.00581395
0.00581395
0.00581395
0.00581395
0.00581395
0.00581395
0.00581395
0.00581395
0.00581395
0.00581395
0.00581395
0.00581395
0.00581395
0.00581395
0.00581395
0.00581395
0.00581395
0.00581395
0.00581395
0.00581395
0.00581395
0.00581395
0.00581395
0.00581395
0.00581395
0.00581395
0.00581395
0.00581395
0.00581395
0.00581395
0.00581395
0.00581395
0.00581395
0.00581395
0.00581395
0.00581395
0.00581395
0.00581395
0.00581395
0.00581395
0.00581395
0.00581395
0.00581395
0.00581395
0.00581395
0.00581395
0.00581395
0.00581395
0.00581395
0.00581395
0.00581395
0.00581395
0.00581395
0.00581395
0.00581395
0.00581395
0.00581395
0.00581395
0.00581395
0.00581395
0.00581395
0.00581395
0.00581395
0.00581395
0.00581395
0.00581395
0.00581395
0.00581395
0.00581395
0.00581395
0.00581395
0.00581395
0.00581395
0.00581395
0.00581395
0.00581395
0.00581395
0.00581395
0.00581395
0.00581395
0.00581395
0.00581395
0.00581395
0.00581395
0.00581395
0.00581395
0.00581395
0.00581395
0.00581395
0.00581395
0.00581395
0.00581395
0.00581395
0.00581395
0.00581395
0.00581395
0.00581395
0.00581395
0.00581395
0.00581395
0.00581395
0.00581395
0.00581395
0.00581395
0.00581395
0.00581395
0.00581395
0.00581395
0.00581395
0.00581395
0.00581395
0.00581395
0.00581395
0.00581395
0.00581395
0.00581395
0.00581395
0.00581395
0.00581395
0.00581395
0.00581395
0.00581395
0.00581395
0.00581395
0.00581395
0.00581395
0.00581395
0.00581395
0.00581395
0.00581395
0.00581395
0.00581395
0.00581395
0.00581395
0.00581395
0.00581395
0.00581395
0.00581395
0.00581395
0.00581395
0.00581395
0.00581395
0.00581395
0.00581395
0.00581395
0.00581395
0.00581395
0.00581395
0.00581395
0.00581395
0.00581395
0.00581395
0.00581395
0.00581395
0.00581395
0.00581395
0.00581395
0.00581395
0.00581395
0.00581395
0.00581395
0.00581395
0.00581395
0.00581395
0.00581395
0.00581395
0.00581395
0.00581395
0.00581395
0.00581395
0.00581395
0.00581395
0.00581395
0.00581395
0.00581395
0.00581395
0.00581395
0.00581395
0.00581395
0.00581395
0.00581395
0.00581395
0.00581395
0.00581395
0.00581395
0.00581395
0.00581395
0.00581395
0.00581395
0.00581395
0.00581395
0.00581395
0.00581395
0.00581395
0.00581395
0.00581395
0.00581395
0.00581395
0.00581395
0.00581395
0.00581395
0.00581395
0.00581395
0.00581395
0.00581395
0.00581395
0.00581395
0.00581395
0.00581395
0.00581395
0.00581395
0.00581395
0.00581395
0.00581395
0.00581395
0.00581395
0.00581395
0.00581395
0.00581395
0.00581395
0.00581395
0.00581395
0.00581395
0.00581395
0.00581395
0.00581395
0.00581395
0.00581395
0.00581395
0.00581395
0.00581395
0.00581395
0.00581395
0.00581395
0.00581395
0.00581395
0.00581395
0.00581395
0.00581395
0.00581395
0.00581395
0.00581395
0.00581395
0.00581395
0.00581395
0.00581395
0.00581395
0.00581395
0.00581395
0.00581395
0.00581395
0.00581395
0.00581395
0.00581395
0.00581395
0.00581395
0.00581395
0.00581395
0.00581395
0.00581395
0.00581395
0.00581395
0.00581395
0.00581395
0.00581395
0.00581395
0.00581395
0.00581395
0.00581395
0.00581395
0.00581395
0.00581395
0.00581395
0.00581395
0.00581395
0.00581395
0.00581395
0.00581395
0.00581395
0.00581395
0.00581395
0.00581395
0.00581395
0.00581395
0.00581395
0.00581395
0.00581395
0.00581395
0.00581395
0.00581395
0.00581395
0.00581395
0.00581395
0.00581395
0.00581395
0.00581395
0.00581395
0.00581395
0.00581395
0.00581395
0.00581395
0.00581395
0.00581395
0.00581395
0.00581395
0.00581395
0.00581395
0.00581395
0.00581395
0.00581395
0.00581395
0.00581395
0.00581395
0.00581395
0.00581395
0.00581395
0.00581395
0.00581395
0.00581395
0.00581395
0.00581395
0.00581395
0.00581395
0.00581395
0.00581395
0.00581395
0.00581395
0.00581395
0.00581395
0.00581395
0.00581395
0.00581395
0.00581395
0.00581395
0.00581395
0.00581395
0.00581395
0.00581395
0.00581395
0.00581395
0.00581395
0.00581395
0.00581395
0.00581395
0.00581395
0.00581395
0.00581395
0.00581395
0.00581395
0.00581395
0.00581395
0.00581395
0.00581395
0.00581395
0.00581395
0.00581395
0.00581395
0.00581395
0.00581395
0.00581395
0.00581395
0.00581395
0.00581395
0.00581395
0.00581395
0.00581395
0.00581395
0.00581395
0.00581395
0.00581395
0.00581395
0.00581395
0.00581395
0.00581395
0.00581395
0.00581395
0.00581395
0.00581395
0.00581395
0.00581395
0.00581395
0.00581395
0.00581395
0.00581395
0.00581395
0.00581395
0.00581395
0.00581395
0.00581395
0.00581395
0.00581395
0.00581395
0.00581395
0.00581395
0.00581395
0.00581395
0.00581395
0.00581395
0.00581395
0.00581395
0.00581395
0.00581395
0.00581395
0.00581395
0.00581395
0.00581395
0.00581395
0.00581395
0.00581395
0.00581395
0.00581395
0.00581395
0.00581395
0.00581395
0.00581395
0.00581395
0.00581395
0.00581395
0.00581395
0.00581395
0.00581395
0.00581395
0.00581395
0.00581395
0.00581395
0.00581395
0.00581395
0.00581395
0.00581395
0.00581395
0.00581395
0.00581395
0.00581395
0.00581395
0.00581395
0.00581395
0.00581395
0.00581395
0.00581395
0.00581395
0.00581395
0.00581395
0.00581395
0.00581395
0.00581395
0.00581395
0.00581395
0.00581395
0.00581395
0.00581395
0.00581395
0.00581395
0.00581395
0.00581395
0.00581395
0.00581395
0.00581395
0.00581395
0.00581395
0.00581395
0.00581395
0.00581395
0.00581395
0.00581395
0.00581395
0.00581395
0.00581395
0.00581395
0.00581395
0.00581395
0.00581395
0.00581395
0.00581395
0.00581395
0.00581395
0.00581395
0.00581395
0.00581395
0.00581395
0.00581395
0.00581395
0.00581395
0.00581395
0.00581395
0.00581395
0.00581395
0.00581395
0.00581395
0.00581395
0.00581395
0.00581395
0.00581395
0.00581395
0.00581395
0.00581395
0.00581395
0.00581395
0.00581395
0.00581395
0.00581395
0.00581395
0.00581395
0.00581395
0.00581395
0.00581395
0.00581395
0.00581395
0.00581395
0.00581395
0.00581395
0.00581395
0.00581395
0.00581395
0.00581395
0.00581395
0.00581395
0.00581395
0.00581395
0.00581395
0.00581395
0.00581395
0.00581395
0.00581395
0.00581395
0.00581395
0.00581395
0.00581395
0.00581395
0.00581395
0.00581395
0.00581395
0.00581395
0.00581395
0.00581395
0.00581395
0.00581395
0.00581395
0.00581395
0.00581395
0.00581395
0.00581395
0.00581395
0.00581395
0.00581395
0.00581395
0.00581395
0.00581395
0.00581395
0.00581395
0.00581395
0.00581395
0.00581395
0.00581395
0.00581395
0.00581395
0.00581395
0.00581395
0.00581395
0.00581395
0.00581395
0.00581395
0.00581395
0.00581395
0.00581395
0.00581395
0.00581395
0.00581395
0.00581395
0.00581395
0.00581395
0.00581395
0.00581395
0.00581395
0.00581395
0.00581395
0.00581395
0.00581395
0.00581395
0.00581395
0.00581395
0.00581395
0.00581395
0.00581395
0.00581395
0.00581395
0.00581395
0.00581395
0.00581395
0.00581395
0.00581395
0.00581395
0.00581395
0.00581395
0.00581395
0.00581395
0.00581395
0.00581395
0.00581395
0.00581395
0.00581395
0.00581395
0.00581395
0.00581395
0.00581395
0.00581395
0.00581395
0.00581395
0.00581395
0.00581395
0.00581395
0.00581395
0.00581395
0.00581395
0.00581395
0.00581395
0.00581395
0.00581395
0.00581395
0.00581395
0.00581395
0.00581395
0.00581395
0.00581395
0.00581395
0.00581395
0.00581395
0.00581395
0.00581395
0.00581395
0.00581395
0.00581395
0.00581395
0.00581395
0.00581395
0.00581395
0.00581395
0.00581395
0.00581395
0.00581395
0.00581395
0.00581395
0.00581395
0.00581395
0.00581395
0.00581395
0.00581395
0.00581395
0.00581395
0.00581395
0.00581395
0.00581395
0.00581395
0.00581395
0.00581395
0.00581395
0.00581395
0.00581395
0.00581395
0.00581395
0.00581395
0.00581395
0.00581395
0.00581395
0.00581395
0.00581395
0.00581395
0.00581395
0.00581395
0.00581395
0.00581395
0.00581395
0.00581395
0.00581395
0.00581395
0.00581395
0.00581395
0.00581395
0.00581395
0.00581395
0.00581395
0.00581395
0.00581395
0.00581395
0.00581395
0.00581395
0.00581395
0.00581395
0.00581395
0.00581395
0.00581395
0.00581395
0.00581395
0.00581395
0.00581395
0.00581395
0.00581395
0.00581395
0.00581395
0.00581395
0.00581395
0.00581395
0.00581395
0.00581395
0.00581395
0.00581395
0.00581395
0.00581395
0.00581395
0.00581395
0.00581395
0.00581395
0.00581395
0.00581395
0.00581395
0.00581395
0.00581395
0.00581395
0.00581395
0.00581395
0.00581395
0.00581395
0.00581395
0.00581395
0.00581395
0.00581395
0.00581395
0.00581395
0.00581395
0.00581395
0.00581395
0.00581395
0.00581395
0.00581395
0.00581395
0.00581395
0.00581395
0.00581395
0.00581395
0.00581395
0.00581395
0.00581395
0.00581395
0.00581395
0.00581395
0.00581395
0.00581395
0.00581395
0.00581395
0.00581395
0.00581395
0.00581395
0.00581395
0.00581395
0.00581395
0.00581395
0.00581395
0.00581395
0.00581395
0.00581395
0.00581395
0.00581395
0.00581395
0.00581395
0.00581395
0.00581395
0.00581395
0.00581395
0.00581395
0.00581395
0.00581395
0.00581395
0.00581395
0.00581395
0.00581395
0.00581395
0.00581395
0.00581395
0.00581395
0.00581395
0.00581395
0.00581395
0.00581395
0.00581395
0.00581395
0.00581395
0.00581395
0.00581395
0.00581395
0.00581395
0.00581395
0.00581395
0.00581395
0.00581395
0.00581395
0.00581395
0.00581395
0.00581395
0.00581395
0.00581395
0.00581395
0.00581395
0.00581395
0.00581395
0.00581395
0.00581395
0.00581395
0.00581395
0.00581395
0.00581395
0.00581395
0.00581395
0.00581395
0.00581395
0.00581395
0.00581395
0.00581395
0.00581395
0.00581395
0.00581395
0.00581395
0.00581395
0.00581395
0.00581395
0.00581395
0.00581395
0.00581395
0.00581395
0.00581395
0.00581395
0.00581395
0.00581395
0.00581395
0.00581395
0.00581395
0.00581395
0.00581395
0.00581395
0.00581395
0.00581395
0.00581395
0.00581395
0.00581395
0.00581395
0.00581395
0.00581395
0.00581395
0.00581395
0.00581395
0.00581395
0.00581395
0.00581395
0.00581395
0.00581395
0.00581395
0.00581395
0.00581395
0.00581395
0.00581395
0.00581395
0.00581395
0.00581395
0.00581395
0.00581395
0.00581395
0.00581395
0.00581395
0.00581395
0.00581395
0.00581395
0.00581395
0.00581395
0.00581395
0.00581395
0.00581395
0.00581395
0.00581395
0.00581395
0.00581395
0.00581395
0.00581395
0.00581395
0.00581395
0.00581395
0.00581395
0.00581395
0.00581395
0.00581395
0.00581395
0.00581395
0.00581395
0.00581395
0.00581395
0.00581395
0.00581395
0.00581395
0.00581395
0.00581395
0.00581395
0.00581395
0.00581395
0.00581395
0.00581395
0.00581395
0.00581395
0.00581395
0.00581395
0.00581395
0.00581395
0.00581395
0.00581395
0.00581395
0.00581395
0.00581395
0.00581395
0.00581395
0.00581395
0.00581395
0.00581395
0.00581395
0.00581395
0.00581395
0.00581395
0.00581395
0.00581395
0.00581395
0.00581395
0.00581395
0.00581395
0.00581395
0.00581395
0.00581395
0.00581395
0.00581395
0.00581395
0.00581395
0.00581395
0.00581395
0.00581395
0.00581395
0.00581395
0.00581395
0.00581395
0.00581395
0.00581395
0.00581395
0.00581395
0.00581395
0.00581395
0.00581395
0.00581395
0.00581395
0.00581395
0.00581395
0.00581395
0.00581395
0.00581395
0.00581395
0.00581395
0.00581395
0.00581395
0.00581395
0.00581395
0.00581395
0.00581395
0.00581395
0.00581395
0.00581395
0.00581395
0.00581395
0.00581395
0.00581395
0.00581395
0.00581395
0.00581395
0.00581395
0.00581395
0.00581395
0.00581395
0.00581395
0.00581395
0.00581395
0.00581395
0.00581395
0.00581395
0.00581395
0.00581395
0.00581395
0.00581395
0.00581395
0.00581395
0.00581395
0.00581395
0.00581395
0.00581395
0.00581395
0.00581395
0.00581395
0.00581395
0.00581395
0.00581395
0.00581395
0.00581395
0.00581395
0.00581395
0.00581395
0.00581395
0.00581395
0.00581395
0.00581395
0.00581395
0.00581395
0.00581395
0.00581395
0.00581395
0.00581395
0.00581395
0.00581395
0.00581395
0.00581395
0.00581395
0.00581395
0.00581395
0.00581395
0.00581395
0.00581395
0.00581395
0.00581395
0.00581395
0.00581395
0.00581395
0.00581395
0.00581395
0.00581395
0.00581395
0.00581395
0.00581395
0.00581395
0.00581395
0.00581395
0.00581395
0.00581395
0.00581395
0.00581395
0.00581395
0.00581395
0.00581395
0.00581395
0.00581395
0.00581395
0.00581395
0.00581395
0.00581395
0.00581395
0.00581395
0.00581395
0.00581395
0.00581395
0.00581395
0.00581395
0.00581395
0.00581395
0.00581395
0.00581395
0.00581395
0.00581395
0.00581395
0.00581395
0.00581395
0.00581395
0.00581395
0.00581395
0.00581395
0.00581395
0.00581395
0.00581395
0.00581395
0.00581395
0.00581395
0.00581395
0.00581395
0.00581395
0.00581395
0.00581395
0.00581395
0.00581395
0.00581395
0.00581395
0.00581395
0.00581395
0.00581395
0.00581395
0.00581395
0.00581395
0.00581395
0.00581395
0.00581395
0.00581395
0.00581395
0.00581395
0.00581395
0.00581395
0.00581395
0.00581395
0.00581395
0.00581395
0.00581395
0.00581395
0.00581395
0.00581395
0.00581395
0.00581395
0.00581395
0.00581395
0.00581395
0.00581395
0.00581395
0.00581395
0.00581395
0.00581395
0.00581395
0.00581395
0.00581395
0.00581395
0.00581395
0.00581395
0.00581395
0.00581395
0.00581395
0.00581395
0.00581395
0.00581395
0.00581395
0.00581395
0.00581395
0.00581395
0.00581395
0.00581395
0.00581395
0.00581395
0.00581395
0.00581395
0.00581395
0.00581395
0.00581395
0.00581395
0.00581395
0.00581395
0.00581395
0.00581395
0.00581395
0.00581395
0.00581395
0.00581395
0.00581395
0.00581395
0.00581395
0.00581395
0.00581395
0.00581395
0.00581395
0.00581395
0.00581395
0.00581395
0.00581395
0.00581395
0.00581395
0.00581395
0.00581395
0.00581395
0.00581395
0.00581395
0.00581395
0.00581395
0.00581395
0.00581395
0.00581395
0.00581395
0.00581395
0.00581395
0.00581395
0.00581395
0.00581395
0.00581395
0.00581395
0.00581395
0.00581395
0.00581395
0.00581395
0.00581395
0.00581395
0.00581395
0.00581395
0.00581395
0.00581395
0.00581395
0.00581395
0.00581395
0.00581395
0.00581395
0.00581395
0.00581395
0.00581395
0.00581395
0.00581395
0.00581395
0.00581395
0.00581395
0.00581395
0.00581395
0.00581395
0.00581395
0.00581395
0.00581395
0.00581395
0.00581395
0.00581395
0.00581395
0.00581395
0.00581395
0.00581395
0.00581395
0.00581395
0.00581395
0.00581395
0.00581395
0.00581395
0.00581395
0.00581395
0.00581395
0.00581395
0.00581395
0.00581395
0.00581395
0.00581395
0.00581395
0.00581395
0.00581395
0.00581395
0.00581395
0.00581395
0.00581395
0.00581395
0.00581395
0.00581395
0.00581395
0.00581395
0.00581395
0.00581395
0.00581395
0.00581395
0.00581395
0.00581395
0.00581395
0.00581395
0.00581395
0.00581395
0.00581395
0.00581395
0.00581395
0.00581395
0.00581395
0.00581395
0.00581395
0.00581395
0.00581395
0.00581395
0.00581395
0.00581395
0.00581395
0.00581395
0.00581395
0.00581395
0.00581395
0.00581395
0.00581395
0.00581395
0.00581395
0.00581395
0.00581395
0.00581395
0.00581395
0.00581395
0.00581395
0.00581395
0.00581395
0.00581395
0.00581395
0.00581395
0.00581395
0.00581395
0.00581395
0.00581395
0.00581395
0.00581395
0.00581395
0.00581395
0.00581395
0.00581395
0.00581395
0.00581395
0.00581395
0.00581395
0.00581395
0.00581395
0.00581395
0.00581395
0.00581395
0.00581395
0.00581395
0.00581395
0.00581395
0.00581395
0.00581395
0.00581395
0.00581395
0.00581395
0.00581395
0.00581395
0.00581395
0.00581395
0.00581395
0.00581395
0.00581395
0.00581395
0.00581395
0.00581395
0.00581395
0.00581395
0.00581395
0.00581395
0.00581395
0.00581395
0.00581395
0.00581395
0.00581395
0.00581395
0.00581395
0.00581395
0.00581395
0.00581395
0.00581395
0.00581395
0.00581395
0.00581395
0.00581395
0.00581395
0.00581395
0.00581395
0.00581395
0.00581395
0.00581395
0.00581395
0.00581395
0.00581395
0.00581395
0.00581395
0.00581395
0.00581395
0.00581395
0.00581395
0.00581395
0.00581395
0.00581395
0.00581395
0.00581395
0.00581395
0.00581395
0.00581395
0.00581395
0.00581395
0.00581395
0.00581395
0.00581395
0.00581395
0.00581395
0.00581395
0.00581395
0.00581395
0.00581395
0.00581395
0.00581395
0.00581395
0.00581395
0.00581395
0.00581395
0.00581395
0.00581395
0.00581395
0.00581395
0.00581395
0.00581395
0.00581395
0.00581395
0.00581395
0.00581395
0.00581395
0.00581395
0.00581395
0.00581395
0.00581395
0.00581395
0.00581395
0.00581395
0.00581395
0.00581395
0.00581395
0.00581395
0.00581395
0.00581395
0.00581395
0.00581395
0.00581395
0.00581395
0.00581395
0.00581395
0.00581395
0.00581395
0.00581395
0.00581395
0.00581395
0.00581395
0.00581395
0.00581395
0.00581395
0.00581395
0.00581395
0.00581395
0.00581395
0.00581395
0.00581395
0.00581395
0.00581395
0.00581395
0.00581395
0.00581395
0.00581395
0.00581395
0.00581395
0.00581395
0.00581395
0.00581395
0.00581395
0.00581395
0.00581395
0.00581395
0.00581395
0.00581395
0.00581395
0.00581395
0.00581395
0.00581395
0.00581395
0.00581395
0.00581395
0.00581395
0.00581395
0.00581395
0.00581395
0.00581395
0.00581395
0.00581395
0.00581395
0.00581395
0.00581395
0.00581395
0.00581395
0.00581395
0.00581395
0.00581395
0.00581395
0.00581395
0.00581395
0.00581395
0.00581395
0.00581395
0.00581395
0.00581395
0.00581395
0.00581395
0.00581395
0.00581395
0.00581395
0.00581395
0.00581395
0.00581395
0.00581395
0.00581395
0.00581395
0.00581395
0.00581395
0.00581395
0.00581395
0.00581395
0.00581395
0.00581395
0.00581395
0.00581395
0.00581395
0.00581395
0.00581395
0.00581395
0.00581395
0.00581395
0.00581395
0.00581395
0.00581395
0.00581395
0.00581395
0.00581395
0.00581395
0.00581395
0.00581395
0.00581395
0.00581395
0.00581395
0.00581395
0.00581395
0.00581395
0.00581395
0.00581395
0.00581395
0.00581395
0.00581395
0.00581395
0.00581395
0.00581395
0.00581395
0.00581395
0.00581395
0.00581395
0.00581395
0.00581395
0.00581395
0.00581395
0.00581395
0.00581395
0.00581395
0.00581395
0.00581395
0.00581395
0.00581395
0.00581395
0.00581395
0.00581395
0.00581395
0.00581395
0.00581395
0.00581395
0.00581395
0.00581395
0.00581395
0.00581395
0.00581395
0.00581395
0.00581395
0.00581395
0.00581395
0.00581395
0.00581395
0.00581395
0.00581395
0.00581395
0.00581395
0.00581395
0.00581395
0.00581395
0.00581395
0.00581395
0.00581395
0.00581395
0.00581395
0.00581395
0.00581395
0.00581395
0.00581395
0.00581395
0.00581395
0.00581395
0.00581395
0.00581395
0.00581395
0.00581395
0.00581395
0.00581395
0.00581395
0.00581395
0.00581395
0.00581395
0.00581395
0.00581395
0.00581395
0.00581395
0.00581395
0.00581395
0.00581395
0.00581395
0.00581395
0.00581395
0.00581395
0.00581395
0.00581395
0.00581395
0.00581395
0.00581395
0.00581395
0.00581395
0.00581395
0.00581395
0.00581395
0.00581395
0.00581395
0.00581395
0.00581395
0.00581395
0.00581395
0.00581395
0.00581395
0.00581395
0.00581395
0.00581395
0.00581395
0.00581395
0.00581395
0.00581395
0.00581395
0.00581395
0.00581395
0.00581395
0.00581395
0.00581395
0.00581395
0.00581395
0.00581395
0.00581395
0.00581395
0.00581395
0.00581395
0.00581395
0.00581395
0.00581395
0.00581395
0.00581395
0.00581395
0.00581395
0.00581395
0.00581395
0.00581395
0.00581395
0.00581395
0.00581395
0.00581395
0.00581395
0.00581395
0.00581395
0.00581395
0.00581395
0.00581395
0.00581395
0.00581395
0.00581395
0.00581395
0.00581395
0.00581395
0.00581395
0.00581395
0.00581395
0.00581395
0.00581395
0.00581395
0.00581395
0.00581395
0.00581395
0.00581395
0.00581395
0.00581395
0.00581395
0.00581395
0.00581395
0.00581395
0.00581395
0.00581395
0.00581395
0.00581395
0.00581395
0.00581395
0.00581395
0.00581395
0.00581395
0.00581395
0.00581395
0.00581395
0.00581395
0.00581395
0.00581395
0.00581395
0.00581395
0.00581395
0.00581395
0.00581395
0.00581395
0.00581395
0.00581395
0.00581395
0.00581395
0.00581395
0.00581395
0.00581395
0.00581395
0.00581395
0.00581395
0.00581395
0.00581395
0.00581395
0.00581395
0.00581395
0.00581395
0.00581395
0.00581395
0.00581395
0.00581395
0.00581395
0.00581395
0.00581395
0.00581395
0.00581395
0.00581395
0.00581395
0.00581395
0.00581395
0.00581395
0.00581395
0.00581395
0.00581395
0.00581395
0.00581395
0.00581395
0.00581395
0.00581395
0.00581395
0.00581395
0.00581395
0.00581395
0.00581395
0.00581395
0.00581395
0.00581395
0.00581395
0.00581395
0.00581395
0.00581395
0.00581395
0.00581395
0.00581395
0.00581395
0.00581395
0.00581395
0.00581395
0.00581395
0.00581395
0.00581395
0.00581395
0.00581395
0.00581395
0.00581395
0.00581395
0.00581395
0.00581395
0.00581395
0.00581395
0.00581395
0.00581395
0.00581395
0.00581395
0.00581395
0.00581395
0.00581395
0.00581395
0.00581395
0.00581395
0.00581395
0.00581395
0.00581395
0.00581395
0.00581395
0.00581395
0.00581395
0.00581395
0.00581395
0.00581395
0.00581395
0.00581395
0.00581395
0.00581395
0.00581395
0.00581395
0.00581395
0.00581395
0.00581395
0.00581395
0.00581395
0.00581395
0.00581395
0.00581395
0.00581395
0.00581395
0.00581395
0.00581395
0.00581395
0.00581395
0.00581395
0.00581395
0.00581395
0.00581395
0.00581395
0.00581395
0.00581395
0.00581395
0.00581395
0.00581395
0.00581395
0.00581395
0.00581395
0.00581395
0.00581395
0.00581395
0.00581395
0.00581395
0.00581395
0.00581395
0.00581395
0.00581395
0.00581395
0.00581395
0.00581395
0.00581395
0.00581395
0.00581395
0.00581395
0.00581395
0.00581395
0.00581395
0.00581395
0.00581395
0.00581395
0.00581395
0.00581395
0.00581395
0.00581395
0.00581395
0.00581395
0.00581395
0.00581395
0.00581395
0.00581395
0.00581395
0.00581395
0.00581395
0.00581395
0.00581395
0.00581395
0.00581395
0.00581395
0.00581395
0.00581395
0.00581395
0.00581395
0.00581395
0.00581395
0.00581395
0.00581395
0.00581395
0.00581395
0.00581395
0.00581395
0.00581395
0.00581395
0.00581395
0.00581395
0.00581395
0.00581395
0.00581395
0.00581395
0.00581395
0.00581395
0.00581395
0.00581395
0.00581395
0.00581395
0.00581395
0.00581395
0.00581395
0.00581395
0.00581395
0.00581395
0.00581395
0.00581395
0.00581395
0.00581395
0.00581395
0.00581395
0.00581395
0.00581395
0.00581395
0.00581395
0.00581395
0.00581395
0.00581395
0.00581395
0.00581395
0.00581395
0.00581395
0.00581395
0.00581395
0.00581395
0.00581395
0.00581395
0.00581395
0.00581395
0.00581395
0.00581395
0.00581395
0.00581395
0.00581395
0.00581395
0.00581395
0.00581395
0.00581395
0.00581395
0.00581395
0.00581395
0.00581395
0.00581395
0.00581395
0.00581395
0.00581395
0.00581395
0.00581395
0.00581395
0.00581395
0.00581395
0.00581395
0.00581395
0.00581395
0.00581395
0.00581395
0.00581395
0.00581395
0.00581395
0.00581395
0.00581395
0.00581395
0.00581395
0.00581395
0.00581395
0.00581395
0.00581395
0.00581395
0.00581395
0.00581395
0.00581395
0.00581395
0.00581395
0.00581395
0.00581395
0.00581395
0.00581395
0.00581395
0.00581395
0.00581395
0.00581395
0.00581395
0.00581395
0.00581395
0.00581395
0.00581395
0.00581395
0.00581395
0.00581395
0.00581395
0.00581395
0.00581395
0.00581395
0.00581395
0.00581395
0.00581395
0.00581395
0.00581395
0.00581395
0.00581395
0.00581395
0.00581395
0.00581395
0.00581395
0.00581395
0.00581395
0.00581395
0.00581395
0.00581395
0.00581395
0.00581395
0.00581395
0.00581395
0.00581395
0.00581395
0.00581395
0.00581395
0.00581395
0.00581395
0.00581395
0.00581395
0.00581395
0.00581395
0.00581395
0.00581395
0.00581395
0.00581395
0.00581395
0.00581395
0.00581395
0.00581395
0.00581395
0.00581395
0.00581395
0.00581395
0.00581395
0.00581395
0.00581395
0.00581395
0.00581395
0.00581395
0.00581395
0.00581395
0.00581395
0.00581395
0.00581395
0.00581395
0.00581395
0.00581395
0.00581395
0.00581395
0.00581395
0.00581395
0.00581395
0.00581395
0.00581395
0.00581395
0.00581395
0.00581395
0.00581395
0.00581395
0.00581395
0.00581395
0.00581395
0.00581395
0.00581395
0.00581395
0.00581395
0.00581395
0.00581395
0.00581395
0.00581395
0.00581395
0.00581395
0.00581395
0.00581395
0.00581395
0.00581395
0.00581395
0.00581395
0.00581395
0.00581395
0.00581395
0.00581395
0.00581395
0.00581395
0.00581395
0.00581395
0.00581395
0.00581395
0.00581395
0.00581395
0.00581395
0.00581395
0.00581395
0.00581395
0.00581395
0.00581395
0.00581395
0.00581395
0.00581395
0.00581395
0.00581395
0.00581395
0.00581395
0.00581395
0.00581395
0.00581395
0.00581395
0.00581395
0.00581395
0.00581395
0.00581395
0.00581395
0.00581395
0.00581395
0.00581395
0.00581395
0.00581395
0.00581395
0.00581395
0.00581395
0.00581395
0.00581395
0.00581395
0.00581395
0.00581395
0.00581395
0.00581395
0.00581395
0.00581395
0.00581395
0.00581395
0.00581395
0.00581395
0.00581395
0.00581395
0.00581395
0.00581395
0.00581395
0.00581395
0.00581395
0.00581395
0.00581395
0.00581395
0.00581395
0.00581395
0.00581395
0.00581395
0.00581395
0.00581395
0.00581395
0.00581395
0.00581395
0.00581395
0.00581395
0.00581395
0.00581395
0.00581395
0.00581395
0.00581395
0.00581395
0.00581395
0.00581395
0.00581395
0.00581395
0.00581395
0.00581395
0.00581395
0.00581395
0.00581395
0.00581395
0.00581395
0.00581395
0.00581395
0.00581395
0.00581395
0.00581395
0.00581395
0.00581395
0.00581395
0.00581395
0.00581395
0.00581395
0.00581395
0.00581395
0.00581395
0.00581395
0.00581395
0.00581395
0.00581395
0.00581395
0.00581395
0.00581395
0.00581395
0.00581395
0.00581395
0.00581395
0.00581395
0.00581395
0.00581395
0.00581395
0.00581395
0.00581395
0.00581395
0.00581395
0.00581395
0.00581395
0.00581395
0.00581395
0.00581395
0.00581395
0.00581395
0.00581395
0.00581395
0.00581395
0.00581395
0.00581395
0.00581395
0.00581395
0.00581395
0.00581395
0.00581395
0.00581395
0.00581395
0.00581395
0.00581395
0.00581395
0.00581395
0.00581395
0.00581395
0.00581395
0.00581395
0.00581395
0.00581395
0.00581395
0.00581395
0.00581395
0.00581395
0.00581395
0.00581395
0.00581395
0.00581395
0.00581395
0.00581395
0.00581395
0.00581395
0.00581395
0.00581395
0.00581395
0.00581395
0.00581395
0.00581395
0.00581395
0.00581395
0.00581395
0.00581395
0.00581395
0.00581395
0.00581395
0.00581395
0.00581395
0.00581395
0.00581395
0.00581395
0.00581395
0.00581395
0.00581395
0.00581395
0.00581395
0.00581395
0.00581395
0.00581395
0.00581395
0.00581395
0.00581395
0.00581395
0.00581395
0.00581395
0.00581395
0.00581395
0.00581395
0.00581395
0.00581395
0.00581395
0.00581395
0.00581395
0.00581395
0.00581395
0.00581395
0.00581395
0.00581395
0.00581395
0.00581395
0.00581395
0.00581395
0.00581395
0.00581395
0.00581395
0.00581395
0.00581395
0.00581395
0.00581395
0.00581395
0.00581395
0.00581395
0.00581395
0.00581395
0.00581395
0.00581395
0.00581395
0.00581395
0.00581395
0.00581395
0.00581395
0.00581395
0.00581395
0.00581395
0.00581395
0.00581395
0.00581395
0.00581395
0.00581395
0.00581395
0.00581395
0.00581395
0.00581395
0.00581395
0.00581395
0.00581395
0.00581395
0.00581395
0.00581395
0.00581395
0.00581395
0.00581395
0.00581395
0.00581395
0.00581395
0.00581395
0.00581395
0.00581395
0.00581395
0.00581395
0.00581395
0.00581395
0.00581395
0.00581395
0.00581395
0.00581395
0.00581395
0.00581395
0.00581395
0.00581395
0.00581395
0.00581395
0.00581395
0.00581395
0.00581395
0.00581395
0.00581395
0.00581395
0.00581395
0.00581395
0.00581395
0.00581395
0.00581395
0.00581395
0.00581395
0.00581395
0.00581395
0.00581395
0.00581395
0.00581395
0.00581395
0.00581395
0.00581395
0.00581395
0.00581395
0.00581395
0.00581395
0.00581395
0.00581395
0.00581395
0.00581395
0.00581395
0.00581395
0.00581395
0.00581395
0.00581395
0.00581395
0.00581395
0.00581395
0.00581395
0.00581395
0.00581395
0.00581395
0.00581395
0.00581395
0.00581395
0.00581395
0.00581395
0.00581395
0.00581395
0.00581395
0.00581395
0.00581395
0.00581395
0.00581395
0.00581395
0.00581395
0.00581395
0.00581395
0.00581395
0.00581395
0.00581395
0.00581395
0.00581395
0.00581395
0.00581395
0.00581395
0.00581395
0.00581395
0.00581395
0.00581395
0.00581395
0.00581395
0.00581395
0.00581395
0.00581395
0.00581395
0.00581395
0.00581395
0.00581395
0.00581395
0.00581395
0.00581395
0.00581395
0.00581395
0.00581395
0.00581395
0.00581395
0.00581395
0.00581395
0.00581395
0.00581395
0.00581395
0.00581395
0.00581395
0.00581395
0.00581395
0.00581395
0.00581395
0.00581395
0.00581395
0.00581395
0.00581395
0.00581395
0.00581395
0.00581395
0.00581395
0.00581395
0.00581395
0.00581395
0.00581395
0.00581395
0.00581395
0.00581395
0.00581395
0.00581395
0.00581395
0.00581395
0.00581395
0.00581395
0.00581395
0.00581395
0.00581395
0.00581395
0.00581395
0.00581395
0.00581395
0.00581395
0.00581395
0.00581395
0.00581395
0.00581395
0.00581395
0.00581395
0.00581395
0.00581395
0.00581395
0.00581395
0.00581395
0.00581395
0.00581395
0.00581395
0.00581395
0.00581395
0.00581395
0.00581395
0.00581395
0.00581395
0.00581395
0.00581395
0.00581395
0.00581395
0.00581395
0.00581395
0.00581395
0.00581395
0.00581395
0.00581395
0.00581395
0.00581395
0.00581395
0.00581395
0.00581395
0.00581395
0.00581395
0.00581395
0.00581395
0.00581395
0.00581395
0.00581395
0.00581395
0.00581395
0.00581395
0.00581395
0.00581395
0.00581395
0.00581395
0.00581395
0.00581395
0.00581395
0.00581395
0.00581395
0.00581395
0.00581395
0.00581395
0.00581395
0.00581395
0.00581395
0.00581395
0.00581395
0.00581395
0.00581395
0.00581395
0.00581395
0.00581395
0.00581395
0.00581395
0.00581395
0.00581395
0.00581395
0.00581395
0.00581395
0.00581395
0.00581395
0.00581395
0.00581395
0.00581395
0.00581395
0.00581395
0.00581395
0.00581395
0.00581395
0.00581395
0.00581395
0.00581395
0.00581395
0.00581395
0.00581395
0.00581395
0.00581395
0.00581395
0.00581395
0.00581395
0.00581395
0.00581395
0.00581395
0.00581395
0.00581395
0.00581395
0.00581395
0.00581395
0.00581395
0.00581395
0.00581395
0.00581395
0.00581395
0.00581395
0.00581395
0.00581395
0.00581395
0.00581395
0.00581395
0.00581395
0.00581395
0.00581395
0.00581395
0.00581395
0.00581395
0.00581395
0.00581395
0.00581395
0.00581395
0.00581395
0.00581395
0.00581395
0.00581395
0.00581395
0.00581395
0.00581395
0.00581395
0.00581395
0.00581395
0.00581395
0.00581395
0.00581395
0.00581395
0.00581395
0.00581395
0.00581395
0.00581395
0.00581395
0.00581395
0.00581395
0.00581395
0.00581395
0.00581395
0.00581395
0.00581395
0.00581395
0.00581395
0.00581395
0.00581395
0.00581395
0.00581395
0.00581395
0.00581395
0.00581395
0.00581395
0.00581395
0.00581395
0.00581395
0.00581395
0.00581395
0.00581395
0.00581395
0.00581395
0.00581395
0.00581395
0.00581395
0.00581395
0.00581395
0.00581395
0.00581395
0.00581395
0.00581395
0.00581395
0.00581395
0.00581395
0.00581395
0.00581395
0.00581395
0.00581395
0.00581395
0.00581395
0.00581395
0.00581395
0.00581395
0.00581395
0.00581395
0.00581395
0.00581395
0.00581395
0.00581395
0.00581395
0.00581395
0.00581395
0.00581395
0.00581395
0.00581395
0.00581395
0.00581395
0.00581395
0.00581395
0.00581395
0.00581395
0.00581395
0.00581395
0.00581395
0.00581395
0.00581395
0.00581395
0.00581395
0.00581395
0.00581395
0.00581395
0.00581395
0.00581395
0.00581395
0.00581395
0.00581395
0.00581395
0.00581395
0.00581395
0.00581395
0.00581395
0.00581395
0.00581395
0.00581395
0.00581395
0.00581395
0.00581395
0.00581395
0.00581395
0.00581395
0.00581395
0.00581395
0.00581395
0.00581395
0.00581395
0.00581395
0.00581395
0.00581395
0.00581395
0.00581395
0.00581395
0.00581395
0.00581395
0.00581395
0.00581395
0.00581395
0.00581395
0.00581395
0.00581395
0.00581395
0.00581395
0.00581395
0.00581395
0.00581395
0.00581395
0.00581395
0.00581395
0.00581395
0.00581395
0.00581395
0.00581395
0.00581395
0.00581395
0.00581395
0.00581395
0.00581395
0.00581395
0.00581395
0.00581395
0.00581395
0.00581395
0.00581395
0.00581395
0.00581395
0.00581395
0.00581395
0.00581395
0.00581395
0.00581395
0.00581395
0.00581395
0.00581395
0.00581395
0.00581395
0.00581395
0.00581395
0.00581395
0.00581395
0.00581395
0.00581395
0.00581395
0.00581395
0.00581395
0.00581395
0.00581395
0.00581395
0.00581395
0.00581395
0.00581395
0.00581395
0.00581395
0.00581395
0.00581395
0.00581395
0.00581395
0.00581395
0.00581395
0.00581395
0.00581395
0.00581395
0.00581395
0.00581395
0.00581395
0.00581395
0.00581395
0.00581395
0.00581395
0.00581395
0.00581395
0.00581395
0.00581395
0.00581395
0.00581395
0.00581395
0.00581395
0.00581395
0.00581395
0.00581395
0.00581395
0.00581395
0.00581395
0.00581395
0.00581395
0.00581395
0.00581395
0.00581395
0.00581395
0.00581395
0.00581395
0.00581395
0.00581395
0.00581395
0.00581395
0.00581395
0.00581395
0.00581395
0.00581395
0.00581395
0.00581395
0.00581395
0.00581395
0.00581395
0.00581395
0.00581395
0.00581395
0.00581395
0.00581395
0.00581395
0.00581395
0.00581395
0.00581395
0.00581395
0.00581395
0.00581395
0.00581395
0.00581395
0.00581395
0.00581395
0.00581395
0.00581395
0.00581395
0.00581395
0.00581395
0.00581395
0.00581395
0.00581395
0.00581395
0.00581395
0.00581395
0.00581395
0.00581395
0.00581395
0.00581395
0.00581395
0.00581395
0.00581395
0.00581395
0.00581395
0.00581395
0.00581395
0.00581395
0.00581395
0.00581395
0.00581395
0.00581395
0.00581395
0.00581395
0.00581395
0.00581395
0.00581395
0.00581395
0.00581395
0.00581395
0.00581395
0.00581395
0.00581395
0.00581395
0.00581395
0.00581395
0.00581395
0.00581395
0.00581395
0.00581395
0.00581395
0.00581395
0.00581395
0.00581395
0.00581395
0.00581395
0.00581395
0.00581395
0.00581395
0.00581395
0.00581395
0.00581395
0.00581395
0.00581395
0.00581395
0.00581395
0.00581395
0.00581395
0.00581395
0.00581395
0.00581395
0.00581395
0.00581395
0.00581395
0.00581395
0.00581395
0.00581395
0.00581395
0.00581395
0.00581395
0.00581395
0.00581395
0.00581395
0.00581395
0.00581395
0.00581395
0.00581395
0.00581395
0.00581395
0.00581395
0.00581395
0.00581395
0.00581395
0.00581395
0.00581395
0.00581395
0.00581395
0.00581395
0.00581395
0.00581395
0.00581395
0.00581395
0.00581395
0.00581395
0.00581395
0.00581395
0.00581395
0.00581395
0.00581395
0.00581395
0.00581395
0.00581395
0.00581395
0.00581395
0.00581395
0.00581395
0.00581395
0.00581395
0.00581395
0.00581395
0.00581395
0.00581395
0.00581395
0.00581395
0.00581395
0.00581395
0.00581395
0.00581395
0.00581395
0.00581395
0.00581395
0.00581395
0.00581395
0.00581395
0.00581395
0.00581395
0.00581395
0.00581395
0.00581395
0.00581395
0.00581395
0.00581395
0.00581395
0.00581395
0.00581395
0.00581395
0.00581395
0.00581395
0.00581395
0.00581395
0.00581395
0.00581395
0.00581395
0.00581395
0.00581395
0.00581395
0.00581395
0.00581395
0.00581395
0.00581395
0.00581395
0.00581395
0.00581395
0.00581395
0.00581395
0.00581395
0.00581395
0.00581395
0.00581395
0.00581395
0.00581395
0.00581395
0.00581395
0.00581395
0.00581395
0.00581395
0.00581395
0.00581395
0.00581395
0.00581395
0.00581395
0.00581395
0.00581395
0.00581395
0.00581395
0.00581395
0.00581395
0.00581395
0.00581395
0.00581395
0.00581395
0.00581395
0.00581395
0.00581395
0.00581395
0.00581395
0.00581395
0.00581395
0.00581395
0.00581395
0.00581395
0.00581395
0.00581395
0.00581395
0.00581395
0.00581395
0.00581395
0.00581395
0.00581395
0.00581395
0.00581395
0.00581395
0.00581395
0.00581395
0.00581395
0.00581395
0.00581395
0.00581395
0.00581395
0.00581395
0.00581395
0.00581395
0.00581395
0.00581395
0.00581395
0.00581395
0.00581395
0.00581395
0.00581395
0.00581395
0.00581395
0.00581395
0.00581395
0.00581395
0.00581395
0.00581395
0.00581395
0.00581395
0.00581395
0.00581395
0.00581395
0.00581395
0.00581395
0.00581395
0.00581395
0.00581395
0.00581395
0.00581395
0.00581395
0.00581395
0.00581395
0.00581395
0.00581395
0.00581395
0.00581395
0.00581395
0.00581395
0.00581395
0.00581395
0.00581395
0.00581395
0.00581395
0.00581395
0.00581395
0.00581395
0.00581395
0.00581395
0.00581395
0.00581395
0.00581395
0.00581395
0.00581395
0.00581395
0.00581395
0.00581395
0.00581395
0.00581395
0.00581395
0.00581395
0.00581395
0.00581395
0.00581395
0.00581395
0.00581395
0.00581395
0.00581395
0.00581395
0.00581395
0.00581395
0.00581395
0.00581395
0.00581395
0.00581395
0.00581395
0.00581395
0.00581395
0.00581395
0.00581395
0.00581395
0.00581395
0.00581395
0.00581395
0.00581395
0.00581395
0.00581395
0.00581395
0.00581395
0.00581395
0.00581395
0.00581395
0.00581395
0.00581395
0.00581395
0.00581395
0.00581395
0.00581395
0.00581395
0.00581395
0.00581395
0.00581395
0.00581395
0.00581395
0.00581395
0.00581395
0.00581395
0.00581395
0.00581395
0.00581395
0.00581395
0.00581395
0.00581395
0.00581395
0.00581395
0.00581395
0.00581395
0.00581395
0.00581395
0.00581395
0.00581395
0.00581395
0.00581395
0.00581395
0.00581395
0.00581395
0.00581395
0.00581395
0.00581395
0.00581395
0.00581395
0.00581395
0.00581395
0.00581395
0.00581395
0.00581395
0.00581395
0.00581395
0.00581395
0.00581395
0.00581395
0.00581395
0.00581395
0.00581395
0.00581395
0.00581395
0.00581395
0.00581395
0.00581395
0.00581395
0.00581395
0.00581395
0.00581395
0.00581395
0.00581395
0.00581395
0.00581395
0.00581395
0.00581395
0.00581395
0.00581395
0.00581395
0.00581395
0.00581395
0.00581395
0.00581395
0.00581395
0.00581395
0.00581395
0.00581395
0.00581395
0.00581395
0.00581395
0.00581395
0.00581395
0.00581395
0.00581395
0.00581395
0.00581395
0.00581395
0.00581395
0.00581395
0.00581395
0.00581395
0.00581395
0.00581395
0.00581395
0.00581395
0.00581395
0.00581395
0.00581395
0.00581395
0.00581395
0.00581395
0.00581395
0.00581395
0.00581395
0.00581395
0.00581395
0.00581395
0.00581395
0.00581395
0.00581395
0.00581395
0.00581395
0.00581395
0.00581395
0.00581395
0.00581395
0.00581395
0.00581395
0.00581395
0.00581395
0.00581395
0.00581395
0.00581395
0.00581395
0.00581395
0.00581395
0.00581395
0.00581395
0.00581395
0.00581395
0.00581395
0.00581395
0.00581395
0.00581395
0.00581395
0.00581395
0.00581395
0.00581395
0.00581395
0.00581395
0.00581395
0.00581395
0.00581395
0.00581395
0.00581395
0.00581395
0.00581395
0.00581395
0.00581395
0.00581395
0.00581395
0.00581395
0.00581395
0.00581395
0.00581395
0.00581395
0.00581395
0.00581395
0.00581395
0.00581395
0.00581395
0.00581395
0.00581395
0.00581395
0.00581395
0.00581395
0.00581395
0.00581395
0.00581395
0.00581395
0.00581395
0.00581395
0.00581395
0.00581395
0.00581395
0.00581395
0.00581395
0.00581395
0.00581395
0.00581395
0.00581395
0.00581395
0.00581395
0.00581395
0.00581395
0.00581395
0.00581395
0.00581395
0.00581395
0.00581395
0.00581395
0.00581395
0.00581395
0.00581395
0.00581395
0.00581395
0.00581395
0.00581395
0.00581395
0.00581395
0.00581395
0.00581395
0.00581395
0.00581395
0.00581395
0.00581395
0.00581395
0.00581395
0.00581395
0.00581395
0.00581395
0.00581395
0.00581395
0.00581395
0.00581395
0.00581395
0.00581395
0.00581395
0.00581395
0.00581395
0.00581395
0.00581395
0.00581395
0.00581395
0.00581395
0.00581395
0.00581395
0.00581395
0.00581395
0.00581395
0.00581395
0.00581395
0.00581395
0.00581395
0.00581395
0.00581395
0.00581395
0.00581395
0.00581395
0.00581395
0.00581395
0.00581395
0.00581395
0.00581395
0.00581395
0.00581395
0.00581395
0.00581395
0.00581395
0.00581395
0.00581395
0.00581395
0.00581395
0.00581395
0.00581395
0.00581395
0.00581395
0.00581395
0.00581395
0.00581395
0.00581395
0.00581395
0.00581395
0.00581395
0.00581395
0.00581395
0.00581395
0.00581395
0.00581395
0.00581395
0.00581395
0.00581395
0.00581395
0.00581395
0.00581395
0.00581395
0.00581395
0.00581395
0.00581395
0.00581395
0.00581395
0.00581395
0.00581395
0.00581395
0.00581395
0.00581395
0.00581395
0.00581395
0.00581395
0.00581395
0.00581395
0.00581395
0.00581395
0.00581395
0.00581395
0.00581395
0.00581395
0.00581395
0.00581395
0.00581395
0.00581395
0.00581395
0.00581395
0.00581395
0.00581395
0.00581395
0.00581395
0.00581395
0.00581395
0.00581395
0.00581395
0.00581395
0.00581395
0.00581395
0.00581395
0.00581395
0.00581395
0.00581395
0.00581395
0.00581395
0.00581395
0.00581395
0.00581395
0.00581395
0.00581395
0.00581395
0.00581395
0.00581395
0.00581395
0.00581395
0.00581395
0.00581395
0.00581395
0.00581395
0.00581395
0.00581395
0.00581395
0.00581395
0.00581395
0.00581395
0.00581395
0.00581395
0.00581395
0.00581395
0.00581395
0.00581395
0.00581395
0.00581395
0.00581395
0.00581395
0.00581395
0.00581395
0.00581395
0.00581395
0.00581395
0.00581395
0.00581395
0.00581395
0.00581395
0.00581395
0.00581395
0.00581395
0.00581395
0.00581395
0.00581395
0.00581395
0.00581395
0.00581395
0.00581395
0.00581395
0.00581395
0.00581395
0.00581395
0.00581395
0.00581395
0.00581395
0.00581395
0.00581395
0.00581395
0.00581395
0.00581395
0.00581395
0.00581395
0.00581395
0.00581395
0.00581395
0.00581395
0.00581395
0.00581395
0.00581395
0.00581395
0.00581395
0.00581395
0.00581395
0.00581395
0.00581395
0.00581395
0.00581395
0.00581395
0.00581395
0.00581395
0.00581395
0.00581395
0.00581395
0.00581395
0.00581395
0.00581395
0.00581395
0.00581395
0.00581395
0.00581395
0.00581395
0.00581395
0.00581395
0.00581395
0.00581395
0.00581395
0.00581395
0.00581395
0.00581395
0.00581395
0.00581395
0.00581395
0.00581395
0.00581395
0.00581395
0.00581395
0.00581395
0.00581395
0.00581395
0.00581395
0.00581395
0.00581395
0.00581395
0.00581395
0.00581395
0.00581395
0.00581395
0.00581395
0.00581395
0.00581395
0.00581395
0.00581395
0.00581395
0.00581395
0.00581395
0.00581395
0.00581395
0.00581395
0.00581395
0.00581395
0.00581395
0.00581395
0.00581395
0.00581395
0.00581395
0.00581395
0.00581395
0.00581395
0.00581395
0.00581395
0.00581395
0.00581395
0.00581395
0.00581395
0.00581395
0.00581395
0.00581395
0.00581395
0.00581395
0.00581395
0.00581395
0.00581395
0.00581395
0.00581395
0.00581395
0.00581395
0.00581395
0.00581395
0.00581395
0.00581395
0.00581395
0.00581395
0.00581395
0.00581395
0.00581395
0.00581395
0.00581395
0.00581395
0.00581395
0.00581395
0.00581395
0.00581395
0.00581395
0.00581395
0.00581395
0.00581395
0.00581395
0.00581395
0.00581395
0.00581395
0.00581395
0.00581395
0.00581395
0.00581395
0.00581395
0.00581395
0.00581395
0.00581395
0.00581395
0.00581395
0.00581395
0.00581395
0.00581395
0.00581395
0.00581395
0.00581395
0.00581395
0.00581395
0.00581395
0.00581395
0.00581395
0.00581395
0.00581395
0.00581395
0.00581395
0.00581395
0.00581395
0.00581395
0.00581395
0.00581395
0.00581395
0.00581395
0.00581395
0.00581395
0.00581395
0.00581395
0.00581395
0.00581395
0.00581395
0.00581395
0.00581395
0.00581395
0.00581395
0.00581395
0.00581395
0.00581395
0.00581395
0.00581395
0.00581395
0.00581395
0.00581395
0.00581395
0.00581395
0.00581395
0.00581395
0.00581395
0.00581395
0.00581395
0.00581395
0.00581395
0.00581395
0.00581395
0.00581395
0.00581395
0.00581395
0.00581395
0.00581395
0.00581395
0.00581395
0.00581395
0.00581395
0.00581395
0.00581395
0.00581395
0.00581395
0.00581395
0.00581395
0.00581395
0.00581395
0.00581395
0.00581395
0.00581395
0.00581395
0.00581395
0.00581395
0.00581395
0.00581395
0.00581395
0.00581395
0.00581395
0.00581395
0.00581395
0.00581395
0.00581395
0.00581395
0.00581395
0.00581395
0.00581395
0.00581395
0.00581395
0.00581395
0.00581395
0.00581395
0.00581395
0.00581395
0.00581395
0.00581395
0.00581395
0.00581395
0.00581395
0.00581395
0.00581395
0.00581395
0.00581395
0.00581395
0.00581395
0.00581395
0.00581395
0.00581395
0.00581395
0.00581395
0.00581395
0.00581395
0.00581395
0.00581395
0.00581395
0.00581395
0.00581395
0.00581395
0.00581395
0.00581395
0.00581395
0.00581395
0.00581395
0.00581395
0.00581395
0.00581395
0.00581395
0.00581395
0.00581395
0.00581395
0.00581395
0.00581395
0.00581395
0.00581395
0.00581395
0.00581395
0.00581395
0.00581395
0.00581395
0.00581395
0.00581395
0.00581395
0.00581395
0.00581395
0.00581395
0.00581395
0.00581395
0.00581395
0.00581395
0.00581395
0.00581395
0.00581395
0.00581395
0.00581395
0.00581395
0.00581395
0.00581395
0.00581395
0.00581395
0.00581395
0.00581395
0.00581395
0.00581395
0.00581395
0.00581395
0.00581395
0.00581395
0.00581395
0.00581395
0.00581395
0.00581395
0.00581395
0.00581395
0.00581395
0.00581395
0.00581395
0.00581395
0.00581395
0.00581395
0.00581395
0.00581395
0.00581395
0.00581395
0.00581395
0.00581395
0.00581395
0.00581395
0.00581395
0.00581395
0.00581395
0.00581395
0.00581395
0.00581395
0.00581395
0.00581395
0.00581395
0.00581395
0.00581395
0.00581395
0.00581395
0.00581395
0.00581395
0.00581395
0.00581395
0.00581395
0.00581395
0.00581395
0.00581395
0.00581395
0.00581395
0.00581395
0.00581395
0.00581395
0.00581395
0.00581395
0.00581395
0.00581395
0.00581395
0.00581395
0.00581395
0.00581395
0.00581395
0.00581395
0.00581395
0.00581395
0.00581395
0.00581395
0.00581395
0.00581395
0.00581395
0.00581395
0.00581395
0.00581395
0.00581395
0.00581395
0.00581395
0.00581395
0.00581395
0.00581395
0.00581395
0.00581395
0.00581395
0.00581395
0.00581395
0.00581395
0.00581395
0.00581395
0.00581395
0.00581395
0.00581395
0.00581395
0.00581395
0.00581395
0.00581395
0.00581395
0.00581395
0.00581395
0.00581395
0.00581395
0.00581395
0.00581395
0.00581395
0.00581395
0.00581395
0.00581395
0.00581395
0.00581395
0.00581395
0.00581395
0.00581395
0.00581395
0.00581395
0.00581395
0.00581395
0.00581395
0.00581395
0.00581395
0.00581395
0.00581395
0.00581395
0.00581395
0.00581395
0.00581395
0.00581395
0.00581395
0.00581395
0.00581395
0.00581395
0.00581395
0.00581395
0.00581395
0.00581395
0.00581395
0.00581395
0.00581395
0.00581395
0.00581395
0.00581395
0.00581395
0.00581395
0.00581395
0.00581395
0.00581395
0.00581395
0.00581395
0.00581395
0.00581395
0.00581395
0.00581395
0.00581395
0.00581395
0.00581395
0.00581395
0.00581395
0.00581395
0.00581395
0.00581395
0.00581395
0.00581395
0.00581395
0.00581395
0.00581395
0.00581395
0.00581395
0.00581395
0.00581395
0.00581395
0.00581395
0.00581395
0.00581395
0.00581395
0.00581395
0.00581395
0.00581395
0.00581395
0.00581395
0.00581395
0.00581395
0.00581395
0.00581395
0.00581395
0.00581395
0.00581395
0.00581395
0.00581395
0.00581395
0.00581395
0.00581395
0.00581395
0.00581395
0.00581395
0.00581395
0.00581395
0.00581395
0.00581395
0.00581395
0.00581395
0.00581395
0.00581395
0.00581395
0.00581395
0.00581395
0.00581395
0.00581395
0.00581395
0.00581395
0.00581395
0.00581395
0.00581395
0.00581395
0.00581395
0.00581395
0.00581395
0.00581395
0.00581395
0.00581395
0.00581395
0.00581395
0.00581395
0.00581395
0.00581395
0.00581395
0.00581395
0.00581395
0.00581395
0.00581395
0.00581395
0.00581395
0.00581395
0.00581395
0.00581395
0.00581395
0.00581395
0.00581395
0.00581395
0.00581395
0.00581395
0.00581395
0.00581395
0.00581395
0.00581395
0.00581395
0.00581395
0.00581395
0.00581395
0.00581395
0.00581395
0.00581395
0.00581395
0.00581395
0.00581395
0.00581395
0.00581395
0.00581395
0.00581395
0.00581395
0.00581395
0.00581395
0.00581395
0.00581395
0.00581395
0.00581395
0.00581395
0.00581395
0.00581395
0.00581395
0.00581395
0.00581395
0.00581395
0.00581395
0.00581395
0.00581395
0.00581395
0.00581395
0.00581395
0.00581395
0.00581395
0.00581395
0.00581395
0.00581395
0.00581395
0.00581395
0.00581395
0.00581395
0.00581395
0.00581395
0.00581395
0.00581395
0.00581395
0.00581395
0.00581395
0.00581395
0.00581395
0.00581395
0.00581395
0.00581395
0.00581395
0.00581395
0.00581395
0.00581395
0.00581395
0.00581395
0.00581395
0.00581395
0.00581395
0.00581395
0.00581395
0.00581395
0.00581395
0.00581395
0.00581395
0.00581395
0.00581395
0.00581395
0.00581395
0.00581395
0.00581395
0.00581395
0.00581395
0.00581395
0.00581395
0.00581395
0.00581395
0.00581395
0.00581395
0.00581395
0.00581395
0.00581395
0.00581395
0.00581395
0.00581395
0.00581395
0.00581395
0.00581395
0.00581395
0.00581395
0.00581395
0.00581395
0.00581395
0.00581395
0.00581395
0.00581395
0.00581395
0.00581395
0.00581395
0.00581395
0.00581395
0.00581395
0.00581395
0.00581395
0.00581395
0.00581395
0.00581395
0.00581395
0.00581395
0.00581395
0.00581395
0.00581395
0.00581395
0.00581395
0.00581395
0.00581395
0.00581395
0.00581395
0.00581395
0.00581395
0.00581395
0.00581395
0.00581395
0.00581395
0.00581395
0.00581395
0.00581395
0.00581395
0.00581395
0.00581395
0.00581395
0.00581395
0.00581395
0.00581395
0.00581395
0.00581395
0.00581395
0.00581395
0.00581395
0.00581395
0.00581395
0.00581395
0.00581395
0.00581395
0.00581395
0.00581395
0.00581395
0.00581395
0.00581395
0.00581395
0.00581395
0.00581395
0.00581395
0.00581395
0.00581395
0.00581395
0.00581395
0.00581395
0.00581395
0.00581395
0.00581395
0.00581395
0.00581395
0.00581395
0.00581395
0.00581395
0.00581395
0.00581395
0.00581395
0.00581395
0.00581395
0.00581395
0.00581395
0.00581395
0.00581395
0.00581395
0.00581395
0.00581395
0.00581395
0.00581395
0.00581395
0.00581395
0.00581395
0.00581395
0.00581395
0.00581395
0.00581395
0.00581395
0.00581395
0.00581395
0.00581395
0.00581395
0.00581395
0.00581395
0.00581395
0.00581395
0.00581395
0.00581395
0.00581395
0.00581395
0.00581395
0.00581395
0.00581395
0.00581395
0.00581395
0.00581395
0.00581395
0.00581395
0.00581395
0.00581395
0.00581395
0.00581395
0.00581395
0.00581395
0.00581395
0.00581395
0.00581395
0.00581395
0.00581395
0.00581395
0.00581395
0.00581395
0.00581395
0.00581395
0.00581395
0.00581395
0.00581395
0.00581395
0.00581395
0.00581395
0.00581395
0.00581395
0.00581395
0.00581395
0.00581395
0.00581395
0.00581395
0.00581395
0.00581395
0.00581395
0.00581395
0.00581395
0.00581395
0.00581395
0.00581395
0.00581395
0.00581395
0.00581395
0.00581395
0.00581395
0.00581395
0.00581395
0.00581395
0.00581395
0.00581395
0.00581395
0.00581395
0.00581395
0.00581395
0.00581395
0.00581395
0.00581395
0.00581395
0.00581395
0.00581395
0.00581395
0.00581395
0.00581395
0.00581395
0.00581395
0.00581395
0.00581395
0.00581395
0.00581395
0.00581395
0.00581395
0.00581395
0.00581395
0.00581395
0.00581395
0.00581395
0.00581395
0.00581395
0.00581395
0.00581395
0.00581395
0.00581395
0.00581395
0.00581395
0.00581395
0.00581395
0.00581395
0.00581395
0.00581395
0.00581395
0.00581395
0.00581395
0.00581395
0.00581395
0.00581395
0.00581395
0.00581395
0.00581395
0.00581395
0.00581395
0.00581395
0.00581395
0.00581395
0.00581395
0.00581395
0.00581395
0.00581395
0.00581395
0.00581395
0.00581395
0.00581395
0.00581395
0.00581395
0.00581395
0.00581395
0.00581395
0.00581395
0.00581395
0.00581395
0.00581395
0.00581395
0.00581395
0.00581395
0.00581395
0.00581395
0.00581395
0.00581395
0.00581395
0.00581395
0.00581395
0.00581395
0.00581395
0.00581395
0.00581395
0.00581395
0.00581395
0.00581395
0.00581395
0.00581395
0.00581395
0.00581395
0.00581395
0.00581395
0.00581395
0.00581395
0.00581395
0.00581395
0.00581395
0.00581395
0.00581395
0.00581395
0.00581395
0.00581395
0.00581395
0.00581395
0.00581395
0.00581395
0.00581395
0.00581395
0.00581395
0.00581395
0.00581395
0.00581395
0.00581395
0.00581395
0.00581395
0.00581395
0.00581395
0.00581395
0.00581395
0.00581395
0.00581395
0.00581395
0.00581395
0.00581395
0.00581395
0.00581395
0.00581395
0.00581395
0.00581395
0.00581395
0.00581395
0.00581395
0.00581395
0.00581395
0.00581395
0.00581395
0.00581395
0.00581395
0.00581395
0.00581395
0.00581395
0.00581395
0.00581395
0.00581395
0.00581395
0.00581395
0.00581395
0.00581395
0.00581395
0.00581395
0.00581395
0.00581395
0.00581395
0.00581395
0.00581395
0.00581395
0.00581395
0.00581395
0.00581395
0.00581395
0.00581395
0.00581395
0.00581395
0.00581395
0.00581395
0.00581395
0.00581395
0.00581395
0.00581395
0.00581395
0.00581395
0.00581395
0.00581395
0.00581395
0.00581395
0.00581395
0.00581395
0.00581395
0.00581395
0.00581395
0.00581395
0.00581395
0.00581395
0.00581395
0.00581395
0.00581395
0.00581395
0.00581395
0.00581395
0.00581395
0.00581395
0.00581395
0.00581395
0.00581395
0.00581395
0.00581395
0.00581395
0.00581395
0.00581395
0.00581395
0.00581395
0.00581395
0.00581395
0.00581395
0.00581395
0.00581395
0.00581395
0.00581395
0.00581395
0.00581395
0.00581395
0.00581395
0.00581395
0.00581395
0.00581395
0.00581395
0.00581395
0.00581395
0.00581395
0.00581395
0.00581395
0.00581395
0.00581395
0.00581395
0.00581395
0.00581395
0.00581395
0.00581395
0.00581395
0.00581395
0.00581395
0.00581395
0.00581395
0.00581395
0.00581395
0.00581395
0.00581395
0.00581395
0.00581395
0.00581395
0.00581395
0.00581395
0.00581395
0.00581395
0.00581395
0.00581395
0.00581395
0.00581395
0.00581395
0.00581395
0.00581395
0.00581395
0.00581395
0.00581395
0.00581395
0.00581395
0.00581395
0.00581395
0.00581395
0.00581395
0.00581395
0.00581395
0.00581395
0.00581395
0.00581395
0.00581395
0.00581395
0.00581395
0.00581395
0.00581395
0.00581395
0.00581395
0.00581395
0.00581395
0.00581395
0.00581395
0.00581395
0.00581395
0.00581395
0.00581395
0.00581395
0.00581395
0.00581395
0.00581395
0.00581395
0.00581395
0.00581395
0.00581395
0.00581395
0.00581395
0.00581395
0.00581395
0.00581395
0.00581395
0.00581395
0.00581395
0.00581395
0.00581395
0.00581395
0.00581395
0.00581395
0.00581395
0.00581395
0.00581395
0.00581395
0.00581395
0.00581395
0.00581395
0.00581395
0.00581395
0.00581395
0.00581395
0.00581395
0.00581395
0.00581395
0.00581395
0.00581395
0.00581395
0.00581395
0.00581395
0.00581395
0.00581395
0.00581395
0.00581395
0.00581395
0.00581395
0.00581395
0.00581395
0.00581395
0.00581395
0.00581395
0.00581395
0.00581395
0.00581395
0.00581395
0.00581395
0.00581395
0.00581395
0.00581395
0.00581395
0.00581395
0.00581395
0.00581395
0.00581395
0.00581395
0.00581395
0.00581395
0.00581395
0.00581395
0.00581395
0.00581395
0.00581395
0.00581395
0.00581395
0.00581395
0.00581395
0.00581395
0.00581395
0.00581395
0.00581395
0.00581395
0.00581395
0.00581395
0.00581395
0.00581395
0.00581395
0.00581395
0.00581395
0.00581395
0.00581395
0.00581395
0.00581395
0.00581395
0.00581395
0.00581395
0.00581395
0.00581395
0.00581395
0.00581395
0.00581395
0.00581395
0.00581395
0.00581395
0.00581395
0.00581395
0.00581395
0.00581395
0.00581395
0.00581395
0.00581395
0.00581395
0.00581395
0.00581395
0.00581395
0.00581395
0.00581395
0.00581395
0.00581395
0.00581395
0.00581395
0.00581395
0.00581395
0.00581395
0.00581395
0.00581395
0.00581395
0.00581395
0.00581395
0.00581395
0.00581395
0.00581395
0.00581395
0.00581395
0.00581395
0.00581395
0.00581395
0.00581395
0.00581395
0.00581395
0.00581395
0.00581395
0.00581395
0.00581395
0.00581395
0.00581395
0.00581395
0.00581395
0.00581395
0.00581395
0.00581395
0.00581395
0.00581395
0.00581395
0.00581395
0.00581395
0.00581395
0.00581395
0.00581395
0.00581395
0.00581395
0.00581395
0.00581395
0.00581395
0.00581395
0.00581395
0.00581395
0.00581395
0.00581395
0.00581395
0.00581395
0.00581395
0.00581395
0.00581395
0.00581395
0.00581395
0.00581395
0.00581395
0.00581395
0.00581395
0.00581395
0.00581395
0.00581395
0.00581395
0.00581395
0.00581395
0.00581395
0.00581395
0.00581395
0.00581395
0.00581395
0.00581395
0.00581395
0.00581395
0.00581395
0.00581395
0.00581395
0.00581395
0.00581395
0.00581395
0.00581395
0.00581395
0.00581395
0.00581395
0.00581395
0.00581395
0.00581395
0.00581395
0.00581395
0.00581395
0.00581395
0.00581395
0.00581395
0.00581395
0.00581395
0.00581395
0.00581395
0.00581395
0.00581395
0.00581395
0.00581395
0.00581395
0.00581395
0.00581395
0.00581395
0.00581395
0.00581395
0.00581395
0.00581395
0.00581395
0.00581395
0.00581395
0.00581395
0.00581395
0.00581395
0.00581395
0.00581395
0.00581395
0.00581395
0.00581395
0.00581395
0.00581395
0.00581395
0.00581395
0.00581395
0.00581395
0.00581395
0.00581395
0.00581395
0.00581395
0.00581395
0.00581395
0.00581395
0.00581395
0.00581395
0.00581395
0.00581395
0.00581395
0.00581395
0.00581395
0.00581395
0.00581395
0.00581395
0.00581395
0.00581395
0.00581395
0.00581395
0.00581395
0.00581395
0.00581395
0.00581395
0.00581395
0.00581395
0.00581395
0.00581395
0.00581395
0.00581395
0.00581395
0.00581395
0.00581395
0.00581395
0.00581395
0.00581395
0.00581395
0.00581395
0.00581395
0.00581395
0.00581395
0.00581395
0.00581395
0.00581395
0.00581395
0.00581395
0.00581395
0.00581395
0.00581395
0.00581395
0.00581395
0.00581395
0.00581395
0.00581395
0.00581395
0.00581395
0.00581395
0.00581395
0.00581395
0.00581395
0.00581395
0.00581395
0.00581395
0.00581395
0.00581395
0.00581395
0.00581395
0.00581395
0.00581395
0.00581395
0.00581395
0.00581395
0.00581395
0.00581395
0.00581395
0.00581395
0.00581395
0.00581395
0.00581395
0.00581395
0.00581395
0.00581395
0.00581395
0.00581395
0.00581395
0.00581395
0.00581395
0.00581395
0.00581395
0.00581395
0.00581395
0.00581395
0.00581395
0.00581395
0.00581395
0.00581395
0.00581395
0.00581395
0.00581395
0.00581395
0.00581395
0.00581395
0.00581395
0.00581395
0.00581395
0.00581395
0.00581395
0.00581395
0.00581395
0.00581395
0.00581395
0.00581395
0.00581395
0.00581395
0.00581395
0.00581395
0.00581395
0.00581395
0.00581395
0.00581395
0.00581395
0.00581395
0.00581395
0.00581395
0.00581395
0.00581395
0.00581395
0.00581395
0.00581395
0.00581395
0.00581395
0.00581395
0.00581395
0.00581395
0.00581395
0.00581395
0.00581395
0.00581395
0.00581395
0.00581395
0.00581395
0.00581395
0.00581395
0.00581395
0.00581395
0.00581395
0.00581395
0.00581395
0.00581395
0.00581395
0.00581395
0.00581395
0.00581395
0.00581395
0.00581395
0.00581395
0.00581395
0.00581395
0.00581395
0.00581395
0.00581395
0.00581395
0.00581395
0.00581395
0.00581395
0.00581395
0.00581395
0.00581395
0.00581395
0.00581395
0.00581395
0.00581395
0.00581395
0.00581395
0.00581395
0.00581395
0.00581395
0.00581395
0.00581395
0.00581395
0.00581395
0.00581395
0.00581395
0.00581395
0.00581395
0.00581395
0.00581395
0.00581395
0.00581395
0.00581395
0.00581395
0.00581395
0.00581395
0.00581395
0.00581395
0.00581395
0.00581395
0.00581395
0.00581395
0.00581395
0.00581395
0.00581395
0.00581395
0.00581395
0.00581395
0.00581395
0.00581395
0.00581395
0.00581395
0.00581395
0.00581395
0.00581395
0.00581395
0.00581395
0.00581395
0.00581395
0.00581395
0.00581395
0.00581395
0.00581395
0.00581395
0.00581395
0.00581395
0.00581395
0.00581395
0.00581395
0.00581395
0.00581395
0.00581395
0.00581395
0.00581395
0.00581395
0.00581395
0.00581395
0.00581395
0.00581395
0.00581395
0.00581395
0.00581395
0.00581395
0.00581395
0.00581395
0.00581395
0.00581395
0.00581395
0.00581395
0.00581395
0.00581395
0.00581395
0.00581395
0.00581395
0.00581395
0.00581395
0.00581395
0.00581395
0.00581395
0.00581395
0.00581395
0.00581395
0.00581395
0.00581395
0.00581395
0.00581395
0.00581395
0.00581395
0.00581395
0.00581395
0.00581395
0.00581395
0.00581395
0.00581395
0.00581395
0.00581395
0.00581395
0.00581395
0.00581395
0.00581395
0.00581395
0.00581395
0.00581395
0.00581395
0.00581395
0.00581395
0.00581395
0.00581395
0.00581395
0.00581395
0.00581395
0.00581395
0.00581395
0.00581395
0.00581395
0.00581395
0.00581395
0.00581395
0.00581395
0.00581395
0.00581395
0.00581395
0.00581395
0.00581395
0.00581395
0.00581395
0.00581395
0.00581395
0.00581395
0.00581395
0.00581395
0.00581395
0.00581395
0.00581395
0.00581395
0.00581395
0.00581395
0.00581395
0.00581395
0.00581395
0.00581395
0.00581395
0.00581395
0.00581395
0.00581395
0.00581395
0.00581395
0.00581395
0.00581395
0.00581395
0.00581395
0.00581395
0.00581395
0.00581395
0.00581395
0.00581395
0.00581395
0.00581395
0.00581395
0.00581395
0.00581395
0.00581395
0.00581395
0.00581395
0.00581395
0.00581395
0.00581395
0.00581395
0.00581395
0.00581395
0.00581395
0.00581395
0.00581395
0.00581395
0.00581395
0.00581395
0.00581395
0.00581395
0.00581395
0.00581395
0.00581395
0.00581395
0.00581395
0.00581395
0.00581395
0.00581395
0.00581395
0.00581395
0.00581395
0.00581395
0.00581395
0.00581395
0.00581395
0.00581395
0.00581395
0.00581395
0.00581395
0.00581395
0.00581395
0.00581395
0.00581395
0.00581395
0.00581395
0.00581395
0.00581395
0.00581395
0.00581395
0.00581395
0.00581395
0.00581395
0.00581395
0.00581395
0.00581395
0.00581395
0.00581395
0.00581395
0.00581395
0.00581395
0.00581395
0.00581395
0.00581395
0.00581395
0.00581395
0.00581395
0.00581395
0.00581395
0.00581395
0.00581395
0.00581395
0.00581395
0.00581395
0.00581395
0.00581395
0.00581395
0.00581395
0.00581395
0.00581395
0.00581395
0.00581395
0.00581395
0.00581395
0.00581395
0.00581395
0.00581395
0.00581395
0.00581395
0.00581395
0.00581395
0.00581395
0.00581395
0.00581395
0.00581395
0.00581395
0.00581395
0.00581395
0.00581395
0.00581395
0.00581395
0.00581395
0.00581395
0.00581395
0.00581395
0.00581395
0.00581395
0.00581395
0.00581395
0.00581395
0.00581395
0.00581395
0.00581395
0.00581395
0.00581395
0.00581395
0.00581395
0.00581395
0.00581395
0.00581395
0.00581395
0.00581395
0.00581395
0.00581395
0.00581395
0.00581395
0.00581395
0.00581395
0.00581395
0.00581395
0.00581395
0.00581395
0.00581395
0.00581395
0.00581395
0.00581395
0.00581395
0.00581395
0.00581395
0.00581395
0.00581395
0.00581395
0.00581395
0.00581395
0.00581395
0.00581395
0.00581395
0.00581395
0.00581395
0.00581395
0.00581395
0.00581395
0.00581395
0.00581395
0.00581395
0.00581395
0.00581395
0.00581395
0.00581395
0.00581395
0.00581395
0.00581395
0.00581395
0.00581395
0.00581395
0.00581395
0.00581395
0.00581395
0.00581395
0.00581395
0.00581395
0.00581395
0.00581395
0.00581395
0.00581395
0.00581395
0.00581395
0.00581395
0.00581395
0.00581395
0.00581395
0.00581395
0.00581395
0.00581395
0.00581395
0.00581395
0.00581395
0.00581395
0.00581395
0.00581395
0.00581395
0.00581395
0.00581395
0.00581395
0.00581395
0.00581395
0.00581395
0.00581395
0.00581395
0.00581395
0.00581395
0.00581395
0.00581395
0.00581395
0.00581395
0.00581395
0.00581395
0.00581395
0.00581395
0.00581395
0.00581395
0.00581395
0.00581395
0.00581395
0.00581395
0.00581395
0.00581395
0.00581395
0.00581395
0.00581395
0.00581395
0.00581395
0.00581395
0.00581395
0.00581395
0.00581395
0.00581395
0.00581395
0.00581395
0.00581395
0.00581395
0.00581395
0.00581395
0.00581395
0.00581395
0.00581395
0.00581395
0.00581395
0.00581395
0.00581395
0.00581395
0.00581395
0.00581395
0.00581395
0.00581395
0.00581395
0.00581395
0.00581395
0.00581395
0.00581395
0.00581395
0.00581395
0.00581395
0.00581395
0.00581395
0.00581395
0.00581395
0.00581395
0.00581395
0.00581395
0.00581395
0.00581395
0.00581395
0.00581395
0.00581395
0.00581395
0.00581395
0.00581395
0.00581395
0.00581395
0.00581395
0.00581395
0.00581395
0.00581395
0.00581395
0.00581395
0.00581395
0.00581395
0.00581395
0.00581395
0.00581395
0.00581395
0.00581395
0.00581395
0.00581395
0.00581395
0.00581395
0.00581395
0.00581395
0.00581395
0.00581395
0.00581395
0.00581395
0.00581395
0.00581395
0.00581395
0.00581395
0.00581395
0.00581395
0.00581395
0.00581395
0.00581395
0.00581395
0.00581395
0.00581395
0.00581395
0.00581395
0.00581395
0.00581395
0.00581395
0.00581395
0.00581395
0.00581395
0.00581395
0.00581395
0.00581395
0.00581395
0.00581395
0.00581395
0.00581395
0.00581395
0.00581395
0.00581395
0.00581395
0.00581395
0.00581395
0.00581395
0.00581395
0.00581395
0.00581395
0.00581395
0.00581395
0.00581395
0.00581395
0.00581395
0.00581395
0.00581395
0.00581395
0.00581395
0.00581395
0.00581395
0.00581395
0.00581395
0.00581395
0.00581395
0.00581395
0.00581395
0.00581395
0.00581395
0.00581395
0.00581395
0.00581395
0.00581395
0.00581395
0.00581395
0.00581395
0.00581395
0.00581395
0.00581395
0.00581395
0.00581395
0.00581395
0.00581395
0.00581395
0.00581395
0.00581395
0.00581395
0.00581395
0.00581395
0.00581395
0.00581395
0.00581395
0.00581395
0.00581395
0.00581395
0.00581395
0.00581395
0.00581395
0.00581395
0.00581395
0.00581395
0.00581395
0.00581395
0.00581395
0.00581395
0.00581395
0.00581395
0.00581395
0.00581395
0.00581395
0.00581395
0.00581395
0.00581395
0.00581395
0.00581395
0.00581395
0.00581395
0.00581395
0.00581395
0.00581395
0.00581395
0.00581395
0.00581395
0.00581395
0.00581395
0.00581395
0.00581395
0.00581395
0.00581395
0.00581395
0.00581395
0.00581395
0.00581395
0.00581395
0.00581395
0.00581395
0.00581395
0.00581395
0.00581395
0.00581395
0.00581395
0.00581395
0.00581395
0.00581395
0.00581395
0.00581395
0.00581395
0.00581395
0.00581395
0.00581395
0.00581395
0.00581395
0.00581395
0.00581395
0.00581395
0.00581395
0.00581395
0.00581395
0.00581395
0.00581395
0.00581395
0.00581395
0.00581395
0.00581395
0.00581395
0.00581395
0.00581395
0.00581395
0.00581395
0.00581395
0.00581395
0.00581395
0.00581395
0.00581395
0.00581395
0.00581395
0.00581395
0.00581395
0.00581395
0.00581395
0.00581395
0.00581395
0.00581395
0.00581395
0.00581395
0.00581395
0.00581395
0.00581395
0.00581395
0.00581395
0.00581395
0.00581395
0.00581395
0.00581395
0.00581395
0.00581395
0.00581395
0.00581395
0.00581395
0.00581395
0.00581395
0.00581395
0.00581395
0.00581395
0.00581395
0.00581395
0.00581395
0.00581395
0.00581395
0.00581395
0.00581395
0.00581395
0.00581395
0.00581395
0.00581395
0.00581395
0.00581395
0.00581395
0.00581395
0.00581395
0.00581395
0.00581395
0.00581395
0.00581395
0.00581395
0.00581395
0.00581395
0.00581395
0.00581395
0.00581395
0.00581395
0.00581395
0.00581395
0.00581395
0.00581395
0.00581395
0.00581395
0.00581395
0.00581395
0.00581395
0.00581395
0.00581395
0.00581395
0.00581395
0.00581395
0.00581395
0.00581395
0.00581395
0.00581395
0.00581395
0.00581395
0.00581395
0.00581395
0.00581395
0.00581395
0.00581395
0.00581395
0.00581395
0.00581395
0.00581395
0.00581395
0.00581395
0.00581395
0.00581395
0.00581395
0.00581395
0.00581395
0.00581395
0.00581395
0.00581395
0.00581395
0.00581395
0.00581395
0.00581395
0.00581395
0.00581395
0.00581395
0.00581395
0.00581395
0.00581395
0.00581395
0.00581395
0.00581395
0.00581395
0.00581395
0.00581395
0.00581395
0.00581395
0.00581395
0.00581395
0.00581395
0.00581395
0.00581395
0.00581395
0.00581395
0.00581395
0.00581395
0.00581395
0.00581395
0.00581395
0.00581395
0.00581395
0.00581395
0.00581395
0.00581395
0.00581395
0.00581395
0.00581395
0.00581395
0.00581395
0.00581395
0.00581395
0.00581395
0.00581395
0.00581395
0.00581395
0.00581395
0.00581395
0.00581395
0.00581395
0.00581395
0.00581395
0.00581395
0.00581395
0.00581395
0.00581395
0.00581395
0.00581395
0.00581395
0.00581395
0.00581395
0.00581395
0.00581395
0.00581395
0.00581395
0.00581395
0.00581395
0.00581395
0.00581395
0.00581395
0.00581395
0.00581395
0.00581395
0.00581395
0.00581395
0.00581395
0.00581395
0.00581395
0.00581395
0.00581395
0.00581395
0.00581395
0.00581395
0.00581395
0.00581395
0.00581395
0.00581395
0.00581395
0.00581395
0.00581395
0.00581395
0.00581395
0.00581395
0.00581395
0.00581395
0.00581395
0.00581395
0.00581395
0.00581395
0.00581395
0.00581395
0.00581395
0.00581395
0.00581395
0.00581395
0.00581395
0.00581395
0.00581395
0.00581395
0.00581395
0.00581395
0.00581395
0.00581395
0.00581395
0.00581395
0.00581395
0.00581395
0.00581395
0.00581395
0.00581395
0.00581395
0.00581395
0.00581395
0.00581395
0.00581395
0.00581395
0.00581395
0.00581395
0.00581395
0.00581395
0.00581395
0.00581395
0.00581395
0.00581395
0.00581395
0.00581395
0.00581395
0.00581395
0.00581395
0.00581395
0.00581395
0.00581395
0.00581395
0.00581395
0.00581395
0.00581395
0.00581395
0.00581395
0.00581395
0.00581395
0.00581395
0.00581395
0.00581395
0.00581395
0.00581395
0.00581395
0.00581395
0.00581395
0.00581395
0.00581395
0.00581395
0.00581395
0.00581395
0.00581395
0.00581395
0.00581395
0.00581395
0.00581395
0.00581395
0.00581395
0.00581395
0.00581395
0.00581395
0.00581395
0.00581395
0.00581395
0.00581395
0.00581395
0.00581395
0.00581395
0.00581395
0.00581395
0.00581395
0.00581395
0.00581395
0.00581395
0.00581395
0.00581395
0.00581395
0.00581395
0.00581395
0.00581395
0.00581395
0.00581395
0.00581395
0.00581395
0.00581395
0.00581395
0.00581395
0.00581395
0.00581395
0.00581395
0.00581395
0.00581395
0.00581395
0.00581395
0.00581395
0.00581395
0.00581395
0.00581395
0.00581395
0.00581395
0.00581395
0.00581395
0.00581395
0.00581395
0.00581395
0.00581395
0.00581395
0.00581395
0.00581395
0.00581395
0.00581395
0.00581395
0.00581395
0.00581395
0.00581395
0.00581395
0.00581395
0.00581395
0.00581395
0.00581395
0.00581395
0.00581395
0.00581395
0.00581395
0.00581395
0.00581395
0.00581395
0.00581395
0.00581395
0.00581395
0.00581395
0.00581395
0.00581395
0.00581395
0.00581395
0.00581395
0.00581395
0.00581395
0.00581395
0.00581395
0.00581395
0.00581395
0.00581395
0.00581395
0.00581395
0.00581395
0.00581395
0.00581395
0.00581395
0.00581395
0.00581395
0.00581395
0.00581395
0.00581395
0.00581395
0.00581395
0.00581395
0.00581395
0.00581395
0.00581395
0.00581395
0.00581395
0.00581395
0.00581395
0.00581395
0.00581395
0.00581395
0.00581395
0.00581395
0.00581395
0.00581395
0.00581395
0.00581395
0.00581395
0.00581395
0.00581395
0.00581395
0.00581395
0.00581395
0.00581395
0.00581395
0.00581395
0.00581395
0.00581395
0.00581395
0.00581395
0.00581395
0.00581395
0.00581395
0.00581395
0.00581395
0.00581395
0.00581395
0.00581395
0.00581395
0.00581395
0.00581395
0.00581395
0.00581395
0.00581395
0.00581395
0.00581395
0.00581395
0.00581395
0.00581395
0.00581395
0.00581395
0.00581395
0.00581395
0.00581395
0.00581395
0.00581395
0.00581395
0.00581395
0.00581395
0.00581395
0.00581395
0.00581395
0.00581395
0.00581395
0.00581395
0.00581395
0.00581395
0.00581395
0.00581395
0.00581395
0.00581395
0.00581395
0.00581395
0.00581395
0.00581395
0.00581395
0.00581395
0.00581395
0.00581395
0.00581395
0.00581395
0.00581395
0.00581395
0.00581395
0.00581395
0.00581395
0.00581395
0.00581395
0.00581395
0.00581395
0.00581395
0.00581395
0.00581395
0.00581395
0.00581395
0.00581395
0.00581395
0.00581395
0.00581395
0.00581395
0.00581395
0.00581395
0.00581395
0.00581395
0.00581395
0.00581395
0.00581395
0.00581395
0.00581395
0.00581395
0.00581395
0.00581395
0.00581395
0.00581395
0.00581395
0.00581395
0.00581395
0.00581395
0.00581395
0.00581395
0.00581395
0.00581395
0.00581395
0.00581395
0.00581395
0.00581395
0.00581395
0.00581395
0.00581395
0.00581395
0.00581395
0.00581395
0.00581395
0.00581395
0.00581395
0.00581395
0.00581395
0.00581395
0.00581395
0.00581395
0.00581395
0.00581395
0.00581395
0.00581395
0.00581395
0.00581395
0.00581395
0.00581395
0.00581395
0.00581395
0.00581395
0.00581395
0.00581395
0.00581395
0.00581395
0.00581395
0.00581395
0.00581395
0.00581395
0.00581395
0.00581395
0.00581395
0.00581395
0.00581395
0.00581395
0.00581395
0.00581395
0.00581395
0.00581395
0.00581395
0.00581395
0.00581395
0.00581395
0.00581395
0.00581395
0.00581395
0.00581395
0.00581395
0.00581395
0.00581395
0.00581395
0.00581395
0.00581395
0.00581395
0.00581395
0.00581395
0.00581395
0.00581395
0.00581395
0.00581395
0.00581395
0.00581395
0.00581395
0.00581395
0.00581395
0.00581395
0.00581395
0.00581395
0.00581395
0.00581395
0.00581395
0.00581395
0.00581395
0.00581395
0.00581395
0.00581395
0.00581395
0.00581395
0.00581395
0.00581395
0.00581395
0.00581395
0.00581395
0.00581395
0.00581395
0.00581395
0.00581395
0.00581395
0.00581395
0.00581395
0.00581395
0.00581395
0.00581395
0.00581395
0.00581395
0.00581395
0.00581395
0.00581395
0.00581395
0.00581395
0.00581395
0.00581395
0.00581395
0.00581395
0.00581395
0.00581395
0.00581395
0.00581395
0.00581395
0.00581395
0.00581395
0.00581395
0.00581395
0.00581395
0.00581395
0.00581395
0.00581395
0.00581395
0.00581395
0.00581395
0.00581395
0.00581395
0.00581395
0.00581395
0.00581395
0.00581395
0.00581395
0.00581395
0.00581395
0.00581395
0.00581395
0.00581395
0.00581395
0.00581395
0.00581395
0.00581395
0.00581395
0.00581395
0.00581395
0.00581395
0.00581395
0.00581395
0.00581395
0.00581395
0.00581395
0.00581395
0.00581395
0.00581395
0.00581395
0.00581395
0.00581395
0.00581395
0.00581395
0.00581395
0.00581395
0.00581395
0.00581395
0.00581395
0.00581395
0.00581395
0.00581395
0.00581395
0.00581395
0.00581395
0.00581395
0.00581395
0.00581395
0.00581395
0.00581395
0.00581395
0.00581395
0.00581395
0.00581395
0.00581395
0.00581395
0.00581395
0.00581395
0.00581395
0.00581395
0.00581395
0.00581395
0.00581395
0.00581395
0.00581395
0.00581395
0.00581395
0.00581395
0.00581395
0.00581395
0.00581395
0.00581395
0.00581395
0.00581395
0.00581395
0.00581395
0.00581395
0.00581395
0.00581395
0.00581395
0.00581395
0.00581395
0.00581395
0.00581395
0.00581395
0.00581395
0.00581395
0.00581395
0.00581395
0.00581395
0.00581395
0.00581395
0.00581395
0.00581395
0.00581395
0.00581395
0.00581395
0.00581395
0.00581395
0.00581395
0.00581395
0.00581395
0.00581395
0.00581395
0.00581395
0.00581395
0.00581395
0.00581395
0.00581395
0.00581395
0.00581395
0.00581395
0.00581395
0.00581395
0.00581395
0.00581395
0.00581395
0.00581395
0.00581395
0.00581395
0.00581395
0.00581395
0.00581395
0.00581395
0.00581395
0.00581395
0.00581395
0.00581395
0.00581395
0.00581395
0.00581395
0.00581395
0.00581395
0.00581395
0.00581395
0.00581395
0.00581395
0.00581395
0.00581395
0.00581395
0.00581395
0.00581395
0.00581395
0.00581395
0.00581395
0.00581395
0.00581395
0.00581395
0.00581395
0.00581395
0.00581395
0.00581395
0.00581395
0.00581395
0.00581395
0.00581395
0.00581395
0.00581395
0.00581395
0.00581395
0.00581395
0.00581395
0.00581395
0.00581395
0.00581395
0.00581395
0.00581395
0.00581395
0.00581395
0.00581395
0.00581395
0.00581395
0.00581395
0.00581395
0.00581395
0.00581395
0.00581395
0.00581395
0.00581395
0.00581395
0.00581395
0.00581395
0.00581395
0.00581395
0.00581395
0.00581395
0.00581395
0.00581395
0.00581395
0.00581395
0.00581395
0.00581395
0.00581395
0.00581395
0.00581395
0.00581395
0.00581395
0.00581395
0.00581395
0.00581395
0.00581395
0.00581395
0.00581395
0.00581395
0.00581395
0.00581395
0.00581395
0.00581395
0.00581395
0.00581395
0.00581395
0.00581395
0.00581395
0.00581395
0.00581395
0.00581395
0.00581395
0.00581395
0.00581395
0.00581395
0.00581395
0.00581395
0.00581395
0.00581395
0.00581395
0.00581395
0.00581395
0.00581395
0.00581395
0.00581395
0.00581395
0.00581395
0.00581395
0.00581395
0.00581395
0.00581395
0.00581395
0.00581395
0.00581395
0.00581395
0.00581395
0.00581395
0.00581395
0.00581395
0.00581395
0.00581395
0.00581395
0.00581395
0.00581395
0.00581395
0.00581395
0.00581395
0.00581395
0.00581395
0.00581395
0.00581395
0.00581395
0.00581395
0.00581395
0.00581395
0.00581395
0.00581395
0.00581395
0.00581395
0.00581395
0.00581395
0.00581395
0.00581395
0.00581395
0.00581395
0.00581395
0.00581395
0.00581395
0.00581395
0.00581395
0.00581395
0.00581395
0.00581395
0.00581395
0.00581395
0.00581395
0.00581395
0.00581395
0.00581395
0.00581395
0.00581395
0.00581395
0.00581395
0.00581395
0.00581395
0.00581395
0.00581395
0.00581395
0.00581395
0.00581395
0.00581395
0.00581395
0.00581395
0.00581395
0.00581395
0.00581395
0.00581395
0.00581395
0.00581395
0.00581395
0.00581395
0.00581395
0.00581395
0.00581395
0.00581395
0.00581395
0.00581395
0.00581395
0.00581395
0.00581395
0.00581395
0.00581395
0.00581395
0.00581395
0.00581395
0.00581395
0.00581395
0.00581395
0.00581395
0.00581395
0.00581395
0.00581395
0.00581395
0.00581395
0.00581395
0.00581395
0.00581395
0.00581395
0.00581395
0.00581395
0.00581395
0.00581395
0.00581395
0.00581395
0.00581395
0.00581395
0.00581395
0.00581395
0.00581395
0.00581395
0.00581395
0.00581395
0.00581395
0.00581395
0.00581395
0.00581395
0.00581395
0.00581395
0.00581395
0.00581395
0.00581395
0.00581395
0.00581395
0.00581395
0.00581395
0.00581395
0.00581395
0.00581395
0.00581395
0.00581395
0.00581395
0.00581395
0.00581395
0.00581395
0.00581395
0.00581395
0.00581395
0.00581395
0.00581395
0.00581395
0.00581395
0.00581395
0.00581395
0.00581395
0.00581395
0.00581395
0.00581395
0.00581395
0.00581395
0.00581395
0.00581395
0.00581395
0.00581395
0.00581395
0.00581395
0.00581395
0.00581395
0.00581395
0.00581395
0.00581395
0.00581395
0.00581395
0.00581395
0.00581395
0.00581395
0.00581395
0.00581395
0.00581395
0.00581395
0.00581395
0.00581395
0.00581395
0.00581395
0.00581395
0.00581395
0.00581395
0.00581395
0.00581395
0.00581395
0.00581395
0.00581395
0.00581395
0.00581395
0.00581395
0.00581395
0.00581395
0.00581395
0.00581395
0.00581395
0.00581395
0.00581395
0.00581395
0.00581395
0.00581395
0.00581395
0.00581395
0.00581395
0.00581395
0.00581395
0.00581395
0.00581395
0.00581395
0.00581395
0.00581395
0.00581395
0.00581395
0.00581395
0.00581395
0.00581395
0.00581395
0.00581395
0.00581395
0.00581395
0.00581395
0.00581395
0.00581395
0.00581395
0.00581395
0.00581395
0.00581395
0.00581395
0.00581395
0.00581395
0.00581395
0.00581395
0.00581395
0.00581395
0.00581395
0.00581395
0.00581395
0.00581395
0.00581395
0.00581395
0.00581395
0.00581395
0.00581395
0.00581395
0.00581395
0.00581395
0.00581395
0.00581395
0.00581395
0.00581395
0.00581395
0.00581395
0.00581395
0.00581395
0.00581395
0.00581395
0.00581395
0.00581395
0.00581395
0.00581395
0.00581395
0.00581395
0.00581395
0.00581395
0.00581395
0.00581395
0.00581395
0.00581395
0.00581395
0.00581395
0.00581395
0.00581395
0.00581395
0.00581395
0.00581395
0.00581395
0.00581395
0.00581395
0.00581395
0.00581395
0.00581395
0.00581395
0.00581395
0.00581395
0.00581395
0.00581395
0.00581395
0.00581395
0.00581395
0.00581395
0.00581395
0.00581395
0.00581395
0.00581395
0.00581395
0.00581395
0.00581395
0.00581395
0.00581395
0.00581395
0.00581395
0.00581395
0.00581395
0.00581395
0.00581395
0.00581395
0.00581395
0.00581395
0.00581395
0.00581395
0.00581395
0.00581395
0.00581395
0.00581395
0.00581395
0.00581395
0.00581395
0.00581395
0.00581395
0.00581395
0.00581395
0.00581395
0.00581395
0.00581395
0.00581395
0.00581395
0.00581395
0.00581395
0.00581395
0.00581395
0.00581395
0.00581395
0.00581395
0.00581395
0.00581395
0.00581395
0.00581395
0.00581395
0.00581395
0.00581395
0.00581395
0.00581395
0.00581395
0.00581395
0.00581395
0.00581395
0.00581395
0.00581395
0.00581395
0.00581395
0.00581395
0.00581395
0.00581395
0.00581395
0.00581395
0.00581395
0.00581395
0.00581395
0.00581395
0.00581395
0.00581395
0.00581395
0.00581395
0.00581395
0.00581395
0.00581395
0.00581395
0.00581395
0.00581395
0.00581395
0.00581395
0.00581395
0.00581395
0.00581395
0.00581395
0.00581395
0.00581395
0.00581395
0.00581395
0.00581395
0.00581395
0.00581395
0.00581395
0.00581395
0.00581395
0.00581395
0.00581395
0.00581395
0.00581395
0.00581395
0.00581395
0.00581395
0.00581395
0.00581395
0.00581395
0.00581395
0.00581395
0.00581395
0.00581395
0.00581395
0.00581395
0.00581395
0.00581395
0.00581395
0.00581395
0.00581395
0.00581395
0.00581395
0.00581395
0.00581395
0.00581395
0.00581395
0.00581395
0.00581395
0.00581395
0.00581395
0.00581395
0.00581395
0.00581395
0.00581395
0.00581395
0.00581395
0.00581395
0.00581395
0.00581395
0.00581395
0.00581395
0.00581395
0.00581395
0.00581395
0.00581395
0.00581395
0.00581395
0.00581395
0.00581395
0.00581395
0.00581395
0.00581395
0.00581395
0.00581395
0.00581395
0.00581395
0.00581395
0.00581395
0.00581395
0.00581395
0.00581395
0.00581395
0.00581395
0.00581395
0.00581395
0.00581395
0.00581395
0.00581395
0.00581395
0.00581395
0.00581395
0.00581395
0.00581395
0.00581395
0.00581395
0.00581395
0.00581395
0.00581395
0.00581395
0.00581395
0.00581395
0.00581395
0.00581395
0.00581395
0.00581395
0.00581395
0.00581395
0.00581395
0.00581395
0.00581395
0.00581395
0.00581395
0.00581395
0.00581395
0.00581395
0.00581395
0.00581395
0.00581395
0.00581395
0.00581395
0.00581395
0.00581395
0.00581395
0.00581395
0.00581395
0.00581395
0.00581395
0.00581395
0.00581395
0.00581395
0.00581395
0.00581395
0.00581395
0.00581395
0.00581395
0.00581395
0.00581395
0.00581395
0.00581395
0.00581395
0.00581395
0.00581395
0.00581395
0.00581395
0.00581395
0.00581395
0.00581395
0.00581395
0.00581395
0.00581395
0.00581395
0.00581395
0.00581395
0.00581395
0.00581395
0.00581395
0.00581395
0.00581395
0.00581395
0.00581395
0.00581395
0.00581395
0.00581395
0.00581395
0.00581395
0.00581395
0.00581395
0.00581395
0.00581395
0.00581395
0.00581395
0.00581395
0.00581395
0.00581395
0.00581395
0.00581395
0.00581395
0.00581395
0.00581395
0.00581395
0.00581395
0.00581395
0.00581395
0.00581395
0.00581395
0.00581395
0.00581395
0.00581395
0.00581395
0.00581395
0.00581395
0.00581395
0.00581395
0.00581395
0.00581395
0.00581395
0.00581395
0.00581395
0.00581395
0.00581395
0.00581395
0.00581395
0.00581395
0.00581395
0.00581395
0.00581395
0.00581395
0.00581395
0.00581395
0.00581395
0.00581395
0.00581395
0.00581395
0.00581395
0.00581395
0.00581395
0.00581395
0.00581395
0.00581395
0.00581395
0.00581395
0.00581395
0.00581395
0.00581395
0.00581395
0.00581395
0.00581395
0.00581395
0.00581395
0.00581395
0.00581395
0.00581395
0.00581395
0.00581395
0.00581395
0.00581395
0.00581395
0.00581395
0.00581395
0.00581395
0.00581395
0.00581395
0.00581395
0.00581395
0.00581395
0.00581395
0.00581395
0.00581395
0.00581395
0.00581395
0.00581395
0.00581395
0.00581395
0.00581395
0.00581395
0.00581395
0.00581395
0.00581395
0.00581395
0.00581395
0.00581395
0.00581395
0.00581395
0.00581395
0.00581395
0.00581395
0.00581395
0.00581395
0.00581395
0.00581395
0.00581395
0.00581395
0.00581395
0.00581395
0.00581395
0.00581395
0.00581395
0.00581395
0.00581395
0.00581395
0.00581395
0.00581395
0.00581395
0.00581395
0.00581395
0.00581395
0.00581395
0.00581395
0.00581395
0.00581395
0.00581395
0.00581395
0.00581395
0.00581395
0.00581395
0.00581395
0.00581395
0.00581395
0.00581395
0.00581395
0.00581395
0.00581395
0.00581395
0.00581395
0.00581395
0.00581395
0.00581395
0.00581395
0.00581395
0.00581395
0.00581395
0.00581395
0.00581395
0.00581395
0.00581395
0.00581395
0.00581395
0.00581395
0.00581395
0.00581395
0.00581395
0.00581395
0.00581395
0.00581395
0.00581395
0.00581395
0.00581395
0.00581395
0.00581395
0.00581395
0.00581395
0.00581395
0.00581395
0.00581395
0.00581395
0.00581395
0.00581395
0.00581395
0.00581395
0.00581395
0.00581395
0.00581395
0.00581395
0.00581395
0.00581395
0.00581395
0.00581395
0.00581395
0.00581395
0.00581395
0.00581395
0.00581395
0.00581395
0.00581395
0.00581395
0.00581395
0.00581395
0.00581395
0.00581395
0.00581395
0.00581395
0.00581395
0.00581395
0.00581395
0.00581395
0.00581395
0.00581395
0.00581395
0.00581395
0.00581395
0.00581395
0.00581395
0.00581395
0.00581395
0.00581395
0.00581395
0.00581395
0.00581395
0.00581395
0.00581395
0.00581395
0.00581395
0.00581395
0.00581395
0.00581395
0.00581395
0.00581395
0.00581395
0.00581395
0.00581395
0.00581395
0.00581395
0.00581395
0.00581395
0.00581395
0.00581395
0.00581395
0.00581395
0.00581395
0.00581395
0.00581395
0.00581395
0.00581395
0.00581395
0.00581395
0.00581395
0.00581395
0.00581395
0.00581395
0.00581395
0.00581395
0.00581395
0.00581395
0.00581395
0.00581395
0.00581395
0.00581395
0.00581395
0.00581395
0.00581395
0.00581395
0.00581395
0.00581395
0.00581395
0.00581395
0.00581395
0.00581395
0.00581395
0.00581395
0.00581395
0.00581395
0.00581395
0.00581395
0.00581395
0.00581395
0.00581395
0.00581395
0.00581395
0.00581395
0.00581395
0.00581395
0.00581395
0.00581395
0.00581395
0.00581395
0.00581395
0.00581395
0.00581395
0.00581395
0.00581395
0.00581395
0.00581395
0.00581395
0.00581395
0.00581395
0.00581395
0.00581395
0.00581395
0.00581395
0.00581395
0.00581395
0.00581395
0.00581395
0.00581395
0.00581395
0.00581395
0.00581395
0.00581395
0.00581395
0.00581395
0.00581395
0.00581395
0.00581395
0.00581395
0.00581395
0.00581395
0.00581395
0.00581395
0.00581395
0.00581395
0.00581395
0.00581395
0.00581395
0.00581395
0.00581395
0.00581395
0.00581395
0.00581395
0.00581395
0.00581395
0.00581395
0.00581395
0.00581395
0.00581395
0.00581395
0.00581395
0.00581395
0.00581395
0.00581395
0.00581395
0.00581395
0.00581395
0.00581395
0.00581395
0.00581395
0.00581395
0.00581395
0.00581395
0.00581395
0.00581395
0.00581395
0.00581395
0.00581395
0.00581395
0.00581395
0.00581395
0.00581395
0.00581395
0.00581395
0.00581395
0.00581395
0.00581395
0.00581395
0.00581395
0.00581395
0.00581395
0.00581395
0.00581395
0.00581395
0.00581395
0.00581395
0.00581395
0.00581395
0.00581395
0.00581395
0.00581395
0.00581395
0.00581395
0.00581395
0.00581395
0.00581395
0.00581395
0.00581395
0.00581395
0.00581395
0.00581395
0.00581395
0.00581395
0.00581395
0.00581395
0.00581395
0.00581395
0.00581395
0.00581395
0.00581395
0.00581395
0.00581395
0.00581395
0.00581395
0.00581395
0.00581395
0.00581395
0.00581395
0.00581395
0.00581395
0.00581395
0.00581395
0.00581395
0.00581395
0.00581395
0.00581395
0.00581395
0.00581395
0.00581395
0.00581395
0.00581395
0.00581395
0.00581395
0.00581395
0.00581395
0.00581395
0.00581395
0.00581395
0.00581395
0.00581395
0.00581395
0.00581395
0.00581395
0.00581395
0.00581395
0.00581395
0.00581395
0.00581395
0.00581395
0.00581395
0.00581395
0.00581395
0.00581395
0.00581395
0.00581395
0.00581395
0.00581395
0.00581395
0.00581395
0.00581395
0.00581395
0.00581395
0.00581395
0.00581395
0.00581395
0.00581395
0.00581395
0.00581395
0.00581395
0.00581395
0.00581395
0.00581395
0.00581395
0.00581395
0.00581395
0.00581395
0.00581395
0.00581395
0.00581395
0.00581395
0.00581395
0.00581395
0.00581395
0.00581395
0.00581395
0.00581395
0.00581395
0.00581395
0.00581395
0.00581395
0.00581395
0.00581395
0.00581395
0.00581395
0.00581395
0.00581395
0.00581395
0.00581395
0.00581395
0.00581395
0.00581395
0.00581395
0.00581395
0.00581395
0.00581395
0.00581395
0.00581395
0.00581395
0.00581395
0.00581395
0.00581395
0.00581395
0.00581395
0.00581395
0.00581395
0.00581395
0.00581395
0.00581395
0.00581395
0.00581395
0.00581395
0.00581395
0.00581395
0.00581395
0.00581395
0.00581395
0.00581395
0.00581395
0.00581395
0.00581395
0.00581395
0.00581395
0.00581395
0.00581395
0.00581395
0.00581395
0.00581395
0.00581395
0.00581395
0.00581395
0.00581395
0.00581395
0.00581395
0.00581395
0.00581395
0.00581395
0.00581395
0.00581395
0.00581395
0.00581395
0.00581395
0.00581395
0.00581395
0.00581395
0.00581395
0.00581395
0.00581395
0.00581395
0.00581395
0.00581395
0.00581395
0.00581395
0.00581395
0.00581395
0.00581395
0.00581395
0.00581395
0.00581395
0.00581395
0.00581395
0.00581395
0.00581395
0.00581395
0.00581395
0.00581395
0.00581395
0.00581395
0.00581395
0.00581395
0.00581395
0.00581395
0.00581395
0.00581395
0.00581395
0.00581395
0.00581395
0.00581395
0.00581395
0.00581395
0.00581395
0.00581395
0.00581395
0.00581395
0.00581395
0.00581395
0.00581395
0.00581395
0.00581395
0.00581395
0.00581395
0.00581395
0.00581395
0.00581395
0.00581395
0.00581395
0.00581395
0.00581395
0.00581395
0.00581395
0.00581395
0.00581395
0.00581395
0.00581395
0.00581395
0.00581395
0.00581395
0.00581395
0.00581395
0.00581395
0.00581395
0.00581395
0.00581395
0.00581395
0.00581395
0.00581395
0.00581395
0.00581395
0.00581395
0.00581395
0.00581395
0.00581395
0.00581395
0.00581395
0.00581395
0.00581395
0.00581395
0.00581395
0.00581395
0.00581395
0.00581395
0.00581395
0.00581395
0.00581395
0.00581395
0.00581395
0.00581395
0.00581395
0.00581395
0.00581395
0.00581395
0.00581395
0.00581395
0.00581395
0.00581395
0.00581395
0.00581395
0.00581395
0.00581395
0.00581395
0.00581395
0.00581395
0.00581395
0.00581395
0.00581395
0.00581395
0.00581395
0.00581395
0.00581395
0.00581395
0.00581395
0.00581395
0.00581395
0.00581395
0.00581395
0.00581395
0.00581395
0.00581395
0.00581395
0.00581395
0.00581395
0.00581395
0.00581395
0.00581395
0.00581395
0.00581395
0.00581395
0.00581395
0.00581395
0.00581395
0.00581395
0.00581395
0.00581395
0.00581395
0.00581395
0.00581395
0.00581395
0.00581395
0.00581395
0.00581395
0.00581395
0.00581395
0.00581395
0.00581395
0.00581395
0.00581395
0.00581395
0.00581395
0.00581395
0.00581395
0.00581395
0.00581395
0.00581395
0.00581395
0.00581395
0.00581395
0.00581395
0.00581395
0.00581395
0.00581395
0.00581395
0.00581395
0.00581395
0.00581395
0.00581395
0.00581395
0.00581395
0.00581395
0.00581395
0.00581395
0.00581395
0.00581395
0.00581395
0.00581395
0.00581395
0.00581395
0.00581395
0.00581395
0.00581395
0.00581395
0.00581395
0.00581395
0.00581395
0.00581395
0.00581395
0.00581395
0.00581395
0.00581395
0.00581395
0.00581395
0.00581395
0.00581395
0.00581395
0.00581395
0.00581395
0.00581395
0.00581395
0.00581395
0.00581395
0.00581395
0.00581395
0.00581395
0.00581395
0.00581395
0.00581395
0.00581395
0.00581395
0.00581395
0.00581395
0.00581395
0.00581395
0.00581395
0.00581395
0.00581395
0.00581395
0.00581395
0.00581395
0.00581395
0.00581395
0.00581395
0.00581395
0.00581395
0.00581395
0.00581395
0.00581395
0.00581395
0.00581395
0.00581395
0.00581395
0.00581395
0.00581395
0.00581395
0.00581395
0.00581395
0.00581395
0.00581395
0.00581395
0.00581395
0.00581395
0.00581395
0.00581395
0.00581395
0.00581395
0.00581395
0.00581395
0.00581395
0.00581395
0.00581395
0.00581395
0.00581395
0.00581395
0.00581395
0.00581395
0.00581395
0.00581395
0.00581395
0.00581395
0.00581395
0.00581395
0.00581395
0.00581395
0.00581395
0.00581395
0.00581395
0.00581395
0.00581395
0.00581395
0.00581395
0.00581395
0.00581395
0.00581395
0.00581395
0.00581395
0.00581395
0.00581395
0.00581395
0.00581395
0.00581395
0.00581395
0.00581395
0.00581395
0.00581395
0.00581395
0.00581395
0.00581395
0.00581395
0.00581395
0.00581395
0.00581395
0.00581395
0.00581395
0.00581395
0.00581395
0.00581395
0.00581395
0.00581395
0.00581395
0.00581395
0.00581395
0.00581395
0.00581395
0.00581395
0.00581395
0.00581395
0.00581395
0.00581395
0.00581395
0.00581395
0.00581395
0.00581395
0.00581395
0.00581395
0.00581395
0.00581395
0.00581395
0.00581395
0.00581395
0.00581395
0.00581395
0.00581395
0.00581395
0.00581395
0.00581395
0.00581395
0.00581395
0.00581395
0.00581395
0.00581395
0.00581395
0.00581395
0.00581395
0.00581395
0.00581395
0.00581395
0.00581395
0.00581395
0.00581395
0.00581395
0.00581395
0.00581395
0.00581395
0.00581395
0.00581395
0.00581395
0.00581395
0.00581395
0.00581395
0.00581395
0.00581395
0.00581395
0.00581395
0.00581395
0.00581395
0.00581395
0.00581395
0.00581395
0.00581395
0.00581395
0.00581395
0.00581395
0.00581395
0.00581395
0.00581395
0.00581395
0.00581395
0.00581395
0.00581395
0.00581395
0.00581395
0.00581395
0.00581395
0.00581395
0.00581395
0.00581395
0.00581395
0.00581395
0.00581395
0.00581395
0.00581395
0.00581395
0.00581395
0.00581395
0.00581395
0.00581395
0.00581395
0.00581395
0.00581395
0.00581395
0.00581395
0.00581395
0.00581395
0.00581395
0.00581395
0.00581395
0.00581395
0.00581395
0.00581395
0.00581395
0.00581395
0.00581395
0.00581395
0.00581395
0.00581395
0.00581395
0.00581395
0.00581395
0.00581395
0.00581395
0.00581395
0.00581395
0.00581395
0.00581395
0.00581395
0.00581395
0.00581395
0.00581395
0.00581395
0.00581395
0.00581395
0.00581395
0.00581395
0.00581395
0.00581395
0.00581395
0.00581395
0.00581395
0.00581395
0.00581395
0.00581395
0.00581395
0.00581395
0.00581395
0.00581395
0.00581395
0.00581395
0.00581395
0.00581395
0.00581395
0.00581395
0.00581395
0.00581395
0.00581395
0.00581395
0.00581395
0.00581395
0.00581395
0.00581395
0.00581395
0.00581395
0.00581395
0.00581395
0.00581395
0.00581395
0.00581395
0.00581395
0.00581395
0.00581395
0.00581395
0.00581395
0.00581395
0.00581395
0.00581395
0.00581395
0.00581395
0.00581395
0.00581395
0.00581395
0.00581395
0.00581395
0.00581395
0.00581395
0.00581395
0.00581395
0.00581395
0.00581395
0.00581395
0.00581395
0.00581395
0.00581395
0.00581395
0.00581395
0.00581395
0.00581395
0.00581395
0.00581395
0.00581395
0.00581395
0.00581395
0.00581395
0.00581395
0.00581395
0.00581395
0.00581395
0.00581395
0.00581395
0.00581395
0.00581395
0.00581395
0.00581395
0.00581395
0.00581395
0.00581395
0.00581395
0.00581395
0.00581395
0.00581395
0.00581395
0.00581395
0.00581395
0.00581395
0.00581395
0.00581395
0.00581395
0.00581395
0.00581395
0.00581395
0.00581395
0.00581395
0.00581395
0.00581395
0.00581395
0.00581395
0.00581395
0.00581395
0.00581395
0.00581395
0.00581395
0.00581395
0.00581395
0.00581395
0.00581395
0.00581395
0.00581395
0.00581395
0.00581395
0.00581395
0.00581395
0.00581395
0.00581395
0.00581395
0.00581395
0.00581395
0.00581395
0.00581395
0.00581395
0.00581395
0.00581395
0.00581395
0.00581395
0.00581395
0.00581395
0.00581395
0.00581395
0.00581395
0.00581395
0.00581395
0.00581395
0.00581395
0.00581395
0.00581395
0.00581395
0.00581395
0.00581395
0.00581395
0.00581395
0.00581395
0.00581395
0.00581395
0.00581395
0.00581395
0.00581395
0.00581395
0.00581395
0.00581395
0.00581395
0.00581395
0.00581395
0.00581395
0.00581395
0.00581395
0.00581395
0.00581395
0.00581395
0.00581395
0.00581395
0.00581395
0.00581395
0.00581395
0.00581395
0.00581395
0.00581395
0.00581395
0.00581395
0.00581395
0.00581395
0.00581395
0.00581395
0.00581395
0.00581395
0.00581395
0.00581395
0.00581395
0.00581395
0.00581395
0.00581395
0.00581395
0.00581395
0.00581395
0.00581395
0.00581395
0.00581395
0.00581395
0.00581395
0.00581395
0.00581395
0.00581395
0.00581395
0.00581395
0.00581395
0.00581395
0.00581395
0.00581395
0.00581395
0.00581395
0.00581395
0.00581395
0.00581395
0.00581395
0.00581395
0.00581395
0.00581395
0.00581395
0.00581395
0.00581395
0.00581395
0.00581395
0.00581395
0.00581395
0.00581395
0.00581395
0.00581395
0.00581395
0.00581395
0.00581395
0.00581395
0.00581395
0.00581395
0.00581395
0.00581395
0.00581395
0.00581395
0.00581395
0.00581395
0.00581395
0.00581395
0.00581395
0.00581395
0.00581395
0.00581395
0.00581395
0.00581395
0.00581395
0.00581395
0.00581395
0.00581395
0.00581395
0.00581395
0.00581395
0.00581395
0.00581395
0.00581395
0.00581395
0.00581395
0.00581395
0.00581395
0.00581395
0.00581395
0.00581395
0.00581395
0.00581395
0.00581395
0.00581395
0.00581395
0.00581395
0.00581395
0.00581395
0.00581395
0.00581395
0.00581395
0.00581395
0.00581395
0.00581395
0.00581395
0.00581395
0.00581395
0.00581395
0.00581395
0.00581395
0.00581395
0.00581395
0.00581395
0.00581395
0.00581395
0.00581395
0.00581395
0.00581395
0.00581395
0.00581395
0.00581395
0.00581395
0.00581395
0.00581395
0.00581395
0.00581395
0.00581395
0.00581395
0.00581395
0.00581395
0.00581395
0.00581395
0.00581395
0.00581395
0.00581395
0.00581395
0.00581395
0.00581395
0.00581395
0.00581395
0.00581395
0.00581395
0.00581395
0.00581395
0.00581395
0.00581395
0.00581395
0.00581395
0.00581395
0.00581395
0.00581395
0.00581395
0.00581395
0.00581395
0.00581395
0.00581395
0.00581395
0.00581395
0.00581395
0.00581395
0.00581395
0.00581395
0.00581395
0.00581395
0.00581395
0.00581395
0.00581395
0.00581395
0.00581395
0.00581395
0.00581395
0.00581395
0.00581395
0.00581395
0.00581395
0.00581395
0.00581395
0.00581395
0.00581395
0.00581395
0.00581395
0.00581395
0.00581395
0.00581395
0.00581395
0.00581395
0.00581395
0.00581395
0.00581395
0.00581395
0.00581395
0.00581395
0.00581395
0.00581395
0.00581395
0.00581395
0.00581395
0.00581395
0.00581395
0.00581395
0.00581395
0.00581395
0.00581395
0.00581395
0.00581395
0.00581395
0.00581395
0.00581395
0.00581395
0.00581395
0.00581395
0.00581395
0.00581395
0.00581395
0.00581395
0.00581395
0.00581395
0.00581395
0.00581395
0.00581395
0.00581395
0.00581395
0.00581395
0.00581395
0.00581395
0.00581395
0.00581395
0.00581395
0.00581395
0.00581395
0.00581395
0.00581395
0.00581395
0.00581395
0.00581395
0.00581395
0.00581395
0.00581395
0.00581395
0.00581395
0.00581395
0.00581395
0.00581395
0.00581395
0.00581395
0.00581395
0.00581395
0.00581395
0.00581395
0.00581395
0.00581395
0.00581395
0.00581395
0.00581395
0.00581395
0.00581395
0.00581395
0.00581395
0.00581395
0.00581395
0.00581395
0.00581395
0.00581395
0.00581395
0.00581395
0.00581395
0.00581395
0.00581395
0.00581395
0.00581395
0.00581395
0.00581395
0.00581395
0.00581395
0.00581395
0.00581395
0.00581395
0.00581395
0.00581395
0.00581395
0.00581395
0.00581395
0.00581395
0.00581395
0.00581395
0.00581395
0.00581395
0.00581395
0.00581395
0.00581395
0.00581395
0.00581395
0.00581395
0.00581395
0.00581395
0.00581395
0.00581395
0.00581395
0.00581395
0.00581395
0.00581395
0.00581395
0.00581395
0.00581395
0.00581395
0.00581395
0.00581395
0.00581395
0.00581395
0.00581395
0.00581395
0.00581395
0.00581395
0.00581395
0.00581395
0.00581395
0.00581395
0.00581395
0.00581395
0.00581395
0.00581395
0.00581395
0.00581395
0.00581395
0.00581395
0.00581395
0.00581395
0.00581395
0.00581395
0.00581395
0.00581395
0.00581395
0.00581395
0.00581395
0.00581395
0.00581395
0.00581395
0.00581395
0.00581395
0.00581395
0.00581395
0.00581395
0.00581395
0.00581395
0.00581395
0.00581395
0.00581395
0.00581395
0.00581395
0.00581395
0.00581395
0.00581395
0.00581395
0.00581395
0.00581395
0.00581395
0.00581395
0.00581395
0.00581395
0.00581395
0.00581395
0.00581395
0.00581395
0.00581395
0.00581395
0.00581395
0.00581395
0.00581395
0.00581395
0.00581395
0.00581395
0.00581395
0.00581395
0.00581395
0.00581395
0.00581395
0.00581395
0.00581395
0.00581395
0.00581395
0.00581395
0.00581395
0.00581395
0.00581395
0.00581395
0.00581395
0.00581395
0.00581395
0.00581395
0.00581395
0.00581395
0.00581395
0.00581395
0.00581395
0.00581395
0.00581395
0.00581395
0.00581395
0.00581395
0.00581395
0.00581395
0.00581395
0.00581395
0.00581395
0.00581395
0.00581395
0.00581395
0.00581395
0.00581395
0.00581395
0.00581395
0.00581395
0.00581395
0.00581395
0.00581395
0.00581395
0.00581395
0.00581395
0.00581395
0.00581395
0.00581395
0.00581395
0.00581395
0.00581395
0.00581395
0.00581395
0.00581395
0.00581395
0.00581395
0.00581395
0.00581395
0.00581395
0.00581395
0.00581395
0.00581395
0.00581395
0.00581395
0.00581395
0.00581395
0.00581395
0.00581395
0.00581395
0.00581395
0.00581395
0.00581395
0.00581395
0.00581395
0.00581395
0.00581395
0.00581395
0.00581395
0.00581395
0.00581395
0.00581395
0.00581395
0.00581395
0.00581395
0.00581395
0.00581395
0.00581395
0.00581395
0.00581395
0.00581395
0.00581395
0.00581395
0.00581395
0.00581395
0.00581395
0.00581395
0.00581395
0.00581395
0.00581395
0.00581395
0.00581395
0.00581395
0.00581395
0.00581395
0.00581395
0.00581395
0.00581395
0.00581395
0.00581395
0.00581395
0.00581395
0.00581395
0.00581395
0.00581395
0.00581395
0.00581395
0.00581395
0.00581395
0.00581395
0.00581395
0.00581395
0.00581395
0.00581395
0.00581395
0.00581395
0.00581395
0.00581395
0.00581395
0.00581395
0.00581395
0.00581395
0.00581395
0.00581395
0.00581395
0.00581395
0.00581395
0.00581395
0.00581395
0.00581395
0.00581395
0.00581395
0.00581395
0.00581395
0.00581395
0.00581395
0.00581395
0.00581395
0.00581395
0.00581395
0.00581395
0.00581395
0.00581395
0.00581395
0.00581395
0.00581395
0.00581395
0.00581395
0.00581395
0.00581395
0.00581395
0.00581395
0.00581395
0.00581395
0.00581395
0.00581395
0.00581395
0.00581395
0.00581395
0.00581395
0.00581395
0.00581395
0.00581395
0.00581395
0.00581395
0.00581395
0.00581395
0.00581395
0.00581395
0.00581395
0.00581395
0.00581395
0.00581395
0.00581395
0.00581395
0.00581395
0.00581395
0.00581395
0.00581395
0.00581395
0.00581395
0.00581395
0.00581395
0.00581395
0.00581395
0.00581395
0.00581395
0.00581395
0.00581395
0.00581395
0.00581395
0.00581395
0.00581395
0.00581395
0.00581395
0.00581395
0.00581395
0.00581395
0.00581395
0.00581395
0.00581395
0.00581395
0.00581395
0.00581395
0.00581395
0.00581395
0.00581395
0.00581395
0.00581395
0.00581395
0.00581395
0.00581395
0.00581395
0.00581395
0.00581395
0.00581395
0.00581395
0.00581395
0.00581395
0.00581395
0.00581395
0.00581395
0.00581395
0.00581395
0.00581395
0.00581395
0.00581395
0.00581395
0.00581395
0.00581395
0.00581395
0.00581395
0.00581395
0.00581395
0.00581395
0.00581395
0.00581395
0.00581395
0.00581395
0.00581395
0.00581395
0.00581395
0.00581395
0.00581395
0.00581395
0.00581395
0.00581395
0.00581395
0.00581395
0.00581395
0.00581395
0.00581395
0.00581395
0.00581395
0.00581395
0.00581395
0.00581395
0.00581395
0.00581395
0.00581395
0.00581395
0.00581395
0.00581395
0.00581395
0.00581395
0.00581395
0.00581395
0.00581395
0.00581395
0.00581395
0.00581395
0.00581395
0.00581395
0.00581395
0.00581395
0.00581395
0.00581395
0.00581395
0.00581395
0.00581395
0.00581395
0.00581395
0.00581395
0.00581395
0.00581395
0.00581395
0.00581395
0.00581395
0.00581395
0.00581395
0.00581395
0.00581395
0.00581395
0.00581395
0.00581395
0.00581395
0.00581395
0.00581395
0.00581395
0.00581395
0.00581395
0.00581395
0.00581395
0.00581395
0.00581395
0.00581395
0.00581395
0.00581395
0.00581395
0.00581395
0.00581395
0.00581395
0.00581395
0.00581395
0.00581395
0.00581395
0.00581395
0.00581395
0.00581395
0.00581395
0.00581395
0.00581395
0.00581395
0.00581395
0.00581395
0.00581395
0.00581395
0.00581395
0.00581395
0.00581395
0.00581395
0.00581395
0.00581395
0.00581395
0.00581395
0.00581395
0.00581395
0.00581395
0.00581395
0.00581395
0.00581395
0.00581395
0.00581395
0.00581395
0.00581395
0.00581395
0.00581395
0.00581395
0.00581395
0.00581395
0.00581395
0.00581395
0.00581395
0.00581395
0.00581395
0.00581395
0.00581395
0.00581395
0.00581395
0.00581395
0.00581395
0.00581395
0.00581395
0.00581395
0.00581395
0.00581395
0.00581395
0.00581395
0.00581395
0.00581395
0.00581395
0.00581395
0.00581395
0.00581395
0.00581395
0.00581395
0.00581395
0.00581395
0.00581395
0.00581395
0.00581395
0.00581395
0.00581395
0.00581395
0.00581395
0.00581395
0.00581395
0.00581395
0.00581395
0.00581395
0.00581395
0.00581395
0.00581395
0.00581395
0.00581395
0.00581395
0.00581395
0.00581395
0.00581395
0.00581395
0.00581395
0.00581395
0.00581395
0.00581395
0.00581395
0.00581395
0.00581395
0.00581395
0.00581395
0.00581395
0.00581395
0.00581395
0.00581395
0.00581395
0.00581395
0.00581395
0.00581395
0.00581395
0.00581395
0.00581395
0.00581395
0.00581395
0.00581395
0.00581395
0.00581395
0.00581395
0.00581395
0.00581395
0.00581395
0.00581395
0.00581395
0.00581395
0.00581395
0.00581395
0.00581395
0.00581395
0.00581395
0.00581395
0.00581395
0.00581395
0.00581395
0.00581395
0.00581395
0.00581395
0.00581395
0.00581395
0.00581395
0.00581395
0.00581395
0.00581395
0.00581395
0.00581395
0.00581395
0.00581395
0.00581395
0.00581395
0.00581395
0.00581395
0.00581395
0.00581395
0.00581395
0.00581395
0.00581395
0.00581395
0.00581395
0.00581395
0.00581395
0.00581395
0.00581395
0.00581395
0.00581395
0.00581395
0.00581395
0.00581395
0.00581395
0.00581395
0.00581395
0.00581395
0.00581395
0.00581395
0.00581395
0.00581395
0.00581395
0.00581395
0.00581395
0.00581395
0.00581395
0.00581395
0.00581395
0.00581395
0.00581395
0.00581395
0.00581395
0.00581395
0.00581395
0.00581395
0.00581395
0.00581395
0.00581395
0.00581395
0.00581395
0.00581395
0.00581395
0.00581395
0.00581395
0.00581395
0.00581395
0.00581395
0.00581395
0.00581395
0.00581395
0.00581395
0.00581395
0.00581395
0.00581395
0.00581395
0.00581395
0.00581395
0.00581395
0.00581395
0.00581395
0.00581395
0.00581395
0.00581395
0.00581395
0.00581395
0.00581395
0.00581395
0.00581395
0.00581395
0.00581395
0.00581395
0.00581395
0.00581395
0.00581395
0.00581395
0.00581395
0.00581395
0.00581395
0.00581395
0.00581395
0.00581395
0.00581395
0.00581395
0.00581395
0.00581395
0.00581395
0.00581395
0.00581395
0.00581395
0.00581395
0.00581395
0.00581395
0.00581395
0.00581395
0.00581395
0.00581395
0.00581395
0.00581395
0.00581395
0.00581395
0.00581395
0.00581395
0.00581395
0.00581395
0.00581395
0.00581395
0.00581395
0.00581395
0.00581395
0.00581395
0.00581395
0.00581395
0.00581395
0.00581395
0.00581395
0.00581395
0.00581395
0.00581395
0.00581395
0.00581395
0.00581395
0.00581395
0.00581395
0.00581395
0.00581395
0.00581395
0.00581395
0.00581395
0.00581395
0.00581395
0.00581395
0.00581395
0.00581395
0.00581395
0.00581395
0.00581395
0.00581395
0.00581395
0.00581395
0.00581395
0.00581395
0.00581395
0.00581395
0.00581395
0.00581395
0.00581395
0.00581395
0.00581395
0.00581395
0.00581395
0.00581395
0.00581395
0.00581395
0.00581395
0.00581395
0.00581395
0.00581395
0.00581395
0.00581395
0.00581395
0.00581395
0.00581395
0.00581395
0.00581395
0.00581395
0.00581395
0.00581395
0.00581395
0.00581395
0.00581395
0.00581395
0.00581395
0.00581395
0.00581395
0.00581395
0.00581395
0.00581395
0.00581395
0.00581395
0.00581395
0.00581395
0.00581395
0.00581395
0.00581395
0.00581395
0.00581395
0.00581395
0.00581395
0.00581395
0.00581395
0.00581395
0.00581395
0.00581395
0.00581395
0.00581395
0.00581395
0.00581395
0.00581395
0.00581395
0.00581395
0.00581395
0.00581395
0.00581395
0.00581395
0.00581395
0.00581395
0.00581395
0.00581395
0.00581395
0.00581395
0.00581395
0.00581395
0.00581395
0.00581395
0.00581395
0.00581395
0.00581395
0.00581395
0.00581395
0.00581395
0.00581395
0.00581395
0.00581395
0.00581395
0.00581395
0.00581395
0.00581395
0.00581395
0.00581395
0.00581395
0.00581395
0.00581395
0.00581395
0.00581395
0.00581395
0.00581395
0.00581395
0.00581395
0.00581395
0.00581395
0.00581395
0.00581395
0.00581395
0.00581395
0.00581395
0.00581395
0.00581395
0.00581395
0.00581395
0.00581395
0.00581395
0.00581395
0.00581395
0.00581395
0.00581395
0.00581395
0.00581395
0.00581395
0.00581395
0.00581395
0.00581395
0.00581395
0.00581395
0.00581395
0.00581395
0.00581395
0.00581395
0.00581395
0.00581395
0.00581395
0.00581395
0.00581395
0.00581395
0.00581395
0.00581395
0.00581395
0.00581395
0.00581395
0.00581395
0.00581395
0.00581395
0.00581395
0.00581395
0.00581395
0.00581395
0.00581395
0.00581395
0.00581395
0.00581395
0.00581395
0.00581395
0.00581395
0.00581395
0.00581395
0.00581395
0.00581395
0.00581395
0.00581395
0.00581395
0.00581395
0.00581395
0.00581395
0.00581395
0.00581395
0.00581395
0.00581395
0.00581395
0.00581395
0.00581395
0.00581395
0.00581395
0.00581395
0.00581395
0.00581395
0.00581395
0.00581395
0.00581395
0.00581395
0.00581395
0.00581395
0.00581395
0.00581395
0.00581395
0.00581395
0.00581395
0.00581395
0.00581395
0.00581395
0.00581395
0.00581395
0.00581395
0.00581395
0.00581395
0.00581395
0.00581395
0.00581395
0.00581395
0.00581395
0.00581395
0.00581395
0.00581395
0.00581395
0.00581395
0.00581395
0.00581395
0.00581395
0.00581395
0.00581395
0.00581395
0.00581395
0.00581395
0.00581395
0.00581395
0.00581395
0.00581395
0.00581395
0.00581395
0.00581395
0.00581395
0.00581395
0.00581395
0.00581395
0.00581395
0.00581395
0.00581395
0.00581395
0.00581395
0.00581395
0.00581395
0.00581395
0.00581395
0.00581395
0.00581395
0.00581395
0.00581395
0.00581395
0.00581395
0.00581395
0.00581395
0.00581395
0.00581395
0.00581395
0.00581395
0.00581395
0.00581395
0.00581395
0.00581395
0.00581395
0.00581395
0.00581395
0.00581395
0.00581395
0.00581395
0.00581395
0.00581395
0.00581395
0.00581395
0.00581395
0.00581395
0.00581395
0.00581395
0.00581395
0.00581395
0.00581395
0.00581395
0.00581395
0.00581395
0.00581395
0.00581395
0.00581395
0.00581395
0.00581395
0.00581395
0.00581395
0.00581395
0.00581395
0.00581395
0.00581395
0.00581395
0.00581395
0.00581395
0.00581395
0.00581395
0.00581395
0.00581395
0.00581395
0.00581395
0.00581395
0.00581395
0.00581395
0.00581395
0.00581395
0.00581395
0.00581395
0.00581395
0.00581395
0.00581395
0.00581395
0.00581395
0.00581395
0.00581395
0.00581395
0.00581395
0.00581395
0.00581395
0.00581395
0.00581395
0.00581395
0.00581395
0.00581395
0.00581395
0.00581395
0.00581395
0.00581395
0.00581395
0.00581395
0.00581395
0.00581395
0.00581395
0.00581395
0.00581395
0.00581395
0.00581395
0.00581395
0.00581395
0.00581395
0.00581395
0.00581395
0.00581395
0.00581395
0.00581395
0.00581395
0.00581395
0.00581395
0.00581395
0.00581395
0.00581395
0.00581395
0.00581395
0.00581395
0.00581395
0.00581395
0.00581395
0.00581395
0.00581395
0.00581395
0.00581395
0.00581395
0.00581395
0.00581395
0.00581395
0.00581395
0.00581395
0.00581395
0.00581395
0.00581395
0.00581395
0.00581395
0.00581395
0.00581395
0.00581395
0.00581395
0.00581395
0.00581395
0.00581395
0.00581395
0.00581395
0.00581395
0.00581395
0.00581395
0.00581395
0.00581395
0.00581395
0.00581395
0.00581395
0.00581395
0.00581395
0.00581395
0.00581395
0.00581395
0.00581395
0.00581395
0.00581395
0.00581395
0.00581395
0.00581395
0.00581395
0.00581395
0.00581395
0.00581395
0.00581395
0.00581395
0.00581395
0.00581395
0.00581395
0.00581395
0.00581395
0.00581395
0.00581395
0.00581395
0.00581395
0.00581395
0.00581395
0.00581395
0.00581395
0.00581395
0.00581395
0.00581395
0.00581395
0.00581395
0.00581395
0.00581395
0.00581395
0.00581395
0.00581395
0.00581395
0.00581395
0.00581395
0.00581395
0.00581395
0.00581395
0.00581395
0.00581395
0.00581395
0.00581395
0.00581395
0.00581395
0.00581395
0.00581395
0.00581395
0.00581395
0.00581395
0.00581395
0.00581395
0.00581395
0.00581395
0.00581395
0.00581395
0.00581395
0.00581395
0.00581395
0.00581395
0.00581395
0.00581395
0.00581395
0.00581395
0.00581395
0.00581395
0.00581395
0.00581395
0.00581395
0.00581395
0.00581395
0.00581395
0.00581395
0.00581395
0.00581395
0.00581395
0.00581395
0.00581395
0.00581395
0.00581395
0.00581395
0.00581395
0.00581395
0.00581395
0.00581395
0.00581395
0.00581395
0.00581395
0.00581395
0.00581395
0.00581395
0.00581395
0.00581395
0.00581395
0.00581395
0.00581395
0.00581395
0.00581395
0.00581395
0.00581395
0.00581395
0.00581395
0.00581395
0.00581395
0.00581395
0.00581395
0.00581395
0.00581395
0.00581395
0.00581395
0.00581395
0.00581395
0.00581395
0.00581395
0.00581395
0.00581395
0.00581395
0.00581395
0.00581395
0.00581395
0.00581395
0.00581395
0.00581395
0.00581395
0.00581395
0.00581395
0.00581395
0.00581395
0.00581395
0.00581395
0.00581395
0.00581395
0.00581395
0.00581395
0.00581395
0.00581395
0.00581395
0.00581395
0.00581395
0.00581395
0.00581395
0.00581395
0.00581395
0.00581395
0.00581395
0.00581395
0.00581395
0.00581395
0.00581395
0.00581395
0.00581395
0.00581395
0.00581395
0.00581395
0.00581395
0.00581395
0.00581395
0.00581395
0.00581395
0.00581395
0.00581395
0.00581395
0.00581395
0.00581395
0.00581395
0.00581395
0.00581395
0.00581395
0.00581395
0.00581395
0.00581395
0.00581395
0.00581395
0.00581395
0.00581395
0.00581395
0.00581395
0.00581395
0.00581395
0.00581395
0.00581395
0.00581395
0.00581395
0.00581395
0.00581395
0.00581395
0.00581395
0.00581395
0.00581395
0.00581395
0.00581395
0.00581395
0.00581395
0.00581395
0.00581395
0.00581395
0.00581395
0.00581395
0.00581395
0.00581395
0.00581395
0.00581395
0.00581395
0.00581395
0.00581395
0.00581395
0.00581395
0.00581395
0.00581395
0.00581395
0.00581395
0.00581395
0.00581395
0.00581395
0.00581395
0.00581395
0.00581395
0.00581395
0.00581395
0.00581395
0.00581395
0.00581395
0.00581395
0.00581395
0.00581395
0.00581395
0.00581395
0.00581395
0.00581395
0.00581395
0.00581395
0.00581395
0.00581395
0.00581395
0.00581395
0.00581395
0.00581395
0.00581395
0.00581395
0.00581395
0.00581395
0.00581395
0.00581395
0.00581395
0.00581395
0.00581395
0.00581395
0.00581395
0.00581395
0.00581395
0.00581395
0.00581395
0.00581395
0.00581395
0.00581395
0.00581395
0.00581395
0.00581395
0.00581395
0.00581395
0.00581395
0.00581395
0.00581395
0.00581395
0.00581395
0.00581395
0.00581395
0.00581395
0.00581395
0.00581395
0.00581395
0.00581395
0.00581395
0.00581395
0.00581395
0.00581395
0.00581395
0.00581395
0.00581395
0.00581395
0.00581395
0.00581395
0.00581395
0.00581395
0.00581395
0.00581395
0.00581395
0.00581395
0.00581395
0.00581395
0.00581395
0.00581395
0.00581395
0.00581395
0.00581395
0.00581395
0.00581395
0.00581395
0.00581395
0.00581395
0.00581395
0.00581395
0.00581395
0.00581395
0.00581395
0.00581395
0.00581395
0.00581395
0.00581395
0.00581395
0.00581395
0.00581395
0.00581395
0.00581395
0.00581395
0.00581395
0.00581395
0.00581395
0.00581395
0.00581395
0.00581395
0.00581395
0.00581395
0.00581395
0.00581395
0.00581395
0.00581395
0.00581395
0.00581395
0.00581395
0.00581395
0.00581395
0.00581395
0.00581395
0.00581395
0.00581395
0.00581395
0.00581395
0.00581395
0.00581395
0.00581395
0.00581395
0.00581395
0.00581395
0.00581395
0.00581395
0.00581395
0.00581395
0.00581395
0.00581395
0.00581395
0.00581395
0.00581395
0.00581395
0.00581395
0.00581395
0.00581395
0.00581395
0.00581395
0.00581395
0.00581395
0.00581395
0.00581395
0.00581395
0.00581395
0.00581395
0.00581395
0.00581395
0.00581395
0.00581395
0.00581395
0.00581395
0.00581395
0.00581395
0.00581395
0.00581395
0.00581395
0.00581395
0.00581395
0.00581395
0.00581395
0.00581395
0.00581395
0.00581395
0.00581395
0.00581395
0.00581395
0.00581395
0.00581395
0.00581395
0.00581395
0.00581395
0.00581395
0.00581395
0.00581395
0.00581395
0.00581395
0.00581395
0.00581395
0.00581395
0.00581395
0.00581395
0.00581395
0.00581395
0.00581395
0.00581395
0.00581395
0.00581395
0.00581395
0.00581395
0.00581395
0.00581395
0.00581395
0.00581395
0.00581395
0.00581395
0.00581395
0.00581395
0.00581395
0.00581395
0.00581395
0.00581395
0.00581395
0.00581395
0.00581395
0.00581395
0.00581395
0.00581395
0.00581395
0.00581395
0.00581395
0.00581395
0.00581395
0.00581395
0.00581395
0.00581395
0.00581395
0.00581395
0.00581395
0.00581395
0.00581395
0.00581395
0.00581395
0.00581395
0.00581395
0.00581395
0.00581395
0.00581395
0.00581395
0.00581395
0.00581395
0.00581395
0.00581395
0.00581395
0.00581395
0.00581395
0.00581395
0.00581395
0.00581395
0.00581395
0.00581395
0.00581395
0.00581395
0.00581395
0.00581395
0.00581395
0.00581395
0.00581395
0.00581395
0.00581395
0.00581395
0.00581395
0.00581395
0.00581395
0.00581395
0.00581395
0.00581395
0.00581395
0.00581395
0.00581395
0.00581395
0.00581395
0.00581395
0.00581395
0.00581395
0.00581395
0.00581395
0.00581395
0.00581395
0.00581395
0.00581395
0.00581395
0.00581395
0.00581395
0.00581395
0.00581395
0.00581395
0.00581395
0.00581395
0.00581395
0.00581395
0.00581395
0.00581395
0.00581395
0.00581395
0.00581395
0.00581395
0.00581395
0.00581395
0.00581395
0.00581395
0.00581395
0.00581395
0.00581395
0.00581395
0.00581395
0.00581395
0.00581395
0.00581395
0.00581395
0.00581395
0.00581395
0.00581395
0.00581395
0.00581395
0.00581395
0.00581395
0.00581395
0.00581395
0.00581395
0.00581395
0.00581395
0.00581395
0.00581395
0.00581395
0.00581395
0.00581395
0.00581395
0.00581395
0.00581395
0.00581395
0.00581395
0.00581395
0.00581395
0.00581395
0.00581395
0.00581395
0.00581395
0.00581395
0.00581395
0.00581395
0.00581395
0.00581395
0.00581395
0.00581395
0.00581395
0.00581395
0.00581395
0.00581395
0.00581395
0.00581395
0.00581395
0.00581395
0.00581395
0.00581395
0.00581395
0.00581395
0.00581395
0.00581395
0.00581395
0.00581395
0.00581395
0.00581395
0.00581395
0.00581395
0.00581395
0.00581395
0.00581395
0.00581395
0.00581395
0.00581395
0.00581395
0.00581395
0.00581395
0.00581395
0.00581395
0.00581395
0.00581395
0.00581395
0.00581395
0.00581395
0.00581395
0.00581395
0.00581395
0.00581395
0.00581395
0.00581395
0.00581395
0.00581395
0.00581395
0.00581395
0.00581395
0.00581395
0.00581395
0.00581395
0.00581395
0.00581395
0.00581395
0.00581395
0.00581395
0.00581395
0.00581395
0.00581395
0.00581395
0.00581395
0.00581395
0.00581395
0.00581395
0.00581395
0.00581395
0.00581395
0.00581395
0.00581395
0.00581395
0.00581395
0.00581395
0.00581395
0.00581395
0.00581395
0.00581395
0.00581395
0.00581395
0.00581395
0.00581395
0.00581395
0.00581395
0.00581395
0.00581395
0.00581395
0.00581395
0.00581395
0.00581395
0.00581395
0.00581395
0.00581395
0.00581395
0.00581395
0.00581395
0.00581395
0.00581395
0.00581395
0.00581395
0.00581395
0.00581395
0.00581395
0.00581395
0.00581395
0.00581395
0.00581395
0.00581395
0.00581395
0.00581395
0.00581395
0.00581395
0.00581395
0.00581395
0.00581395
0.00581395
0.00581395
0.00581395
0.00581395
0.00581395
0.00581395
0.00581395
0.00581395
0.00581395
0.00581395
0.00581395
0.00581395
0.00581395
0.00581395
0.00581395
0.00581395
0.00581395
0.00581395
0.00581395
0.00581395
0.00581395
0.00581395
0.00581395
0.00581395
0.00581395
0.00581395
0.00581395
0.00581395
0.00581395
0.00581395
0.00581395
0.00581395
0.00581395
0.00581395
0.00581395
0.00581395
0.00581395
0.00581395
0.00581395
0.00581395
0.00581395
0.00581395
0.00581395
0.00581395
0.00581395
0.00581395
0.00581395
0.00581395
0.00581395
0.00581395
0.00581395
0.00581395
0.00581395
0.00581395
0.00581395
0.00581395
0.00581395
0.00581395
0.00581395
0.00581395
0.00581395
0.00581395
0.00581395
0.00581395
0.00581395
0.00581395
0.00581395
0.00581395
0.00581395
0.00581395
0.00581395
0.00581395
0.00581395
0.00581395
0.00581395
0.00581395
0.00581395
0.00581395
0.00581395
0.00581395
0.00581395
0.00581395
0.00581395
0.00581395
0.00581395
0.00581395
0.00581395
0.00581395
0.00581395
0.00581395
0.00581395
0.00581395
0.00581395
0.00581395
0.00581395
0.00581395
0.00581395
0.00581395
0.00581395
0.00581395
0.00581395
0.00581395
0.00581395
0.00581395
0.00581395
0.00581395
0.00581395
0.00581395
0.00581395
0.00581395
0.00581395
0.00581395
0.00581395
0.00581395
0.00581395
0.00581395
0.00581395
0.00581395
0.00581395
0.00581395
0.00581395
0.00581395
0.00581395
0.00581395
0.00581395
0.00581395
0.00581395
0.00581395
0.00581395
0.00581395
0.00581395
0.00581395
0.00581395
0.00581395
0.00581395
0.00581395
0.00581395
0.00581395
0.00581395
0.00581395
0.00581395
0.00581395
0.00581395
0.00581395
0.00581395
0.00581395
0.00581395
0.00581395
0.00581395
0.00581395
0.00581395
0.00581395
0.00581395
0.00581395
0.00581395
0.00581395
0.00581395
0.00581395
0.00581395
0.00581395
0.00581395
0.00581395
0.00581395
0.00581395
0.00581395
0.00581395
0.00581395
0.00581395
0.00581395
0.00581395
0.00581395
0.00581395
0.00581395
0.00581395
0.00581395
0.00581395
0.00581395
0.00581395
0.00581395
0.00581395
0.00581395
0.00581395
0.00581395
0.00581395
0.00581395
0.00581395
0.00581395
0.00581395
0.00581395
0.00581395
0.00581395
0.00581395
0.00581395
0.00581395
0.00581395
0.00581395
0.00581395
0.00581395
0.00581395
0.00581395
0.00581395
0.00581395
0.00581395
0.00581395
0.00581395
0.00581395
0.00581395
0.00581395
0.00581395
0.00581395
0.00581395
0.00581395
0.00581395
0.00581395
0.00581395
0.00581395
0.00581395
0.00581395
0.00581395
0.00581395
0.00581395
0.00581395
0.00581395
0.00581395
0.00581395
0.00581395
0.00581395
0.00581395
0.00581395
0.00581395
0.00581395
0.00581395
0.00581395
0.00581395
0.00581395
0.00581395
0.00581395
0.00581395
0.00581395
0.00581395
0.00581395
0.00581395
0.00581395
0.00581395
0.00581395
0.00581395
0.00581395
0.00581395
0.00581395
0.00581395
0.00581395
0.00581395
0.00581395
0.00581395
0.00581395
0.00581395
0.00581395
0.00581395
0.00581395
0.00581395
0.00581395
0.00581395
0.00581395
0.00581395
0.00581395
0.00581395
0.00581395
0.00581395
0.00581395
0.00581395
0.00581395
0.00581395
0.00581395
0.00581395
0.00581395
0.00581395
0.00581395
0.00581395
0.00581395
0.00581395
0.00581395
0.00581395
0.00581395
0.00581395
0.00581395
0.00581395
0.00581395
0.00581395
0.00581395
0.00581395
0.00581395
0.00581395
0.00581395
0.00581395
0.00581395
0.00581395
0.00581395
0.00581395
0.00581395
0.00581395
0.00581395
0.00581395
0.00581395
0.00581395
0.00581395
0.00581395
0.00581395
0.00581395
0.00581395
0.00581395
0.00581395
0.00581395
0.00581395
0.00581395
0.00581395
0.00581395
0.00581395
0.00581395
0.00581395
0.00581395
0.00581395
0.00581395
0.00581395
0.00581395
0.00581395
0.00581395
0.00581395
0.00581395
0.00581395
0.00581395
0.00581395
0.00581395
0.00581395
0.00581395
0.00581395
0.00581395
0.00581395
0.00581395
0.00581395
0.00581395
0.00581395
0.00581395
0.00581395
0.00581395
0.00581395
0.00581395
0.00581395
0.00581395
0.00581395
0.00581395
0.00581395
0.00581395
0.00581395
0.00581395
0.00581395
0.00581395
0.00581395
0.00581395
0.00581395
0.00581395
0.00581395
0.00581395
0.00581395
0.00581395
0.00581395
0.00581395
0.00581395
0.00581395
0.00581395
0.00581395
0.00581395
0.00581395
0.00581395
0.00581395
0.00581395
0.00581395
0.00581395
0.00581395
0.00581395
0.00581395
0.00581395
0.00581395
0.00581395
0.00581395
0.00581395
0.00581395
0.00581395
0.00581395
0.00581395
0.00581395
0.00581395
0.00581395
0.00581395
0.00581395
0.00581395
0.00581395
0.00581395
0.00581395
0.00581395
0.00581395
0.00581395
0.00581395
0.00581395
0.00581395
0.00581395
0.00581395
0.00581395
0.00581395
0.00581395
0.00581395
0.00581395
0.00581395
0.00581395
0.00581395
0.00581395
0.00581395
0.00581395
0.00581395
0.00581395
0.00581395
0.00581395
0.00581395
0.00581395
0.00581395
0.00581395
0.00581395
0.00581395
0.00581395
0.00581395
0.00581395
0.00581395
0.00581395
0.00581395
0.00581395
0.00581395
0.00581395
0.00581395
0.00581395
0.00581395
0.00581395
0.00581395
0.00581395
0.00581395
0.00581395
0.00581395
0.00581395
0.00581395
0.00581395
0.00581395
0.00581395
0.00581395
0.00581395
0.00581395
0.00581395
0.00581395
0.00581395
0.00581395
0.00581395
0.00581395
0.00581395
0.00581395
0.00581395
0.00581395
0.00581395
0.00581395
0.00581395
0.00581395
0.00581395
0.00581395
0.00581395
0.00581395
0.00581395
0.00581395
0.00581395
0.00581395
0.00581395
0.00581395
0.00581395
0.00581395
0.00581395
0.00581395
0.00581395
0.00581395
0.00581395
0.00581395
0.00581395
0.00581395
0.00581395
0.00581395
0.00581395
0.00581395
0.00581395
0.00581395
0.00581395
0.00581395
0.00581395
0.00581395
0.00581395
0.00581395
0.00581395
0.00581395
0.00581395
0.00581395
0.00581395
0.00581395
0.00581395
0.00581395
0.00581395
0.00581395
0.00581395
0.00581395
0.00581395
0.00581395
0.00581395
0.00581395
0.00581395
0.00581395
0.00581395
0.00581395
0.00581395
0.00581395
0.00581395
0.00581395
0.00581395
0.00581395
0.00581395
0.00581395
0.00581395
0.00581395
0.00581395
0.00581395
0.00581395
0.00581395
0.00581395
0.00581395
0.00581395
0.00581395
0.00581395
0.00581395
0.00581395
0.00581395
0.00581395
0.00581395
0.00581395
0.00581395
0.00581395
0.00581395
0.00581395
0.00581395
0.00581395
0.00581395
0.00581395
0.00581395
0.00581395
0.00581395
0.00581395
0.00581395
0.00581395
0.00581395
0.00581395
0.00581395
0.00581395
0.00581395
0.00581395
0.00581395
0.00581395
0.00581395
0.00581395
0.00581395
0.00581395
0.00581395
0.00581395
0.00581395
0.00581395
0.00581395
0.00581395
0.00581395
0.00581395
0.00581395
0.00581395
0.00581395
0.00581395
0.00581395
0.00581395
0.00581395
0.00581395
0.00581395
0.00581395
0.00581395
0.00581395
0.00581395
0.00581395
0.00581395
0.00581395
0.00581395
0.00581395
0.00581395
0.00581395
0.00581395
0.00581395
0.00581395
0.00581395
0.00581395
0.00581395
0.00581395
0.00581395
0.00581395
0.00581395
0.00581395
0.00581395
0.00581395
0.00581395
0.00581395
0.00581395
0.00581395
0.00581395
0.00581395
0.00581395
0.00581395
0.00581395
0.00581395
0.00581395
0.00581395
0.00581395
0.00581395
0.00581395
0.00581395
0.00581395
0.00581395
0.00581395
0.00581395
0.00581395
0.00581395
0.00581395
0.00581395
0.00581395
0.00581395
0.00581395
0.00581395
0.00581395
0.00581395
0.00581395
0.00581395
0.00581395
0.00581395
0.00581395
0.00581395
0.00581395
0.00581395
0.00581395
0.00581395
0.00581395
0.00581395
0.00581395
0.00581395
0.00581395
0.00581395
0.00581395
0.00581395
0.00581395
0.00581395
0.00581395
0.00581395
0.00581395
0.00581395
0.00581395
0.00581395
0.00581395
0.00581395
0.00581395
0.00581395
0.00581395
0.00581395
0.00581395
0.00581395
0.00581395
0.00581395
0.00581395
0.00581395
0.00581395
0.00581395
0.00581395
0.00581395
0.00581395
0.00581395
0.00581395
0.00581395
0.00581395
0.00581395
0.00581395
0.00581395
0.00581395
0.00581395
0.00581395
0.00581395
0.00581395
0.00581395
0.00581395
0.00581395
0.00581395
0.00581395
0.00581395
0.00581395
0.00581395
0.00581395
0.00581395
0.00581395
0.00581395
0.00581395
0.00581395
0.00581395
0.00581395
0.00581395
0.00581395
0.00581395
0.00581395
0.00581395
0.00581395
0.00581395
0.00581395
0.00581395
0.00581395
0.00581395
0.00581395
0.00581395
0.00581395
0.00581395
0.00581395
0.00581395
0.00581395
0.00581395
0.00581395
0.00581395
0.00581395
0.00581395
0.00581395
0.00581395
0.00581395
0.00581395
0.00581395
0.00581395
0.00581395
0.00581395
0.00581395
0.00581395
0.00581395
0.00581395
0.00581395
0.00581395
0.00581395
0.00581395
0.00581395
0.00581395
0.00581395
0.00581395
0.00581395
0.00581395
0.00581395
0.00581395
0.00581395
0.00581395
0.00581395
0.00581395
0.00581395
0.00581395
0.00581395
0.00581395
0.00581395
0.00581395
0.00581395
0.00581395
0.00581395
0.00581395
0.00581395
0.00581395
0.00581395
0.00581395
0.00581395
0.00581395
0.00581395
0.00581395
0.00581395
0.00581395
0.00581395
0.00581395
0.00581395
0.00581395
0.00581395
0.00581395
0.00581395
0.00581395
0.00581395
0.00581395
0.00581395
0.00581395
0.00581395
0.00581395
0.00581395
0.00581395
0.00581395
0.00581395
0.00581395
0.00581395
0.00581395
0.00581395
0.00581395
0.00581395
0.00581395
0.00581395
0.00581395
0.00581395
0.00581395
0.00581395
0.00581395
0.00581395
0.00581395
0.00581395
0.00581395
0.00581395
0.00581395
0.00581395
0.00581395
0.00581395
0.00581395
0.00581395
0.00581395
0.00581395
0.00581395
0.00581395
0.00581395
0.00581395
0.00581395
0.00581395
0.00581395
0.00581395
0.00581395
0.00581395
0.00581395
0.00581395
0.00581395
0.00581395
0.00581395
0.00581395
0.00581395
0.00581395
0.00581395
0.00581395
0.00581395
0.00581395
0.00581395
0.00581395
0.00581395
0.00581395
0.00581395
0.00581395
0.00581395
0.00581395
0.00581395
0.00581395
0.00581395
0.00581395
0.00581395
0.00581395
0.00581395
0.00581395
0.00581395
0.00581395
0.00581395
0.00581395
0.00581395
0.00581395
0.00581395
0.00581395
0.00581395
0.00581395
0.00581395
0.00581395
0.00581395
0.00581395
0.00581395
0.00581395
0.00581395
0.00581395
0.00581395
0.00581395
0.00581395
0.00581395
0.00581395
0.00581395
0.00581395
0.00581395
0.00581395
0.00581395
0.00581395
0.00581395
0.00581395
0.00581395
0.00581395
0.00581395
0.00581395
0.00581395
0.00581395
0.00581395
0.00581395
0.00581395
0.00581395
0.00581395
0.00581395
0.00581395
0.00581395
0.00581395
0.00581395
0.00581395
0.00581395
0.00581395
0.00581395
0.00581395
0.00581395
0.00581395
0.00581395
0.00581395
0.00581395
0.00581395
0.00581395
0.00581395
0.00581395
0.00581395
0.00581395
0.00581395
0.00581395
0.00581395
0.00581395
0.00581395
0.00581395
0.00581395
0.00581395
0.00581395
0.00581395
0.00581395
0.00581395
0.00581395
0.00581395
0.00581395
0.00581395
0.00581395
0.00581395
0.00581395
0.00581395
0.00581395
0.00581395
0.00581395
0.00581395
0.00581395
0.00581395
0.00581395
0.00581395
0.00581395
0.00581395
0.00581395
0.00581395
0.00581395
0.00581395
0.00581395
0.00581395
0.00581395
0.00581395
0.00581395
0.00581395
0.00581395
0.00581395
0.00581395
0.00581395
0.00581395
0.00581395
0.00581395
0.00581395
0.00581395
0.00581395
0.00581395
0.00581395
0.00581395
0.00581395
0.00581395
0.00581395
0.00581395
0.00581395
0.00581395
0.00581395
0.00581395
0.00581395
0.00581395
0.00581395
0.00581395
0.00581395
0.00581395
0.00581395
0.00581395
0.00581395
0.00581395
0.00581395
0.00581395
0.00581395
0.00581395
0.00581395
0.00581395
0.00581395
0.00581395
0.00581395
0.00581395
0.00581395
0.00581395
0.00581395
0.00581395
0.00581395
0.00581395
0.00581395
0.00581395
0.00581395
0.00581395
0.00581395
0.00581395
0.00581395
0.00581395
0.00581395
0.00581395
0.00581395
0.00581395
0.00581395
0.00581395
0.00581395
0.00581395
0.00581395
0.00581395
0.00581395
0.00581395
0.00581395
0.00581395
0.00581395
0.00581395
0.00581395
0.00581395
0.00581395
0.00581395
0.00581395
0.00581395
0.00581395
0.00581395
0.00581395
0.00581395
0.00581395
0.00581395
0.00581395
0.00581395
0.00581395
0.00581395
0.00581395
0.00581395
0.00581395
0.00581395
0.00581395
0.00581395
0.00581395
0.00581395
0.00581395
0.00581395
0.00581395
0.00581395
0.00581395
0.00581395
0.00581395
0.00581395
0.00581395
0.00581395
0.00581395
0.00581395
0.00581395
0.00581395
0.00581395
0.00581395
0.00581395
0.00581395
0.00581395
0.00581395
0.00581395
0.00581395
0.00581395
0.00581395
0.00581395
0.00581395
0.00581395
0.00581395
0.00581395
0.00581395
0.00581395
0.00581395
0.00581395
0.00581395
0.00581395
0.00581395
0.00581395
0.00581395
0.00581395
0.00581395
0.00581395
0.00581395
0.00581395
0.00581395
0.00581395
0.00581395
0.00581395
0.00581395
0.00581395
0.00581395
0.00581395
0.00581395
0.00581395
0.00581395
0.00581395
0.00581395
0.00581395
0.00581395
0.00581395
0.00581395
0.00581395
0.00581395
0.00581395
0.00581395
0.00581395
0.00581395
0.00581395
0.00581395
0.00581395
0.00581395
0.00581395
0.00581395
0.00581395
0.00581395
0.00581395
0.00581395
0.00581395
0.00581395
0.00581395
0.00581395
0.00581395
0.00581395
0.00581395
0.00581395
0.00581395
0.00581395
0.00581395
0.00581395
0.00581395
0.00581395
0.00581395
0.00581395
0.00581395
0.00581395
0.00581395
0.00581395
0.00581395
0.00581395
0.00581395
0.00581395
0.00581395
0.00581395
0.00581395
0.00581395
0.00581395
0.00581395
0.00581395
0.00581395
0.00581395
0.00581395
0.00581395
0.00581395
0.00581395
0.00581395
0.00581395
0.00581395
0.00581395
0.00581395
0.00581395
0.00581395
0.00581395
0.00581395
0.00581395
0.00581395
0.00581395
0.00581395
0.00581395
0.00581395
0.00581395
0.00581395
0.00581395
0.00581395
0.00581395
0.00581395
0.00581395
0.00581395
0.00581395
0.00581395
0.00581395
0.00581395
0.00581395
0.00581395
0.00581395
0.00581395
0.00581395
0.00581395
0.00581395
0.00581395
0.00581395
0.00581395
0.00581395
0.00581395
0.00581395
0.00581395
0.00581395
0.00581395
0.00581395
0.00581395
0.00581395
0.00581395
0.00581395
0.00581395
0.00581395
0.00581395
0.00581395
0.00581395
0.00581395
0.00581395
0.00581395
0.00581395
0.00581395
0.00581395
0.00581395
0.00581395
0.00581395
0.00581395
0.00581395
0.00581395
0.00581395
0.00581395
0.00581395
0.00581395
0.00581395
0.00581395
0.00581395
0.00581395
0.00581395
0.00581395
0.00581395
0.00581395
0.00581395
0.00581395
0.00581395
0.00581395
0.00581395
0.00581395
0.00581395
0.00581395
0.00581395
0.00581395
0.00581395
0.00581395
0.00581395
0.00581395
0.00581395
0.00581395
0.00581395
0.00581395
0.00581395
0.00581395
0.00581395
0.00581395
0.00581395
0.00581395
0.00581395
0.00581395
0.00581395
0.00581395
0.00581395
0.00581395
0.00581395
0.00581395
0.00581395
0.00581395
0.00581395
0.00581395
0.00581395
0.00581395
0.00581395
0.00581395
0.00581395
0.00581395
0.00581395
0.00581395
0.00581395
0.00581395
0.00581395
0.00581395
0.00581395
0.00581395
0.00581395
0.00581395
0.00581395
0.00581395
0.00581395
0.00581395
0.00581395
0.00581395
0.00581395
0.00581395
0.00581395
0.00581395
0.00581395
0.00581395
0.00581395
0.00581395
0.00581395
0.00581395
0.00581395
0.00581395
0.00581395
0.00581395
0.00581395
0.00581395
0.00581395
0.00581395
0.00581395
0.00581395
0.00581395
0.00581395
0.00581395
0.00581395
0.00581395
0.00581395
0.00581395
0.00581395
0.00581395
0.00581395
0.00581395
0.00581395
0.00581395
0.00581395
0.00581395
0.00581395
0.00581395
0.00581395
0.00581395
0.00581395
0.00581395
0.00581395
0.00581395
0.00581395
0.00581395
0.00581395
0.00581395
0.00581395
0.00581395
0.00581395
0.00581395
0.00581395
0.00581395
0.00581395
0.00581395
0.00581395
0.00581395
0.00581395
0.00581395
0.00581395
0.00581395
0.00581395
0.00581395
0.00581395
0.00581395
0.00581395
0.00581395
0.00581395
0.00581395
0.00581395
0.00581395
0.00581395
0.00581395
0.00581395
0.00581395
0.00581395
0.00581395
0.00581395
0.00581395
0.00581395
0.00581395
0.00581395
0.00581395
0.00581395
0.00581395
0.00581395
0.00581395
0.00581395
0.00581395
0.00581395
0.00581395
0.00581395
0.00581395
0.00581395
0.00581395
0.00581395
0.00581395
0.00581395
0.00581395
0.00581395
0.00581395
0.00581395
0.00581395
0.00581395
0.00581395
0.00581395
0.00581395
0.00581395
0.00581395
0.00581395
0.00581395
0.00581395
0.00581395
0.00581395
0.00581395
0.00581395
0.00581395
0.00581395
0.00581395
0.00581395
0.00581395
0.00581395
0.00581395
0.00581395
0.00581395
0.00581395
0.00581395
0.00581395
0.00581395
0.00581395
0.00581395
0.00581395
0.00581395
0.00581395
0.00581395
0.00581395
0.00581395
0.00581395
0.00581395
0.00581395
0.00581395
0.00581395
0.00581395
0.00581395
0.00581395
0.00581395
0.00581395
0.00581395
0.00581395
0.00581395
0.00581395
0.00581395
0.00581395
0.00581395
0.00581395
0.00581395
0.00581395
0.00581395
0.00581395
0.00581395
0.00581395
0.00581395
0.00581395
0.00581395
0.00581395
0.00581395
0.00581395
0.00581395
0.00581395
0.00581395
0.00581395
0.00581395
0.00581395
0.00581395
0.00581395
0.00581395
0.00581395
0.00581395
0.00581395
0.00581395
0.00581395
0.00581395
0.00581395
0.00581395
0.00581395
0.00581395
0.00581395
0.00581395
0.00581395
0.00581395
0.00581395
0.00581395
0.00581395
0.00581395
0.00581395
0.00581395
0.00581395
0.00581395
0.00581395
0.00581395
0.00581395
0.00581395
0.00581395
0.00581395
0.00581395
0.00581395
0.00581395
0.00581395
0.00581395
0.00581395
0.00581395
0.00581395
0.00581395
0.00581395
0.00581395
0.00581395
0.00581395
0.00581395
0.00581395
0.00581395
0.00581395
0.00581395
0.00581395
0.00581395
0.00581395
0.00581395
0.00581395
0.00581395
0.00581395
0.00581395
0.00581395
0.00581395
0.00581395
0.00581395
0.00581395
0.00581395
0.00581395
0.00581395
0.00581395
0.00581395
0.00581395
0.00581395
0.00581395
0.00581395
0.00581395
0.00581395
0.00581395
0.00581395
0.00581395
0.00581395
0.00581395
0.00581395
0.00581395
0.00581395
0.00581395
0.00581395
0.00581395
0.00581395
0.00581395
0.00581395
0.00581395
0.00581395
0.00581395
0.00581395
0.00581395
0.00581395
0.00581395
0.00581395
0.00581395
0.00581395
0.00581395
0.00581395
0.00581395
0.00581395
0.00581395
0.00581395
0.00581395
0.00581395
0.00581395
0.00581395
0.00581395
0.00581395
0.00581395
0.00581395
0.00581395
0.00581395
0.00581395
0.00581395
0.00581395
0.00581395
0.00581395
0.00581395
0.00581395
0.00581395
0.00581395
0.00581395
0.00581395
0.00581395
0.00581395
0.00581395
0.00581395
0.00581395
0.00581395
0.00581395
0.00581395
0.00581395
0.00581395
0.00581395
0.00581395
0.00581395
0.00581395
0.00581395
0.00581395
0.00581395
0.00581395
0.00581395
0.00581395
0.00581395
0.00581395
0.00581395
0.00581395
0.00581395
0.00581395
0.00581395
0.00581395
0.00581395
0.00581395
0.00581395
0.00581395
0.00581395
0.00581395
0.00581395
0.00581395
0.00581395
0.00581395
0.00581395
0.00581395
0.00581395
0.00581395
0.00581395
0.00581395
0.00581395
0.00581395
0.00581395
0.00581395
0.00581395
0.00581395
0.00581395
0.00581395
0.00581395
0.00581395
0.00581395
0.00581395
0.00581395
0.00581395
0.00581395
0.00581395
0.00581395
0.00581395
0.00581395
0.00581395
0.00581395
0.00581395
0.00581395
0.00581395
0.00581395
0.00581395
0.00581395
0.00581395
0.00581395
0.00581395
0.00581395
0.00581395
0.00581395
0.00581395
0.00581395
0.00581395
0.00581395
0.00581395
0.00581395
0.00581395
0.00581395
0.00581395
0.00581395
0.00581395
0.00581395
0.00581395
0.00581395
0.00581395
0.00581395
0.00581395
0.00581395
0.00581395
0.00581395
0.00581395
0.00581395
0.00581395
0.00581395
0.00581395
0.00581395
0.00581395
0.00581395
0.00581395
0.00581395
0.00581395
0.00581395
0.00581395
0.00581395
0.00581395
0.00581395
0.00581395
0.00581395
0.00581395
0.00581395
0.00581395
0.00581395
0.00581395
0.00581395
0.00581395
0.00581395
0.00581395
0.00581395
0.00581395
0.00581395
0.00581395
0.00581395
0.00581395
0.00581395
0.00581395
0.00581395
0.00581395
0.00581395
0.00581395
0.00581395
0.00581395
0.00581395
0.00581395
0.00581395
0.00581395
0.00581395
0.00581395
0.00581395
0.00581395
0.00581395
0.00581395
0.00581395
0.00581395
0.00581395
0.00581395
0.00581395
0.00581395
0.00581395
0.00581395
0.00581395
0.00581395
0.00581395
0.00581395
0.00581395
0.00581395
0.00581395
0.00581395
0.00581395
0.00581395
0.00581395
0.00581395
0.00581395
0.00581395
0.00581395
0.00581395
0.00581395
0.00581395
0.00581395
0.00581395
0.00581395
0.00581395
0.00581395
0.00581395
0.00581395
0.00581395
0.00581395
0.00581395
0.00581395
0.00581395
0.00581395
0.00581395
0.00581395
0.00581395
0.00581395
0.00581395
0.00581395
0.00581395
0.00581395
0.00581395
0.00581395
0.00581395
0.00581395
0.00581395
0.00581395
0.00581395
0.00581395
0.00581395
0.00581395
0.00581395
0.00581395
0.00581395
0.00581395
0.00581395
0.00581395
0.00581395
0.00581395
0.00581395
0.00581395
0.00581395
0.00581395
0.00581395
0.00581395
0.00581395
0.00581395
0.00581395
0.00581395
0.00581395
0.00581395
0.00581395
0.00581395
0.00581395
0.00581395
0.00581395
0.00581395
0.00581395
0.00581395
0.00581395
0.00581395
0.00581395
0.00581395
0.00581395
0.00581395
0.00581395
0.00581395
0.00581395
0.00581395
0.00581395
0.00581395
0.00581395
0.00581395
0.00581395
0.00581395
0.00581395
0.00581395
0.00581395
0.00581395
0.00581395
0.00581395
0.00581395
0.00581395
0.00581395
0.00581395
0.00581395
0.00581395
0.00581395
0.00581395
0.00581395
0.00581395
0.00581395
0.00581395
0.00581395
0.00581395
0.00581395
0.00581395
0.00581395
0.00581395
0.00581395
0.00581395
0.00581395
0.00581395
0.00581395
0.00581395
0.00581395
0.00581395
0.00581395
0.00581395
0.00581395
0.00581395
0.00581395
0.00581395
0.00581395
0.00581395
0.00581395
0.00581395
0.00581395
0.00581395
0.00581395
0.00581395
0.00581395
0.00581395
0.00581395
0.00581395
0.00581395
0.00581395
0.00581395
0.00581395
0.00581395
0.00581395
0.00581395
0.00581395
0.00581395
0.00581395
0.00581395
0.00581395
0.00581395
0.00581395
0.00581395
0.00581395
0.00581395
0.00581395
0.00581395
0.00581395
0.00581395
0.00581395
0.00581395
0.00581395
0.00581395
0.00581395
0.00581395
0.00581395
0.00581395
0.00581395
0.00581395
0.00581395
0.00581395
0.00581395
0.00581395
0.00581395
0.00581395
0.00581395
0.00581395
0.00581395
0.00581395
0.00581395
0.00581395
0.00581395
0.00581395
0.00581395
0.00581395
0.00581395
0.00581395
0.00581395
0.00581395
0.00581395
0.00581395
0.00581395
0.00581395
0.00581395
0.00581395
0.00581395
0.00581395
0.00581395
0.00581395
0.00581395
0.00581395
0.00581395
0.00581395
0.00581395
0.00581395
0.00581395
0.00581395
0.00581395
0.00581395
0.00581395
0.00581395
0.00581395
0.00581395
0.00581395
0.00581395
0.00581395
0.00581395
0.00581395
0.00581395
0.00581395
0.00581395
0.00581395
0.00581395
0.00581395
0.00581395
0.00581395
0.00581395
0.00581395
0.00581395
0.00581395
0.00581395
0.00581395
0.00581395
0.00581395
0.00581395
0.00581395
0.00581395
0.00581395
0.00581395
0.00581395
0.00581395
0.00581395
0.00581395
0.00581395
0.00581395
0.00581395
0.00581395
0.00581395
0.00581395
0.00581395
0.00581395
0.00581395
0.00581395
0.00581395
0.00581395
0.00581395
0.00581395
0.00581395
0.00581395
0.00581395
0.00581395
0.00581395
0.00581395
0.00581395
0.00581395
0.00581395
0.00581395
0.00581395
0.00581395
0.00581395
0.00581395
0.00581395
0.00581395
0.00581395
0.00581395
0.00581395
0.00581395
0.00581395
0.00581395
0.00581395
0.00581395
0.00581395
0.00581395
0.00581395
0.00581395
0.00581395
0.00581395
0.00581395
0.00581395
0.00581395
0.00581395
0.00581395
0.00581395
0.00581395
0.00581395
0.00581395
0.00581395
0.00581395
0.00581395
0.00581395
0.00581395
0.00581395
0.00581395
0.00581395
0.00581395
0.00581395
0.00581395
0.00581395
0.00581395
0.00581395
0.00581395
0.00581395
0.00581395
0.00581395
0.00581395
0.00581395
0.00581395
0.00581395
0.00581395
0.00581395
0.00581395
0.00581395
0.00581395
0.00581395
0.00581395
0.00581395
0.00581395
0.00581395
0.00581395
0.00581395
0.00581395
0.00581395
0.00581395
0.00581395
0.00581395
0.00581395
0.00581395
0.00581395
0.00581395
0.00581395
0.00581395
0.00581395
0.00581395
0.00581395
0.00581395
0.00581395
0.00581395
0.00581395
0.00581395
0.00581395
0.00581395
0.00581395
0.00581395
0.00581395
0.00581395
0.00581395
0.00581395
0.00581395
0.00581395
0.00581395
0.00581395
0.00581395
0.00581395
0.00581395
0.00581395
0.00581395
0.00581395
0.00581395
0.00581395
0.00581395
0.00581395
0.00581395
0.00581395
0.00581395
0.00581395
0.00581395
0.00581395
0.00581395
0.00581395
0.00581395
0.00581395
0.00581395
0.00581395
0.00581395
0.00581395
0.00581395
0.00581395
0.00581395
0.00581395
0.00581395
0.00581395
0.00581395
0.00581395
0.00581395
0.00581395
0.00581395
0.00581395
0.00581395
0.00581395
0.00581395
0.00581395
0.00581395
0.00581395
0.00581395
0.00581395
0.00581395
0.00581395
0.00581395
0.00581395
0.00581395
0.00581395
0.00581395
0.00581395
0.00581395
0.00581395
0.00581395
0.00581395
0.00581395
0.00581395
0.00581395
0.00581395
0.00581395
0.00581395
0.00581395
0.00581395
0.00581395
0.00581395
0.00581395
0.00581395
0.00581395
0.00581395
0.00581395
0.00581395
0.00581395
0.00581395
0.00581395
0.00581395
0.00581395
0.00581395
0.00581395
0.00581395
0.00581395
0.00581395
0.00581395
0.00581395
0.00581395
0.00581395
0.00581395
0.00581395
0.00581395
0.00581395
0.00581395
0.00581395
0.00581395
0.00581395
0.00581395
0.00581395
0.00581395
0.00581395
0.00581395
0.00581395
0.00581395
0.00581395
0.00581395
0.00581395
0.00581395
0.00581395
0.00581395
0.00581395
0.00581395
0.00581395
0.00581395
0.00581395
0.00581395
0.00581395
0.00581395
0.00581395
0.00581395
0.00581395
0.00581395
0.00581395
0.00581395
0.00581395
0.00581395
0.00581395
0.00581395
0.00581395
0.00581395
0.00581395
0.00581395
0.00581395
0.00581395
0.00581395
0.00581395
0.00581395
0.00581395
0.00581395
0.00581395
0.00581395
0.00581395
0.00581395
0.00581395
0.00581395
0.00581395
0.00581395
0.00581395
0.00581395
0.00581395
0.00581395
0.00581395
0.00581395
0.00581395
0.00581395
0.00581395
0.00581395
0.00581395
0.00581395
0.00581395
0.00581395
0.00581395
0.00581395
0.00581395
0.00581395
0.00581395
0.00581395
0.00581395
0.00581395
0.00581395
0.00581395
0.00581395
0.00581395
0.00581395
0.00581395
0.00581395
0.00581395
0.00581395
0.00581395
0.00581395
0.00581395
0.00581395
0.00581395
0.00581395
0.00581395
0.00581395
0.00581395
0.00581395
0.00581395
0.00581395
0.00581395
0.00581395
0.00581395
0.00581395
0.00581395
0.00581395
0.00581395
0.00581395
0.00581395
0.00581395
0.00581395
0.00581395
0.00581395
0.00581395
0.00581395
0.00581395
0.00581395
0.00581395
0.00581395
0.00581395
0.00581395
0.00581395
0.00581395
0.00581395
0.00581395
0.00581395
0.00581395
0.00581395
0.00581395
0.00581395
0.00581395
0.00581395
0.00581395
0.00581395
0.00581395
0.00581395
0.00581395
0.00581395
0.00581395
0.00581395
0.00581395
0.00581395
0.00581395
0.00581395
0.00581395
0.00581395
0.00581395
0.00581395
0.00581395
0.00581395
0.00581395
0.00581395
0.00581395
0.00581395
0.00581395
0.00581395
0.00581395
0.00581395
0.00581395
0.00581395
0.00581395
0.00581395
0.00581395
0.00581395
0.00581395
0.00581395
0.00581395
0.00581395
0.00581395
0.00581395
0.00581395
0.00581395
0.00581395
0.00581395
0.00581395
0.00581395
0.00581395
0.00581395
0.00581395
0.00581395
0.00581395
0.00581395
0.00581395
0.00581395
0.00581395
0.00581395
0.00581395
0.00581395
0.00581395
0.00581395
0.00581395
0.00581395
0.00581395
0.00581395
0.00581395
0.00581395
0.00581395
0.00581395
0.00581395
0.00581395
0.00581395
0.00581395
0.00581395
0.00581395
0.00581395
0.00581395
0.00581395
0.00581395
0.00581395
0.00581395
0.00581395
0.00581395
0.00581395
0.00581395
0.00581395
0.00581395
0.00581395
0.00581395
0.00581395
0.00581395
0.00581395
0.00581395
0.00581395
0.00581395
0.00581395
0.00581395
0.00581395
0.00581395
0.00581395
0.00581395
0.00581395
0.00581395
0.00581395
0.00581395
0.00581395
0.00581395
0.00581395
0.00581395
0.00581395
0.00581395
0.00581395
0.00581395
0.00581395
0.00581395
0.00581395
0.00581395
0.00581395
0.00581395
0.00581395
0.00581395
0.00581395
0.00581395
0.00581395
0.00581395
0.00581395
0.00581395
0.00581395
0.00581395
0.00581395
0.00581395
0.00581395
0.00581395
0.00581395
0.00581395
0.00581395
0.00581395
0.00581395
0.00581395
0.00581395
0.00581395
0.00581395
0.00581395
0.00581395
0.00581395
0.00581395
0.00581395
0.00581395
0.00581395
0.00581395
0.00581395
0.00581395
0.00581395
0.00581395
0.00581395
0.00581395
0.00581395
0.00581395
0.00581395
0.00581395
0.00581395
0.00581395
0.00581395
0.00581395
0.00581395
0.00581395
0.00581395
0.00581395
0.00581395
0.00581395
0.00581395
0.00581395
0.00581395
0.00581395
0.00581395
0.00581395
0.00581395
0.00581395
0.00581395
0.00581395
0.00581395
0.00581395
0.00581395
0.00581395
0.00581395
0.00581395
0.00581395
0.00581395
0.00581395
0.00581395
0.00581395
0.00581395
0.00581395
0.00581395
0.00581395
0.00581395
0.00581395
0.00581395
0.00581395
0.00581395
0.00581395
0.00581395
0.00581395
0.00581395
0.00581395
0.00581395
0.00581395
0.00581395
0.00581395
0.00581395
0.00581395
0.00581395
0.00581395
0.00581395
0.00581395
0.00581395
0.00581395
0.00581395
0.00581395
0.00581395
0.00581395
0.00581395
0.00581395
0.00581395
0.00581395
0.00581395
0.00581395
0.00581395
0.00581395
0.00581395
0.00581395
0.00581395
0.00581395
0.00581395
0.00581395
0.00581395
0.00581395
0.00581395
0.00581395
0.00581395
0.00581395
0.00581395
0.00581395
0.00581395
0.00581395
0.00581395
0.00581395
0.00581395
0.00581395
0.00581395
0.00581395
0.00581395
0.00581395
0.00581395
0.00581395
0.00581395
0.00581395
0.00581395
0.00581395
0.00581395
0.00581395
0.00581395
0.00581395
0.00581395
0.00581395
0.00581395
0.00581395
0.00581395
0.00581395
0.00581395
0.00581395
0.00581395
0.00581395
0.00581395
0.00581395
0.00581395
0.00581395
0.00581395
0.00581395
0.00581395
0.00581395
0.00581395
0.00581395
0.00581395
0.00581395
0.00581395
0.00581395
0.00581395
0.00581395
0.00581395
0.00581395
0.00581395
0.00581395
0.00581395
0.00581395
0.00581395
0.00581395
0.00581395
0.00581395
0.00581395
0.00581395
0.00581395
0.00581395
0.00581395
0.00581395
0.00581395
0.00581395
0.00581395
0.00581395
0.00581395
0.00581395
0.00581395
0.00581395
0.00581395
0.00581395
0.00581395
0.00581395
0.00581395
0.00581395
0.00581395
0.00581395
0.00581395
0.00581395
0.00581395
0.00581395
0.00581395
0.00581395
0.00581395
0.00581395
0.00581395
0.00581395
0.00581395
0.00581395
0.00581395
0.00581395
0.00581395
0.00581395
0.00581395
0.00581395
0.00581395
0.00581395
0.00581395
0.00581395
0.00581395
0.00581395
0.00581395
0.00581395
0.00581395
0.00581395
0.00581395
0.00581395
0.00581395
0.00581395
0.00581395
0.00581395
0.00581395
0.00581395
0.00581395
0.00581395
0.00581395
0.00581395
0.00581395
0.00581395
0.00581395
0.00581395
0.00581395
0.00581395
0.00581395
0.00581395
0.00581395
0.00581395
0.00581395
0.00581395
0.00581395
0.00581395
0.00581395
0.00581395
0.00581395
0.00581395
0.00581395
0.00581395
0.00581395
0.00581395
0.00581395
0.00581395
0.00581395
0.00581395
0.00581395
0.00581395
0.00581395
0.00581395
0.00581395
0.00581395
0.00581395
0.00581395
0.00581395
0.00581395
0.00581395
0.00581395
0.00581395
0.00581395
0.00581395
0.00581395
0.00581395
0.00581395
0.00581395
0.00581395
0.00581395
0.00581395
0.00581395
0.00581395
0.00581395
0.00581395
0.00581395
0.00581395
0.00581395
0.00581395
0.00581395
0.00581395
0.00581395
0.00581395
0.00581395
0.00581395
0.00581395
0.00581395
0.00581395
0.00581395
0.00581395
0.00581395
0.00581395
0.00581395
0.00581395
0.00581395
0.00581395
0.00581395
0.00581395
0.00581395
0.00581395
0.00581395
0.00581395
0.00581395
0.00581395
0.00581395
0.00581395
0.00581395
0.00581395
0.00581395
0.00581395
0.00581395
0.00581395
0.00581395
0.00581395
0.00581395
0.00581395
0.00581395
0.00581395
0.00581395
0.00581395
0.00581395
0.00581395
0.00581395
0.00581395
0.00581395
0.00581395
0.00581395
0.00581395
0.00581395
0.00581395
0.00581395
0.00581395
0.00581395
0.00581395
0.00581395
0.00581395
0.00581395
0.00581395
0.00581395
0.00581395
0.00581395
0.00581395
0.00581395
0.00581395
0.00581395
0.00581395
0.00581395
0.00581395
0.00581395
0.00581395
0.00581395
0.00581395
0.00581395
0.00581395
0.00581395
0.00581395
0.00581395
0.00581395
0.00581395
0.00581395
0.00581395
0.00581395
0.00581395
0.00581395
0.00581395
0.00581395
0.00581395
0.00581395
0.00581395
0.00581395
0.00581395
0.00581395
0.00581395
0.00581395
0.00581395
0.00581395
0.00581395
0.00581395
0.00581395
0.00581395
0.00581395
0.00581395
0.00581395
0.00581395
0.00581395
0.00581395
0.00581395
0.00581395
0.00581395
0.00581395
0.00581395
0.00581395
0.00581395
0.00581395
0.00581395
0.00581395
0.00581395
0.00581395
0.00581395
0.00581395
0.00581395
0.00581395
0.00581395
0.00581395
0.00581395
0.00581395
0.00581395
0.00581395
0.00581395
0.00581395
0.00581395
0.00581395
0.00581395
0.00581395
0.00581395
0.00581395
0.00581395
0.00581395
0.00581395
0.00581395
0.00581395
0.00581395
0.00581395
0.00581395
0.00581395
0.00581395
0.00581395
0.00581395
0.00581395
0.00581395
0.00581395
0.00581395
0.00581395
0.00581395
0.00581395
0.00581395
0.00581395
0.00581395
0.00581395
0.00581395
0.00581395
0.00581395
0.00581395
0.00581395
0.00581395
0.00581395
0.00581395
0.00581395
0.00581395
0.00581395
0.00581395
0.00581395
0.00581395
0.00581395
0.00581395
0.00581395
0.00581395
0.00581395
0.00581395
0.00581395
0.00581395
0.00581395
0.00581395
0.00581395
0.00581395
0.00581395
0.00581395
0.00581395
0.00581395
0.00581395
0.00581395
0.00581395
0.00581395
0.00581395
0.00581395
0.00581395
0.00581395
0.00581395
0.00581395
0.00581395
0.00581395
0.00581395
0.00581395
0.00581395
0.00581395
0.00581395
0.00581395
0.00581395
0.00581395
0.00581395
0.00581395
0.00581395
0.00581395
0.00581395
0.00581395
0.00581395
0.00581395
0.00581395
0.00581395
0.00581395
0.00581395
0.00581395
0.00581395
0.00581395
0.00581395
0.00581395
0.00581395
0.00581395
0.00581395
0.00581395
0.00581395
0.00581395
0.00581395
0.00581395
0.00581395
0.00581395
0.00581395
0.00581395
0.00581395
0.00581395
0.00581395
0.00581395
0.00581395
0.00581395
0.00581395
0.00581395
0.00581395
0.00581395
0.00581395
0.00581395
0.00581395
0.00581395
0.00581395
0.00581395
0.00581395
0.00581395
0.00581395
0.00581395
0.00581395
0.00581395
0.00581395
0.00581395
0.00581395
0.00581395
0.00581395
0.00581395
0.00581395
0.00581395
0.00581395
0.00581395
0.00581395
0.00581395
0.00581395
0.00581395
0.00581395
0.00581395
0.00581395
0.00581395
0.00581395
0.00581395
0.00581395
0.00581395
0.00581395
0.00581395
0.00581395
0.00581395
0.00581395
0.00581395
0.00581395
0.00581395
0.00581395
0.00581395
0.00581395
0.00581395
0.00581395
0.00581395
0.00581395
0.00581395
0.00581395
0.00581395
0.00581395
0.00581395
0.00581395
0.00581395
0.00581395
0.00581395
0.00581395
0.00581395
0.00581395
0.00581395
0.00581395
0.00581395
0.00581395
0.00581395
0.00581395
0.00581395
0.00581395
0.00581395
0.00581395
0.00581395
0.00581395
0.00581395
0.00581395
0.00581395
0.00581395
0.00581395
0.00581395
0.00581395
0.00581395
0.00581395
0.00581395
0.00581395
0.00581395
0.00581395
0.00581395
0.00581395
0.00581395
0.00581395
0.00581395
0.00581395
0.00581395
0.00581395
0.00581395
0.00581395
0.00581395
0.00581395
0.00581395
0.00581395
0.00581395
0.00581395
0.00581395
0.00581395
0.00581395
0.00581395
0.00581395
0.00581395
0.00581395
0.00581395
0.00581395
0.00581395
0.00581395
0.00581395
0.00581395
0.00581395
0.00581395
0.00581395
0.00581395
0.00581395
0.00581395
0.00581395
0.00581395
0.00581395
0.00581395
0.00581395
0.00581395
0.00581395
0.00581395
0.00581395
0.00581395
0.00581395
0.00581395
0.00581395
0.00581395
0.00581395
0.00581395
0.00581395
0.00581395
0.00581395
0.00581395
0.00581395
0.00581395
0.00581395
0.00581395
0.00581395
0.00581395
0.00581395
0.00581395
0.00581395
0.00581395
0.00581395
0.00581395
0.00581395
0.00581395
0.00581395
0.00581395
0.00581395
0.00581395
0.00581395
0.00581395
0.00581395
0.00581395
0.00581395
0.00581395
0.00581395
0.00581395
0.00581395
0.00581395
0.00581395
0.00581395
0.00581395
0.00581395
0.00581395
0.00581395
0.00581395
0.00581395
0.00581395
0.00581395
0.00581395
0.00581395
0.00581395
0.00581395
0.00581395
0.00581395
0.00581395
0.00581395
0.00581395
0.00581395
0.00581395
0.00581395
0.00581395
0.00581395
0.00581395
0.00581395
0.00581395
0.00581395
0.00581395
0.00581395
0.00581395
0.00581395
0.00581395
0.00581395
0.00581395
0.00581395
0.00581395
0.00581395
0.00581395
0.00581395
0.00581395
0.00581395
0.00581395
0.00581395
0.00581395
0.00581395
0.00581395
0.00581395
0.00581395
0.00581395
0.00581395
0.00581395
0.00581395
0.00581395
0.00581395
0.00581395
0.00581395
0.00581395
0.00581395
0.00581395
0.00581395
0.00581395
0.00581395
0.00581395
0.00581395
0.00581395
0.00581395
0.00581395
0.00581395
0.00581395
0.00581395
0.00581395
0.00581395
0.00581395
0.00581395
0.00581395
0.00581395
0.00581395
0.00581395
0.00581395
0.00581395
0.00581395
0.00581395
0.00581395
0.00581395
0.00581395
0.00581395
0.00581395
0.00581395
0.00581395
0.00581395
0.00581395
0.00581395
0.00581395
0.00581395
0.00581395
0.00581395
0.00581395
0.00581395
0.00581395
0.00581395
0.00581395
0.00581395
0.00581395
0.00581395
0.00581395
0.00581395
0.00581395
0.00581395
0.00581395
0.00581395
0.00581395
0.00581395
0.00581395
0.00581395
0.00581395
0.00581395
0.00581395
0.00581395
0.00581395
0.00581395
0.00581395
0.00581395
0.00581395
0.00581395
0.00581395
0.00581395
0.00581395
0.00581395
0.00581395
0.00581395
0.00581395
0.00581395
0.00581395
0.00581395
0.00581395
0.00581395
0.00581395
0.00581395
0.00581395
0.00581395
0.00581395
0.00581395
0.00581395
0.00581395
0.00581395
0.00581395
0.00581395
0.00581395
0.00581395
0.00581395
0.00581395
0.00581395
0.00581395
0.00581395
0.00581395
0.00581395
0.00581395
0.00581395
0.00581395
0.00581395
0.00581395
0.00581395
0.00581395
0.00581395
0.00581395
0.00581395
0.00581395
0.00581395
0.00581395
0.00581395
0.00581395
0.00581395
0.00581395
0.00581395
0.00581395
0.00581395
0.00581395
0.00581395
0.00581395
0.00581395
0.00581395
0.00581395
0.00581395
0.00581395
0.00581395
0.00581395
0.00581395
0.00581395
0.00581395
0.00581395
0.00581395
0.00581395
0.00581395
0.00581395
0.00581395
0.00581395
0.00581395
0.00581395
0.00581395
0.00581395
0.00581395
0.00581395
0.00581395
0.00581395
0.00581395
0.00581395
0.00581395
0.00581395
0.00581395
0.00581395
0.00581395
0.00581395
0.00581395
0.00581395
0.00581395
0.00581395
0.00581395
0.00581395
0.00581395
0.00581395
0.00581395
0.00581395
0.00581395
0.00581395
0.00581395
0.00581395
0.00581395
0.00581395
0.00581395
0.00581395
0.00581395
0.00581395
0.00581395
0.00581395
0.00581395
0.00581395
0.00581395
0.00581395
0.00581395
0.00581395
0.00581395
0.00581395
0.00581395
0.00581395
0.00581395
0.00581395
0.00581395
0.00581395
0.00581395
0.00581395
0.00581395
0.00581395
0.00581395
0.00581395
0.00581395
0.00581395
0.00581395
0.00581395
0.00581395
0.00581395
0.00581395
0.00581395
0.00581395
0.00581395
0.00581395
0.00581395
0.00581395
0.00581395
0.00581395
0.00581395
0.00581395
0.00581395
0.00581395
0.00581395
0.00581395
0.00581395
0.00581395
0.00581395
0.00581395
0.00581395
0.00581395
0.00581395
0.00581395
0.00581395
0.00581395
0.00581395
0.00581395
0.00581395
0.00581395
0.00581395
0.00581395
0.00581395
0.00581395
0.00581395
0.00581395
0.00581395
0.00581395
0.00581395
0.00581395
0.00581395
0.00581395
0.00581395
0.00581395
0.00581395
0.00581395
0.00581395
0.00581395
0.00581395
0.00581395
0.00581395
0.00581395
0.00581395
0.00581395
0.00581395
0.00581395
0.00581395
0.00581395
0.00581395
0.00581395
0.00581395
0.00581395
0.00581395
0.00581395
0.00581395
0.00581395
0.00581395
0.00581395
0.00581395
0.00581395
0.00581395
0.00581395
0.00581395
0.00581395
0.00581395
0.00581395
0.00581395
0.00581395
0.00581395
0.00581395
0.00581395
0.00581395
0.00581395
0.00581395
0.00581395
0.00581395
0.00581395
0.00581395
0.00581395
0.00581395
0.00581395
0.00581395
0.00581395
0.00581395
0.00581395
0.00581395
0.00581395
0.00581395
0.00581395
0.00581395
0.00581395
0.00581395
0.00581395
0.00581395
0.00581395
0.00581395
0.00581395
0.00581395
0.00581395
0.00581395
0.00581395
0.00581395
0.00581395
0.00581395
0.00581395
0.00581395
0.00581395
0.00581395
0.00581395
0.00581395
0.00581395
0.00581395
0.00581395
0.00581395
0.00581395
0.00581395
0.00581395
0.00581395
0.00581395
0.00581395
0.00581395
0.00581395
0.00581395
0.00581395
0.00581395
0.00581395
0.00581395
0.00581395
0.00581395
0.00581395
0.00581395
0.00581395
0.00581395
0.00581395
0.00581395
0.00581395
0.00581395
0.00581395
0.00581395
0.00581395
0.00581395
0.00581395
0.00581395
0.00581395
0.00581395
0.00581395
0.00581395
0.00581395
0.00581395
0.00581395
0.00581395
0.00581395
0.00581395
0.00581395
0.00581395
0.00581395
0.00581395
0.00581395
0.00581395
0.00581395
0.00581395
0.00581395
0.00581395
0.00581395
0.00581395
0.00581395
0.00581395
0.00581395
0.00581395
0.00581395
0.00581395
0.00581395
0.00581395
0.00581395
0.00581395
0.00581395
0.00581395
0.00581395
0.00581395
0.00581395
0.00581395
0.00581395
0.00581395
0.00581395
0.00581395
0.00581395
0.00581395
0.00581395
0.00581395
0.00581395
0.00581395
0.00581395
0.00581395
0.00581395
0.00581395
0.00581395
0.00581395
0.00581395
0.00581395
0.00581395
0.00581395
0.00581395
0.00581395
0.00581395
0.00581395
0.00581395
0.00581395
0.00581395
0.00581395
0.00581395
0.00581395
0.00581395
0.00581395
0.00581395
0.00581395
0.00581395
0.00581395
0.00581395
0.00581395
0.00581395
0.00581395
0.00581395
0.00581395
0.00581395
0.00581395
0.00581395
0.00581395
0.00581395
0.00581395
0.00581395
0.00581395
0.00581395
0.00581395
0.00581395
0.00581395
0.00581395
0.00581395
0.00581395
0.00581395
0.00581395
0.00581395
0.00581395
0.00581395
0.00581395
0.00581395
0.00581395
0.00581395
0.00581395
0.00581395
0.00581395
0.00581395
0.00581395
0.00581395
0.00581395
0.00581395
0.00581395
0.00581395
0.00581395
0.00581395
0.00581395
0.00581395
0.00581395
0.00581395
0.00581395
0.00581395
0.00581395
0.00581395
0.00581395
0.00581395
0.00581395
0.00581395
0.00581395
0.00581395
0.00581395
0.00581395
0.00581395
0.00581395
0.00581395
0.00581395
0.00581395
0.00581395
0.00581395
0.00581395
0.00581395
0.00581395
0.00581395
0.00581395
0.00581395
0.00581395
0.00581395
0.00581395
0.00581395
0.00581395
0.00581395
0.00581395
0.00581395
0.00581395
0.00581395
0.00581395
0.00581395
0.00581395
0.00581395
0.00581395
0.00581395
0.00581395
0.00581395
0.00581395
0.00581395
0.00581395
0.00581395
0.00581395
0.00581395
0.00581395
0.00581395
0.00581395
0.00581395
0.00581395
0.00581395
0.00581395
0.00581395
0.00581395
0.00581395
0.00581395
0.00581395
0.00581395
0.00581395
0.00581395
0.00581395
0.00581395
0.00581395
0.00581395
0.00581395
0.00581395
0.00581395
0.00581395
0.00581395
0.00581395
0.00581395
0.00581395
0.00581395
0.00581395
0.00581395
0.00581395
0.00581395
0.00581395
0.00581395
0.00581395
0.00581395
0.00581395
0.00581395
0.00581395
0.00581395
0.00581395
0.00581395
0.00581395
0.00581395
0.00581395
0.00581395
0.00581395
0.00581395
0.00581395
0.00581395
0.00581395
0.00581395
0.00581395
0.00581395
0.00581395
0.00581395
0.00581395
0.00581395
0.00581395
0.00581395
0.00581395
0.00581395
0.00581395
0.00581395
0.00581395
0.00581395
0.00581395
0.00581395
0.00581395
0.00581395
0.00581395
0.00581395
0.00581395
0.00581395
0.00581395
0.00581395
0.00581395
0.00581395
0.00581395
0.00581395
0.00581395
0.00581395
0.00581395
0.00581395
0.00581395
0.00581395
0.00581395
0.00581395
0.00581395
0.00581395
0.00581395
0.00581395
0.00581395
0.00581395
0.00581395
0.00581395
0.00581395
0.00581395
0.00581395
0.00581395
0.00581395
0.00581395
0.00581395
0.00581395
0.00581395
0.00581395
0.00581395
0.00581395
0.00581395
0.00581395
0.00581395
0.00581395
0.00581395
0.00581395
0.00581395
0.00581395
0.00581395
0.00581395
0.00581395
0.00581395
0.00581395
0.00581395
0.00581395
0.00581395
0.00581395
0.00581395
0.00581395
0.00581395
0.00581395
0.00581395
0.00581395
0.00581395
0.00581395
0.00581395
0.00581395
0.00581395
0.00581395
0.00581395
0.00581395
0.00581395
0.00581395
0.00581395
0.00581395
0.00581395
0.00581395
0.00581395
0.00581395
0.00581395
0.00581395
0.00581395
0.00581395
0.00581395
0.00581395
0.00581395
0.00581395
0.00581395
0.00581395
0.00581395
0.00581395
0.00581395
0.00581395
0.00581395
0.00581395
0.00581395
0.00581395
0.00581395
0.00581395
0.00581395
0.00581395
0.00581395
0.00581395
0.00581395
0.00581395
0.00581395
0.00581395
0.00581395
0.00581395
0.00581395
0.00581395
0.00581395
0.00581395
0.00581395
0.00581395
0.00581395
0.00581395
0.00581395
0.00581395
0.00581395
0.00581395
0.00581395
0.00581395
0.00581395
0.00581395
0.00581395
0.00581395
0.00581395
0.00581395
0.00581395
0.00581395
0.00581395
0.00581395
0.00581395
0.00581395
0.00581395
0.00581395
0.00581395
0.00581395
0.00581395
0.00581395
0.00581395
0.00581395
0.00581395
0.00581395
0.00581395
0.00581395
0.00581395
0.00581395
0.00581395
0.00581395
0.00581395
0.00581395
0.00581395
0.00581395
0.00581395
0.00581395
0.00581395
0.00581395
0.00581395
0.00581395
0.00581395
0.00581395
0.00581395
0.00581395
0.00581395
0.00581395
0.00581395
0.00581395
0.00581395
0.00581395
0.00581395
0.00581395
0.00581395
0.00581395
0.00581395
0.00581395
0.00581395
0.00581395
0.00581395
0.00581395
0.00581395
0.00581395
0.00581395
0.00581395
0.00581395
0.00581395
0.00581395
0.00581395
0.00581395
0.00581395
0.00581395
0.00581395
0.00581395
0.00581395
0.00581395
0.00581395
0.00581395
0.00581395
0.00581395
0.00581395
0.00581395
0.00581395
0.00581395
0.00581395
0.00581395
0.00581395
0.00581395
0.00581395
0.00581395
0.00581395
0.00581395
0.00581395
0.00581395
0.00581395
0.00581395
0.00581395
0.00581395
0.00581395
0.00581395
0.00581395
0.00581395
0.00581395
0.00581395
0.00581395
0.00581395
0.00581395
0.00581395
0.00581395
0.00581395
0.00581395
0.00581395
0.00581395
0.00581395
0.00581395
0.00581395
0.00581395
0.00581395
0.00581395
0.00581395
0.00581395
0.00581395
0.00581395
0.00581395
0.00581395
0.00581395
0.00581395
0.00581395
0.00581395
0.00581395
0.00581395
0.00581395
0.00581395
0.00581395
0.00581395
0.00581395
0.00581395
0.00581395
0.00581395
0.00581395
0.00581395
0.00581395
0.00581395
0.00581395
0.00581395
0.00581395
0.00581395
0.00581395
0.00581395
0.00581395
0.00581395
0.00581395
0.00581395
0.00581395
0.00581395
0.00581395
0.00581395
0.00581395
0.00581395
0.00581395
0.00581395
0.00581395
0.00581395
0.00581395
0.00581395
0.00581395
0.00581395
0.00581395
0.00581395
0.00581395
0.00581395
0.00581395
0.00581395
0.00581395
0.00581395
0.00581395
0.00581395
0.00581395
0.00581395
0.00581395
0.00581395
0.00581395
0.00581395
0.00581395
0.00581395
0.00581395
0.00581395
0.00581395
0.00581395
0.00581395
0.00581395
0.00581395
0.00581395
0.00581395
0.00581395
0.00581395
0.00581395
0.00581395
0.00581395
0.00581395
0.00581395
0.00581395
0.00581395
0.00581395
0.00581395
0.00581395
0.00581395
0.00581395
0.00581395
0.00581395
0.00581395
0.00581395
0.00581395
0.00581395
0.00581395
0.00581395
0.00581395
0.00581395
0.00581395
0.00581395
0.00581395
0.00581395
0.00581395
0.00581395
0.00581395
0.00581395
0.00581395
0.00581395
0.00581395
0.00581395
0.00581395
0.00581395
0.00581395
0.00581395
0.00581395
0.00581395
0.00581395
0.00581395
0.00581395
0.00581395
0.00581395
0.00581395
0.00581395
0.00581395
0.00581395
0.00581395
0.00581395
0.00581395
0.00581395
0.00581395
0.00581395
0.00581395
0.00581395
0.00581395
0.00581395
0.00581395
0.00581395
0.00581395
0.00581395
0.00581395
0.00581395
0.00581395
0.00581395
0.00581395
0.00581395
0.00581395
0.00581395
0.00581395
0.00581395
0.00581395
0.00581395
0.00581395
0.00581395
0.00581395
0.00581395
0.00581395
0.00581395
0.00581395
0.00581395
0.00581395
0.00581395
0.00581395
0.00581395
0.00581395
0.00581395
0.00581395
0.00581395
0.00581395
0.00581395
0.00581395
0.00581395
0.00581395
0.00581395
0.00581395
0.00581395
0.00581395
0.00581395
0.00581395
0.00581395
0.00581395
0.00581395
0.00581395
0.00581395
0.00581395
0.00581395
0.00581395
0.00581395
0.00581395
0.00581395
0.00581395
0.00581395
0.00581395
0.00581395
0.00581395
0.00581395
0.00581395
0.00581395
0.00581395
0.00581395
0.00581395
0.00581395
0.00581395
0.00581395
0.00581395
0.00581395
0.00581395
0.00581395
0.00581395
0.00581395
0.00581395
0.00581395
0.00581395
0.00581395
0.00581395
0.00581395
0.00581395
0.00581395
0.00581395
0.00581395
0.00581395
0.00581395
0.00581395
0.00581395
0.00581395
0.00581395
0.00581395
0.00581395
0.00581395
0.00581395
0.00581395
0.00581395
0.00581395
0.00581395
0.00581395
0.00581395
0.00581395
0.00581395
0.00581395
0.00581395
0.00581395
0.00581395
0.00581395
0.00581395
0.00581395
0.00581395
0.00581395
0.00581395
0.00581395
0.00581395
0.00581395
0.00581395
0.00581395
0.00581395
0.00581395
0.00581395
0.00581395
0.00581395
0.00581395
0.00581395
0.00581395
0.00581395
0.00581395
0.00581395
0.00581395
0.00581395
0.00581395
0.00581395
0.00581395
0.00581395
0.00581395
0.00581395
0.00581395
0.00581395
0.00581395
0.00581395
0.00581395
0.00581395
0.00581395
0.00581395
0.00581395
0.00581395
0.00581395
0.00581395
0.00581395
0.00581395
0.00581395
0.00581395
0.00581395
0.00581395
0.00581395
0.00581395
0.00581395
0.00581395
0.00581395
0.00581395
0.00581395
0.00581395
0.00581395
0.00581395
0.00581395
0.00581395
0.00581395
0.00581395
0.00581395
0.00581395
0.00581395
0.00581395
0.00581395
0.00581395
0.00581395
0.00581395
0.00581395
0.00581395
0.00581395
0.00581395
0.00581395
0.00581395
0.00581395
0.00581395
0.00581395
0.00581395
0.00581395
0.00581395
0.00581395
0.00581395
0.00581395
0.00581395
0.00581395
0.00581395
0.00581395
0.00581395
0.00581395
0.00581395
0.00581395
0.00581395
0.00581395
0.00581395
0.00581395
0.00581395
0.00581395
0.00581395
0.00581395
0.00581395
0.00581395
0.00581395
0.00581395
0.00581395
0.00581395
0.00581395
0.00581395
0.00581395
0.00581395
0.00581395
0.00581395
0.00581395
0.00581395
0.00581395
0.00581395
0.00581395
0.00581395
0.00581395
0.00581395
0.00581395
0.00581395
0.00581395
0.00581395
0.00581395
0.00581395
0.00581395
0.00581395
0.00581395
0.00581395
0.00581395
0.00581395
0.00581395
0.00581395
0.00581395
0.00581395
0.00581395
0.00581395
0.00581395
0.00581395
0.00581395
0.00581395
0.00581395
0.00581395
0.00581395
0.00581395
0.00581395
0.00581395
0.00581395
0.00581395
0.00581395
0.00581395
0.00581395
0.00581395
0.00581395
0.00581395
0.00581395
0.00581395
0.00581395
0.00581395
0.00581395
0.00581395
0.00581395
0.00581395
0.00581395
0.00581395
0.00581395
0.00581395
0.00581395
0.00581395
0.00581395
0.00581395
0.00581395
0.00581395
0.00581395
0.00581395
0.00581395
0.00581395
0.00581395
0.00581395
0.00581395
0.00581395
0.00581395
0.00581395
0.00581395
0.00581395
0.00581395
0.00581395
0.00581395
0.00581395
0.00581395
0.00581395
0.00581395
0.00581395
0.00581395
0.00581395
0.00581395
0.00581395
0.00581395
0.00581395
0.00581395
0.00581395
0.00581395
0.00581395
0.00581395
0.00581395
0.00581395
0.00581395
0.00581395
0.00581395
0.00581395
0.00581395
0.00581395
0.00581395
0.00581395
0.00581395
0.00581395
0.00581395
0.00581395
0.00581395
0.00581395
0.00581395
0.00581395
0.00581395
0.00581395
0.00581395
0.00581395
0.00581395
0.00581395
0.00581395
0.00581395
0.00581395
0.00581395
0.00581395
0.00581395
0.00581395
0.00581395
0.00581395
0.00581395
0.00581395
0.00581395
0.00581395
0.00581395
0.00581395
0.00581395
0.00581395
0.00581395
0.00581395
0.00581395
0.00581395
0.00581395
0.00581395
0.00581395
0.00581395
0.00581395
0.00581395
0.00581395
0.00581395
0.00581395
0.00581395
0.00581395
0.00581395
0.00581395
0.00581395
0.00581395
0.00581395
0.00581395
0.00581395
0.00581395
0.00581395
0.00581395
0.00581395
0.00581395
0.00581395
0.00581395
0.00581395
0.00581395
0.00581395
0.00581395
0.00581395
0.00581395
0.00581395
0.00581395
0.00581395
0.00581395
0.00581395
0.00581395
0.00581395
0.00581395
0.00581395
0.00581395
0.00581395
0.00581395
0.00581395
0.00581395
0.00581395
0.00581395
0.00581395
0.00581395
0.00581395
0.00581395
0.00581395
0.00581395
0.00581395
0.00581395
0.00581395
0.00581395
0.00581395
0.00581395
0.00581395
0.00581395
0.00581395
0.00581395
0.00581395
0.00581395
0.00581395
0.00581395
0.00581395
0.00581395
0.00581395
0.00581395
0.00581395
0.00581395
0.00581395
0.00581395
0.00581395
0.00581395
0.00581395
0.00581395
0.00581395
0.00581395
0.00581395
0.00581395
0.00581395
0.00581395
0.00581395
0.00581395
0.00581395
0.00581395
0.00581395
0.00581395
0.00581395
0.00581395
0.00581395
0.00581395
0.00581395
0.00581395
0.00581395
0.00581395
0.00581395
0.00581395
0.00581395
0.00581395
0.00581395
0.00581395
0.00581395
0.00581395
0.00581395
0.00581395
0.00581395
0.00581395
0.00581395
0.00581395
0.00581395
0.00581395
0.00581395
0.00581395
0.00581395
0.00581395
0.00581395
0.00581395
0.00581395
0.00581395
0.00581395
0.00581395
0.00581395
0.00581395
0.00581395
0.00581395
0.00581395
0.00581395
0.00581395
0.00581395
0.00581395
0.00581395
0.00581395
0.00581395
0.00581395
0.00581395
0.00581395
0.00581395
0.00581395
0.00581395
0.00581395
0.00581395
0.00581395
0.00581395
0.00581395
0.00581395
0.00581395
0.00581395
0.00581395
0.00581395
0.00581395
0.00581395
0.00581395
0.00581395
0.00581395
0.00581395
0.00581395
0.00581395
0.00581395
0.00581395
0.00581395
0.00581395
0.00581395
0.00581395
0.00581395
0.00581395
0.00581395
0.00581395
0.00581395
0.00581395
0.00581395
0.00581395
0.00581395
0.00581395
0.00581395
0.00581395
0.00581395
0.00581395
0.00581395
0.00581395
0.00581395
0.00581395
0.00581395
0.00581395
0.00581395
0.00581395
0.00581395
0.00581395
0.00581395
0.00581395
0.00581395
0.00581395
0.00581395
0.00581395
0.00581395
0.00581395
0.00581395
0.00581395
0.00581395
0.00581395
0.00581395
0.00581395
0.00581395
0.00581395
0.00581395
0.00581395
0.00581395
0.00581395
0.00581395
0.00581395
0.00581395
0.00581395
0.00581395
0.00581395
0.00581395
0.00581395
0.00581395
0.00581395
0.00581395
0.00581395
0.00581395
0.00581395
0.00581395
0.00581395
0.00581395
0.00581395
0.00581395
0.00581395
0.00581395
0.00581395
0.00581395
0.00581395
0.00581395
0.00581395
0.00581395
0.00581395
0.00581395
0.00581395
0.00581395
0.00581395
0.00581395
0.00581395
0.00581395
0.00581395
0.00581395
0.00581395
0.00581395
0.00581395
0.00581395
0.00581395
0.00581395
0.00581395
0.00581395
0.00581395
0.00581395
0.00581395
0.00581395
0.00581395
0.00581395
0.00581395
0.00581395
0.00581395
0.00581395
0.00581395
0.00581395
0.00581395
0.00581395
0.00581395
0.00581395
0.00581395
0.00581395
0.00581395
0.00581395
0.00581395
0.00581395
0.00581395
0.00581395
0.00581395
0.00581395
0.00581395
0.00581395
0.00581395
0.00581395
0.00581395
0.00581395
0.00581395
0.00581395
0.00581395
0.00581395
0.00581395
0.00581395
0.00581395
0.00581395
0.00581395
0.00581395
0.00581395
0.00581395
0.00581395
0.00581395
0.00581395
0.00581395
0.00581395
0.00581395
0.00581395
0.00581395
0.00581395
0.00581395
0.00581395
0.00581395
0.00581395
0.00581395
0.00581395
0.00581395
0.00581395
0.00581395
0.00581395
0.00581395
0.00581395
0.00581395
0.00581395
0.00581395
0.00581395
0.00581395
0.00581395
0.00581395
0.00581395
0.00581395
0.00581395
0.00581395
0.00581395
0.00581395
0.00581395
0.00581395
0.00581395
0.00581395
0.00581395
0.00581395
0.00581395
0.00581395
0.00581395
0.00581395
0.00581395
0.00581395
0.00581395
0.00581395
0.00581395
0.00581395
0.00581395
0.00581395
0.00581395
0.00581395
0.00581395
0.00581395
0.00581395
0.00581395
0.00581395
0.00581395
0.00581395
0.00581395
0.00581395
0.00581395
0.00581395
0.00581395
0.00581395
0.00581395
0.00581395
0.00581395
0.00581395
0.00581395
0.00581395
0.00581395
0.00581395
0.00581395
0.00581395
0.00581395
0.00581395
0.00581395
0.00581395
0.00581395
0.00581395
0.00581395
0.00581395
0.00581395
0.00581395
0.00581395
0.00581395
0.00581395
0.00581395
0.00581395
0.00581395
0.00581395
0.00581395
0.00581395
0.00581395
0.00581395
0.00581395
0.00581395
0.00581395
0.00581395
0.00581395
0.00581395
0.00581395
0.00581395
0.00581395
0.00581395
0.00581395
0.00581395
0.00581395
0.00581395
0.00581395
0.00581395
0.00581395
0.00581395
0.00581395
0.00581395
0.00581395
0.00581395
0.00581395
0.00581395
0.00581395
0.00581395
0.00581395
0.00581395
0.00581395
0.00581395
0.00581395
0.00581395
0.00581395
0.00581395
0.00581395
0.00581395
0.00581395
0.00581395
0.00581395
0.00581395
0.00581395
0.00581395
0.00581395
0.00581395
0.00581395
0.00581395
0.00581395
0.00581395
0.00581395
0.00581395
0.00581395
0.00581395
0.00581395
0.00581395
0.00581395
0.00581395
0.00581395
0.00581395
0.00581395
0.00581395
0.00581395
0.00581395
0.00581395
0.00581395
0.00581395
0.00581395
0.00581395
0.00581395
0.00581395
0.00581395
0.00581395
0.00581395
0.00581395
0.00581395
0.00581395
0.00581395
0.00581395
0.00581395
0.00581395
0.00581395
0.00581395
0.00581395
0.00581395
0.00581395
0.00581395
0.00581395
0.00581395
0.00581395
0.00581395
0.00581395
0.00581395
0.00581395
0.00581395
0.00581395
0.00581395
0.00581395
0.00581395
0.00581395
0.00581395
0.00581395
0.00581395
0.00581395
0.00581395
0.00581395
0.00581395
0.00581395
0.00581395
0.00581395
0.00581395
0.00581395
0.00581395
0.00581395
0.00581395
0.00581395
0.00581395
0.00581395
0.00581395
0.00581395
0.00581395
0.00581395
0.00581395
0.00581395
0.00581395
0.00581395
0.00581395
0.00581395
0.00581395
0.00581395
0.00581395
0.00581395
0.00581395
0.00581395
0.00581395
0.00581395
0.00581395
0.00581395
0.00581395
0.00581395
0.00581395
0.00581395
0.00581395
0.00581395
0.00581395
0.00581395
0.00581395
0.00581395
0.00581395
0.00581395
0.00581395
0.00581395
0.00581395
0.00581395
0.00581395
0.00581395
0.00581395
0.00581395
0.00581395
0.00581395
0.00581395
0.00581395
0.00581395
0.00581395
0.00581395
0.00581395
0.00581395
0.00581395
0.00581395
0.00581395
0.00581395
0.00581395
0.00581395
0.00581395
0.00581395
0.00581395
0.00581395
0.00581395
0.00581395
0.00581395
0.00581395
0.00581395
0.00581395
0.00581395
0.00581395
0.00581395
0.00581395
0.00581395
0.00581395
0.00581395
0.00581395
0.00581395
0.00581395
0.00581395
0.00581395
0.00581395
0.00581395
0.00581395
0.00581395
0.00581395
0.00581395
0.00581395
0.00581395
0.00581395
0.00581395
0.00581395
0.00581395
0.00581395
0.00581395
0.00581395
0.00581395
0.00581395
0.00581395
0.00581395
0.00581395
0.00581395
0.00581395
0.00581395
0.00581395
0.00581395
0.00581395
0.00581395
0.00581395
0.00581395
0.00581395
0.00581395
0.00581395
0.00581395
0.00581395
0.00581395
0.00581395
0.00581395
0.00581395
0.00581395
0.00581395
0.00581395
0.00581395
0.00581395
0.00581395
0.00581395
0.00581395
0.00581395
0.00581395
0.00581395
0.00581395
0.00581395
0.00581395
0.00581395
0.00581395
0.00581395
0.00581395
0.00581395
0.00581395
0.00581395
0.00581395
0.00581395
0.00581395
0.00581395
0.00581395
0.00581395
0.00581395
0.00581395
0.00581395
0.00581395
0.00581395
0.00581395
0.00581395
0.00581395
0.00581395
0.00581395
0.00581395
0.00581395
0.00581395
0.00581395
0.00581395
0.00581395
0.00581395
0.00581395
0.00581395
0.00581395
0.00581395
0.00581395
0.00581395
0.00581395
0.00581395
0.00581395
0.00581395
0.00581395
0.00581395
0.00581395
0.00581395
0.00581395
0.00581395
0.00581395
0.00581395
0.00581395
0.00581395
0.00581395
0.00581395
0.00581395
0.00581395
0.00581395
0.00581395
0.00581395
0.00581395
0.00581395
0.00581395
0.00581395
0.00581395
0.00581395
0.00581395
0.00581395
0.00581395
0.00581395
0.00581395
0.00581395
0.00581395
0.00581395
0.00581395
0.00581395
0.00581395
0.00581395
0.00581395
0.00581395
0.00581395
0.00581395
0.00581395
0.00581395
0.00581395
0.00581395
0.00581395
0.00581395
0.00581395
0.00581395
0.00581395
0.00581395
0.00581395
0.00581395
0.00581395
0.00581395
0.00581395
0.00581395
0.00581395
0.00581395
0.00581395
0.00581395
0.00581395
0.00581395
0.00581395
0.00581395
0.00581395
0.00581395
0.00581395
0.00581395
0.00581395
0.00581395
0.00581395
0.00581395
0.00581395
0.00581395
0.00581395
0.00581395
0.00581395
0.00581395
0.00581395
0.00581395
0.00581395
0.00581395
0.00581395
0.00581395
0.00581395
0.00581395
0.00581395
0.00581395
0.00581395
0.00581395
0.00581395
0.00581395
0.00581395
0.00581395
0.00581395
0.00581395
0.00581395
0.00581395
0.00581395
0.00581395
0.00581395
0.00581395
0.00581395
0.00581395
0.00581395
0.00581395
0.00581395
0.00581395
0.00581395
0.00581395
0.00581395
0.00581395
0.00581395
0.00581395
0.00581395
0.00581395
0.00581395
0.00581395
0.00581395
0.00581395
0.00581395
0.00581395
0.00581395
0.00581395
0.00581395
0.00581395
0.00581395
0.00581395
0.00581395
0.00581395
0.00581395
0.00581395
0.00581395
0.00581395
0.00581395
0.00581395
0.00581395
0.00581395
0.00581395
0.00581395
0.00581395
0.00581395
0.00581395
0.00581395
0.00581395
0.00581395
0.00581395
0.00581395
0.00581395
0.00581395
0.00581395
0.00581395
0.00581395
0.00581395
0.00581395
0.00581395
0.00581395
0.00581395
0.00581395
0.00581395
0.00581395
0.00581395
0.00581395
0.00581395
0.00581395
0.00581395
0.00581395
0.00581395
0.00581395
0.00581395
0.00581395
0.00581395
0.00581395
0.00581395
0.00581395
0.00581395
0.00581395
0.00581395
0.00581395
0.00581395
0.00581395
0.00581395
0.00581395
0.00581395
0.00581395
0.00581395
0.00581395
0.00581395
0.00581395
0.00581395
0.00581395
0.00581395
0.00581395
0.00581395
0.00581395
0.00581395
0.00581395
0.00581395
0.00581395
0.00581395
0.00581395
0.00581395
0.00581395
0.00581395
0.00581395
0.00581395
0.00581395
0.00581395
0.00581395
0.00581395
0.00581395
0.00581395
0.00581395
0.00581395
0.00581395
0.00581395
0.00581395
0.00581395
0.00581395
0.00581395
0.00581395
0.00581395
0.00581395
0.00581395
0.00581395
0.00581395
0.00581395
0.00581395
0.00581395
0.00581395
0.00581395
0.00581395
0.00581395
0.00581395
0.00581395
0.00581395
0.00581395
0.00581395
0.00581395
0.00581395
0.00581395
0.00581395
0.00581395
0.00581395
0.00581395
0.00581395
0.00581395
0.00581395
0.00581395
0.00581395
0.00581395
0.00581395
0.00581395
0.00581395
0.00581395
0.00581395
0.00581395
0.00581395
0.00581395
0.00581395
0.00581395
0.00581395
0.00581395
0.00581395
0.00581395
0.00581395
0.00581395
0.00581395
0.00581395
0.00581395
0.00581395
0.00581395
0.00581395
0.00581395
0.00581395
0.00581395
0.00581395
0.00581395
0.00581395
0.00581395
0.00581395
0.00581395
0.00581395
0.00581395
0.00581395
0.00581395
0.00581395
0.00581395
0.00581395
0.00581395
0.00581395
0.00581395
0.00581395
0.00581395
0.00581395
0.00581395
0.00581395
0.00581395
0.00581395
0.00581395
0.00581395
0.00581395
0.00581395
0.00581395
0.00581395
0.00581395
0.00581395
0.00581395
0.00581395
0.00581395
0.00581395
0.00581395
0.00581395
0.00581395
0.00581395
0.00581395
0.00581395
0.00581395
0.00581395
0.00581395
0.00581395
0.00581395
0.00581395
0.00581395
0.00581395
0.00581395
0.00581395
0.00581395
0.00581395
0.00581395
0.00581395
0.00581395
0.00581395
0.00581395
0.00581395
0.00581395
0.00581395
0.00581395
0.00581395
0.00581395
0.00581395
0.00581395
0.00581395
0.00581395
0.00581395
0.00581395
0.00581395
0.00581395
0.00581395
0.00581395
0.00581395
0.00581395
0.00581395
0.00581395
0.00581395
0.00581395
0.00581395
0.00581395
0.00581395
0.00581395
0.00581395
0.00581395
0.00581395
0.00581395
0.00581395
0.00581395
0.00581395
0.00581395
0.00581395
0.00581395
0.00581395
0.00581395
0.00581395
0.00581395
0.00581395
0.00581395
0.00581395
0.00581395
0.00581395
0.00581395
0.00581395
0.00581395
0.00581395
0.00581395
0.00581395
0.00581395
0.00581395
0.00581395
0.00581395
0.00581395
0.00581395
0.00581395
0.00581395
0.00581395
0.00581395
0.00581395
0.00581395
0.00581395
0.00581395
0.00581395
0.00581395
0.00581395
0.00581395
0.00581395
0.00581395
0.00581395
0.00581395
0.00581395
0.00581395
0.00581395
0.00581395
0.00581395
0.00581395
0.00581395
0.00581395
0.00581395
0.00581395
0.00581395
0.00581395
0.00581395
0.00581395
0.00581395
0.00581395
0.00581395
0.00581395
0.00581395
0.00581395
0.00581395
0.00581395
0.00581395
0.00581395
0.00581395
0.00581395
0.00581395
0.00581395
0.00581395
0.00581395
0.00581395
0.00581395
0.00581395
0.00581395
0.00581395
0.00581395
0.00581395
0.00581395
0.00581395
0.00581395
0.00581395
0.00581395
0.00581395
0.00581395
0.00581395
0.00581395
0.00581395
0.00581395
0.00581395
0.00581395
0.00581395
0.00581395
0.00581395
0.00581395
0.00581395
0.00581395
0.00581395
0.00581395
0.00581395
0.00581395
0.00581395
0.00581395
0.00581395
0.00581395
0.00581395
0.00581395
0.00581395
0.00581395
0.00581395
0.00581395
0.00581395
0.00581395
0.00581395
0.00581395
0.00581395
0.00581395
0.00581395
0.00581395
0.00581395
0.00581395
0.00581395
0.00581395
0.00581395
0.00581395
0.00581395
0.00581395
0.00581395
0.00581395
0.00581395
0.00581395
0.00581395
0.00581395
0.00581395
0.00581395
0.00581395
0.00581395
0.00581395
0.00581395
0.00581395
0.00581395
0.00581395
0.00581395
0.00581395
0.00581395
0.00581395
0.00581395
0.00581395
0.00581395
0.00581395
0.00581395
0.00581395
0.00581395
0.00581395
0.00581395
0.00581395
0.00581395
0.00581395
0.00581395
0.00581395
0.00581395
0.00581395
0.00581395
0.00581395
0.00581395
0.00581395
0.00581395
0.00581395
0.00581395
0.00581395
0.00581395
0.00581395
0.00581395
0.00581395
0.00581395
0.00581395
0.00581395
0.00581395
0.00581395
0.00581395
0.00581395
0.00581395
0.00581395
0.00581395
0.00581395
0.00581395
0.00581395
0.00581395
0.00581395
0.00581395
0.00581395
0.00581395
0.00581395
0.00581395
0.00581395
0.00581395
0.00581395
0.00581395
0.00581395
0.00581395
0.00581395
0.00581395
0.00581395
0.00581395
0.00581395
0.00581395
0.00581395
0.00581395
0.00581395
0.00581395
0.00581395
0.00581395
0.00581395
0.00581395
0.00581395
0.00581395
0.00581395
0.00581395
0.00581395
0.00581395
0.00581395
0.00581395
0.00581395
0.00581395
0.00581395
0.00581395
0.00581395
0.00581395
0.00581395
0.00581395
0.00581395
0.00581395
0.00581395
0.00581395
0.00581395
0.00581395
0.00581395
0.00581395
0.00581395
0.00581395
0.00581395
0.00581395
0.00581395
0.00581395
0.00581395
0.00581395
0.00581395
0.00581395
0.00581395
0.00581395
0.00581395
0.00581395
0.00581395
0.00581395
0.00581395
0.00581395
0.00581395
0.00581395
0.00581395
0.00581395
0.00581395
0.00581395
0.00581395
0.00581395
0.00581395
0.00581395
0.00581395
0.00581395
0.00581395
0.00581395
0.00581395
0.00581395
0.00581395
0.00581395
0.00581395
0.00581395
0.00581395
0.00581395
0.00581395
0.00581395
0.00581395
0.00581395
0.00581395
0.00581395
0.00581395
0.00581395
0.00581395
0.00581395
0.00581395
0.00581395
0.00581395
0.00581395
0.00581395
0.00581395
0.00581395
0.00581395
0.00581395
0.00581395
0.00581395
0.00581395
0.00581395
0.00581395
0.00581395
0.00581395
0.00581395
0.00581395
0.00581395
0.00581395
0.00581395
0.00581395
0.00581395
0.00581395
0.00581395
0.00581395
0.00581395
0.00581395
0.00581395
0.00581395
0.00581395
0.00581395
0.00581395
0.00581395
0.00581395
0.00581395
0.00581395
0.00581395
0.00581395
0.00581395
0.00581395
0.00581395
0.00581395
0.00581395
0.00581395
0.00581395
0.00581395
0.00581395
0.00581395
0.00581395
0.00581395
0.00581395
0.00581395
0.00581395
0.00581395
0.00581395
0.00581395
0.00581395
0.00581395
0.00581395
0.00581395
0.00581395
0.00581395
0.00581395
0.00581395
0.00581395
0.00581395
0.00581395
0.00581395
0.00581395
0.00581395
0.00581395
0.00581395
0.00581395
0.00581395
0.00581395
0.00581395
0.00581395
0.00581395
0.00581395
0.00581395
0.00581395
0.00581395
0.00581395
0.00581395
0.00581395
0.00581395
0.00581395
0.00581395
0.00581395
0.00581395
0.00581395
0.00581395
0.00581395
0.00581395
0.00581395
0.00581395
0.00581395
0.00581395
0.00581395
0.00581395
0.00581395
0.00581395
0.00581395
0.00581395
0.00581395
0.00581395
0.00581395
0.00581395
0.00581395
0.00581395
0.00581395
0.00581395
0.00581395
0.00581395
0.00581395
0.00581395
0.00581395
0.00581395
0.00581395
0.00581395
0.00581395
0.00581395
0.00581395
0.00581395
0.00581395
0.00581395
0.00581395
0.00581395
0.00581395
0.00581395
0.00581395
0.00581395
0.00581395
0.00581395
0.00581395
0.00581395
0.00581395
0.00581395
0.00581395
0.00581395
0.00581395
0.00581395
0.00581395
0.00581395
0.00581395
0.00581395
0.00581395
0.00581395
0.00581395
0.00581395
0.00581395
0.00581395
0.00581395
0.00581395
0.00581395
0.00581395
0.00581395
0.00581395
0.00581395
0.00581395
0.00581395
0.00581395
0.00581395
0.00581395
0.00581395
0.00581395
0.00581395
0.00581395
0.00581395
0.00581395
0.00581395
0.00581395
0.00581395
0.00581395
0.00581395
0.00581395
0.00581395
0.00581395
0.00581395
0.00581395
0.00581395
0.00581395
0.00581395
0.00581395
0.00581395
0.00581395
0.00581395
0.00581395
0.00581395
0.00581395
0.00581395
0.00581395
0.00581395
0.00581395
0.00581395
0.00581395
0.00581395
0.00581395
0.00581395
0.00581395
0.00581395
0.00581395
0.00581395
0.00581395
0.00581395
0.00581395
0.00581395
0.00581395
0.00581395
0.00581395
0.00581395
0.00581395
0.00581395
0.00581395
0.00581395
0.00581395
0.00581395
0.00581395
0.00581395
0.00581395
0.00581395
0.00581395
0.00581395
0.00581395
0.00581395
0.00581395
0.00581395
0.00581395
0.00581395
0.00581395
0.00581395
0.00581395
0.00581395
0.00581395
0.00581395
0.00581395
0.00581395
0.00581395
0.00581395
0.00581395
0.00581395
0.00581395
0.00581395
0.00581395
0.00581395
0.00581395
0.00581395
0.00581395
0.00581395
0.00581395
0.00581395
0.00581395
0.00581395
0.00581395
0.00581395
0.00581395
0.00581395
0.00581395
0.00581395
0.00581395
0.00581395
0.00581395
0.00581395
0.00581395
0.00581395
0.00581395
0.00581395
0.00581395
0.00581395
0.00581395
0.00581395
0.00581395
0.00581395
0.00581395
0.00581395
0.00581395
0.00581395
0.00581395
0.00581395
0.00581395
0.00581395
0.00581395
0.00581395
0.00581395
0.00581395
0.00581395
0.00581395
0.00581395
0.00581395
0.00581395
0.00581395
0.00581395
0.00581395
0.00581395
0.00581395
0.00581395
0.00581395
0.00581395
0.00581395
0.00581395
0.00581395
0.00581395
0.00581395
0.00581395
0.00581395
0.00581395
0.00581395
0.00581395
0.00581395
0.00581395
0.00581395
0.00581395
0.00581395
0.00581395
0.00581395
0.00581395
0.00581395
0.00581395
0.00581395
0.00581395
0.00581395
0.00581395
0.00581395
0.00581395
0.00581395
0.00581395
0.00581395
0.00581395
0.00581395
0.00581395
0.00581395
0.00581395
0.00581395
0.00581395
0.00581395
0.00581395
0.00581395
0.00581395
0.00581395
0.00581395
0.00581395
0.00581395
0.00581395
0.00581395
0.00581395
0.00581395
0.00581395
0.00581395
0.00581395
0.00581395
0.00581395
0.00581395
0.00581395
0.00581395
0.00581395
0.00581395
0.00581395
0.00581395
0.00581395
0.00581395
0.00581395
0.00581395
0.00581395
0.00581395
0.00581395
0.00581395
0.00581395
0.00581395
0.00581395
0.00581395
0.00581395
0.00581395
0.00581395
0.00581395
0.00581395
0.00581395
0.00581395
0.00581395
0.00581395
0.00581395
0.00581395
0.00581395
0.00581395
0.00581395
0.00581395
0.00581395
0.00581395
0.00581395
0.00581395
0.00581395
0.00581395
0.00581395
0.00581395
0.00581395
0.00581395
0.00581395
0.00581395
0.00581395
0.00581395
0.00581395
0.00581395
0.00581395
0.00581395
0.00581395
0.00581395
0.00581395
0.00581395
0.00581395
0.00581395
0.00581395
0.00581395
0.00581395
0.00581395
0.00581395
0.00581395
0.00581395
0.00581395
0.00581395
0.00581395
0.00581395
0.00581395
0.00581395
0.00581395
0.00581395
0.00581395
0.00581395
0.00581395
0.00581395
0.00581395
0.00581395
0.00581395
0.00581395
0.00581395
0.00581395
0.00581395
0.00581395
0.00581395
0.00581395
0.00581395
0.00581395
0.00581395
0.00581395
0.00581395
0.00581395
0.00581395
0.00581395
0.00581395
0.00581395
0.00581395
0.00581395
0.00581395
0.00581395
0.00581395
0.00581395
0.00581395
0.00581395
0.00581395
0.00581395
0.00581395
0.00581395
0.00581395
0.00581395
0.00581395
0.00581395
0.00581395
0.00581395
0.00581395
0.00581395
0.00581395
0.00581395
0.00581395
0.00581395
0.00581395
0.00581395
0.00581395
0.00581395
0.00581395
0.00581395
0.00581395
0.00581395
0.00581395
0.00581395
0.00581395
0.00581395
0.00581395
0.00581395
0.00581395
0.00581395
0.00581395
0.00581395
0.00581395
0.00581395
0.00581395
0.00581395
0.00581395
0.00581395
0.00581395
0.00581395
0.00581395
0.00581395
0.00581395
0.00581395
0.00581395
0.00581395
0.00581395
0.00581395
0.00581395
0.00581395
0.00581395
0.00581395
0.00581395
0.00581395
0.00581395
0.00581395
0.00581395
0.00581395
0.00581395
0.00581395
0.00581395
0.00581395
0.00581395
0.00581395
0.00581395
0.00581395
0.00581395
0.00581395
0.00581395
0.00581395
0.00581395
0.00581395
0.00581395
0.00581395
0.00581395
0.00581395
0.00581395
0.00581395
0.00581395
0.00581395
0.00581395
0.00581395
0.00581395
0.00581395
0.00581395
0.00581395
0.00581395
0.00581395
0.00581395
0.00581395
0.00581395
0.00581395
0.00581395
0.00581395
0.00581395
0.00581395
0.00581395
0.00581395
0.00581395
0.00581395
0.00581395
0.00581395
0.00581395
0.00581395
0.00581395
0.00581395
0.00581395
0.00581395
0.00581395
0.00581395
0.00581395
0.00581395
0.00581395
0.00581395
0.00581395
0.00581395
0.00581395
0.00581395
0.00581395
0.00581395
0.00581395
0.00581395
0.00581395
0.00581395
0.00581395
0.00581395
0.00581395
0.00581395
0.00581395
0.00581395
0.00581395
0.00581395
0.00581395
0.00581395
0.00581395
0.00581395
0.00581395
0.00581395
0.00581395
0.00581395
0.00581395
0.00581395
0.00581395
0.00581395
0.00581395
0.00581395
0.00581395
0.00581395
0.00581395
0.00581395
0.00581395
0.00581395
0.00581395
0.00581395
0.00581395
0.00581395
0.00581395
0.00581395
0.00581395
0.00581395
0.00581395
0.00581395
0.00581395
0.00581395
0.00581395
0.00581395
0.00581395
0.00581395
0.00581395
0.00581395
0.00581395
0.00581395
0.00581395
0.00581395
0.00581395
0.00581395
0.00581395
0.00581395
0.00581395
0.00581395
0.00581395
0.00581395
0.00581395
0.00581395
0.00581395
0.00581395
0.00581395
0.00581395
0.00581395
0.00581395
0.00581395
0.00581395
0.00581395
0.00581395
0.00581395
0.00581395
0.00581395
0.00581395
0.00581395
0.00581395
0.00581395
0.00581395
0.00581395
0.00581395
0.00581395
0.00581395
0.00581395
0.00581395
0.00581395
0.00581395
0.00581395
0.00581395
0.00581395
0.00581395
0.00581395
0.00581395
0.00581395
0.00581395
0.00581395
0.00581395
0.00581395
0.00581395
0.00581395
0.00581395
0.00581395
0.00581395
0.00581395
0.00581395
0.00581395
0.00581395
0.00581395
0.00581395
0.00581395
0.00581395
0.00581395
0.00581395
0.00581395
0.00581395
0.00581395
0.00581395
0.00581395
0.00581395
0.00581395
0.00581395
0.00581395
0.00581395
0.00581395
0.00581395
0.00581395
0.00581395
0.00581395
0.00581395
0.00581395
0.00581395
0.00581395
0.00581395
0.00581395
0.00581395
0.00581395
0.00581395
0.00581395
0.00581395
0.00581395
0.00581395
0.00581395
0.00581395
0.00581395
0.00581395
0.00581395
0.00581395
0.00581395
0.00581395
0.00581395
0.00581395
0.00581395
0.00581395
0.00581395
0.00581395
0.00581395
0.00581395
0.00581395
0.00581395
0.00581395
0.00581395
0.00581395
0.00581395
0.00581395
0.00581395
0.00581395
0.00581395
0.00581395
0.00581395
0.00581395
0.00581395
0.00581395
0.00581395
0.00581395
0.00581395
0.00581395
0.00581395
0.00581395
0.00581395
0.00581395
0.00581395
0.00581395
0.00581395
0.00581395
0.00581395
0.00581395
0.00581395
0.00581395
0.00581395
0.00581395
0.00581395
0.00581395
0.00581395
0.00581395
0.00581395
0.00581395
0.00581395
0.00581395
0.00581395
0.00581395
0.00581395
0.00581395
0.00581395
0.00581395
0.00581395
0.00581395
0.00581395
0.00581395
0.00581395
0.00581395
0.00581395
0.00581395
0.00581395
0.00581395
0.00581395
0.00581395
0.00581395
0.00581395
0.00581395
0.00581395
0.00581395
0.00581395
0.00581395
0.00581395
0.00581395
0.00581395
0.00581395
0.00581395
0.00581395
0.00581395
0.00581395
0.00581395
0.00581395
0.00581395
0.00581395
0.00581395
0.00581395
0.00581395
0.00581395
0.00581395
0.00581395
0.00581395
0.00581395
0.00581395
0.00581395
0.00581395
0.00581395
0.00581395
0.00581395
0.00581395
0.00581395
0.00581395
0.00581395
0.00581395
0.00581395
0.00581395
0.00581395
0.00581395
0.00581395
0.00581395
0.00581395
0.00581395
0.00581395
0.00581395
0.00581395
0.00581395
0.00581395
0.00581395
0.00581395
0.00581395
0.00581395
0.00581395
0.00581395
0.00581395
0.00581395
0.00581395
0.00581395
0.00581395
0.00581395
0.00581395
0.00581395
0.00581395
0.00581395
0.00581395
0.00581395
0.00581395
0.00581395
0.00581395
0.00581395
0.00581395
0.00581395
0.00581395
0.00581395
0.00581395
0.00581395
0.00581395
0.00581395
0.00581395
0.00581395
0.00581395
0.00581395
0.00581395
0.00581395
0.00581395
0.00581395
0.00581395
0.00581395
0.00581395
0.00581395
0.00581395
0.00581395
0.00581395
0.00581395
0.00581395
0.00581395
0.00581395
0.00581395
0.00581395
0.00581395
0.00581395
0.00581395
0.00581395
0.00581395
0.00581395
0.00581395
0.00581395
0.00581395
0.00581395
0.00581395
0.00581395
0.00581395
0.00581395
0.00581395
0.00581395
0.00581395
0.00581395
0.00581395
0.00581395
0.00581395
0.00581395
0.00581395
0.00581395
0.00581395
0.00581395
0.00581395
0.00581395
0.00581395
0.00581395
0.00581395
0.00581395
0.00581395
0.00581395
0.00581395
0.00581395
0.00581395
0.00581395
0.00581395
0.00581395
0.00581395
0.00581395
0.00581395
0.00581395
0.00581395
0.00581395
0.00581395
0.00581395
0.00581395
0.00581395
0.00581395
0.00581395
0.00581395
0.00581395
0.00581395
0.00581395
0.00581395
0.00581395
0.00581395
0.00581395
0.00581395
0.00581395
0.00581395
0.00581395
0.00581395
0.00581395
0.00581395
0.00581395
0.00581395
0.00581395
0.00581395
0.00581395
0.00581395
0.00581395
0.00581395
0.00581395
0.00581395
0.00581395
0.00581395
0.00581395
0.00581395
0.00581395
0.00581395
0.00581395
0.00581395
0.00581395
0.00581395
0.00581395
0.00581395
0.00581395
0.00581395
0.00581395
0.00581395
0.00581395
0.00581395
0.00581395
0.00581395
0.00581395
0.00581395
0.00581395
0.00581395
0.00581395
0.00581395
0.00581395
0.00581395
0.00581395
0.00581395
0.00581395
0.00581395
0.00581395
0.00581395
0.00581395
0.00581395
0.00581395
0.00581395
0.00581395
0.00581395
0.00581395
0.00581395
0.00581395
0.00581395
0.00581395
0.00581395
0.00581395
0.00581395
0.00581395
0.00581395
0.00581395
0.00581395
0.00581395
0.00581395
0.00581395
0.00581395
0.00581395
0.00581395
0.00581395
0.00581395
0.00581395
0.00581395
0.00581395
0.00581395
0.00581395
0.00581395
0.00581395
0.00581395
0.00581395
0.00581395
0.00581395
0.00581395
0.00581395
0.00581395
0.00581395
0.00581395
0.00581395
0.00581395
0.00581395
0.00581395
0.00581395
0.00581395
0.00581395
0.00581395
0.00581395
0.00581395
0.00581395
0.00581395
0.00581395
0.00581395
0.00581395
0.00581395
0.00581395
0.00581395
0.00581395
0.00581395
0.00581395
0.00581395
0.00581395
0.00581395
0.00581395
0.00581395
0.00581395
0.00581395
0.00581395
0.00581395
0.00581395
0.00581395
0.00581395
0.00581395
0.00581395
0.00581395
0.00581395
0.00581395
0.00581395
0.00581395
0.00581395
0.00581395
0.00581395
0.00581395
0.00581395
0.00581395
0.00581395
0.00581395
0.00581395
0.00581395
0.00581395
0.00581395
0.00581395
0.00581395
0.00581395
0.00581395
0.00581395
0.00581395
0.00581395
0.00581395
0.00581395
0.00581395
0.00581395
0.00581395
0.00581395
0.00581395
0.00581395
0.00581395
0.00581395
0.00581395
0.00581395
0.00581395
0.00581395
0.00581395
0.00581395
0.00581395
0.00581395
0.00581395
0.00581395
0.00581395
0.00581395
0.00581395
0.00581395
0.00581395
0.00581395
0.00581395
0.00581395
0.00581395
0.00581395
0.00581395
0.00581395
0.00581395
0.00581395
0.00581395
0.00581395
0.00581395
0.00581395
0.00581395
0.00581395
0.00581395
0.00581395
0.00581395
0.00581395
0.00581395
0.00581395
0.00581395
0.00581395
0.00581395
0.00581395
0.00581395
0.00581395
0.00581395
0.00581395
0.00581395
0.00581395
0.00581395
0.00581395
0.00581395
0.00581395
0.00581395
0.00581395
0.00581395
0.00581395
0.00581395
0.00581395
0.00581395
0.00581395
0.00581395
0.00581395
0.00581395
0.00581395
0.00581395
0.00581395
0.00581395
0.00581395
0.00581395
0.00581395
0.00581395
0.00581395
0.00581395
0.00581395
0.00581395
0.00581395
0.00581395
0.00581395
0.00581395
0.00581395
0.00581395
0.00581395
0.00581395
0.00581395
0.00581395
0.00581395
0.00581395
0.00581395
0.00581395
0.00581395
0.00581395
0.00581395
0.00581395
0.00581395
0.00581395
0.00581395
0.00581395
0.00581395
0.00581395
0.00581395
0.00581395
0.00581395
0.00581395
0.00581395
0.00581395
0.00581395
0.00581395
0.00581395
0.00581395
0.00581395
0.00581395
0.00581395
0.00581395
0.00581395
0.00581395
0.00581395
0.00581395
0.00581395
0.00581395
0.00581395
0.00581395
0.00581395
0.00581395
0.00581395
0.00581395
0.00581395
0.00581395
0.00581395
0.00581395
0.00581395
0.00581395
0.00581395
0.00581395
0.00581395
0.00581395
0.00581395
0.00581395
0.00581395
0.00581395
0.00581395
0.00581395
0.00581395
0.00581395
0.00581395
0.00581395
0.00581395
0.00581395
0.00581395
0.00581395
0.00581395
0.00581395
0.00581395
0.00581395
0.00581395
0.00581395
0.00581395
0.00581395
0.00581395
0.00581395
0.00581395
0.00581395
0.00581395
0.00581395
0.00581395
0.00581395
0.00581395
0.00581395
0.00581395
0.00581395
0.00581395
0.00581395
0.00581395
0.00581395
0.00581395
0.00581395
0.00581395
0.00581395
0.00581395
0.00581395
0.00581395
0.00581395
0.00581395
0.00581395
0.00581395
0.00581395
0.00581395
0.00581395
0.00581395
0.00581395
0.00581395
0.00581395
0.00581395
0.00581395
0.00581395
0.00581395
0.00581395
0.00581395
0.00581395
0.00581395
0.00581395
0.00581395
0.00581395
0.00581395
0.00581395
0.00581395
0.00581395
0.00581395
0.00581395
0.00581395
0.00581395
0.00581395
0.00581395
0.00581395
0.00581395
0.00581395
0.00581395
0.00581395
0.00581395
0.00581395
0.00581395
0.00581395
0.00581395
0.00581395
0.00581395
0.00581395
0.00581395
0.00581395
0.00581395
0.00581395
0.00581395
0.00581395
0.00581395
0.00581395
0.00581395
0.00581395
0.00581395
0.00581395
0.00581395
0.00581395
0.00581395
0.00581395
0.00581395
0.00581395
0.00581395
0.00581395
0.00581395
0.00581395
0.00581395
0.00581395
0.00581395
0.00581395
0.00581395
0.00581395
0.00581395
0.00581395
0.00581395
0.00581395
0.00581395
0.00581395
0.00581395
0.00581395
0.00581395
0.00581395
0.00581395
0.00581395
0.00581395
0.00581395
0.00581395
0.00581395
0.00581395
0.00581395
0.00581395
0.00581395
0.00581395
0.00581395
0.00581395
0.00581395
0.00581395
0.00581395
0.00581395
0.00581395
0.00581395
0.00581395
0.00581395
0.00581395
0.00581395
0.00581395
0.00581395
0.00581395
0.00581395
0.00581395
0.00581395
0.00581395
0.00581395
0.00581395
0.00581395
0.00581395
0.00581395
0.00581395
0.00581395
0.00581395
0.00581395
0.00581395
0.00581395
0.00581395
0.00581395
0.00581395
0.00581395
0.00581395
0.00581395
0.00581395
0.00581395
0.00581395
0.00581395
0.00581395
0.00581395
0.00581395
0.00581395
0.00581395
0.00581395
0.00581395
0.00581395
0.00581395
0.00581395
0.00581395
0.00581395
0.00581395
0.00581395
0.00581395
0.00581395
0.00581395
0.00581395
0.00581395
0.00581395
0.00581395
0.00581395
0.00581395
0.00581395
0.00581395
0.00581395
0.00581395
0.00581395
0.00581395
0.00581395
0.00581395
0.00581395
0.00581395
0.00581395
0.00581395
0.00581395
0.00581395
0.00581395
0.00581395
0.00581395
0.00581395
0.00581395
0.00581395
0.00581395
0.00581395
0.00581395
0.00581395
0.00581395
0.00581395
0.00581395
0.00581395
0.00581395
0.00581395
0.00581395
0.00581395
0.00581395
0.00581395
0.00581395
0.00581395
0.00581395
0.00581395
0.00581395
0.00581395
0.00581395
0.00581395
0.00581395
0.00581395
0.00581395
0.00581395
0.00581395
0.00581395
0.00581395
0.00581395
0.00581395
0.00581395
0.00581395
0.00581395
0.00581395
0.00581395
0.00581395
0.00581395
0.00581395
0.00581395
0.00581395
0.00581395
0.00581395
0.00581395
0.00581395
0.00581395
0.00581395
0.00581395
0.00581395
0.00581395
0.00581395
0.00581395
0.00581395
0.00581395
0.00581395
0.00581395
0.00581395
0.00581395
0.00581395
0.00581395
0.00581395
0.00581395
0.00581395
0.00581395
0.00581395
0.00581395
0.00581395
0.00581395
0.00581395
0.00581395
0.00581395
0.00581395
0.00581395
0.00581395
0.00581395
0.00581395
0.00581395
0.00581395
0.00581395
0.00581395
0.00581395
0.00581395
0.00581395
0.00581395
0.00581395
0.00581395
0.00581395
0.00581395
0.00581395
0.00581395
0.00581395
0.00581395
0.00581395
0.00581395
0.00581395
0.00581395
0.00581395
0.00581395
0.00581395
0.00581395
0.00581395
0.00581395
0.00581395
0.00581395
0.00581395
0.00581395
0.00581395
0.00581395
0.00581395
0.00581395
0.00581395
0.00581395
0.00581395
0.00581395
0.00581395
0.00581395
0.00581395
0.00581395
0.00581395
0.00581395
0.00581395
0.00581395
0.00581395
0.00581395
0.00581395
0.00581395
0.00581395
0.00581395
0.00581395
0.00581395
0.00581395
0.00581395
0.00581395
0.00581395
0.00581395
0.00581395
0.00581395
0.00581395
0.00581395
0.00581395
0.00581395
0.00581395
0.00581395
0.00581395
0.00581395
0.00581395
0.00581395
0.00581395
0.00581395
0.00581395
0.00581395
0.00581395
0.00581395
0.00581395
0.00581395
0.00581395
0.00581395
0.00581395
0.00581395
0.00581395
0.00581395
0.00581395
0.00581395
0.00581395
0.00581395
0.00581395
0.00581395
0.00581395
0.00581395
0.00581395
0.00581395
0.00581395
0.00581395
0.00581395
0.00581395
0.00581395
0.00581395
0.00581395
0.00581395
0.00581395
0.00581395
0.00581395
0.00581395
0.00581395
0.00581395
0.00581395
0.00581395
0.00581395
0.00581395
0.00581395
0.00581395
0.00581395
0.00581395
0.00581395
0.00581395
0.00581395
0.00581395
0.00581395
0.00581395
0.00581395
0.00581395
0.00581395
0.00581395
0.00581395
0.00581395
0.00581395
0.00581395
0.00581395
0.00581395
0.00581395
0.00581395
0.00581395
0.00581395
0.00581395
0.00581395
0.00581395
0.00581395
0.00581395
0.00581395
0.00581395
0.00581395
0.00581395
0.00581395
0.00581395
0.00581395
0.00581395
0.00581395
0.00581395
0.00581395
0.00581395
0.00581395
0.00581395
0.00581395
0.00581395
0.00581395
0.00581395
0.00581395
0.00581395
0.00581395
0.00581395
0.00581395
0.00581395
0.00581395
0.00581395
0.00581395
0.00581395
0.00581395
0.00581395
0.00581395
0.00581395
0.00581395
0.00581395
0.00581395
0.00581395
0.00581395
0.00581395
0.00581395
0.00581395
0.00581395
0.00581395
0.00581395
0.00581395
0.00581395
0.00581395
0.00581395
0.00581395
0.00581395
0.00581395
0.00581395
0.00581395
0.00581395
0.00581395
0.00581395
0.00581395
0.00581395
0.00581395
0.00581395
0.00581395
0.00581395
0.00581395
0.00581395
0.00581395
0.00581395
0.00581395
0.00581395
0.00581395
0.00581395
0.00581395
0.00581395
0.00581395
0.00581395
0.00581395
0.00581395
0.00581395
0.00581395
0.00581395
0.00581395
0.00581395
0.00581395
0.00581395
0.00581395
0.00581395
0.00581395
0.00581395
0.00581395
0.00581395
0.00581395
0.00581395
0.00581395
0.00581395
0.00581395
0.00581395
0.00581395
0.00581395
0.00581395
0.00581395
0.00581395
0.00581395
0.00581395
0.00581395
0.00581395
0.00581395
0.00581395
0.00581395
0.00581395
0.00581395
0.00581395
0.00581395
0.00581395
0.00581395
0.00581395
0.00581395
0.00581395
0.00581395
0.00581395
0.00581395
0.00581395
0.00581395
0.00581395
0.00581395
0.00581395
0.00581395
0.00581395
0.00581395
0.00581395
0.00581395
0.00581395
0.00581395
0.00581395
0.00581395
0.00581395
0.00581395
0.00581395
0.00581395
0.00581395
0.00581395
0.00581395
0.00581395
0.00581395
0.00581395
0.00581395
0.00581395
0.00581395
0.00581395
0.00581395
0.00581395
0.00581395
0.00581395
0.00581395
0.00581395
0.00581395
0.00581395
0.00581395
0.00581395
0.00581395
0.00581395
0.00581395
0.00581395
0.00581395
0.00581395
0.00581395
0.00581395
0.00581395
0.00581395
0.00581395
0.00581395
0.00581395
0.00581395
0.00581395
0.00581395
0.00581395
0.00581395
0.00581395
0.00581395
0.00581395
0.00581395
0.00581395
0.00581395
0.00581395
0.00581395
0.00581395
0.00581395
0.00581395
0.00581395
0.00581395
0.00581395
0.00581395
0.00581395
0.00581395
0.00581395
0.00581395
0.00581395
0.00581395
0.00581395
0.00581395
0.00581395
0.00581395
0.00581395
0.00581395
0.00581395
0.00581395
0.00581395
0.00581395
0.00581395
0.00581395
0.00581395
0.00581395
0.00581395
0.00581395
0.00581395
0.00581395
0.00581395
0.00581395
0.00581395
0.00581395
0.00581395
0.00581395
0.00581395
0.00581395
0.00581395
0.00581395
0.00581395
0.00581395
0.00581395
0.00581395
0.00581395
0.00581395
0.00581395
0.00581395
0.00581395
0.00581395
0.00581395
0.00581395
0.00581395
0.00581395
0.00581395
0.00581395
0.00581395
0.00581395
0.00581395
0.00581395
0.00581395
0.00581395
0.00581395
0.00581395
0.00581395
0.00581395
0.00581395
0.00581395
0.00581395
0.00581395
0.00581395
0.00581395
0.00581395
0.00581395
0.00581395
0.00581395
0.00581395
0.00581395
0.00581395
0.00581395
0.00581395
0.00581395
0.00581395
0.00581395
0.00581395
0.00581395
0.00581395
0.00581395
0.00581395
0.00581395
0.00581395
0.00581395
0.00581395
0.00581395
0.00581395
0.00581395
0.00581395
0.00581395
0.00581395
0.00581395
0.00581395
0.00581395
0.00581395
0.00581395
0.00581395
0.00581395
0.00581395
0.00581395
0.00581395
0.00581395
0.00581395
0.00581395
0.00581395
0.00581395
0.00581395
0.00581395
0.00581395
0.00581395
0.00581395
0.00581395
0.00581395
0.00581395
0.00581395
0.00581395
0.00581395
0.00581395
0.00581395
0.00581395
0.00581395
0.00581395
0.00581395
0.00581395
0.00581395
0.00581395
0.00581395
0.00581395
0.00581395
0.00581395
0.00581395
0.00581395
0.00581395
0.00581395
0.00581395
0.00581395
0.00581395
0.00581395
0.00581395
0.00581395
0.00581395
0.00581395
0.00581395
0.00581395
0.00581395
0.00581395
0.00581395
0.00581395
0.00581395
0.00581395
0.00581395
0.00581395
0.00581395
0.00581395
0.00581395
0.00581395
0.00581395
0.00581395
0.00581395
0.00581395
0.00581395
0.00581395
0.00581395
0.00581395
0.00581395
0.00581395
0.00581395
0.00581395
0.00581395
0.00581395
0.00581395
0.00581395
0.00581395
0.00581395
0.00581395
0.00581395
0.00581395
0.00581395
0.00581395
0.00581395
0.00581395
0.00581395
0.00581395
0.00581395
0.00581395
0.00581395
0.00581395
0.00581395
0.00581395
0.00581395
0.00581395
0.00581395
0.00581395
0.00581395
0.00581395
0.00581395
0.00581395
0.00581395
0.00581395
0.00581395
0.00581395
0.00581395
0.00581395
0.00581395
0.00581395
0.00581395
0.00581395
0.00581395
0.00581395
0.00581395
0.00581395
0.00581395
0.00581395
0.00581395
0.00581395
0.00581395
0.00581395
0.00581395
0.00581395
0.00581395
0.00581395
0.00581395
0.00581395
0.00581395
0.00581395
0.00581395
0.00581395
0.00581395
0.00581395
0.00581395
0.00581395
0.00581395
0.00581395
0.00581395
0.00581395
0.00581395
0.00581395
0.00581395
0.00581395
0.00581395
0.00581395
0.00581395
0.00581395
0.00581395
0.00581395
0.00581395
0.00581395
0.00581395
0.00581395
0.00581395
0.00581395
0.00581395
0.00581395
0.00581395
0.00581395
0.00581395
0.00581395
0.00581395
0.00581395
0.00581395
0.00581395
0.00581395
0.00581395
0.00581395
0.00581395
0.00581395
0.00581395
0.00581395
0.00581395
0.00581395
0.00581395
0.00581395
0.00581395
0.00581395
0.00581395
0.00581395
0.00581395
0.00581395
0.00581395
0.00581395
0.00581395
0.00581395
0.00581395
0.00581395
0.00581395
0.00581395
0.00581395
0.00581395
0.00581395
0.00581395
0.00581395
0.00581395
0.00581395
0.00581395
0.00581395
0.00581395
0.00581395
0.00581395
0.00581395
0.00581395
0.00581395
0.00581395
0.00581395
0.00581395
0.00581395
0.00581395
0.00581395
0.00581395
0.00581395
0.00581395
0.00581395
0.00581395
0.00581395
0.00581395
0.00581395
0.00581395
0.00581395
0.00581395
0.00581395
0.00581395
0.00581395
0.00581395
0.00581395
0.00581395
0.00581395
0.00581395
0.00581395
0.00581395
0.00581395
0.00581395
0.00581395
0.00581395
0.00581395
0.00581395
0.00581395
0.00581395
0.00581395
0.00581395
0.00581395
0.00581395
0.00581395
0.00581395
0.00581395
0.00581395
0.00581395
0.00581395
0.00581395
0.00581395
0.00581395
0.00581395
0.00581395
0.00581395
0.00581395
0.00581395
0.00581395
0.00581395
0.00581395
0.00581395
0.00581395
0.00581395
0.00581395
0.00581395
0.00581395
0.00581395
0.00581395
0.00581395
0.00581395
0.00581395
0.00581395
0.00581395
0.00581395
0.00581395
0.00581395
0.00581395
0.00581395
0.00581395
0.00581395
0.00581395
0.00581395
0.00581395
0.00581395
0.00581395
0.00581395
0.00581395
0.00581395
0.00581395
0.00581395
0.00581395
0.00581395
0.00581395
0.00581395
0.00581395
0.00581395
0.00581395
0.00581395
0.00581395
0.00581395
0.00581395
0.00581395
0.00581395
0.00581395
0.00581395
0.00581395
0.00581395
0.00581395
0.00581395
0.00581395
0.00581395
0.00581395
0.00581395
0.00581395
0.00581395
0.00581395
0.00581395
0.00581395
0.00581395
0.00581395
0.00581395
0.00581395
0.00581395
0.00581395
0.00581395
0.00581395
0.00581395
0.00581395
0.00581395
0.00581395
0.00581395
0.00581395
0.00581395
0.00581395
0.00581395
0.00581395
0.00581395
0.00581395
0.00581395
0.00581395
0.00581395
0.00581395
0.00581395
0.00581395
0.00581395
0.00581395
0.00581395
0.00581395
0.00581395
0.00581395
0.00581395
0.00581395
0.00581395
0.00581395
0.00581395
0.00581395
0.00581395
0.00581395
0.00581395
0.00581395
0.00581395
0.00581395
0.00581395
0.00581395
0.00581395
0.00581395
0.00581395
0.00581395
0.00581395
0.00581395
0.00581395
0.00581395
0.00581395
0.00581395
0.00581395
0.00581395
0.00581395
0.00581395
0.00581395
0.00581395
0.00581395
0.00581395
0.00581395
0.00581395
0.00581395
0.00581395
0.00581395
0.00581395
0.00581395
0.00581395
0.00581395
0.00581395
0.00581395
0.00581395
0.00581395
0.00581395
0.00581395
0.00581395
0.00581395
0.00581395
0.00581395
0.00581395
0.00581395
0.00581395
0.00581395
0.00581395
0.00581395
0.00581395
0.00581395
0.00581395
0.00581395
0.00581395
0.00581395
0.00581395
0.00581395
0.00581395
0.00581395
0.00581395
0.00581395
0.00581395
0.00581395
0.00581395
0.00581395
0.00581395
0.00581395
0.00581395
0.00581395
0.00581395
0.00581395
0.00581395
0.00581395
0.00581395
0.00581395
0.00581395
0.00581395
0.00581395
0.00581395
0.00581395
0.00581395
0.00581395
0.00581395
0.00581395
0.00581395
0.00581395
0.00581395
0.00581395
0.00581395
0.00581395
0.00581395
0.00581395
0.00581395
0.00581395
0.00581395
0.00581395
0.00581395
0.00581395
0.00581395
0.00581395
0.00581395
0.00581395
0.00581395
0.00581395
0.00581395
0.00581395
0.00581395
0.00581395
0.00581395
0.00581395
0.00581395
0.00581395
0.00581395
0.00581395
0.00581395
0.00581395
0.00581395
0.00581395
0.00581395
0.00581395
0.00581395
0.00581395
0.00581395
0.00581395
0.00581395
0.00581395
0.00581395
0.00581395
0.00581395
0.00581395
0.00581395
0.00581395
0.00581395
0.00581395
0.00581395
0.00581395
0.00581395
0.00581395
0.00581395
0.00581395
0.00581395
0.00581395
0.00581395
0.00581395
0.00581395
0.00581395
0.00581395
0.00581395
0.00581395
0.00581395
0.00581395
0.00581395
0.00581395
0.00581395
0.00581395
0.00581395
0.00581395
0.00581395
0.00581395
0.00581395
0.00581395
0.00581395
0.00581395
0.00581395
0.00581395
0.00581395
0.00581395
0.00581395
0.00581395
0.00581395
0.00581395
0.00581395
0.00581395
0.00581395
0.00581395
0.00581395
0.00581395
0.00581395
0.00581395
0.00581395
0.00581395
0.00581395
0.00581395
0.00581395
0.00581395
0.00581395
0.00581395
0.00581395
0.00581395
0.00581395
0.00581395
0.00581395
0.00581395
0.00581395
0.00581395
0.00581395
0.00581395
0.00581395
0.00581395
0.00581395
0.00581395
0.00581395
0.00581395
0.00581395
0.00581395
0.00581395
0.00581395
0.00581395
0.00581395
0.00581395
0.00581395
0.00581395
0.00581395
0.00581395
0.00581395
0.00581395
0.00581395
0.00581395
0.00581395
0.00581395
0.00581395
0.00581395
0.00581395
0.00581395
0.00581395
0.00581395
0.00581395
0.00581395
0.00581395
0.00581395
0.00581395
0.00581395
0.00581395
0.00581395
0.00581395
0.00581395
0.00581395
0.00581395
0.00581395
0.00581395
0.00581395
0.00581395
0.00581395
0.00581395
0.00581395
0.00581395
0.00581395
0.00581395
0.00581395
0.00581395
0.00581395
0.00581395
0.00581395
0.00581395
0.00581395
0.00581395
0.00581395
0.00581395
0.00581395
0.00581395
0.00581395
0.00581395
0.00581395
0.00581395
0.00581395
0.00581395
0.00581395
0.00581395
0.00581395
0.00581395
0.00581395
0.00581395
0.00581395
0.00581395
0.00581395
0.00581395
0.00581395
0.00581395
0.00581395
0.00581395
0.00581395
0.00581395
0.00581395
0.00581395
0.00581395
0.00581395
0.00581395
0.00581395
0.00581395
0.00581395
0.00581395
0.00581395
0.00581395
0.00581395
0.00581395
0.00581395
0.00581395
0.00581395
0.00581395
0.00581395
0.00581395
0.00581395
0.00581395
0.00581395
0.00581395
0.00581395
0.00581395
0.00581395
0.00581395
0.00581395
0.00581395
0.00581395
0.00581395
0.00581395
0.00581395
0.00581395
0.00581395
0.00581395
0.00581395
0.00581395
0.00581395
0.00581395
0.00581395
0.00581395
0.00581395
0.00581395
0.00581395
0.00581395
0.00581395
0.00581395
0.00581395
0.00581395
0.00581395
0.00581395
0.00581395
0.00581395
0.00581395
0.00581395
0.00581395
0.00581395
0.00581395
0.00581395
0.00581395
0.00581395
0.00581395
0.00581395
0.00581395
0.00581395
0.00581395
0.00581395
0.00581395
0.00581395
0.00581395
0.00581395
0.00581395
0.00581395
0.00581395
0.00581395
0.00581395
0.00581395
0.00581395
0.00581395
0.00581395
0.00581395
0.00581395
0.00581395
0.00581395
0.00581395
0.00581395
0.00581395
0.00581395
0.00581395
0.00581395
0.00581395
0.00581395
0.00581395
0.00581395
0.00581395
0.00581395
0.00581395
0.00581395
0.00581395
0.00581395
0.00581395
0.00581395
0.00581395
0.00581395
0.00581395
0.00581395
0.00581395
0.00581395
0.00581395
0.00581395
0.00581395
0.00581395
0.00581395
0.00581395
0.00581395
0.00581395
0.00581395
0.00581395
0.00581395
0.00581395
0.00581395
0.00581395
0.00581395
0.00581395
0.00581395
0.00581395
0.00581395
0.00581395
0.00581395
0.00581395
0.00581395
0.00581395
0.00581395
0.00581395
0.00581395
0.00581395
0.00581395
0.00581395
0.00581395
0.00581395
0.00581395
0.00581395
0.00581395
0.00581395
0.00581395
0.00581395
0.00581395
0.00581395
0.00581395
0.00581395
0.00581395
0.00581395
0.00581395
0.00581395
0.00581395
0.00581395
0.00581395
0.00581395
0.00581395
0.00581395
0.00581395
0.00581395
0.00581395
0.00581395
0.00581395
0.00581395
0.00581395
0.00581395
0.00581395
0.00581395
0.00581395
0.00581395
0.00581395
0.00581395
0.00581395
0.00581395
0.00581395
0.00581395
0.00581395
0.00581395
0.00581395
0.00581395
0.00581395
0.00581395
0.00581395
0.00581395
0.00581395
0.00581395
0.00581395
0.00581395
0.00581395
0.00581395
0.00581395
0.00581395
0.00581395
0.00581395
0.00581395
0.00581395
0.00581395
0.00581395
0.00581395
0.00581395
0.00581395
0.00581395
0.00581395
0.00581395
0.00581395
0.00581395
0.00581395
0.00581395
0.00581395
0.00581395
0.00581395
0.00581395
0.00581395
0.00581395
0.00581395
0.00581395
0.00581395
0.00581395
0.00581395
0.00581395
0.00581395
0.00581395
0.00581395
0.00581395
0.00581395
0.00581395
0.00581395
0.00581395
0.00581395
0.00581395
0.00581395
0.00581395
0.00581395
0.00581395
0.00581395
0.00581395
0.00581395
0.00581395
0.00581395
0.00581395
0.00581395
0.00581395
0.00581395
0.00581395
0.00581395
0.00581395
0.00581395
0.00581395
0.00581395
0.00581395
0.00581395
0.00581395
0.00581395
0.00581395
0.00581395
0.00581395
0.00581395
0.00581395
0.00581395
0.00581395
0.00581395
0.00581395
0.00581395
0.00581395
0.00581395
0.00581395
0.00581395
0.00581395
0.00581395
0.00581395
0.00581395
0.00581395
0.00581395
0.00581395
0.00581395
0.00581395
0.00581395
0.00581395
0.00581395
0.00581395
0.00581395
0.00581395
0.00581395
0.00581395
0.00581395
0.00581395
0.00581395
0.00581395
0.00581395
0.00581395
0.00581395
0.00581395
0.00581395
0.00581395
0.00581395
0.00581395
0.00581395
0.00581395
0.00581395
0.00581395
0.00581395
0.00581395
0.00581395
0.00581395
0.00581395
0.00581395
0.00581395
0.00581395
0.00581395
0.00581395
0.00581395
0.00581395
0.00581395
0.00581395
0.00581395
0.00581395
0.00581395
0.00581395
0.00581395
0.00581395
0.00581395
0.00581395
0.00581395
0.00581395
0.00581395
0.00581395
0.00581395
0.00581395
0.00581395
0.00581395
0.00581395
0.00581395
0.00581395
0.00581395
0.00581395
0.00581395
0.00581395
0.00581395
0.00581395
0.00581395
0.00581395
0.00581395
0.00581395
0.00581395
0.00581395
0.00581395
0.00581395
0.00581395
0.00581395
0.00581395
0.00581395
0.00581395
0.00581395
0.00581395
0.00581395
0.00581395
0.00581395
0.00581395
0.00581395
0.00581395
0.00581395
0.00581395
0.00581395
0.00581395
0.00581395
0.00581395
0.00581395
0.00581395
0.00581395
0.00581395
0.00581395
0.00581395
0.00581395
0.00581395
0.00581395
0.00581395
0.00581395
0.00581395
0.00581395
0.00581395
0.00581395
0.00581395
0.00581395
0.00581395
0.00581395
0.00581395
0.00581395
0.00581395
0.00581395
0.00581395
0.00581395
0.00581395
0.00581395
0.00581395
0.00581395
0.00581395
0.00581395
0.00581395
0.00581395
0.00581395
0.00581395
0.00581395
0.00581395
0.00581395
0.00581395
0.00581395
0.00581395
0.00581395
0.00581395
0.00581395
0.00581395
0.00581395
0.00581395
0.00581395
0.00581395
0.00581395
0.00581395
0.00581395
0.00581395
0.00581395
0.00581395
0.00581395
0.00581395
0.00581395
0.00581395
0.00581395
0.00581395
0.00581395
0.00581395
0.00581395
0.00581395
0.00581395
0.00581395
0.00581395
0.00581395
0.00581395
0.00581395
0.00581395
0.00581395
0.00581395
0.00581395
0.00581395
0.00581395
0.00581395
0.00581395
0.00581395
0.00581395
0.00581395
0.00581395
0.00581395
0.00581395
0.00581395
0.00581395
0.00581395
0.00581395
0.00581395
0.00581395
0.00581395
0.00581395
0.00581395
0.00581395
0.00581395
0.00581395
0.00581395
0.00581395
0.00581395
0.00581395
0.00581395
0.00581395
0.00581395
0.00581395
0.00581395
0.00581395
0.00581395
0.00581395
0.00581395
0.00581395
0.00581395
0.00581395
0.00581395
0.00581395
0.00581395
0.00581395
0.00581395
0.00581395
0.00581395
0.00581395
0.00581395
0.00581395
0.00581395
0.00581395
0.00581395
0.00581395
0.00581395
0.00581395
0.00581395
0.00581395
0.00581395
0.00581395
0.00581395
0.00581395
0.00581395
0.00581395
0.00581395
0.00581395
0.00581395
0.00581395
0.00581395
0.00581395
0.00581395
0.00581395
0.00581395
0.00581395
0.00581395
0.00581395
0.00581395
0.00581395
0.00581395
0.00581395
0.00581395
0.00581395
0.00581395
0.00581395
0.00581395
0.00581395
0.00581395
0.00581395
0.00581395
0.00581395
0.00581395
0.00581395
0.00581395
0.00581395
0.00581395
0.00581395
0.00581395
0.00581395
0.00581395
0.00581395
0.00581395
0.00581395
0.00581395
0.00581395
0.00581395
0.00581395
0.00581395
0.00581395
0.00581395
0.00581395
0.00581395
0.00581395
0.00581395
0.00581395
0.00581395
0.00581395
0.00581395
0.00581395
0.00581395
0.00581395
0.00581395
0.00581395
0.00581395
0.00581395
0.00581395
0.00581395
0.00581395
0.00581395
0.00581395
0.00581395
0.00581395
0.00581395
0.00581395
0.00581395
0.00581395
0.00581395
0.00581395
0.00581395
0.00581395
0.00581395
0.00581395
0.00581395
0.00581395
0.00581395
0.00581395
0.00581395
0.00581395
0.00581395
0.00581395
0.00581395
0.00581395
0.00581395
0.00581395
0.00581395
0.00581395
0.00581395
0.00581395
0.00581395
0.00581395
0.00581395
0.00581395
0.00581395
0.00581395
0.00581395
0.00581395
0.00581395
0.00581395
0.00581395
0.00581395
0.00581395
0.00581395
0.00581395
0.00581395
0.00581395
0.00581395
0.00581395
0.00581395
0.00581395
0.00581395
0.00581395
0.00581395
0.00581395
0.00581395
0.00581395
0.00581395
0.00581395
0.00581395
0.00581395
0.00581395
0.00581395
0.00581395
0.00581395
0.00581395
0.00581395
0.00581395
0.00581395
0.00581395
0.00581395
0.00581395
0.00581395
0.00581395
0.00581395
0.00581395
0.00581395
0.00581395
0.00581395
0.00581395
0.00581395
0.00581395
0.00581395
0.00581395
0.00581395
0.00581395
0.00581395
0.00581395
0.00581395
0.00581395
0.00581395
0.00581395
0.00581395
0.00581395
0.00581395
0.00581395
0.00581395
0.00581395
0.00581395
0.00581395
0.00581395
0.00581395
0.00581395
0.00581395
0.00581395
0.00581395
0.00581395
0.00581395
0.00581395
0.00581395
0.00581395
0.00581395
0.00581395
0.00581395
0.00581395
0.00581395
0.00581395
0.00581395
0.00581395
0.00581395
0.00581395
0.00581395
0.00581395
0.00581395
0.00581395
0.00581395
0.00581395
0.00581395
0.00581395
0.00581395
0.00581395
0.00581395
0.00581395
0.00581395
0.00581395
0.00581395
0.00581395
0.00581395
0.00581395
0.00581395
0.00581395
0.00581395
0.00581395
0.00581395
0.00581395
0.00581395
0.00581395
0.00581395
0.00581395
0.00581395
0.00581395
0.00581395
0.00581395
0.00581395
0.00581395
0.00581395
0.00581395
0.00581395
0.00581395
0.00581395
0.00581395
0.00581395
0.00581395
0.00581395
0.00581395
0.00581395
0.00581395
0.00581395
0.00581395
0.00581395
0.00581395
0.00581395
0.00581395
0.00581395
0.00581395
0.00581395
0.00581395
0.00581395
0.00581395
0.00581395
0.00581395
0.00581395
0.00581395
0.00581395
0.00581395
0.00581395
0.00581395
0.00581395
0.00581395
0.00581395
0.00581395
0.00581395
0.00581395
0.00581395
0.00581395
0.00581395
0.00581395
0.00581395
0.00581395
0.00581395
0.00581395
0.00581395
0.00581395
0.00581395
0.00581395
0.00581395
0.00581395
0.00581395
0.00581395
0.00581395
0.00581395
0.00581395
0.00581395
0.00581395
0.00581395
0.00581395
0.00581395
0.00581395
0.00581395
0.00581395
0.00581395
0.00581395
0.00581395
0.00581395
0.00581395
0.00581395
0.00581395
0.00581395
0.00581395
0.00581395
0.00581395
0.00581395
0.00581395
0.00581395
0.00581395
0.00581395
0.00581395
0.00581395
0.00581395
0.00581395
0.00581395
0.00581395
0.00581395
0.00581395
0.00581395
0.00581395
0.00581395
0.00581395
0.00581395
0.00581395
0.00581395
0.00581395
0.00581395
0.00581395
0.00581395
0.00581395
0.00581395
0.00581395
0.00581395
0.00581395
0.00581395
0.00581395
0.00581395
0.00581395
0.00581395
0.00581395
0.00581395
0.00581395
0.00581395
0.00581395
0.00581395
0.00581395
0.00581395
0.00581395
0.00581395
0.00581395
0.00581395
0.00581395
0.00581395
0.00581395
0.00581395
0.00581395
0.00581395
0.00581395
0.00581395
0.00581395
0.00581395
0.00581395
0.00581395
0.00581395
0.00581395
0.00581395
0.00581395
0.00581395
0.00581395
0.00581395
0.00581395
0.00581395
0.00581395
0.00581395
0.00581395
0.00581395
0.00581395
0.00581395
0.00581395
0.00581395
0.00581395
0.00581395
0.00581395
0.00581395
0.00581395
0.00581395
0.00581395
0.00581395
0.00581395
0.00581395
0.00581395
0.00581395
0.00581395
0.00581395
0.00581395
0.00581395
0.00581395
0.00581395
0.00581395
0.00581395
0.00581395
0.00581395
0.00581395
0.00581395
0.00581395
0.00581395
0.00581395
0.00581395
0.00581395
0.00581395
0.00581395
0.00581395
0.00581395
0.00581395
0.00581395
0.00581395
0.00581395
0.00581395
0.00581395
0.00581395
0.00581395
0.00581395
0.00581395
0.00581395
0.00581395
0.00581395
0.00581395
0.00581395
0.00581395
0.00581395
0.00581395
0.00581395
0.00581395
0.00581395
0.00581395
0.00581395
0.00581395
0.00581395
0.00581395
0.00581395
0.00581395
0.00581395
0.00581395
0.00581395
0.00581395
0.00581395
0.00581395
0.00581395
0.00581395
0.00581395
0.00581395
0.00581395
0.00581395
0.00581395
0.00581395
0.00581395
0.00581395
0.00581395
0.00581395
0.00581395
0.00581395
0.00581395
0.00581395
0.00581395
0.00581395
0.00581395
0.00581395
0.00581395
0.00581395
0.00581395
0.00581395
0.00581395
0.00581395
0.00581395
0.00581395
0.00581395
0.00581395
0.00581395
0.00581395
0.00581395
0.00581395
0.00581395
0.00581395
0.00581395
0.00581395
0.00581395
0.00581395
0.00581395
0.00581395
0.00581395
0.00581395
0.00581395
0.00581395
0.00581395
0.00581395
0.00581395
0.00581395
0.00581395
0.00581395
0.00581395
0.00581395
0.00581395
0.00581395
0.00581395
0.00581395
0.00581395
0.00581395
0.00581395
0.00581395
0.00581395
0.00581395
0.00581395
0.00581395
0.00581395
0.00581395
0.00581395
0.00581395
0.00581395
0.00581395
0.00581395
0.00581395
0.00581395
0.00581395
0.00581395
0.00581395
0.00581395
0.00581395
0.00581395
0.00581395
0.00581395
0.00581395
0.00581395
0.00581395
0.00581395
0.00581395
0.00581395
0.00581395
0.00581395
0.00581395
0.00581395
0.00581395
0.00581395
0.00581395
0.00581395
0.00581395
0.00581395
0.00581395
0.00581395
0.00581395
0.00581395
0.00581395
0.00581395
0.00581395
0.00581395
0.00581395
0.00581395
0.00581395
0.00581395
0.00581395
0.00581395
0.00581395
0.00581395
0.00581395
0.00581395
0.00581395
0.00581395
0.00581395
0.00581395
0.00581395
0.00581395
0.00581395
0.00581395
0.00581395
0.00581395
0.00581395
0.00581395
0.00581395
0.00581395
0.00581395
0.00581395
0.00581395
0.00581395
0.00581395
0.00581395
0.00581395
0.00581395
0.00581395
0.00581395
0.00581395
0.00581395
0.00581395
0.00581395
0.00581395
0.00581395
0.00581395
0.00581395
0.00581395
0.00581395
0.00581395
0.00581395
0.00581395
0.00581395
0.00581395
0.00581395
0.00581395
0.00581395
0.00581395
0.00581395
0.00581395
0.00581395
0.00581395
0.00581395
0.00581395
0.00581395
0.00581395
0.00581395
0.00581395
0.00581395
0.00581395
0.00581395
0.00581395
0.00581395
0.00581395
0.00581395
0.00581395
0.00581395
0.00581395
0.00581395
0.00581395
0.00581395
0.00581395
0.00581395
0.00581395
0.00581395
0.00581395
0.00581395
0.00581395
0.00581395
0.00581395
0.00581395
0.00581395
0.00581395
0.00581395
0.00581395
0.00581395
0.00581395
0.00581395
0.00581395
0.00581395
0.00581395
0.00581395
0.00581395
0.00581395
0.00581395
0.00581395
0.00581395
0.00581395
0.00581395
0.00581395
0.00581395
0.00581395
0.00581395
0.00581395
0.00581395
0.00581395
0.00581395
0.00581395
0.00581395
0.00581395
0.00581395
0.00581395
0.00581395
0.00581395
0.00581395
0.00581395
0.00581395
0.00581395
0.00581395
0.00581395
0.00581395
0.00581395
0.00581395
0.00581395
0.00581395
0.00581395
0.00581395
0.00581395
0.00581395
0.00581395
0.00581395
0.00581395
0.00581395
0.00581395
0.00581395
0.00581395
0.00581395
0.00581395
0.00581395
0.00581395
0.00581395
0.00581395
0.00581395
0.00581395
0.00581395
0.00581395
0.00581395
0.00581395
0.00581395
0.00581395
0.00581395
0.00581395
0.00581395
0.00581395
0.00581395
0.00581395
0.00581395
0.00581395
0.00581395
0.00581395
0.00581395
0.00581395
0.00581395
0.00581395
0.00581395
0.00581395
0.00581395
0.00581395
0.00581395
0.00581395
0.00581395
0.00581395
0.00581395
0.00581395
0.00581395
0.00581395
0.00581395
0.00581395
0.00581395
0.00581395
0.00581395
0.00581395
0.00581395
0.00581395
0.00581395
0.00581395
0.00581395
0.00581395
0.00581395
0.00581395
0.00581395
0.00581395
0.00581395
0.00581395
0.00581395
0.00581395
0.00581395
0.00581395
0.00581395
0.00581395
0.00581395
0.00581395
0.00581395
0.00581395
0.00581395
0.00581395
0.00581395
0.00581395
0.00581395
0.00581395
0.00581395
0.00581395
0.00581395
0.00581395
0.00581395
0.00581395
0.00581395
0.00581395
0.00581395
0.00581395
0.00581395
0.00581395
0.00581395
0.00581395
0.00581395
0.00581395
0.00581395
0.00581395
0.00581395
0.00581395
0.00581395
0.00581395
0.00581395
0.00581395
0.00581395
0.00581395
0.00581395
0.00581395
0.00581395
0.00581395
0.00581395
0.00581395
0.00581395
0.00581395
0.00581395
0.00581395
0.00581395
0.00581395
0.00581395
0.00581395
0.00581395
0.00581395
0.00581395
0.00581395
0.00581395
0.00581395
0.00581395
0.00581395
0.00581395
0.00581395
0.00581395
0.00581395
0.00581395
0.00581395
0.00581395
0.00581395
0.00581395
0.00581395
0.00581395
0.00581395
0.00581395
0.00581395
0.00581395
0.00581395
0.00581395
0.00581395
0.00581395
0.00581395
0.00581395
0.00581395
0.00581395
0.00581395
0.00581395
0.00581395
0.00581395
0.00581395
0.00581395
0.00581395
0.00581395
0.00581395
0.00581395
0.00581395
0.00581395
0.00581395
0.00581395
0.00581395
0.00581395
0.00581395
0.00581395
0.00581395
0.00581395
0.00581395
0.00581395
0.00581395
0.00581395
0.00581395
0.00581395
0.00581395
0.00581395
0.00581395
0.00581395
0.00581395
0.00581395
0.00581395
0.00581395
0.00581395
0.00581395
0.00581395
0.00581395
0.00581395
0.00581395
0.00581395
0.00581395
0.00581395
0.00581395
0.00581395
0.00581395
0.00581395
0.00581395
0.00581395
0.00581395
0.00581395
0.00581395
0.00581395
0.00581395
0.00581395
0.00581395
0.00581395
0.00581395
0.00581395
0.00581395
0.00581395
0.00581395
0.00581395
0.00581395
0.00581395
0.00581395
0.00581395
0.00581395
0.00581395
0.00581395
0.00581395
0.00581395
0.00581395
0.00581395
0.00581395
0.00581395
0.00581395
0.00581395
0.00581395
0.00581395
0.00581395
0.00581395
0.00581395
0.00581395
0.00581395
0.00581395
0.00581395
0.00581395
0.00581395
0.00581395
0.00581395
0.00581395
0.00581395
0.00581395
0.00581395
0.00581395
0.00581395
0.00581395
0.00581395
0.00581395
0.00581395
0.00581395
0.00581395
0.00581395
0.00581395
0.00581395
0.00581395
0.00581395
0.00581395
0.00581395
0.00581395
0.00581395
0.00581395
0.00581395
0.00581395
0.00581395
0.00581395
0.00581395
0.00581395
0.00581395
0.00581395
0.00581395
0.00581395
0.00581395
0.00581395
0.00581395
0.00581395
0.00581395
0.00581395
0.00581395
0.00581395
0.00581395
0.00581395
0.00581395
0.00581395
0.00581395
0.00581395
0.00581395
0.00581395
0.00581395
0.00581395
0.00581395
0.00581395
0.00581395
0.00581395
0.00581395
0.00581395
0.00581395
0.00581395
0.00581395
0.00581395
0.00581395
0.00581395
0.00581395
0.00581395
0.00581395
0.00581395
0.00581395
0.00581395
0.00581395
0.00581395
0.00581395
0.00581395
0.00581395
0.00581395
0.00581395
0.00581395
0.00581395
0.00581395
0.00581395
0.00581395
0.00581395
0.00581395
0.00581395
0.00581395
0.00581395
0.00581395
0.00581395
0.00581395
0.00581395
0.00581395
0.00581395
0.00581395
0.00581395
0.00581395
0.00581395
0.00581395
0.00581395
0.00581395
0.00581395
0.00581395
0.00581395
0.00581395
0.00581395
0.00581395
0.00581395
0.00581395
0.00581395
0.00581395
0.00581395
0.00581395
0.00581395
0.00581395
0.00581395
0.00581395
0.00581395
0.00581395
0.00581395
0.00581395
0.00581395
0.00581395
0.00581395
0.00581395
0.00581395
0.00581395
0.00581395
0.00581395
0.00581395
0.00581395
0.00581395
0.00581395
0.00581395
0.00581395
0.00581395
0.00581395
0.00581395
0.00581395
0.00581395
0.00581395
0.00581395
0.00581395
0.00581395
0.00581395
0.00581395
0.00581395
0.00581395
0.00581395
0.00581395
0.00581395
0.00581395
0.00581395
0.00581395
0.00581395
0.00581395
0.00581395
0.00581395
0.00581395
0.00581395
0.00581395
0.00581395
0.00581395
0.00581395
0.00581395
0.00581395
0.00581395
0.00581395
0.00581395
0.00581395
0.00581395
0.00581395
0.00581395
0.00581395
0.00581395
0.00581395
0.00581395
0.00581395
0.00581395
0.00581395
0.00581395
0.00581395
0.00581395
0.00581395
0.00581395
0.00581395
0.00581395
0.00581395
0.00581395
0.00581395
0.00581395
0.00581395
0.00581395
0.00581395
0.00581395
0.00581395
0.00581395
0.00581395
0.00581395
0.00581395
0.00581395
0.00581395
0.00581395
0.00581395
0.00581395
0.00581395
0.00581395
0.00581395
0.00581395
0.00581395
0.00581395
0.00581395
0.00581395
0.00581395
0.00581395
0.00581395
0.00581395
0.00581395
0.00581395
0.00581395
0.00581395
0.00581395
0.00581395
0.00581395
0.00581395
0.00581395
0.00581395
0.00581395
0.00581395
0.00581395
0.00581395
0.00581395
0.00581395
0.00581395
0.00581395
0.00581395
0.00581395
0.00581395
0.00581395
0.00581395
0.00581395
0.00581395
0.00581395
0.00581395
0.00581395
0.00581395
0.00581395
0.00581395
0.00581395
0.00581395
0.00581395
0.00581395
0.00581395
0.00581395
0.00581395
0.00581395
0.00581395
0.00581395
0.00581395
0.00581395
0.00581395
0.00581395
0.00581395
0.00581395
0.00581395
0.00581395
0.00581395
0.00581395
0.00581395
0.00581395
0.00581395
0.00581395
0.00581395
0.00581395
0.00581395
0.00581395
0.00581395
0.00581395
0.00581395
0.00581395
0.00581395
0.00581395
0.00581395
0.00581395
0.00581395
0.00581395
0.00581395
0.00581395
0.00581395
0.00581395
0.00581395
0.00581395
0.00581395
0.00581395
0.00581395
0.00581395
0.00581395
0.00581395
0.00581395
0.00581395
0.00581395
0.00581395
0.00581395
0.00581395
0.00581395
0.00581395
0.00581395
0.00581395
0.00581395
0.00581395
0.00581395
0.00581395
0.00581395
0.00581395
0.00581395
0.00581395
0.00581395
0.00581395
0.00581395
0.00581395
0.00581395
0.00581395
0.00581395
0.00581395
0.00581395
0.00581395
0.00581395
0.00581395
0.00581395
0.00581395
0.00581395
0.00581395
0.00581395
0.00581395
0.00581395
0.00581395
0.00581395
0.00581395
0.00581395
0.00581395
0.00581395
0.00581395
0.00581395
0.00581395
0.00581395
0.00581395
0.00581395
0.00581395
0.00581395
0.00581395
0.00581395
0.00581395
0.00581395
0.00581395
0.00581395
0.00581395
0.00581395
0.00581395
0.00581395
0.00581395
0.00581395
0.00581395
0.00581395
0.00581395
0.00581395
0.00581395
0.00581395
0.00581395
0.00581395
0.00581395
0.00581395
0.00581395
0.00581395
0.00581395
0.00581395
0.00581395
0.00581395
0.00581395
0.00581395
0.00581395
0.00581395
0.00581395
0.00581395
0.00581395
0.00581395
0.00581395
0.00581395
0.00581395
0.00581395
0.00581395
0.00581395
0.00581395
0.00581395
0.00581395
0.00581395
0.00581395
0.00581395
0.00581395
0.00581395
0.00581395
0.00581395
0.00581395
0.00581395
0.00581395
0.00581395
0.00581395
0.00581395
0.00581395
0.00581395
0.00581395
0.00581395
0.00581395
0.00581395
0.00581395
0.00581395
0.00581395
0.00581395
0.00581395
0.00581395
0.00581395
0.00581395
0.00581395
0.00581395
0.00581395
0.00581395
0.00581395
0.00581395
0.00581395
0.00581395
0.00581395
0.00581395
0.00581395
0.00581395
0.00581395
0.00581395
0.00581395
0.00581395
0.00581395
0.00581395
0.00581395
0.00581395
0.00581395
0.00581395
0.00581395
0.00581395
0.00581395
0.00581395
0.00581395
0.00581395
0.00581395
0.00581395
0.00581395
0.00581395
0.00581395
0.00581395
0.00581395
0.00581395
0.00581395
0.00581395
0.00581395
0.00581395
0.00581395
0.00581395
0.00581395
0.00581395
0.00581395
0.00581395
0.00581395
0.00581395
0.00581395
0.00581395
0.00581395
0.00581395
0.00581395
0.00581395
0.00581395
0.00581395
0.00581395
0.00581395
0.00581395
0.00581395
0.00581395
0.00581395
0.00581395
0.00581395
0.00581395
0.00581395
0.00581395
0.00581395
0.00581395
0.00581395
0.00581395
0.00581395
0.00581395
0.00581395
0.00581395
0.00581395
0.00581395
0.00581395
0.00581395
0.00581395
0.00581395
0.00581395
0.00581395
0.00581395
0.00581395
0.00581395
0.00581395
0.00581395
0.00581395
0.00581395
0.00581395
0.00581395
0.00581395
0.00581395
0.00581395
0.00581395
0.00581395
0.00581395
0.00581395
0.00581395
0.00581395
0.00581395
0.00581395
0.00581395
0.00581395
0.00581395
0.00581395
0.00581395
0.00581395
0.00581395
0.00581395
0.00581395
0.00581395
0.00581395
0.00581395
0.00581395
0.00581395
0.00581395
0.00581395
0.00581395
0.00581395
0.00581395
0.00581395
0.00581395
0.00581395
0.00581395
0.00581395
0.00581395
0.00581395
0.00581395
0.00581395
0.00581395
0.00581395
0.00581395
0.00581395
0.00581395
0.00581395
0.00581395
0.00581395
0.00581395
0.00581395
0.00581395
0.00581395
0.00581395
0.00581395
0.00581395
0.00581395
0.00581395
0.00581395
0.00581395
0.00581395
0.00581395
0.00581395
0.00581395
0.00581395
0.00581395
0.00581395
0.00581395
0.00581395
0.00581395
0.00581395
0.00581395
0.00581395
0.00581395
0.00581395
0.00581395
0.00581395
0.00581395
0.00581395
0.00581395
0.00581395
0.00581395
0.00581395
0.00581395
0.00581395
0.00581395
0.00581395
0.00581395
0.00581395
0.00581395
0.00581395
0.00581395
0.00581395
0.00581395
0.00581395
0.00581395
0.00581395
0.00581395
0.00581395
0.00581395
0.00581395
0.00581395
0.00581395
0.00581395
0.00581395
0.00581395
0.00581395
0.00581395
0.00581395
0.00581395
0.00581395
0.00581395
0.00581395
0.00581395
0.00581395
0.00581395
0.00581395
0.00581395
0.00581395
0.00581395
0.00581395
0.00581395
0.00581395
0.00581395
0.00581395
0.00581395
0.00581395
0.00581395
0.00581395
0.00581395
0.00581395
0.00581395
0.00581395
0.00581395
0.00581395
0.00581395
0.00581395
0.00581395
0.00581395
0.00581395
0.00581395
0.00581395
0.00581395
0.00581395
0.00581395
0.00581395
0.00581395
0.00581395
0.00581395
0.00581395
0.00581395
0.00581395
0.00581395
0.00581395
0.00581395
0.00581395
0.00581395
0.00581395
0.00581395
0.00581395
0.00581395
0.00581395
0.00581395
0.00581395
0.00581395
0.00581395
0.00581395
0.00581395
0.00581395
0.00581395
0.00581395
0.00581395
0.00581395
0.00581395
0.00581395
0.00581395
0.00581395
0.00581395
0.00581395
0.00581395
0.00581395
0.00581395
0.00581395
0.00581395
0.00581395
0.00581395
0.00581395
0.00581395
0.00581395
0.00581395
0.00581395
0.00581395
0.00581395
0.00581395
0.00581395
0.00581395
0.00581395
0.00581395
0.00581395
0.00581395
0.00581395
0.00581395
0.00581395
0.00581395
0.00581395
0.00581395
0.00581395
0.00581395
0.00581395
0.00581395
0.00581395
0.00581395
0.00581395
0.00581395
0.00581395
0.00581395
0.00581395
0.00581395
0.00581395
0.00581395
0.00581395
0.00581395
0.00581395
0.00581395
0.00581395
0.00581395
0.00581395
0.00581395
0.00581395
0.00581395
0.00581395
0.00581395
0.00581395
0.00581395
0.00581395
0.00581395
0.00581395
0.00581395
0.00581395
0.00581395
0.00581395
0.00581395
0.00581395
0.00581395
0.00581395
0.00581395
0.00581395
0.00581395
0.00581395
0.00581395
0.00581395
0.00581395
0.00581395
0.00581395
0.00581395
0.00581395
0.00581395
0.00581395
0.00581395
0.00581395
0.00581395
0.00581395
0.00581395
0.00581395
0.00581395
0.00581395
0.00581395
0.00581395
0.00581395
0.00581395
0.00581395
0.00581395
0.00581395
0.00581395
0.00581395
0.00581395
0.00581395
0.00581395
0.00581395
0.00581395
0.00581395
0.00581395
0.00581395
0.00581395
0.00581395
0.00581395
0.00581395
0.00581395
0.00581395
0.00581395
0.00581395
0.00581395
0.00581395
0.00581395
0.00581395
0.00581395
0.00581395
0.00581395
0.00581395
0.00581395
0.00581395
0.00581395
0.00581395
0.00581395
0.00581395
0.00581395
0.00581395
0.00581395
0.00581395
0.00581395
0.00581395
0.00581395
0.00581395
0.00581395
0.00581395
0.00581395
0.00581395
0.00581395
0.00581395
0.00581395
0.00581395
0.00581395
0.00581395
0.00581395
0.00581395
0.00581395
0.00581395
0.00581395
0.00581395
0.00581395
0.00581395
0.00581395
0.00581395
0.00581395
0.00581395
0.00581395
0.00581395
0.00581395
0.00581395
0.00581395
0.00581395
0.00581395
0.00581395
0.00581395
0.00581395
0.00581395
0.00581395
0.00581395
0.00581395
0.00581395
0.00581395
0.00581395
0.00581395
0.00581395
0.00581395
0.00581395
0.00581395
0.00581395
0.00581395
0.00581395
0.00581395
0.00581395
0.00581395
0.00581395
0.00581395
0.00581395
0.00581395
0.00581395
0.00581395
0.00581395
0.00581395
0.00581395
0.00581395
0.00581395
0.00581395
0.00581395
0.00581395
0.00581395
0.00581395
0.00581395
0.00581395
0.00581395
0.00581395
0.00581395
0.00581395
0.00581395
0.00581395
0.00581395
0.00581395
0.00581395
0.00581395
0.00581395
0.00581395
0.00581395
0.00581395
0.00581395
0.00581395
0.00581395
0.00581395
0.00581395
0.00581395
0.00581395
0.00581395
0.00581395
0.00581395
0.00581395
0.00581395
0.00581395
0.00581395
0.00581395
0.00581395
0.00581395
0.00581395
0.00581395
0.00581395
0.00581395
0.00581395
0.00581395
0.00581395
0.00581395
0.00581395
0.00581395
0.00581395
0.00581395
0.00581395
0.00581395
0.00581395
0.00581395
0.00581395
0.00581395
0.00581395
0.00581395
0.00581395
0.00581395
0.00581395
0.00581395
0.00581395
0.00581395
0.00581395
0.00581395
0.00581395
0.00581395
0.00581395
0.00581395
0.00581395
0.00581395
0.00581395
0.00581395
0.00581395
0.00581395
0.00581395
0.00581395
0.00581395
0.00581395
0.00581395
0.00581395
0.00581395
0.00581395
0.00581395
0.00581395
0.00581395
0.00581395
0.00581395
0.00581395
0.00581395
0.00581395
0.00581395
0.00581395
0.00581395
0.00581395
0.00581395
0.00581395
0.00581395
0.00581395
0.00581395
0.00581395
0.00581395
0.00581395
0.00581395
0.00581395
0.00581395
0.00581395
0.00581395
0.00581395
0.00581395
0.00581395
0.00581395
0.00581395
0.00581395
0.00581395
0.00581395
0.00581395
0.00581395
0.00581395
0.00581395
0.00581395
0.00581395
0.00581395
0.00581395
0.00581395
0.00581395
0.00581395
0.00581395
0.00581395
0.00581395
0.00581395
0.00581395
0.00581395
0.00581395
0.00581395
0.00581395
0.00581395
0.00581395
0.00581395
0.00581395
0.00581395
0.00581395
0.00581395
0.00581395
0.00581395
0.00581395
0.00581395
0.00581395
0.00581395
0.00581395
0.00581395
0.00581395
0.00581395
0.00581395
0.00581395
0.00581395
0.00581395
0.00581395
0.00581395
0.00581395
0.00581395
0.00581395
0.00581395
0.00581395
0.00581395
0.00581395
0.00581395
0.00581395
0.00581395
0.00581395
0.00581395
0.00581395
0.00581395
0.00581395
0.00581395
0.00581395
0.00581395
0.00581395
0.00581395
0.00581395
0.00581395
0.00581395
0.00581395
0.00581395
0.00581395
0.00581395
0.00581395
0.00581395
0.00581395
0.00581395
0.00581395
0.00581395
0.00581395
0.00581395
0.00581395
0.00581395
0.00581395
0.00581395
0.00581395
0.00581395
0.00581395
0.00581395
0.00581395
0.00581395
0.00581395
0.00581395
0.00581395
0.00581395
0.00581395
0.00581395
0.00581395
0.00581395
0.00581395
0.00581395
0.00581395
0.00581395
0.00581395
0.00581395
0.00581395
0.00581395
0.00581395
0.00581395
0.00581395
0.00581395
0.00581395
0.00581395
0.00581395
0.00581395
0.00581395
0.00581395
0.00581395
0.00581395
0.00581395
0.00581395
0.00581395
0.00581395
0.00581395
0.00581395
0.00581395
0.00581395
0.00581395
0.00581395
0.00581395
0.00581395
0.00581395
0.00581395
0.00581395
0.00581395
0.00581395
0.00581395
0.00581395
0.00581395
0.00581395
0.00581395
0.00581395
0.00581395
0.00581395
0.00581395
0.00581395
0.00581395
0.00581395
0.00581395
0.00581395
0.00581395
0.00581395
0.00581395
0.00581395
0.00581395
0.00581395
0.00581395
0.00581395
0.00581395
0.00581395
0.00581395
0.00581395
0.00581395
0.00581395
0.00581395
0.00581395
0.00581395
0.00581395
0.00581395
0.00581395
0.00581395
0.00581395
0.00581395
0.00581395
0.00581395
0.00581395
0.00581395
0.00581395
0.00581395
0.00581395
0.00581395
0.00581395
0.00581395
0.00581395
0.00581395
0.00581395
0.00581395
0.00581395
0.00581395
0.00581395
0.00581395
0.00581395
0.00581395
0.00581395
0.00581395
0.00581395
0.00581395
0.00581395
0.00581395
0.00581395
0.00581395
0.00581395
0.00581395
0.00581395
0.00581395
0.00581395
0.00581395
0.00581395
0.00581395
0.00581395
0.00581395
0.00581395
0.00581395
0.00581395
0.00581395
0.00581395
0.00581395
0.00581395
0.00581395
0.00581395
0.00581395
0.00581395
0.00581395
0.00581395
0.00581395
0.00581395
0.00581395
0.00581395
0.00581395
0.00581395
0.00581395
0.00581395
0.00581395
0.00581395
0.00581395
0.00581395
0.00581395
0.00581395
0.00581395
0.00581395
0.00581395
0.00581395
0.00581395
0.00581395
0.00581395
0.00581395
0.00581395
0.00581395
0.00581395
0.00581395
0.00581395
0.00581395
0.00581395
0.00581395
0.00581395
0.00581395
0.00581395
0.00581395
0.00581395
0.00581395
0.00581395
0.00581395
0.00581395
0.00581395
0.00581395
0.00581395
0.00581395
0.00581395
0.00581395
0.00581395
0.00581395
0.00581395
0.00581395
0.00581395
0.00581395
0.00581395
0.00581395
0.00581395
0.00581395
0.00581395
0.00581395
0.00581395
0.00581395
0.00581395
0.00581395
0.00581395
0.00581395
0.00581395
0.00581395
0.00581395
0.00581395
0.00581395
0.00581395
0.00581395
0.00581395
0.00581395
0.00581395
0.00581395
0.00581395
0.00581395
0.00581395
0.00581395
0.00581395
0.00581395
0.00581395
0.00581395
0.00581395
0.00581395
0.00581395
0.00581395
0.00581395
0.00581395
0.00581395
0.00581395
0.00581395
0.00581395
0.00581395
0.00581395
0.00581395
0.00581395
0.00581395
0.00581395
0.00581395
0.00581395
0.00581395
0.00581395
0.00581395
0.00581395
0.00581395
0.00581395
0.00581395
0.00581395
0.00581395
0.00581395
0.00581395
0.00581395
0.00581395
0.00581395
0.00581395
0.00581395
0.00581395
0.00581395
0.00581395
0.00581395
0.00581395
0.00581395
0.00581395
0.00581395
0.00581395
0.00581395
0.00581395
0.00581395
0.00581395
0.00581395
0.00581395
0.00581395
0.00581395
0.00581395
0.00581395
0.00581395
0.00581395
0.00581395
0.00581395
0.00581395
0.00581395
0.00581395
0.00581395
0.00581395
0.00581395
0.00581395
0.00581395
0.00581395
0.00581395
0.00581395
0.00581395
0.00581395
0.00581395
0.00581395
0.00581395
0.00581395
0.00581395
0.00581395
0.00581395
0.00581395
0.00581395
0.00581395
0.00581395
0.00581395
0.00581395
0.00581395
0.00581395
0.00581395
0.00581395
0.00581395
0.00581395
0.00581395
0.00581395
0.00581395
0.00581395
0.00581395
0.00581395
0.00581395
0.00581395
0.00581395
0.00581395
0.00581395
0.00581395
0.00581395
0.00581395
0.00581395
0.00581395
0.00581395
0.00581395
0.00581395
0.00581395
0.00581395
0.00581395
0.00581395
0.00581395
0.00581395
0.00581395
0.00581395
0.00581395
0.00581395
0.00581395
0.00581395
0.00581395
0.00581395
0.00581395
0.00581395
0.00581395
0.00581395
0.00581395
0.00581395
0.00581395
0.00581395
0.00581395
0.00581395
0.00581395
0.00581395
0.00581395
0.00581395
0.00581395
0.00581395
0.00581395
0.00581395
0.00581395
0.00581395
0.00581395
0.00581395
0.00581395
0.00581395
0.00581395
0.00581395
0.00581395
0.00581395
0.00581395
0.00581395
0.00581395
0.00581395
0.00581395
0.00581395
0.00581395
0.00581395
0.00581395
0.00581395
0.00581395
0.00581395
0.00581395
0.00581395
0.00581395
0.00581395
0.00581395
0.00581395
0.00581395
0.00581395
0.00581395
0.00581395
0.00581395
0.00581395
0.00581395
0.00581395
0.00581395
0.00581395
0.00581395
0.00581395
0.00581395
0.00581395
0.00581395
0.00581395
0.00581395
0.00581395
0.00581395
0.00581395
0.00581395
0.00581395
0.00581395
0.00581395
0.00581395
0.00581395
0.00581395
0.00581395
0.00581395
0.00581395
0.00581395
0.00581395
0.00581395
0.00581395
0.00581395
0.00581395
0.00581395
0.00581395
0.00581395
0.00581395
0.00581395
0.00581395
0.00581395
0.00581395
0.00581395
0.00581395
0.00581395
0.00581395
0.00581395
0.00581395
0.00581395
0.00581395
0.00581395
0.00581395
0.00581395
0.00581395
0.00581395
0.00581395
0.00581395
0.00581395
0.00581395
0.00581395
0.00581395
0.00581395
0.00581395
0.00581395
0.00581395
0.00581395
0.00581395
0.00581395
0.00581395
0.00581395
0.00581395
0.00581395
0.00581395
0.00581395
0.00581395
0.00581395
0.00581395
0.00581395
0.00581395
0.00581395
0.00581395
0.00581395
0.00581395
0.00581395
0.00581395
0.00581395
0.00581395
0.00581395
0.00581395
0.00581395
0.00581395
0.00581395
0.00581395
0.00581395
0.00581395
0.00581395
0.00581395
0.00581395
0.00581395
0.00581395
0.00581395
0.00581395
0.00581395
0.00581395
0.00581395
0.00581395
0.00581395
0.00581395
0.00581395
0.00581395
0.00581395
0.00581395
0.00581395
0.00581395
0.00581395
0.00581395
0.00581395
0.00581395
0.00581395
0.00581395
0.00581395
0.00581395
0.00581395
0.00581395
0.00581395
0.00581395
0.00581395
0.00581395
0.00581395
0.00581395
0.00581395
0.00581395
0.00581395
0.00581395
0.00581395
0.00581395
0.00581395
0.00581395
0.00581395
0.00581395
0.00581395
0.00581395
0.00581395
0.00581395
0.00581395
0.00581395
0.00581395
0.00581395
0.00581395
0.00581395
0.00581395
0.00581395
0.00581395
0.00581395
0.00581395
0.00581395
0.00581395
0.00581395
0.00581395
0.00581395
0.00581395
0.00581395
0.00581395
0.00581395
0.00581395
0.00581395
0.00581395
0.00581395
0.00581395
0.00581395
0.00581395
0.00581395
0.00581395
0.00581395
0.00581395
0.00581395
0.00581395
0.00581395
0.00581395
0.00581395
0.00581395
0.00581395
0.00581395
0.00581395
0.00581395
0.00581395
0.00581395
0.00581395
0.00581395
0.00581395
0.00581395
0.00581395
0.00581395
0.00581395
0.00581395
0.00581395
0.00581395
0.00581395
0.00581395
0.00581395
0.00581395
0.00581395
0.00581395
0.00581395
0.00581395
0.00581395
0.00581395
0.00581395
0.00581395
0.00581395
0.00581395
0.00581395
0.00581395
0.00581395
0.00581395
0.00581395
0.00581395
0.00581395
0.00581395
0.00581395
0.00581395
0.00581395
0.00581395
0.00581395
0.00581395
0.00581395
0.00581395
0.00581395
0.00581395
0.00581395
0.00581395
0.00581395
0.00581395
0.00581395
0.00581395
0.00581395
0.00581395
0.00581395
0.00581395
0.00581395
0.00581395
0.00581395
0.00581395
0.00581395
0.00581395
0.00581395
0.00581395
0.00581395
0.00581395
0.00581395
0.00581395
0.00581395
0.00581395
0.00581395
0.00581395
0.00581395
0.00581395
0.00581395
0.00581395
0.00581395
0.00581395
0.00581395
0.00581395
0.00581395
0.00581395
0.00581395
0.00581395
0.00581395
0.00581395
0.00581395
0.00581395
0.00581395
0.00581395
0.00581395
0.00581395
0.00581395
0.00581395
0.00581395
0.00581395
0.00581395
0.00581395
0.00581395
0.00581395
0.00581395
0.00581395
0.00581395
0.00581395
0.00581395
0.00581395
0.00581395
0.00581395
0.00581395
0.00581395
0.00581395
0.00581395
0.00581395
0.00581395
0.00581395
0.00581395
0.00581395
0.00581395
0.00581395
0.00581395
0.00581395
0.00581395
0.00581395
0.00581395
0.00581395
0.00581395
0.00581395
0.00581395
0.00581395
0.00581395
0.00581395
0.00581395
0.00581395
0.00581395
0.00581395
0.00581395
0.00581395
0.00581395
0.00581395
0.00581395
0.00581395
0.00581395
0.00581395
0.00581395
0.00581395
0.00581395
0.00581395
0.00581395
0.00581395
0.00581395
0.00581395
0.00581395
0.00581395
0.00581395
0.00581395
0.00581395
0.00581395
0.00581395
0.00581395
0.00581395
0.00581395
0.00581395
0.00581395
0.00581395
0.00581395
0.00581395
0.00581395
0.00581395
0.00581395
0.00581395
0.00581395
0.00581395
0.00581395
0.00581395
0.00581395
0.00581395
0.00581395
0.00581395
0.00581395
0.00581395
0.00581395
0.00581395
0.00581395
0.00581395
0.00581395
0.00581395
0.00581395
0.00581395
0.00581395
0.00581395
0.00581395
0.00581395
0.00581395
0.00581395
0.00581395
0.00581395
0.00581395
0.00581395
0.00581395
0.00581395
0.00581395
0.00581395
0.00581395
0.00581395
0.00581395
0.00581395
0.00581395
0.00581395
0.00581395
0.00581395
0.00581395
0.00581395
0.00581395
0.00581395
0.00581395
0.00581395
0.00581395
0.00581395
0.00581395
0.00581395
0.00581395
0.00581395
0.00581395
0.00581395
0.00581395
0.00581395
0.00581395
0.00581395
0.00581395
0.00581395
0.00581395
0.00581395
0.00581395
0.00581395
0.00581395
0.00581395
0.00581395
0.00581395
0.00581395
0.00581395
0.00581395
0.00581395
0.00581395
0.00581395
0.00581395
0.00581395
0.00581395
0.00581395
0.00581395
0.00581395
0.00581395
0.00581395
0.00581395
0.00581395
0.00581395
0.00581395
0.00581395
0.00581395
0.00581395
0.00581395
0.00581395
0.00581395
0.00581395
0.00581395
0.00581395
0.00581395
0.00581395
0.00581395
0.00581395
0.00581395
0.00581395
0.00581395
0.00581395
0.00581395
0.00581395
0.00581395
0.00581395
0.00581395
0.00581395
0.00581395
0.00581395
0.00581395
0.00581395
0.00581395
0.00581395
0.00581395
0.00581395
0.00581395
0.00581395
0.00581395
0.00581395
0.00581395
0.00581395
0.00581395
0.00581395
0.00581395
0.00581395
0.00581395
0.00581395
0.00581395
0.00581395
0.00581395
0.00581395
0.00581395
0.00581395
0.00581395
0.00581395
0.00581395
0.00581395
0.00581395
0.00581395
0.00581395
0.00581395
0.00581395
0.00581395
0.00581395
0.00581395
0.00581395
0.00581395
0.00581395
0.00581395
0.00581395
0.00581395
0.00581395
0.00581395
0.00581395
0.00581395
0.00581395
0.00581395
0.00581395
0.00581395
0.00581395
0.00581395
0.00581395
0.00581395
0.00581395
0.00581395
0.00581395
0.00581395
0.00581395
0.00581395
0.00581395
0.00581395
0.00581395
0.00581395
0.00581395
0.00581395
0.00581395
0.00581395
0.00581395
0.00581395
0.00581395
0.00581395
0.00581395
0.00581395
0.00581395
0.00581395
0.00581395
0.00581395
0.00581395
0.00581395
0.00581395
0.00581395
0.00581395
0.00581395
0.00581395
0.00581395
0.00581395
0.00581395
0.00581395
0.00581395
0.00581395
0.00581395
0.00581395
0.00581395
0.00581395
0.00581395
0.00581395
0.00581395
0.00581395
0.00581395
0.00581395
0.00581395
0.00581395
0.00581395
0.00581395
0.00581395
0.00581395
0.00581395
0.00581395
0.00581395
0.00581395
0.00581395
0.00581395
0.00581395
0.00581395
0.00581395
0.00581395
0.00581395
0.00581395
0.00581395
0.00581395
0.00581395
0.00581395
0.00581395
0.00581395
0.00581395
0.00581395
0.00581395
0.00581395
0.00581395
0.00581395
0.00581395
0.00581395
0.00581395
0.00581395
0.00581395
0.00581395
0.00581395
0.00581395
0.00581395
0.00581395
0.00581395
0.00581395
0.00581395
0.00581395
0.00581395
0.00581395
0.00581395
0.00581395
0.00581395
0.00581395
0.00581395
0.00581395
0.00581395
0.00581395
0.00581395
0.00581395
0.00581395
0.00581395
0.00581395
0.00581395
0.00581395
0.00581395
0.00581395
0.00581395
0.00581395
0.00581395
0.00581395
0.00581395
0.00581395
0.00581395
0.00581395
0.00581395
0.00581395
0.00581395
0.00581395
0.00581395
0.00581395
0.00581395
0.00581395
0.00581395
0.00581395
0.00581395
0.00581395
0.00581395
0.00581395
0.00581395
0.00581395
0.00581395
0.00581395
0.00581395
0.00581395
0.00581395
0.00581395
0.00581395
0.00581395
0.00581395
0.00581395
0.00581395
0.00581395
0.00581395
0.00581395
0.00581395
0.00581395
0.00581395
0.00581395
0.00581395
0.00581395
0.00581395
0.00581395
0.00581395
0.00581395
0.00581395
0.00581395
0.00581395
0.00581395
0.00581395
0.00581395
0.00581395
0.00581395
0.00581395
0.00581395
0.00581395
0.00581395
0.00581395
0.00581395
0.00581395
0.00581395
0.00581395
0.00581395
0.00581395
0.00581395
0.00581395
0.00581395
0.00581395
0.00581395
0.00581395
0.00581395
0.00581395
0.00581395
0.00581395
0.00581395
0.00581395
0.00581395
0.00581395
0.00581395
0.00581395
0.00581395
0.00581395
0.00581395
0.00581395
0.00581395
0.00581395
0.00581395
0.00581395
0.00581395
0.00581395
0.00581395
0.00581395
0.00581395
0.00581395
0.00581395
0.00581395
0.00581395
0.00581395
0.00581395
0.00581395
0.00581395
0.00581395
0.00581395
0.00581395
0.00581395
0.00581395
0.00581395
0.00581395
0.00581395
0.00581395
0.00581395
0.00581395
0.00581395
0.00581395
0.00581395
0.00581395
0.00581395
0.00581395
0.00581395
0.00581395
0.00581395
0.00581395
0.00581395
0.00581395
0.00581395
0.00581395
0.00581395
0.00581395
0.00581395
0.00581395
0.00581395
0.00581395
0.00581395
0.00581395
0.00581395
0.00581395
0.00581395
0.00581395
0.00581395
0.00581395
0.00581395
0.00581395
0.00581395
0.00581395
0.00581395
0.00581395
0.00581395
0.00581395
0.00581395
0.00581395
0.00581395
0.00581395
0.00581395
0.00581395
0.00581395
0.00581395
0.00581395
0.00581395
0.00581395
0.00581395
0.00581395
0.00581395
0.00581395
0.00581395
0.00581395
0.00581395
0.00581395
0.00581395
0.00581395
0.00581395
0.00581395
0.00581395
0.00581395
0.00581395
0.00581395
0.00581395
0.00581395
0.00581395
0.00581395
0.00581395
0.00581395
0.00581395
0.00581395
0.00581395
0.00581395
0.00581395
0.00581395
0.00581395
0.00581395
0.00581395
0.00581395
0.00581395
0.00581395
0.00581395
0.00581395
0.00581395
0.00581395
0.00581395
0.00581395
0.00581395
0.00581395
0.00581395
0.00581395
0.00581395
0.00581395
0.00581395
0.00581395
0.00581395
0.00581395
0.00581395
0.00581395
0.00581395
0.00581395
0.00581395
0.00581395
0.00581395
0.00581395
0.00581395
0.00581395
0.00581395
0.00581395
0.00581395
0.00581395
0.00581395
0.00581395
0.00581395
0.00581395
0.00581395
0.00581395
0.00581395
0.00581395
0.00581395
0.00581395
0.00581395
0.00581395
0.00581395
0.00581395
0.00581395
0.00581395
0.00581395
0.00581395
0.00581395
0.00581395
0.00581395
0.00581395
0.00581395
0.00581395
0.00581395
0.00581395
0.00581395
0.00581395
0.00581395
0.00581395
0.00581395
0.00581395
0.00581395
0.00581395
0.00581395
0.00581395
0.00581395
0.00581395
0.00581395
0.00581395
0.00581395
0.00581395
0.00581395
0.00581395
0.00581395
0.00581395
0.00581395
0.00581395
0.00581395
0.00581395
0.00581395
0.00581395
0.00581395
0.00581395
0.00581395
0.00581395
0.00581395
0.00581395
0.00581395
0.00581395
0.00581395
0.00581395
0.00581395
0.00581395
0.00581395
0.00581395
0.00581395
0.00581395
0.00581395
0.00581395
0.00581395
0.00581395
0.00581395
0.00581395
0.00581395
0.00581395
0.00581395
0.00581395
0.00581395
0.00581395
0.00581395
0.00581395
0.00581395
0.00581395
0.00581395
0.00581395
0.00581395
0.00581395
0.00581395
0.00581395
0.00581395
0.00581395
0.00581395
0.00581395
0.00581395
0.00581395
0.00581395
0.00581395
0.00581395
0.00581395
0.00581395
0.00581395
0.00581395
0.00581395
0.00581395
0.00581395
0.00581395
0.00581395
0.00581395
0.00581395
0.00581395
0.00581395
0.00581395
0.00581395
0.00581395
0.00581395
0.00581395
0.00581395
0.00581395
0.00581395
0.00581395
0.00581395
0.00581395
0.00581395
0.00581395
0.00581395
0.00581395
0.00581395
0.00581395
0.00581395
0.00581395
0.00581395
0.00581395
0.00581395
0.00581395
0.00581395
0.00581395
0.00581395
0.00581395
0.00581395
0.00581395
0.00581395
0.00581395
0.00581395
0.00581395
0.00581395
0.00581395
0.00581395
0.00581395
0.00581395
0.00581395
0.00581395
0.00581395
0.00581395
0.00581395
0.00581395
0.00581395
0.00581395
0.00581395
0.00581395
0.00581395
0.00581395
0.00581395
0.00581395
0.00581395
0.00581395
0.00581395
0.00581395
0.00581395
0.00581395
0.00581395
0.00581395
0.00581395
0.00581395
0.00581395
0.00581395
0.00581395
0.00581395
0.00581395
0.00581395
0.00581395
0.00581395
0.00581395
0.00581395
0.00581395
0.00581395
0.00581395
0.00581395
0.00581395
0.00581395
0.00581395
0.00581395
0.00581395
0.00581395
0.00581395
0.00581395
0.00581395
0.00581395
0.00581395
0.00581395
0.00581395
0.00581395
0.00581395
0.00581395
0.00581395
0.00581395
0.00581395
0.00581395
0.00581395
0.00581395
0.00581395
0.00581395
0.00581395
0.00581395
0.00581395
0.00581395
0.00581395
0.00581395
0.00581395
0.00581395
0.00581395
0.00581395
0.00581395
0.00581395
0.00581395
0.00581395
0.00581395
0.00581395
0.00581395
0.00581395
0.00581395
0.00581395
0.00581395
0.00581395
0.00581395
0.00581395
0.00581395
0.00581395
0.00581395
0.00581395
0.00581395
0.00581395
0.00581395
0.00581395
0.00581395
0.00581395
0.00581395
0.00581395
0.00581395
0.00581395
0.00581395
0.00581395
0.00581395
0.00581395
0.00581395
0.00581395
0.00581395
0.00581395
0.00581395
0.00581395
0.00581395
0.00581395
0.00581395
0.00581395
0.00581395
0.00581395
0.00581395
0.00581395
0.00581395
0.00581395
0.00581395
0.00581395
0.00581395
0.00581395
0.00581395
0.00581395
0.00581395
0.00581395
0.00581395
0.00581395
0.00581395
0.00581395
0.00581395
0.00581395
0.00581395
0.00581395
0.00581395
0.00581395
0.00581395
0.00581395
0.00581395
0.00581395
0.00581395
0.00581395
0.00581395
0.00581395
0.00581395
0.00581395
0.00581395
0.00581395
0.00581395
0.00581395
0.00581395
0.00581395
0.00581395
0.00581395
0.00581395
0.00581395
0.00581395
0.00581395
0.00581395
0.00581395
0.00581395
0.00581395
0.00581395
0.00581395
0.00581395
0.00581395
0.00581395
0.00581395
0.00581395
0.00581395
0.00581395
0.00581395
0.00581395
0.00581395
0.00581395
0.00581395
0.00581395
0.00581395
0.00581395
0.00581395
0.00581395
0.00581395
0.00581395
0.00581395
0.00581395
0.00581395
0.00581395
0.00581395
0.00581395
0.00581395
0.00581395
0.00581395
0.00581395
0.00581395
0.00581395
0.00581395
0.00581395
0.00581395
0.00581395
0.00581395
0.00581395
0.00581395
0.00581395
0.00581395
0.00581395
0.00581395
0.00581395
0.00581395
0.00581395
0.00581395
0.00581395
0.00581395
0.00581395
0.00581395
0.00581395
0.00581395
0.00581395
0.00581395
0.00581395
0.00581395
0.00581395
0.00581395
0.00581395
0.00581395
0.00581395
0.00581395
0.00581395
0.00581395
0.00581395
0.00581395
0.00581395
0.00581395
0.00581395
0.00581395
0.00581395
0.00581395
0.00581395
0.00581395
0.00581395
0.00581395
0.00581395
0.00581395
0.00581395
0.00581395
0.00581395
0.00581395
0.00581395
0.00581395
0.00581395
0.00581395
0.00581395
0.00581395
0.00581395
0.00581395
0.00581395
0.00581395
0.00581395
0.00581395
0.00581395
0.00581395
0.00581395
0.00581395
0.00581395
0.00581395
0.00581395
0.00581395
0.00581395
0.00581395
0.00581395
0.00581395
0.00581395
0.00581395
0.00581395
0.00581395
0.00581395
0.00581395
0.00581395
0.00581395
0.00581395
0.00581395
0.00581395
0.00581395
0.00581395
0.00581395
0.00581395
0.00581395
0.00581395
0.00581395
0.00581395
0.00581395
0.00581395
0.00581395
0.00581395
0.00581395
0.00581395
0.00581395
0.00581395
0.00581395
0.00581395
0.00581395
0.00581395
0.00581395
0.00581395
0.00581395
0.00581395
0.00581395
0.00581395
0.00581395
0.00581395
0.00581395
0.00581395
0.00581395
0.00581395
0.00581395
0.00581395
0.00581395
0.00581395
0.00581395
0.00581395
0.00581395
0.00581395
0.00581395
0.00581395
0.00581395
0.00581395
0.00581395
0.00581395
0.00581395
0.00581395
0.00581395
0.00581395
0.00581395
0.00581395
0.00581395
0.00581395
0.00581395
0.00581395
0.00581395
0.00581395
0.00581395
0.00581395
0.00581395
0.00581395
0.00581395
0.00581395
0.00581395
0.00581395
0.00581395
0.00581395
0.00581395
0.00581395
0.00581395
0.00581395
0.00581395
0.00581395
0.00581395
0.00581395
0.00581395
0.00581395
0.00581395
0.00581395
0.00581395
0.00581395
0.00581395
0.00581395
0.00581395
0.00581395
0.00581395
0.00581395
0.00581395
0.00581395
0.00581395
0.00581395
0.00581395
0.00581395
0.00581395
0.00581395
0.00581395
0.00581395
0.00581395
0.00581395
0.00581395
0.00581395
0.00581395
0.00581395
0.00581395
0.00581395
0.00581395
0.00581395
0.00581395
0.00581395
0.00581395
0.00581395
0.00581395
0.00581395
0.00581395
0.00581395
0.00581395
0.00581395
0.00581395
0.00581395
0.00581395
0.00581395
0.00581395
0.00581395
0.00581395
0.00581395
0.00581395
0.00581395
0.00581395
0.00581395
0.00581395
0.00581395
0.00581395
0.00581395
0.00581395
0.00581395
0.00581395
0.00581395
0.00581395
0.00581395
0.00581395
0.00581395
0.00581395
0.00581395
0.00581395
0.00581395
0.00581395
0.00581395
0.00581395
0.00581395
0.00581395
0.00581395
0.00581395
0.00581395
0.00581395
0.00581395
0.00581395
0.00581395
0.00581395
0.00581395
0.00581395
0.00581395
0.00581395
0.00581395
0.00581395
0.00581395
0.00581395
0.00581395
0.00581395
0.00581395
0.00581395
0.00581395
0.00581395
0.00581395
0.00581395
0.00581395
0.00581395
0.00581395
0.00581395
0.00581395
0.00581395
0.00581395
0.00581395
0.00581395
0.00581395
0.00581395
0.00581395
0.00581395
0.00581395
0.00581395
0.00581395
0.00581395
0.00581395
0.00581395
0.00581395
0.00581395
0.00581395
0.00581395
0.00581395
0.00581395
0.00581395
0.00581395
0.00581395
0.00581395
0.00581395
0.00581395
0.00581395
0.00581395
0.00581395
0.00581395
0.00581395
0.00581395
0.00581395
0.00581395
0.00581395
0.00581395
0.00581395
0.00581395
0.00581395
0.00581395
0.00581395
0.00581395
0.00581395
0.00581395
0.00581395
0.00581395
0.00581395
0.00581395
0.00581395
0.00581395
0.00581395
0.00581395
0.00581395
0.00581395
0.00581395
0.00581395
0.00581395
0.00581395
0.00581395
0.00581395
0.00581395
0.00581395
0.00581395
0.00581395
0.00581395
0.00581395
0.00581395
0.00581395
0.00581395
0.00581395
0.00581395
0.00581395
0.00581395
0.00581395
0.00581395
0.00581395
0.00581395
0.00581395
0.00581395
0.00581395
0.00581395
0.00581395
0.00581395
0.00581395
0.00581395
0.00581395
0.00581395
0.00581395
0.00581395
0.00581395
0.00581395
0.00581395
0.00581395
0.00581395
0.00581395
0.00581395
0.00581395
0.00581395
0.00581395
0.00581395
0.00581395
0.00581395
0.00581395
0.00581395
0.00581395
0.00581395
0.00581395
0.00581395
0.00581395
0.00581395
0.00581395
0.00581395
0.00581395
0.00581395
0.00581395
0.00581395
0.00581395
0.00581395
0.00581395
0.00581395
0.00581395
0.00581395
0.00581395
0.00581395
0.00581395
0.00581395
0.00581395
0.00581395
0.00581395
0.00581395
0.00581395
0.00581395
0.00581395
0.00581395
0.00581395
0.00581395
0.00581395
0.00581395
0.00581395
0.00581395
0.00581395
0.00581395
0.00581395
0.00581395
0.00581395
0.00581395
0.00581395
0.00581395
0.00581395
0.00581395
0.00581395
0.00581395
0.00581395
0.00581395
0.00581395
0.00581395
0.00581395
0.00581395
0.00581395
0.00581395
0.00581395
0.00581395
0.00581395
0.00581395
0.00581395
0.00581395
0.00581395
0.00581395
0.00581395
0.00581395
0.00581395
0.00581395
0.00581395
0.00581395
0.00581395
0.00581395
0.00581395
0.00581395
0.00581395
0.00581395
0.00581395
0.00581395
0.00581395
0.00581395
0.00581395
0.00581395
0.00581395
0.00581395
0.00581395
0.00581395
0.00581395
0.00581395
0.00581395
0.00581395
0.00581395
0.00581395
0.00581395
0.00581395
0.00581395
0.00581395
0.00581395
0.00581395
0.00581395
0.00581395
0.00581395
0.00581395
0.00581395
0.00581395
0.00581395
0.00581395
0.00581395
0.00581395
0.00581395
0.00581395
0.00581395
0.00581395
0.00581395
0.00581395
0.00581395
0.00581395
0.00581395
0.00581395
0.00581395
0.00581395
0.00581395
0.00581395
0.00581395
0.00581395
0.00581395
0.00581395
0.00581395
0.00581395
0.00581395
0.00581395
0.00581395
0.00581395
0.00581395
0.00581395
0.00581395
0.00581395
0.00581395
0.00581395
0.00581395
0.00581395
0.00581395
0.00581395
0.00581395
0.00581395
0.00581395
0.00581395
0.00581395
0.00581395
0.00581395
0.00581395
0.00581395
0.00581395
0.00581395
0.00581395
0.00581395
0.00581395
0.00581395
0.00581395
0.00581395
0.00581395
0.00581395
0.00581395
0.00581395
0.00581395
0.00581395
0.00581395
0.00581395
0.00581395
0.00581395
0.00581395
0.00581395
0.00581395
0.00581395
0.00581395
0.00581395
0.00581395
0.00581395
0.00581395
0.00581395
0.00581395
0.00581395
0.00581395
0.00581395
0.00581395
0.00581395
0.00581395
0.00581395
0.00581395
0.00581395
0.00581395
0.00581395
0.00581395
0.00581395
0.00581395
0.00581395
0.00581395
0.00581395
0.00581395
0.00581395
0.00581395
0.00581395
0.00581395
0.00581395
0.00581395
0.00581395
0.00581395
0.00581395
0.00581395
0.00581395
0.00581395
0.00581395
0.00581395
0.00581395
0.00581395
0.00581395
0.00581395
0.00581395
0.00581395
0.00581395
0.00581395
0.00581395
0.00581395
0.00581395
0.00581395
0.00581395
0.00581395
0.00581395
0.00581395
0.00581395
0.00581395
0.00581395
0.00581395
0.00581395
0.00581395
0.00581395
0.00581395
0.00581395
0.00581395
0.00581395
0.00581395
0.00581395
0.00581395
0.00581395
0.00581395
0.00581395
0.00581395
0.00581395
0.00581395
0.00581395
0.00581395
0.00581395
0.00581395
0.00581395
0.00581395
0.00581395
0.00581395
0.00581395
0.00581395
0.00581395
0.00581395
0.00581395
0.00581395
0.00581395
0.00581395
0.00581395
0.00581395
0.00581395
0.00581395
0.00581395
0.00581395
0.00581395
0.00581395
0.00581395
0.00581395
0.00581395
0.00581395
0.00581395
0.00581395
0.00581395
0.00581395
0.00581395
0.00581395
0.00581395
0.00581395
0.00581395
0.00581395
0.00581395
0.00581395
0.00581395
0.00581395
0.00581395
0.00581395
0.00581395
0.00581395
0.00581395
0.00581395
0.00581395
0.00581395
0.00581395
0.00581395
0.00581395
0.00581395
0.00581395
0.00581395
0.00581395
0.00581395
0.00581395
0.00581395
0.00581395
0.00581395
0.00581395
0.00581395
0.00581395
0.00581395
0.00581395
0.00581395
0.00581395
0.00581395
0.00581395
0.00581395
0.00581395
0.00581395
0.00581395
0.00581395
0.00581395
0.00581395
0.00581395
0.00581395
0.00581395
0.00581395
0.00581395
0.00581395
0.00581395
0.00581395
0.00581395
0.00581395
0.00581395
0.00581395
0.00581395
0.00581395
0.00581395
0.00581395
0.00581395
0.00581395
0.00581395
0.00581395
0.00581395
0.00581395
0.00581395
0.00581395
0.00581395
0.00581395
0.00581395
0.00581395
0.00581395
0.00581395
0.00581395
0.00581395
0.00581395
0.00581395
0.00581395
0.00581395
0.00581395
0.00581395
0.00581395
0.00581395
0.00581395
0.00581395
0.00581395
0.00581395
0.00581395
0.00581395
0.00581395
0.00581395
0.00581395
0.00581395
0.00581395
0.00581395
0.00581395
0.00581395
0.00581395
0.00581395
0.00581395
0.00581395
0.00581395
0.00581395
0.00581395
0.00581395
0.00581395
0.00581395
0.00581395
0.00581395
0.00581395
0.00581395
0.00581395
0.00581395
0.00581395
0.00581395
0.00581395
0.00581395
0.00581395
0.00581395
0.00581395
0.00581395
0.00581395
0.00581395
0.00581395
0.00581395
0.00581395
0.00581395
0.00581395
0.00581395
0.00581395
0.00581395
0.00581395
0.00581395
0.00581395
0.00581395
0.00581395
0.00581395
0.00581395
0.00581395
0.00581395
0.00581395
0.00581395
0.00581395
0.00581395
0.00581395
0.00581395
0.00581395
0.00581395
0.00581395
0.00581395
0.00581395
0.00581395
0.00581395
0.00581395
0.00581395
0.00581395
0.00581395
0.00581395
0.00581395
0.00581395
0.00581395
0.00581395
0.00581395
0.00581395
0.00581395
0.00581395
0.00581395
0.00581395
0.00581395
0.00581395
0.00581395
0.00581395
0.00581395
0.00581395
0.00581395
0.00581395
0.00581395
0.00581395
0.00581395
0.00581395
0.00581395
0.00581395
0.00581395
0.00581395
0.00581395
0.00581395
0.00581395
0.00581395
0.00581395
0.00581395
0.00581395
0.00581395
0.00581395
0.00581395
0.00581395
0.00581395
0.00581395
0.00581395
0.00581395
0.00581395
0.00581395
0.00581395
0.00581395
0.00581395
0.00581395
0.00581395
0.00581395
0.00581395
0.00581395
0.00581395
0.00581395
0.00581395
0.00581395
0.00581395
0.00581395
0.00581395
0.00581395
0.00581395
0.00581395
0.00581395
0.00581395
0.00581395
0.00581395
0.00581395
0.00581395
0.00581395
0.00581395
0.00581395
0.00581395
0.00581395
0.00581395
0.00581395
0.00581395
0.00581395
0.00581395
0.00581395
0.00581395
0.00581395
0.00581395
0.00581395
0.00581395
0.00581395
0.00581395
0.00581395
0.00581395
0.00581395
0.00581395
0.00581395
0.00581395
0.00581395
0.00581395
0.00581395
0.00581395
0.00581395
0.00581395
0.00581395
0.00581395
0.00581395
0.00581395
0.00581395
0.00581395
0.00581395
0.00581395
0.00581395
0.00581395
0.00581395
0.00581395
0.00581395
0.00581395
0.00581395
0.00581395
0.00581395
0.00581395
0.00581395
0.00581395
0.00581395
0.00581395
0.00581395
0.00581395
0.00581395
0.00581395
0.00581395
0.00581395
0.00581395
0.00581395
0.00581395
0.00581395
0.00581395
0.00581395
0.00581395
0.00581395
0.00581395
0.00581395
0.00581395
0.00581395
0.00581395
0.00581395
0.00581395
0.00581395
0.00581395
0.00581395
0.00581395
0.00581395
0.00581395
0.00581395
0.00581395
0.00581395
0.00581395
0.00581395
0.00581395
0.00581395
0.00581395
0.00581395
0.00581395
0.00581395
0.00581395
0.00581395
0.00581395
0.00581395
0.00581395
0.00581395
0.00581395
0.00581395
0.00581395
0.00581395
0.00581395
0.00581395
0.00581395
0.00581395
0.00581395
0.00581395
0.00581395
0.00581395
0.00581395
0.00581395
0.00581395
0.00581395
0.00581395
0.00581395
0.00581395
0.00581395
0.00581395
0.00581395
0.00581395
0.00581395
0.00581395
0.00581395
0.00581395
0.00581395
0.00581395
0.00581395
0.00581395
0.00581395
0.00581395
0.00581395
0.00581395
0.00581395
0.00581395
0.00581395
0.00581395
0.00581395
0.00581395
0.00581395
0.00581395
0.00581395
0.00581395
0.00581395
0.00581395
0.00581395
0.00581395
0.00581395
0.00581395
0.00581395
0.00581395
0.00581395
0.00581395
0.00581395
0.00581395
0.00581395
0.00581395
0.00581395
0.00581395
0.00581395
0.00581395
0.00581395
0.00581395
0.00581395
0.00581395
0.00581395
0.00581395
0.00581395
0.00581395
0.00581395
0.00581395
0.00581395
0.00581395
0.00581395
0.00581395
0.00581395
0.00581395
0.00581395
0.00581395
0.00581395
0.00581395
0.00581395
0.00581395
0.00581395
0.00581395
0.00581395
0.00581395
0.00581395
0.00581395
0.00581395
0.00581395
0.00581395
0.00581395
0.00581395
0.00581395
0.00581395
0.00581395
0.00581395
0.00581395
0.00581395
0.00581395
0.00581395
0.00581395
0.00581395
0.00581395
0.00581395
0.00581395
0.00581395
0.00581395
0.00581395
0.00581395
0.00581395
0.00581395
0.00581395
0.00581395
0.00581395
0.00581395
0.00581395
0.00581395
0.00581395
0.00581395
0.00581395
0.00581395
0.00581395
0.00581395
0.00581395
0.00581395
0.00581395
0.00581395
0.00581395
0.00581395
0.00581395
0.00581395
0.00581395
0.00581395
0.00581395
0.00581395
0.00581395
0.00581395
0.00581395
0.00581395
0.00581395
0.00581395
0.00581395
0.00581395
0.00581395
0.00581395
0.00581395
0.00581395
0.00581395
0.00581395
0.00581395
0.00581395
0.00581395
0.00581395
0.00581395
0.00581395
0.00581395
0.00581395
0.00581395
0.00581395
0.00581395
0.00581395
0.00581395
0.00581395
0.00581395
0.00581395
0.00581395
0.00581395
0.00581395
0.00581395
0.00581395
0.00581395
0.00581395
0.00581395
0.00581395
0.00581395
0.00581395
0.00581395
0.00581395
0.00581395
0.00581395
0.00581395
0.00581395
0.00581395
0.00581395
0.00581395
0.00581395
0.00581395
0.00581395
0.00581395
0.00581395
0.00581395
0.00581395
0.00581395
0.00581395
0.00581395
0.00581395
0.00581395
0.00581395
0.00581395
0.00581395
0.00581395
0.00581395
0.00581395
0.00581395
0.00581395
0.00581395
0.00581395
0.00581395
0.00581395
0.00581395
0.00581395
0.00581395
0.00581395
0.00581395
0.00581395
0.00581395
0.00581395
0.00581395
0.00581395
0.00581395
0.00581395
0.00581395
0.00581395
0.00581395
0.00581395
0.00581395
0.00581395
0.00581395
0.00581395
0.00581395
0.00581395
0.00581395
0.00581395
0.00581395
0.00581395
0.00581395
0.00581395
0.00581395
0.00581395
0.00581395
0.00581395
0.00581395
0.00581395
0.00581395
0.00581395
0.00581395
0.00581395
0.00581395
0.00581395
0.00581395
0.00581395
0.00581395
0.00581395
0.00581395
0.00581395
0.00581395
0.00581395
0.00581395
0.00581395
0.00581395
0.00581395
0.00581395
0.00581395
0.00581395
0.00581395
0.00581395
0.00581395
0.00581395
0.00581395
0.00581395
0.00581395
0.00581395
0.00581395
0.00581395
0.00581395
0.00581395
0.00581395
0.00581395
0.00581395
0.00581395
0.00581395
0.00581395
0.00581395
0.00581395
0.00581395
0.00581395
0.00581395
0.00581395
0.00581395
0.00581395
0.00581395
0.00581395
0.00581395
0.00581395
0.00581395
0.00581395
0.00581395
0.00581395
0.00581395
0.00581395
0.00581395
0.00581395
0.00581395
0.00581395
0.00581395
0.00581395
0.00581395
0.00581395
0.00581395
0.00581395
0.00581395
0.00581395
0.00581395
0.00581395
0.00581395
0.00581395
0.00581395
0.00581395
0.00581395
0.00581395
0.00581395
0.00581395
0.00581395
0.00581395
0.00581395
0.00581395
0.00581395
0.00581395
0.00581395
0.00581395
0.00581395
0.00581395
0.00581395
0.00581395
0.00581395
0.00581395
0.00581395
0.00581395
0.00581395
0.00581395
0.00581395
0.00581395
0.00581395
0.00581395
0.00581395
0.00581395
0.00581395
0.00581395
0.00581395
0.00581395
0.00581395
0.00581395
0.00581395
0.00581395
0.00581395
0.00581395
0.00581395
0.00581395
0.00581395
0.00581395
0.00581395
0.00581395
0.00581395
0.00581395
0.00581395
0.00581395
0.00581395
0.00581395
0.00581395
0.00581395
0.00581395
0.00581395
0.00581395
0.00581395
0.00581395
0.00581395
0.00581395
0.00581395
0.00581395
0.00581395
0.00581395
0.00581395
0.00581395
0.00581395
0.00581395
0.00581395
0.00581395
0.00581395
0.00581395
0.00581395
0.00581395
0.00581395
0.00581395
0.00581395
0.00581395
0.00581395
0.00581395
0.00581395
0.00581395
0.00581395
0.00581395
0.00581395
0.00581395
0.00581395
0.00581395
0.00581395
0.00581395
0.00581395
0.00581395
0.00581395
0.00581395
0.00581395
0.00581395
0.00581395
0.00581395
0.00581395
0.00581395
0.00581395
0.00581395
0.00581395
0.00581395
0.00581395
0.00581395
0.00581395
0.00581395
0.00581395
0.00581395
0.00581395
0.00581395
0.00581395
0.00581395
0.00581395
0.00581395
0.00581395
0.00581395
0.00581395
0.00581395
0.00581395
0.00581395
0.00581395
0.00581395
0.00581395
0.00581395
0.00581395
0.00581395
0.00581395
0.00581395
0.00581395
0.00581395
0.00581395
0.00581395
0.00581395
0.00581395
0.00581395
0.00581395
0.00581395
0.00581395
0.00581395
0.00581395
0.00581395
0.00581395
0.00581395
0.00581395
0.00581395
0.00581395
0.00581395
0.00581395
0.00581395
0.00581395
0.00581395
0.00581395
0.00581395
0.00581395
0.00581395
0.00581395
0.00581395
0.00581395
0.00581395
0.00581395
0.00581395
0.00581395
0.00581395
0.00581395
0.00581395
0.00581395
0.00581395
0.00581395
0.00581395
0.00581395
0.00581395
0.00581395
0.00581395
0.00581395
0.00581395
0.00581395
0.00581395
0.00581395
0.00581395
0.00581395
0.00581395
0.00581395
0.00581395
0.00581395
0.00581395
0.00581395
0.00581395
0.00581395
0.00581395
0.00581395
0.00581395
0.00581395
0.00581395
0.00581395
0.00581395
0.00581395
0.00581395
0.00581395
0.00581395
0.00581395
0.00581395
0.00581395
0.00581395
0.00581395
0.00581395
0.00581395
0.00581395
0.00581395
0.00581395
0.00581395
0.00581395
0.00581395
0.00581395
0.00581395
0.00581395
0.00581395
0.00581395
0.00581395
0.00581395
0.00581395
0.00581395
0.00581395
0.00581395
0.00581395
0.00581395
0.00581395
0.00581395
0.00581395
0.00581395
0.00581395
0.00581395
0.00581395
0.00581395
0.00581395
0.00581395
0.00581395
0.00581395
0.00581395
0.00581395
0.00581395
0.00581395
0.00581395
0.00581395
0.00581395
0.00581395
0.00581395
0.00581395
0.00581395
0.00581395
0.00581395
0.00581395
0.00581395
0.00581395
0.00581395
0.00581395
0.00581395
0.00581395
0.00581395
0.00581395
0.00581395
0.00581395
0.00581395
0.00581395
0.00581395
0.00581395
0.00581395
0.00581395
0.00581395
0.00581395
0.00581395
0.00581395
0.00581395
0.00581395
0.00581395
0.00581395
0.00581395
0.00581395
0.00581395
0.00581395
0.00581395
0.00581395
0.00581395
0.00581395
0.00581395
0.00581395
0.00581395
0.00581395
0.00581395
0.00581395
0.00581395
0.00581395
0.00581395
0.00581395
0.00581395
0.00581395
0.00581395
0.00581395
0.00581395
0.00581395
0.00581395
0.00581395
0.00581395
0.00581395
0.00581395
0.00581395
0.00581395
0.00581395
0.00581395
0.00581395
0.00581395
0.00581395
0.00581395
0.00581395
0.00581395
0.00581395
0.00581395
0.00581395
0.00581395
0.00581395
0.00581395
0.00581395
0.00581395
0.00581395
0.00581395
0.00581395
0.00581395
0.00581395
0.00581395
0.00581395
0.00581395
0.00581395
0.00581395
0.00581395
0.00581395
0.00581395
0.00581395
0.00581395
0.00581395
0.00581395
0.00581395
0.00581395
0.00581395
0.00581395
0.00581395
0.00581395
0.00581395
0.00581395
0.00581395
0.00581395
0.00581395
0.00581395
0.00581395
0.00581395
0.00581395
0.00581395
0.00581395
0.00581395
0.00581395
0.00581395
0.00581395
0.00581395
0.00581395
0.00581395
0.00581395
0.00581395
0.00581395
0.00581395
0.00581395
0.00581395
0.00581395
0.00581395
0.00581395
0.00581395
0.00581395
0.00581395
0.00581395
0.00581395
0.00581395
0.00581395
0.00581395
0.00581395
0.00581395
0.00581395
0.00581395
0.00581395
0.00581395
0.00581395
0.00581395
0.00581395
0.00581395
0.00581395
0.00581395
0.00581395
0.00581395
0.00581395
0.00581395
0.00581395
0.00581395
0.00581395
0.00581395
0.00581395
0.00581395
0.00581395
0.00581395
0.00581395
0.00581395
0.00581395
0.00581395
0.00581395
0.00581395
0.00581395
0.00581395
0.00581395
0.00581395
0.00581395
0.00581395
0.00581395
0.00581395
0.00581395
0.00581395
0.00581395
0.00581395
0.00581395
0.00581395
0.00581395
0.00581395
0.00581395
0.00581395
0.00581395
0.00581395
0.00581395
0.00581395
0.00581395
0.00581395
0.00581395
0.00581395
0.00581395
0.00581395
0.00581395
0.00581395
0.00581395
0.00581395
0.00581395
0.00581395
0.00581395
0.00581395
0.00581395
0.00581395
0.00581395
0.00581395
0.00581395
0.00581395
0.00581395
0.00581395
0.00581395
0.00581395
0.00581395
0.00581395
0.00581395
0.00581395
0.00581395
0.00581395
0.00581395
0.00581395
0.00581395
0.00581395
0.00581395
0.00581395
0.00581395
0.00581395
0.00581395
0.00581395
0.00581395
0.00581395
0.00581395
0.00581395
0.00581395
0.00581395
0.00581395
0.00581395
0.00581395
0.00581395
0.00581395
0.00581395
0.00581395
0.00581395
0.00581395
0.00581395
0.00581395
0.00581395
0.00581395
0.00581395
0.00581395
0.00581395
0.00581395
0.00581395
0.00581395
0.00581395
0.00581395
0.00581395
0.00581395
0.00581395
0.00581395
0.00581395
0.00581395
0.00581395
0.00581395
0.00581395
0.00581395
0.00581395
0.00581395
0.00581395
0.00581395
0.00581395
0.00581395
0.00581395
0.00581395
0.00581395
0.00581395
0.00581395
0.00581395
0.00581395
0.00581395
0.00581395
0.00581395
0.00581395
0.00581395
0.00581395
0.00581395
0.00581395
0.00581395
0.00581395
0.00581395
0.00581395
0.00581395
0.00581395
0.00581395
0.00581395
0.00581395
0.00581395
0.00581395
0.00581395
0.00581395
0.00581395
0.00581395
0.00581395
0.00581395
0.00581395
0.00581395
0.00581395
0.00581395
0.00581395
0.00581395
0.00581395
0.00581395
0.00581395
0.00581395
0.00581395
0.00581395
0.00581395
0.00581395
0.00581395
0.00581395
0.00581395
0.00581395
0.00581395
0.00581395
0.00581395
0.00581395
0.00581395
0.00581395
0.00581395
0.00581395
0.00581395
0.00581395
0.00581395
0.00581395
0.00581395
0.00581395
0.00581395
0.00581395
0.00581395
0.00581395
0.00581395
0.00581395
0.00581395
0.00581395
0.00581395
0.00581395
0.00581395
0.00581395
0.00581395
0.00581395
0.00581395
0.00581395
0.00581395
0.00581395
0.00581395
0.00581395
0.00581395
0.00581395
0.00581395
0.00581395
0.00581395
0.00581395
0.00581395
0.00581395
0.00581395
0.00581395
0.00581395
0.00581395
0.00581395
0.00581395
0.00581395
0.00581395
0.00581395
0.00581395
0.00581395
0.00581395
0.00581395
0.00581395
0.00581395
0.00581395
0.00581395
0.00581395
0.00581395
0.00581395
0.00581395
0.00581395
0.00581395
0.00581395
0.00581395
0.00581395
0.00581395
0.00581395
0.00581395
0.00581395
0.00581395
0.00581395
0.00581395
0.00581395
0.00581395
0.00581395
0.00581395
0.00581395
0.00581395
0.00581395
0.00581395
0.00581395
0.00581395
0.00581395
0.00581395
0.00581395
0.00581395
0.00581395
0.00581395
0.00581395
0.00581395
0.00581395
0.00581395
0.00581395
0.00581395
0.00581395
0.00581395
0.00581395
0.00581395
0.00581395
0.00581395
0.00581395
0.00581395
0.00581395
0.00581395
0.00581395
0.00581395
0.00581395
0.00581395
0.00581395
0.00581395
0.00581395
0.00581395
0.00581395
0.00581395
0.00581395
0.00581395
0.00581395
0.00581395
0.00581395
0.00581395
0.00581395
0.00581395
0.00581395
0.00581395
0.00581395
0.00581395
0.00581395
0.00581395
0.00581395
0.00581395
0.00581395
0.00581395
0.00581395
0.00581395
0.00581395
0.00581395
0.00581395
0.00581395
0.00581395
0.00581395
0.00581395
0.00581395
0.00581395
0.00581395
0.00581395
0.00581395
0.00581395
0.00581395
0.00581395
0.00581395
0.00581395
0.00581395
0.00581395
0.00581395
0.00581395
0.00581395
0.00581395
0.00581395
0.00581395
0.00581395
0.00581395
0.00581395
0.00581395
0.00581395
0.00581395
0.00581395
0.00581395
0.00581395
0.00581395
0.00581395
0.00581395
0.00581395
0.00581395
0.00581395
0.00581395
0.00581395
0.00581395
0.00581395
0.00581395
0.00581395
0.00581395
0.00581395
0.00581395
0.00581395
0.00581395
0.00581395
0.00581395
0.00581395
0.00581395
0.00581395
0.00581395
0.00581395
0.00581395
0.00581395
0.00581395
0.00581395
0.00581395
0.00581395
0.00581395
0.00581395
0.00581395
0.00581395
0.00581395
0.00581395
0.00581395
0.00581395
0.00581395
0.00581395
0.00581395
0.00581395
0.00581395
0.00581395
0.00581395
0.00581395
0.00581395
0.00581395
0.00581395
0.00581395
0.00581395
0.00581395
0.00581395
0.00581395
0.00581395
0.00581395
0.00581395
0.00581395
0.00581395
0.00581395
0.00581395
0.00581395
0.00581395
0.00581395
0.00581395
0.00581395
0.00581395
0.00581395
0.00581395
0.00581395
0.00581395
0.00581395
0.00581395
0.00581395
0.00581395
0.00581395
0.00581395
0.00581395
0.00581395
0.00581395
0.00581395
0.00581395
0.00581395
0.00581395
0.00581395
0.00581395
0.00581395
0.00581395
0.00581395
0.00581395
0.00581395
0.00581395
0.00581395
0.00581395
0.00581395
0.00581395
0.00581395
0.00581395
0.00581395
0.00581395
0.00581395
0.00581395
0.00581395
0.00581395
0.00581395
0.00581395
0.00581395
0.00581395
0.00581395
0.00581395
0.00581395
0.00581395
0.00581395
0.00581395
0.00581395
0.00581395
0.00581395
0.00581395
0.00581395
0.00581395
0.00581395
0.00581395
0.00581395
0.00581395
0.00581395
0.00581395
0.00581395
0.00581395
0.00581395
0.00581395
0.00581395
0.00581395
0.00581395
0.00581395
0.00581395
0.00581395
0.00581395
0.00581395
0.00581395
0.00581395
0.00581395
0.00581395
0.00581395
0.00581395
0.00581395
0.00581395
0.00581395
0.00581395
0.00581395
0.00581395
0.00581395
0.00581395
0.00581395
0.00581395
0.00581395
0.00581395
0.00581395
0.00581395
0.00581395
0.00581395
0.00581395
0.00581395
0.00581395
0.00581395
0.00581395
0.00581395
0.00581395
0.00581395
0.00581395
0.00581395
0.00581395
0.00581395
0.00581395
0.00581395
0.00581395
0.00581395
0.00581395
0.00581395
0.00581395
0.00581395
0.00581395
0.00581395
0.00581395
0.00581395
0.00581395
0.00581395
0.00581395
0.00581395
0.00581395
0.00581395
0.00581395
0.00581395
0.00581395
0.00581395
0.00581395
0.00581395
0.00581395
0.00581395
0.00581395
0.00581395
0.00581395
0.00581395
0.00581395
0.00581395
0.00581395
0.00581395
0.00581395
0.00581395
0.00581395
0.00581395
0.00581395
0.00581395
0.00581395
0.00581395
0.00581395
0.00581395
0.00581395
0.00581395
0.00581395
0.00581395
0.00581395
0.00581395
0.00581395
0.00581395
0.00581395
0.00581395
0.00581395
0.00581395
0.00581395
0.00581395
0.00581395
0.00581395
0.00581395
0.00581395
0.00581395
0.00581395
0.00581395
0.00581395
0.00581395
0.00581395
0.00581395
0.00581395
0.00581395
0.00581395
0.00581395
0.00581395
0.00581395
0.00581395
0.00581395
0.00581395
0.00581395
0.00581395
0.00581395
0.00581395
0.00581395
0.00581395
0.00581395
0.00581395
0.00581395
0.00581395
0.00581395
0.00581395
0.00581395
0.00581395
0.00581395
0.00581395
0.00581395
0.00581395
0.00581395
0.00581395
0.00581395
0.00581395
0.00581395
0.00581395
0.00581395
0.00581395
0.00581395
0.00581395
0.00581395
0.00581395
0.00581395
0.00581395
0.00581395
0.00581395
0.00581395
0.00581395
0.00581395
0.00581395
0.00581395
0.00581395
0.00581395
0.00581395
0.00581395
0.00581395
0.00581395
0.00581395
0.00581395
0.00581395
0.00581395
0.00581395
0.00581395
0.00581395
0.00581395
0.00581395
0.00581395
0.00581395
0.00581395
0.00581395
0.00581395
0.00581395
0.00581395
0.00581395
0.00581395
0.00581395
0.00581395
0.00581395
0.00581395
0.00581395
0.00581395
0.00581395
0.00581395
0.00581395
0.00581395
0.00581395
0.00581395
0.00581395
0.00581395
0.00581395
0.00581395
0.00581395
0.00581395
0.00581395
0.00581395
0.00581395
0.00581395
0.00581395
0.00581395
0.00581395
0.00581395
0.00581395
0.00581395
0.00581395
0.00581395
0.00581395
0.00581395
0.00581395
0.00581395
0.00581395
0.00581395
0.00581395
0.00581395
0.00581395
0.00581395
0.00581395
0.00581395
0.00581395
0.00581395
0.00581395
0.00581395
0.00581395
0.00581395
0.00581395
0.00581395
0.00581395
0.00581395
0.00581395
0.00581395
0.00581395
0.00581395
0.00581395
0.00581395
0.00581395
0.00581395
0.00581395
0.00581395
0.00581395
0.00581395
0.00581395
0.00581395
0.00581395
0.00581395
0.00581395
0.00581395
0.00581395
0.00581395
0.00581395
0.00581395
0.00581395
0.00581395
0.00581395
0.00581395
0.00581395
0.00581395
0.00581395
0.00581395
0.00581395
0.00581395
0.00581395
0.00581395
0.00581395
0.00581395
0.00581395
0.00581395
0.00581395
0.00581395
0.00581395
0.00581395
0.00581395
0.00581395
0.00581395
0.00581395
0.00581395
0.00581395
0.00581395
0.00581395
0.00581395
0.00581395
0.00581395
0.00581395
0.00581395
0.00581395
0.00581395
0.00581395
0.00581395
0.00581395
0.00581395
0.00581395
0.00581395
0.00581395
0.00581395
0.00581395
0.00581395
0.00581395
0.00581395
0.00581395
0.00581395
0.00581395
0.00581395
0.00581395
0.00581395
0.00581395
0.00581395
0.00581395
0.00581395
0.00581395
0.00581395
0.00581395
0.00581395
0.00581395
0.00581395
0.00581395
0.00581395
0.00581395
0.00581395
0.00581395
0.00581395
0.00581395
0.00581395
0.00581395
0.00581395
0.00581395
0.00581395
0.00581395
0.00581395
0.00581395
0.00581395
0.00581395
0.00581395
0.00581395
0.00581395
0.00581395
0.00581395
0.00581395
0.00581395
0.00581395
0.00581395
0.00581395
0.00581395
0.00581395
0.00581395
0.00581395
0.00581395
0.00581395
0.00581395
0.00581395
0.00581395
0.00581395
0.00581395
0.00581395
0.00581395
0.00581395
0.00581395
0.00581395
0.00581395
0.00581395
0.00581395
0.00581395
0.00581395
0.00581395
0.00581395
0.00581395
0.00581395
0.00581395
0.00581395
0.00581395
0.00581395
0.00581395
0.00581395
0.00581395
0.00581395
0.00581395
0.00581395
0.00581395
0.00581395
0.00581395
0.00581395
0.00581395
0.00581395
0.00581395
0.00581395
0.00581395
0.00581395
0.00581395
0.00581395
0.00581395
0.00581395
0.00581395
0.00581395
0.00581395
0.00581395
0.00581395
0.00581395
0.00581395
0.00581395
0.00581395
0.00581395
0.00581395
0.00581395
0.00581395
0.00581395
0.00581395
0.00581395
0.00581395
0.00581395
0.00581395
0.00581395
0.00581395
0.00581395
0.00581395
0.00581395
0.00581395
0.00581395
0.00581395
0.00581395
0.00581395
0.00581395
0.00581395
0.00581395
0.00581395
0.00581395
0.00581395
0.00581395
0.00581395
0.00581395
0.00581395
0.00581395
0.00581395
0.00581395
0.00581395
0.00581395
0.00581395
0.00581395
0.00581395
0.00581395
0.00581395
0.00581395
0.00581395
0.00581395
0.00581395
0.00581395
0.00581395
0.00581395
0.00581395
0.00581395
0.00581395
0.00581395
0.00581395
0.00581395
0.00581395
0.00581395
0.00581395
0.00581395
0.00581395
0.00581395
0.00581395
0.00581395
0.00581395
0.00581395
0.00581395
0.00581395
0.00581395
0.00581395
0.00581395
0.00581395
0.00581395
0.00581395
0.00581395
0.00581395
0.00581395
0.00581395
0.00581395
0.00581395
0.00581395
0.00581395
0.00581395
0.00581395
0.00581395
0.00581395
0.00581395
0.00581395
0.00581395
0.00581395
0.00581395
0.00581395
0.00581395
0.00581395
0.00581395
0.00581395
0.00581395
0.00581395
0.00581395
0.00581395
0.00581395
0.00581395
0.00581395
0.00581395
0.00581395
0.00581395
0.00581395
0.00581395
0.00581395
0.00581395
0.00581395
0.00581395
0.00581395
0.00581395
0.00581395
0.00581395
0.00581395
0.00581395
0.00581395
0.00581395
0.00581395
0.00581395
0.00581395
0.00581395
0.00581395
0.00581395
0.00581395
0.00581395
0.00581395
0.00581395
0.00581395
0.00581395
0.00581395
0.00581395
0.00581395
0.00581395
0.00581395
0.00581395
0.00581395
0.00581395
0.00581395
0.00581395
0.00581395
0.00581395
0.00581395
0.00581395
0.00581395
0.00581395
0.00581395
0.00581395
0.00581395
0.00581395
0.00581395
0.00581395
0.00581395
0.00581395
0.00581395
0.00581395
0.00581395
0.00581395
0.00581395
0.00581395
0.00581395
0.00581395
0.00581395
0.00581395
0.00581395
0.00581395
0.00581395
0.00581395
0.00581395
0.00581395
0.00581395
0.00581395
0.00581395
0.00581395
0.00581395
0.00581395
0.00581395
0.00581395
0.00581395
0.00581395
0.00581395
0.00581395
0.00581395
0.00581395
0.00581395
0.00581395
0.00581395
0.00581395
0.00581395
0.00581395
0.00581395
0.00581395
0.00581395
0.00581395
0.00581395
0.00581395
0.00581395
0.00581395
0.00581395
0.00581395
0.00581395
0.00581395
0.00581395
0.00581395
0.00581395
0.00581395
0.00581395
0.00581395
0.00581395
0.00581395
0.00581395
0.00581395
0.00581395
0.00581395
0.00581395
0.00581395
0.00581395
0.00581395
0.00581395
0.00581395
0.00581395
0.00581395
0.00581395
0.00581395
0.00581395
0.00581395
0.00581395
0.00581395
0.00581395
0.00581395
0.00581395
0.00581395
0.00581395
0.00581395
0.00581395
0.00581395
0.00581395
0.00581395
0.00581395
0.00581395
0.00581395
0.00581395
0.00581395
0.00581395
0.00581395
0.00581395
0.00581395
0.00581395
0.00581395
0.00581395
0.00581395
0.00581395
0.00581395
0.00581395
0.00581395
0.00581395
0.00581395
0.00581395
0.00581395
0.00581395
0.00581395
0.00581395
0.00581395
0.00581395
0.00581395
0.00581395
0.00581395
0.00581395
0.00581395
0.00581395
0.00581395
0.00581395
0.00581395
0.00581395
0.00581395
0.00581395
0.00581395
0.00581395
0.00581395
0.00581395
0.00581395
0.00581395
0.00581395
0.00581395
0.00581395
0.00581395
0.00581395
0.00581395
0.00581395
0.00581395
0.00581395
0.00581395
0.00581395
0.00581395
0.00581395
0.00581395
0.00581395
0.00581395
0.00581395
0.00581395
0.00581395
0.00581395
0.00581395
0.00581395
0.00581395
0.00581395
0.00581395
0.00581395
0.00581395
0.00581395
0.00581395
0.00581395
0.00581395
0.00581395
0.00581395
0.00581395
0.00581395
0.00581395
0.00581395
0.00581395
0.00581395
0.00581395
0.00581395
0.00581395
0.00581395
0.00581395
0.00581395
0.00581395
0.00581395
0.00581395
0.00581395
0.00581395
0.00581395
0.00581395
0.00581395
0.00581395
0.00581395
0.00581395
0.00581395
0.00581395
0.00581395
0.00581395
0.00581395
0.00581395
0.00581395
0.00581395
0.00581395
0.00581395
0.00581395
0.00581395
0.00581395
0.00581395
0.00581395
0.00581395
0.00581395
0.00581395
0.00581395
0.00581395
0.00581395
0.00581395
0.00581395
0.00581395
0.00581395
0.00581395
0.00581395
0.00581395
0.00581395
0.00581395
0.00581395
0.00581395
0.00581395
0.00581395
0.00581395
0.00581395
0.00581395
0.00581395
0.00581395
0.00581395
0.00581395
0.00581395
0.00581395
0.00581395
0.00581395
0.00581395
0.00581395
0.00581395
0.00581395
0.00581395
0.00581395
0.00581395
0.00581395
0.00581395
0.00581395
0.00581395
0.00581395
0.00581395
0.00581395
0.00581395
0.00581395
0.00581395
0.00581395
0.00581395
0.00581395
0.00581395
0.00581395
0.00581395
0.00581395
0.00581395
0.00581395
0.00581395
0.00581395
0.00581395
0.00581395
0.00581395
0.00581395
0.00581395
0.00581395
0.00581395
0.00581395
0.00581395
0.00581395
0.00581395
0.00581395
0.00581395
0.00581395
0.00581395
0.00581395
0.00581395
0.00581395
0.00581395
0.00581395
0.00581395
0.00581395
0.00581395
0.00581395
0.00581395
0.00581395
0.00581395
0.00581395
0.00581395
0.00581395
0.00581395
0.00581395
0.00581395
0.00581395
0.00581395
0.00581395
0.00581395
0.00581395
0.00581395
0.00581395
0.00581395
0.00581395
0.00581395
0.00581395
0.00581395
0.00581395
0.00581395
0.00581395
0.00581395
0.00581395
0.00581395
0.00581395
0.00581395
0.00581395
0.00581395
0.00581395
0.00581395
0.00581395
0.00581395
0.00581395
0.00581395
0.00581395
0.00581395
0.00581395
0.00581395
0.00581395
0.00581395
0.00581395
0.00581395
0.00581395
0.00581395
0.00581395
0.00581395
0.00581395
0.00581395
0.00581395
0.00581395
0.00581395
0.00581395
0.00581395
0.00581395
0.00581395
0.00581395
0.00581395
0.00581395
0.00581395
0.00581395
0.00581395
0.00581395
0.00581395
0.00581395
0.00581395
0.00581395
0.00581395
0.00581395
0.00581395
0.00581395
0.00581395
0.00581395
0.00581395
0.00581395
0.00581395
0.00581395
0.00581395
0.00581395
0.00581395
0.00581395
0.00581395
0.00581395
0.00581395
0.00581395
0.00581395
0.00581395
0.00581395
0.00581395
0.00581395
0.00581395
0.00581395
0.00581395
0.00581395
0.00581395
0.00581395
0.00581395
0.00581395
0.00581395
0.00581395
0.00581395
0.00581395
0.00581395
0.00581395
0.00581395
0.00581395
0.00581395
0.00581395
0.00581395
0.00581395
0.00581395
0.00581395
0.00581395
0.00581395
0.00581395
0.00581395
0.00581395
0.00581395
0.00581395
0.00581395
0.00581395
0.00581395
0.00581395
0.00581395
0.00581395
0.00581395
0.00581395
0.00581395
0.00581395
0.00581395
0.00581395
0.00581395
0.00581395
0.00581395
0.00581395
0.00581395
0.00581395
0.00581395
0.00581395
0.00581395
0.00581395
0.00581395
0.00581395
0.00581395
0.00581395
0.00581395
0.00581395
0.00581395
0.00581395
0.00581395
0.00581395
0.00581395
0.00581395
0.00581395
0.00581395
0.00581395
0.00581395
0.00581395
0.00581395
0.00581395
0.00581395
0.00581395
0.00581395
0.00581395
0.00581395
0.00581395
0.00581395
0.00581395
0.00581395
0.00581395
0.00581395
0.00581395
0.00581395
0.00581395
0.00581395
0.00581395
0.00581395
0.00581395
0.00581395
0.00581395
0.00581395
0.00581395
0.00581395
0.00581395
0.00581395
0.00581395
0.00581395
0.00581395
0.00581395
0.00581395
0.00581395
0.00581395
0.00581395
0.00581395
0.00581395
0.00581395
0.00581395
0.00581395
0.00581395
0.00581395
0.00581395
0.00581395
0.00581395
0.00581395
0.00581395
0.00581395
0.00581395
0.00581395
0.00581395
0.00581395
0.00581395
0.00581395
0.00581395
0.00581395
0.00581395
0.00581395
0.00581395
0.00581395
0.00581395
0.00581395
0.00581395
0.00581395
0.00581395
0.00581395
0.00581395
0.00581395
0.00581395
0.00581395
0.00581395
0.00581395
0.00581395
0.00581395
0.00581395
0.00581395
0.00581395
0.00581395
0.00581395
0.00581395
0.00581395
0.00581395
0.00581395
0.00581395
0.00581395
0.00581395
0.00581395
0.00581395
0.00581395
0.00581395
0.00581395
0.00581395
0.00581395
0.00581395
0.00581395
0.00581395
0.00581395
0.00581395
0.00581395
0.00581395
0.00581395
0.00581395
0.00581395
0.00581395
0.00581395
0.00581395
0.00581395
0.00581395
0.00581395
0.00581395
0.00581395
0.00581395
0.00581395
0.00581395
0.00581395
0.00581395
0.00581395
0.00581395
0.00581395
0.00581395
0.00581395
0.00581395
0.00581395
0.00581395
0.00581395
0.00581395
0.00581395
0.00581395
0.00581395
0.00581395
0.00581395
0.00581395
0.00581395
0.00581395
0.00581395
0.00581395
0.00581395
0.00581395
0.00581395
0.00581395
0.00581395
0.00581395
0.00581395
0.00581395
0.00581395
0.00581395
0.00581395
0.00581395
0.00581395
0.00581395
0.00581395
0.00581395
0.00581395
0.00581395
0.00581395
0.00581395
0.00581395
0.00581395
0.00581395
0.00581395
0.00581395
0.00581395
0.00581395
0.00581395
0.00581395
0.00581395
0.00581395
0.00581395
0.00581395
0.00581395
0.00581395
0.00581395
0.00581395
0.00581395
0.00581395
0.00581395
0.00581395
0.00581395
0.00581395
0.00581395
0.00581395
0.00581395
0.00581395
0.00581395
0.00581395
0.00581395
0.00581395
0.00581395
0.00581395
0.00581395
0.00581395
0.00581395
0.00581395
0.00581395
0.00581395
0.00581395
0.00581395
0.00581395
0.00581395
0.00581395
0.00581395
0.00581395
0.00581395
0.00581395
0.00581395
0.00581395
0.00581395
0.00581395
0.00581395
0.00581395
0.00581395
0.00581395
0.00581395
0.00581395
0.00581395
0.00581395
0.00581395
0.00581395
0.00581395
0.00581395
0.00581395
0.00581395
0.00581395
0.00581395
0.00581395
0.00581395
0.00581395
0.00581395
0.00581395
0.00581395
0.00581395
0.00581395
0.00581395
0.00581395
0.00581395
0.00581395
0.00581395
0.00581395
0.00581395
0.00581395
0.00581395
0.00581395
0.00581395
0.00581395
0.00581395
0.00581395
0.00581395
0.00581395
0.00581395
0.00581395
0.00581395
0.00581395
0.00581395
0.00581395
0.00581395
0.00581395
0.00581395
0.00581395
0.00581395
0.00581395
0.00581395
0.00581395
0.00581395
0.00581395
0.00581395
0.00581395
0.00581395
0.00581395
0.00581395
0.00581395
0.00581395
0.00581395
0.00581395
0.00581395
0.00581395
0.00581395
0.00581395
0.00581395
0.00581395
0.00581395
0.00581395
0.00581395
0.00581395
0.00581395
0.00581395
0.00581395
0.00581395
0.00581395
0.00581395
0.00581395
0.00581395
0.00581395
0.00581395
0.00581395
0.00581395
0.00581395
0.00581395
0.00581395
0.00581395
0.00581395
0.00581395
0.00581395
0.00581395
0.00581395
0.00581395
0.00581395
0.00581395
0.00581395
0.00581395
0.00581395
0.00581395
0.00581395
0.00581395
0.00581395
0.00581395
0.00581395
0.00581395
0.00581395
0.00581395
0.00581395
0.00581395
0.00581395
0.00581395
0.00581395
0.00581395
0.00581395
0.00581395
0.00581395
0.00581395
0.00581395
0.00581395
0.00581395
0.00581395
0.00581395
0.00581395
0.00581395
0.00581395
0.00581395
0.00581395
0.00581395
0.00581395
0.00581395
0.00581395
0.00581395
0.00581395
0.00581395
0.00581395
0.00581395
0.00581395
0.00581395
0.00581395
0.00581395
0.00581395
0.00581395
0.00581395
0.00581395
0.00581395
0.00581395
0.00581395
0.00581395
0.00581395
0.00581395
0.00581395
0.00581395
0.00581395
0.00581395
0.00581395
0.00581395
0.00581395
0.00581395
0.00581395
0.00581395
0.00581395
0.00581395
0.00581395
0.00581395
0.00581395
0.00581395
0.00581395
0.00581395
0.00581395
0.00581395
0.00581395
0.00581395
0.00581395
0.00581395
0.00581395
0.00581395
0.00581395
0.00581395
0.00581395
0.00581395
0.00581395
0.00581395
0.00581395
0.00581395
0.00581395
0.00581395
0.00581395
0.00581395
0.00581395
0.00581395
0.00581395
0.00581395
0.00581395
0.00581395
0.00581395
0.00581395
0.00581395
0.00581395
0.00581395
0.00581395
0.00581395
0.00581395
0.00581395
0.00581395
0.00581395
0.00581395
0.00581395
0.00581395
0.00581395
0.00581395
0.00581395
0.00581395
0.00581395
0.00581395
0.00581395
0.00581395
0.00581395
0.00581395
0.00581395
0.00581395
0.00581395
0.00581395
0.00581395
0.00581395
0.00581395
0.00581395
0.00581395
0.00581395
0.00581395
0.00581395
0.00581395
0.00581395
0.00581395
0.00581395
0.00581395
0.00581395
0.00581395
0.00581395
0.00581395
0.00581395
0.00581395
0.00581395
0.00581395
0.00581395
0.00581395
0.00581395
0.00581395
0.00581395
0.00581395
0.00581395
0.00581395
0.00581395
0.00581395
0.00581395
0.00581395
0.00581395
0.00581395
0.00581395
0.00581395
0.00581395
0.00581395
0.00581395
0.00581395
0.00581395
0.00581395
0.00581395
0.00581395
0.00581395
0.00581395
0.00581395
0.00581395
0.00581395
0.00581395
0.00581395
0.00581395
0.00581395
0.00581395
0.00581395
0.00581395
0.00581395
0.00581395
0.00581395
0.00581395
0.00581395
0.00581395
0.00581395
0.00581395
0.00581395
0.00581395
0.00581395
0.00581395
0.00581395
0.00581395
0.00581395
0.00581395
0.00581395
0.00581395
0.00581395
0.00581395
0.00581395
0.00581395
0.00581395
0.00581395
0.00581395
0.00581395
0.00581395
0.00581395
0.00581395
0.00581395
0.00581395
0.00581395
0.00581395
0.00581395
0.00581395
0.00581395
0.00581395
0.00581395
0.00581395
0.00581395
0.00581395
0.00581395
0.00581395
0.00581395
0.00581395
0.00581395
0.00581395
0.00581395
0.00581395
0.00581395
0.00581395
0.00581395
0.00581395
0.00581395
0.00581395
0.00581395
0.00581395
0.00581395
0.00581395
0.00581395
0.00581395
0.00581395
0.00581395
0.00581395
0.00581395
0.00581395
0.00581395
0.00581395
0.00581395
0.00581395
0.00581395
0.00581395
0.00581395
0.00581395
0.00581395
0.00581395
0.00581395
0.00581395
0.00581395
0.00581395
0.00581395
0.00581395
0.00581395
0.00581395
0.00581395
0.00581395
0.00581395
0.00581395
0.00581395
0.00581395
0.00581395
0.00581395
0.00581395
0.00581395
0.00581395
0.00581395
0.00581395
0.00581395
0.00581395
0.00581395
0.00581395
0.00581395
0.00581395
0.00581395
0.00581395
0.00581395
0.00581395
0.00581395
0.00581395
0.00581395
0.00581395
0.00581395
0.00581395
0.00581395
0.00581395
0.00581395
0.00581395
0.00581395
0.00581395
0.00581395
0.00581395
0.00581395
0.00581395
0.00581395
0.00581395
0.00581395
0.00581395
0.00581395
0.00581395
0.00581395
0.00581395
0.00581395
0.00581395
0.00581395
0.00581395
0.00581395
0.00581395
0.00581395
0.00581395
0.00581395
0.00581395
0.00581395
0.00581395
0.00581395
0.00581395
0.00581395
0.00581395
0.00581395
0.00581395
0.00581395
0.00581395
0.00581395
0.00581395
0.00581395
0.00581395
0.00581395
0.00581395
0.00581395
0.00581395
0.00581395
0.00581395
0.00581395
0.00581395
0.00581395
0.00581395
0.00581395
0.00581395
0.00581395
0.00581395
0.00581395
0.00581395
0.00581395
0.00581395
0.00581395
0.00581395
0.00581395
0.00581395
0.00581395
0.00581395
0.00581395
0.00581395
0.00581395
0.00581395
0.00581395
0.00581395
0.00581395
0.00581395
0.00581395
0.00581395
0.00581395
0.00581395
0.00581395
0.00581395
0.00581395
0.00581395
0.00581395
0.00581395
0.00581395
0.00581395
0.00581395
0.00581395
0.00581395
0.00581395
0.00581395
0.00581395
0.00581395
0.00581395
0.00581395
0.00581395
0.00581395
0.00581395
0.00581395
0.00581395
0.00581395
0.00581395
0.00581395
0.00581395
0.00581395
0.00581395
0.00581395
0.00581395
0.00581395
0.00581395
0.00581395
0.00581395
0.00581395
0.00581395
0.00581395
0.00581395
0.00581395
0.00581395
0.00581395
0.00581395
0.00581395
0.00581395
0.00581395
0.00581395
0.00581395
0.00581395
0.00581395
0.00581395
0.00581395
0.00581395
0.00581395
0.00581395
0.00581395
0.00581395
0.00581395
0.00581395
0.00581395
0.00581395
0.00581395
0.00581395
0.00581395
0.00581395
0.00581395
0.00581395
0.00581395
0.00581395
0.00581395
0.00581395
0.00581395
0.00581395
0.00581395
0.00581395
0.00581395
0.00581395
0.00581395
0.00581395
0.00581395
0.00581395
0.00581395
0.00581395
0.00581395
0.00581395
0.00581395
0.00581395
0.00581395
0.00581395
0.00581395
0.00581395
0.00581395
0.00581395
0.00581395
0.00581395
0.00581395
0.00581395
0.00581395
0.00581395
0.00581395
0.00581395
0.00581395
0.00581395
0.00581395
0.00581395
0.00581395
0.00581395
0.00581395
0.00581395
0.00581395
0.00581395
0.00581395
0.00581395
0.00581395
0.00581395
0.00581395
0.00581395
0.00581395
0.00581395
0.00581395
0.00581395
0.00581395
0.00581395
0.00581395
0.00581395
0.00581395
0.00581395
0.00581395
0.00581395
0.00581395
0.00581395
0.00581395
0.00581395
0.00581395
0.00581395
0.00581395
0.00581395
0.00581395
0.00581395
0.00581395
0.00581395
0.00581395
0.00581395
0.00581395
0.00581395
0.00581395
0.00581395
0.00581395
0.00581395
0.00581395
0.00581395
0.00581395
0.00581395
0.00581395
0.00581395
0.00581395
0.00581395
0.00581395
0.00581395
0.00581395
0.00581395
0.00581395
0.00581395
0.00581395
0.00581395
0.00581395
0.00581395
0.00581395
0.00581395
0.00581395
0.00581395
0.00581395
0.00581395
0.00581395
0.00581395
0.00581395
0.00581395
0.00581395
0.00581395
0.00581395
0.00581395
0.00581395
0.00581395
0.00581395
0.00581395
0.00581395
0.00581395
0.00581395
0.00581395
0.00581395
0.00581395
0.00581395
0.00581395
0.00581395
0.00581395
0.00581395
0.00581395
0.00581395
0.00581395
0.00581395
0.00581395
0.00581395
0.00581395
0.00581395
0.00581395
0.00581395
0.00581395
0.00581395
0.00581395
0.00581395
0.00581395
0.00581395
0.00581395
0.00581395
0.00581395
0.00581395
0.00581395
0.00581395
0.00581395
0.00581395
0.00581395
0.00581395
0.00581395
0.00581395
0.00581395
0.00581395
0.00581395
0.00581395
0.00581395
0.00581395
0.00581395
0.00581395
0.00581395
0.00581395
0.00581395
0.00581395
0.00581395
0.00581395
0.00581395
0.00581395
0.00581395
0.00581395
0.00581395
0.00581395
0.00581395
0.00581395
0.00581395
0.00581395
0.00581395
0.00581395
0.00581395
0.00581395
0.00581395
0.00581395
0.00581395
0.00581395
0.00581395
0.00581395
0.00581395
0.00581395
0.00581395
0.00581395
0.00581395
0.00581395
0.00581395
0.00581395
0.00581395
0.00581395
0.00581395
0.00581395
0.00581395
0.00581395
0.00581395
0.00581395
0.00581395
0.00581395
0.00581395
0.00581395
0.00581395
0.00581395
0.00581395
0.00581395
0.00581395
0.00581395
0.00581395
0.00581395
0.00581395
0.00581395
0.00581395
0.00581395
0.00581395
0.00581395
0.00581395
0.00581395
0.00581395
0.00581395
0.00581395
0.00581395
0.00581395
0.00581395
0.00581395
0.00581395
0.00581395
0.00581395
0.00581395
0.00581395
0.00581395
0.00581395
0.00581395
0.00581395
0.00581395
0.00581395
0.00581395
0.00581395
0.00581395
0.00581395
0.00581395
0.00581395
0.00581395
0.00581395
0.00581395
0.00581395
0.00581395
0.00581395
0.00581395
0.00581395
0.00581395
0.00581395
0.00581395
0.00581395
0.00581395
0.00581395
0.00581395
0.00581395
0.00581395
0.00581395
0.00581395
0.00581395
0.00581395
0.00581395
0.00581395
0.00581395
0.00581395
0.00581395
0.00581395
0.00581395
0.00581395
0.00581395
0.00581395
0.00581395
0.00581395
0.00581395
0.00581395
0.00581395
0.00581395
0.00581395
0.00581395
0.00581395
0.00581395
0.00581395
0.00581395
0.00581395
0.00581395
0.00581395
0.00581395
0.00581395
0.00581395
0.00581395
0.00581395
0.00581395
0.00581395
0.00581395
0.00581395
0.00581395
0.00581395
0.00581395
0.00581395
0.00581395
0.00581395
0.00581395
0.00581395
0.00581395
0.00581395
0.00581395
0.00581395
0.00581395
0.00581395
0.00581395
0.00581395
0.00581395
0.00581395
0.00581395
0.00581395
0.00581395
0.00581395
0.00581395
0.00581395
0.00581395
0.00581395
0.00581395
0.00581395
0.00581395
0.00581395
0.00581395
0.00581395
0.00581395
0.00581395
0.00581395
0.00581395
0.00581395
0.00581395
0.00581395
0.00581395
0.00581395
0.00581395
0.00581395
0.00581395
0.00581395
0.00581395
0.00581395
0.00581395
0.00581395
0.00581395
0.00581395
0.00581395
0.00581395
0.00581395
0.00581395
0.00581395
0.00581395
0.00581395
0.00581395
0.00581395
0.00581395
0.00581395
0.00581395
0.00581395
0.00581395
0.00581395
0.00581395
0.00581395
0.00581395
0.00581395
0.00581395
0.00581395
0.00581395
0.00581395
0.00581395
0.00581395
0.00581395
0.00581395
0.00581395
0.00581395
0.00581395
0.00581395
0.00581395
0.00581395
0.00581395
0.00581395
0.00581395
0.00581395
0.00581395
0.00581395
0.00581395
0.00581395
0.00581395
0.00581395
0.00581395
0.00581395
0.00581395
0.00581395
0.00581395
0.00581395
0.00581395
0.00581395
0.00581395
0.00581395
0.00581395
0.00581395
0.00581395
0.00581395
0.00581395
0.00581395
0.00581395
0.00581395
0.00581395
0.00581395
0.00581395
0.00581395
0.00581395
0.00581395
0.00581395
0.00581395
0.00581395
0.00581395
0.00581395
0.00581395
0.00581395
0.00581395
0.00581395
0.00581395
0.00581395
0.00581395
0.00581395
0.00581395
0.00581395
0.00581395
0.00581395
0.00581395
0.00581395
0.00581395
0.00581395
0.00581395
0.00581395
0.00581395
0.00581395
0.00581395
0.00581395
0.00581395
0.00581395
0.00581395
0.00581395
0.00581395
0.00581395
0.00581395
0.00581395
0.00581395
0.00581395
0.00581395
0.00581395
0.00581395
0.00581395
0.00581395
0.00581395
0.00581395
0.00581395
0.00581395
0.00581395
0.00581395
0.00581395
0.00581395
0.00581395
0.00581395
0.00581395
0.00581395
0.00581395
0.00581395
0.00581395
0.00581395
0.00581395
0.00581395
0.00581395
0.00581395
0.00581395
0.00581395
0.00581395
0.00581395
0.00581395
0.00581395
0.00581395
0.00581395
0.00581395
0.00581395
0.00581395
0.00581395
0.00581395
0.00581395
0.00581395
0.00581395
0.00581395
0.00581395
0.00581395
0.00581395
0.00581395
0.00581395
0.00581395
0.00581395
0.00581395
0.00581395
0.00581395
0.00581395
0.00581395
0.00581395
0.00581395
0.00581395
0.00581395
0.00581395
0.00581395
0.00581395
0.00581395
0.00581395
0.00581395
0.00581395
0.00581395
0.00581395
0.00581395
0.00581395
0.00581395
0.00581395
0.00581395
0.00581395
0.00581395
0.00581395
0.00581395
0.00581395
0.00581395
0.00581395
0.00581395
0.00581395
0.00581395
0.00581395
0.00581395
0.00581395
0.00581395
0.00581395
0.00581395
0.00581395
0.00581395
0.00581395
0.00581395
0.00581395
0.00581395
0.00581395
0.00581395
0.00581395
0.00581395
0.00581395
0.00581395
0.00581395
0.00581395
0.00581395
0.00581395
0.00581395
0.00581395
0.00581395
0.00581395
0.00581395
0.00581395
0.00581395
0.00581395
0.00581395
0.00581395
0.00581395
0.00581395
0.00581395
0.00581395
0.00581395
0.00581395
0.00581395
0.00581395
0.00581395
0.00581395
0.00581395
0.00581395
0.00581395
0.00581395
0.00581395
0.00581395
0.00581395
0.00581395
0.00581395
0.00581395
0.00581395
0.00581395
0.00581395
0.00581395
0.00581395
0.00581395
0.00581395
0.00581395
0.00581395
0.00581395
0.00581395
0.00581395
0.00581395
0.00581395
0.00581395
0.00581395
0.00581395
0.00581395
0.00581395
0.00581395
0.00581395
0.00581395
0.00581395
0.00581395
0.00581395
0.00581395
0.00581395
0.00581395
0.00581395
0.00581395
0.00581395
0.00581395
0.00581395
0.00581395
0.00581395
0.00581395
0.00581395
0.00581395
0.00581395
0.00581395
0.00581395
0.00581395
0.00581395
0.00581395
0.00581395
0.00581395
0.00581395
0.00581395
0.00581395
0.00581395
0.00581395
0.00581395
0.00581395
0.00581395
0.00581395
0.00581395
0.00581395
0.00581395
0.00581395
0.00581395
0.00581395
0.00581395
0.00581395
0.00581395
0.00581395
0.00581395
0.00581395
0.00581395
0.00581395
0.00581395
0.00581395
0.00581395
0.00581395
0.00581395
0.00581395
0.00581395
0.00581395
0.00581395
0.00581395
0.00581395
0.00581395
0.00581395
0.00581395
0.00581395
0.00581395
0.00581395
0.00581395
0.00581395
0.00581395
0.00581395
0.00581395
0.00581395
0.00581395
0.00581395
0.00581395
0.00581395
0.00581395
0.00581395
0.00581395
0.00581395
0.00581395
0.00581395
0.00581395
0.00581395
0.00581395
0.00581395
0.00581395
0.00581395
0.00581395
0.00581395
0.00581395
0.00581395
0.00581395
0.00581395
0.00581395
0.00581395
0.00581395
0.00581395
0.00581395
0.00581395
0.00581395
0.00581395
0.00581395
0.00581395
0.00581395
0.00581395
0.00581395
0.00581395
0.00581395
0.00581395
0.00581395
0.00581395
0.00581395
0.00581395
0.00581395
0.00581395
0.00581395
0.00581395
0.00581395
0.00581395
0.00581395
0.00581395
0.00581395
0.00581395
0.00581395
0.00581395
0.00581395
0.00581395
0.00581395
0.00581395
0.00581395
0.00581395
0.00581395
0.00581395
0.00581395
0.00581395
0.00581395
0.00581395
0.00581395
0.00581395
0.00581395
0.00581395
0.00581395
0.00581395
0.00581395
0.00581395
0.00581395
0.00581395
0.00581395
0.00581395
0.00581395
0.00581395
0.00581395
0.00581395
0.00581395
0.00581395
0.00581395
0.00581395
0.00581395
0.00581395
0.00581395
0.00581395
0.00581395
0.00581395
0.00581395
0.00581395
0.00581395
0.00581395
0.00581395
0.00581395
0.00581395
0.00581395
0.00581395
0.00581395
0.00581395
0.00581395
0.00581395
0.00581395
0.00581395
0.00581395
0.00581395
0.00581395
0.00581395
0.00581395
0.00581395
0.00581395
0.00581395
0.00581395
0.00581395
0.00581395
0.00581395
0.00581395
0.00581395
0.00581395
0.00581395
0.00581395
0.00581395
0.00581395
0.00581395
0.00581395
0.00581395
0.00581395
0.00581395
0.00581395
0.00581395
0.00581395
0.00581395
0.00581395
0.00581395
0.00581395
0.00581395
0.00581395
0.00581395
0.00581395
0.00581395
0.00581395
0.00581395
0.00581395
0.00581395
0.00581395
0.00581395
0.00581395
0.00581395
0.00581395
0.00581395
0.00581395
0.00581395
0.00581395
0.00581395
0.00581395
0.00581395
0.00581395
0.00581395
0.00581395
0.00581395
0.00581395
0.00581395
0.00581395
0.00581395
0.00581395
0.00581395
0.00581395
0.00581395
0.00581395
0.00581395
0.00581395
0.00581395
0.00581395
0.00581395
0.00581395
0.00581395
0.00581395
0.00581395
0.00581395
0.00581395
0.00581395
0.00581395
0.00581395
0.00581395
0.00581395
0.00581395
0.00581395
0.00581395
0.00581395
0.00581395
0.00581395
0.00581395
0.00581395
0.00581395
0.00581395
0.00581395
0.00581395
0.00581395
0.00581395
0.00581395
0.00581395
0.00581395
0.00581395
0.00581395
0.00581395
0.00581395
0.00581395
0.00581395
0.00581395
0.00581395
0.00581395
0.00581395
0.00581395
0.00581395
0.00581395
0.00581395
0.00581395
0.00581395
0.00581395
0.00581395
0.00581395
0.00581395
0.00581395
0.00581395
0.00581395
0.00581395
0.00581395
0.00581395
0.00581395
0.00581395
0.00581395
0.00581395
0.00581395
0.00581395
0.00581395
0.00581395
0.00581395
0.00581395
0.00581395
0.00581395
0.00581395
0.00581395
0.00581395
0.00581395
0.00581395
0.00581395
0.00581395
0.00581395
0.00581395
0.00581395
0.00581395
0.00581395
0.00581395
0.00581395
0.00581395
0.00581395
0.00581395
0.00581395
0.00581395
0.00581395
0.00581395
0.00581395
0.00581395
0.00581395
0.00581395
0.00581395
0.00581395
0.00581395
0.00581395
0.00581395
0.00581395
0.00581395
0.00581395
0.00581395
0.00581395
0.00581395
0.00581395
0.00581395
0.00581395
0.00581395
0.00581395
0.00581395
0.00581395
0.00581395
0.00581395
0.00581395
0.00581395
0.00581395
0.00581395
0.00581395
0.00581395
0.00581395
0.00581395
0.00581395
0.00581395
0.00581395
0.00581395
0.00581395
0.00581395
0.00581395
0.00581395
0.00581395
0.00581395
0.00581395
0.00581395
0.00581395
0.00581395
0.00581395
0.00581395
0.00581395
0.00581395
0.00581395
0.00581395
0.00581395
0.00581395
0.00581395
0.00581395
0.00581395
0.00581395
0.00581395
0.00581395
0.00581395
0.00581395
0.00581395
0.00581395
0.00581395
0.00581395
0.00581395
0.00581395
0.00581395
0.00581395
0.00581395
0.00581395
0.00581395
0.00581395
0.00581395
0.00581395
0.00581395
0.00581395
0.00581395
0.00581395
0.00581395
0.00581395
0.00581395
0.00581395
0.00581395
0.00581395
0.00581395
0.00581395
0.00581395
0.00581395
0.00581395
0.00581395
0.00581395
0.00581395
0.00581395
0.00581395
0.00581395
0.00581395
0.00581395
0.00581395
0.00581395
0.00581395
0.00581395
0.00581395
0.00581395
0.00581395
0.00581395
0.00581395
0.00581395
0.00581395
0.00581395
0.00581395
0.00581395
0.00581395
0.00581395
0.00581395
0.00581395
0.00581395
0.00581395
0.00581395
0.00581395
0.00581395
0.00581395
0.00581395
0.00581395
0.00581395
0.00581395
0.00581395
0.00581395
0.00581395
0.00581395
0.00581395
0.00581395
0.00581395
0.00581395
0.00581395
0.00581395
0.00581395
0.00581395
0.00581395
0.00581395
0.00581395
0.00581395
0.00581395
0.00581395
0.00581395
0.00581395
0.00581395
0.00581395
0.00581395
0.00581395
0.00581395
0.00581395
0.00581395
0.00581395
0.00581395
0.00581395
0.00581395
0.00581395
0.00581395
0.00581395
0.00581395
0.00581395
0.00581395
0.00581395
0.00581395
0.00581395
0.00581395
0.00581395
0.00581395
0.00581395
0.00581395
0.00581395
0.00581395
0.00581395
0.00581395
0.00581395
0.00581395
0.00581395
0.00581395
0.00581395
0.00581395
0.00581395
0.00581395
0.00581395
0.00581395
0.00581395
0.00581395
0.00581395
0.00581395
0.00581395
0.00581395
0.00581395
0.00581395
0.00581395
0.00581395
0.00581395
0.00581395
0.00581395
0.00581395
0.00581395
0.00581395
0.00581395
0.00581395
0.00581395
0.00581395
0.00581395
0.00581395
0.00581395
0.00581395
0.00581395
0.00581395
0.00581395
0.00581395
0.00581395
0.00581395
0.00581395
0.00581395
0.00581395
0.00581395
0.00581395
0.00581395
0.00581395
0.00581395
0.00581395
0.00581395
0.00581395
0.00581395
0.00581395
0.00581395
0.00581395
0.00581395
0.00581395
0.00581395
0.00581395
0.00581395
0.00581395
0.00581395
0.00581395
0.00581395
0.00581395
0.00581395
0.00581395
0.00581395
0.00581395
0.00581395
0.00581395
0.00581395
0.00581395
0.00581395
0.00581395
0.00581395
0.00581395
0.00581395
0.00581395
0.00581395
0.00581395
0.00581395
0.00581395
0.00581395
0.00581395
0.00581395
0.00581395
0.00581395
0.00581395
0.00581395
0.00581395
0.00581395
0.00581395
0.00581395
0.00581395
0.00581395
0.00581395
0.00581395
0.00581395
0.00581395
0.00581395
0.00581395
0.00581395
0.00581395
0.00581395
0.00581395
0.00581395
0.00581395
0.00581395
0.00581395
0.00581395
0.00581395
0.00581395
0.00581395
0.00581395
0.00581395
0.00581395
0.00581395
0.00581395
0.00581395
0.00581395
0.00581395
0.00581395
0.00581395
0.00581395
0.00581395
0.00581395
0.00581395
0.00581395
0.00581395
0.00581395
0.00581395
0.00581395
0.00581395
0.00581395
0.00581395
0.00581395
0.00581395
0.00581395
0.00581395
0.00581395
0.00581395
0.00581395
0.00581395
0.00581395
0.00581395
0.00581395
0.00581395
0.00581395
0.00581395
0.00581395
0.00581395
0.00581395
0.00581395
0.00581395
0.00581395
0.00581395
0.00581395
0.00581395
0.00581395
0.00581395
0.00581395
0.00581395
0.00581395
0.00581395
0.00581395
0.00581395
0.00581395
0.00581395
0.00581395
0.00581395
0.00581395
0.00581395
0.00581395
0.00581395
0.00581395
0.00581395
0.00581395
0.00581395
0.00581395
0.00581395
0.00581395
0.00581395
0.00581395
0.00581395
0.00581395
0.00581395
0.00581395
0.00581395
0.00581395
0.00581395
0.00581395
0.00581395
0.00581395
0.00581395
0.00581395
0.00581395
0.00581395
0.00581395
0.00581395
0.00581395
0.00581395
0.00581395
0.00581395
0.00581395
0.00581395
0.00581395
0.00581395
0.00581395
0.00581395
0.00581395
0.00581395
0.00581395
0.00581395
0.00581395
0.00581395
0.00581395
0.00581395
0.00581395
0.00581395
0.00581395
0.00581395
0.00581395
0.00581395
0.00581395
0.00581395
0.00581395
0.00581395
0.00581395
0.00581395
0.00581395
0.00581395
0.00581395
0.00581395
0.00581395
0.00581395
0.00581395
0.00581395
0.00581395
0.00581395
0.00581395
0.00581395
0.00581395
0.00581395
0.00581395
0.00581395
0.00581395
0.00581395
0.00581395
0.00581395
0.00581395
0.00581395
0.00581395
0.00581395
0.00581395
0.00581395
0.00581395
0.00581395
0.00581395
0.00581395
0.00581395
0.00581395
0.00581395
0.00581395
0.00581395
0.00581395
0.00581395
0.00581395
0.00581395
0.00581395
0.00581395
0.00581395
0.00581395
0.00581395
0.00581395
0.00581395
0.00581395
0.00581395
0.00581395
0.00581395
0.00581395
0.00581395
0.00581395
0.00581395
0.00581395
0.00581395
0.00581395
0.00581395
0.00581395
0.00581395
0.00581395
0.00581395
0.00581395
0.00581395
0.00581395
0.00581395
0.00581395
0.00581395
0.00581395
0.00581395
0.00581395
0.00581395
0.00581395
0.00581395
0.00581395
0.00581395
0.00581395
0.00581395
0.00581395
0.00581395
0.00581395
0.00581395
0.00581395
0.00581395
0.00581395
0.00581395
0.00581395
0.00581395
0.00581395
0.00581395
0.00581395
0.00581395
0.00581395
0.00581395
0.00581395
0.00581395
0.00581395
0.00581395
0.00581395
0.00581395
0.00581395
0.00581395
0.00581395
0.00581395
0.00581395
0.00581395
0.00581395
0.00581395
0.00581395
0.00581395
0.00581395
0.00581395
0.00581395
0.00581395
0.00581395
0.00581395
0.00581395
0.00581395
0.00581395
0.00581395
0.00581395
0.00581395
0.00581395
0.00581395
0.00581395
0.00581395
0.00581395
0.00581395
0.00581395
0.00581395
0.00581395
0.00581395
0.00581395
0.00581395
0.00581395
0.00581395
0.00581395
0.00581395
0.00581395
0.00581395
0.00581395
0.00581395
0.00581395
0.00581395
0.00581395
0.00581395
0.00581395
0.00581395
0.00581395
0.00581395
0.00581395
0.00581395
0.00581395
0.00581395
0.00581395
0.00581395
0.00581395
0.00581395
0.00581395
0.00581395
0.00581395
0.00581395
0.00581395
0.00581395
0.00581395
0.00581395
0.00581395
0.00581395
0.00581395
0.00581395
0.00581395
0.00581395
0.00581395
0.00581395
0.00581395
0.00581395
0.00581395
0.00581395
0.00581395
0.00581395
0.00581395
0.00581395
0.00581395
0.00581395
0.00581395
0.00581395
0.00581395
0.00581395
0.00581395
0.00581395
0.00581395
0.00581395
0.00581395
0.00581395
0.00581395
0.00581395
0.00581395
0.00581395
0.00581395
0.00581395
0.00581395
0.00581395
0.00581395
0.00581395
0.00581395
0.00581395
0.00581395
0.00581395
0.00581395
0.00581395
0.00581395
0.00581395
0.00581395
0.00581395
0.00581395
0.00581395
0.00581395
0.00581395
0.00581395
0.00581395
0.00581395
0.00581395
0.00581395
0.00581395
0.00581395
0.00581395
0.00581395
0.00581395
0.00581395
0.00581395
0.00581395
0.00581395
0.00581395
0.00581395
0.00581395
0.00581395
0.00581395
0.00581395
0.00581395
0.00581395
0.00581395
0.00581395
0.00581395
0.00581395
0.00581395
0.00581395
0.00581395
0.00581395
0.00581395
0.00581395
0.00581395
0.00581395
0.00581395
0.00581395
0.00581395
0.00581395
0.00581395
0.00581395
0.00581395
0.00581395
0.00581395
0.00581395
0.00581395
0.00581395
0.00581395
0.00581395
0.00581395
0.00581395
0.00581395
0.00581395
0.00581395
0.00581395
0.00581395
0.00581395
0.00581395
0.00581395
0.00581395
0.00581395
0.00581395
0.00581395
0.00581395
0.00581395
0.00581395
0.00581395
0.00581395
0.00581395
0.00581395
0.00581395
0.00581395
0.00581395
0.00581395
0.00581395
0.00581395
0.00581395
0.00581395
0.00581395
0.00581395
0.00581395
0.00581395
0.00581395
0.00581395
0.00581395
0.00581395
0.00581395
0.00581395
0.00581395
0.00581395
0.00581395
0.00581395
0.00581395
0.00581395
0.00581395
0.00581395
0.00581395
0.00581395
0.00581395
0.00581395
0.00581395
0.00581395
0.00581395
0.00581395
0.00581395
0.00581395
0.00581395
0.00581395
0.00581395
0.00581395
0.00581395
0.00581395
0.00581395
0.00581395
0.00581395
0.00581395
0.00581395
0.00581395
0.00581395
0.00581395
0.00581395
0.00581395
0.00581395
0.00581395
0.00581395
0.00581395
0.00581395
0.00581395
0.00581395
0.00581395
0.00581395
0.00581395
0.00581395
0.00581395
0.00581395
0.00581395
0.00581395
0.00581395
0.00581395
0.00581395
0.00581395
0.00581395
0.00581395
0.00581395
0.00581395
0.00581395
0.00581395
0.00581395
0.00581395
0.00581395
0.00581395
0.00581395
0.00581395
0.00581395
0.00581395
0.00581395
0.00581395
0.00581395
0.00581395
0.00581395
0.00581395
0.00581395
0.00581395
0.00581395
0.00581395
0.00581395
0.00581395
0.00581395
0.00581395
0.00581395
0.00581395
0.00581395
0.00581395
0.00581395
0.00581395
0.00581395
0.00581395
0.00581395
0.00581395
0.00581395
0.00581395
0.00581395
0.00581395
0.00581395
0.00581395
0.00581395
0.00581395
0.00581395
0.00581395
0.00581395
0.00581395
0.00581395
0.00581395
0.00581395
0.00581395
0.00581395
0.00581395
0.00581395
0.00581395
0.00581395
0.00581395
0.00581395
0.00581395
0.00581395
0.00581395
0.00581395
0.00581395
0.00581395
0.00581395
0.00581395
0.00581395
0.00581395
0.00581395
0.00581395
0.00581395
0.00581395
0.00581395
0.00581395
0.00581395
0.00581395
0.00581395
0.00581395
0.00581395
0.00581395
0.00581395
0.00581395
0.00581395
0.00581395
0.00581395
0.00581395
0.00581395
0.00581395
0.00581395
0.00581395
0.00581395
0.00581395
0.00581395
0.00581395
0.00581395
0.00581395
0.00581395
0.00581395
0.00581395
0.00581395
0.00581395
0.00581395
0.00581395
0.00581395
0.00581395
0.00581395
0.00581395
0.00581395
0.00581395
0.00581395
0.00581395
0.00581395
0.00581395
0.00581395
0.00581395
0.00581395
0.00581395
0.00581395
0.00581395
0.00581395
0.00581395
0.00581395
0.00581395
0.00581395
0.00581395
0.00581395
0.00581395
0.00581395
0.00581395
0.00581395
0.00581395
0.00581395
0.00581395
0.00581395
0.00581395
0.00581395
0.00581395
0.00581395
0.00581395
0.00581395
0.00581395
0.00581395
0.00581395
0.00581395
0.00581395
0.00581395
0.00581395
0.00581395
0.00581395
0.00581395
0.00581395
0.00581395
0.00581395
0.00581395
0.00581395
0.00581395
0.00581395
0.00581395
0.00581395
0.00581395
0.00581395
0.00581395
0.00581395
0.00581395
0.00581395
0.00581395
0.00581395
0.00581395
0.00581395
0.00581395
0.00581395
0.00581395
0.00581395
0.00581395
0.00581395
0.00581395
0.00581395
0.00581395
0.00581395
0.00581395
0.00581395
0.00581395
0.00581395
0.00581395
0.00581395
0.00581395
0.00581395
0.00581395
0.00581395
0.00581395
0.00581395
0.00581395
0.00581395
0.00581395
0.00581395
0.00581395
0.00581395
0.00581395
0.00581395
0.00581395
0.00581395
0.00581395
0.00581395
0.00581395
0.00581395
0.00581395
0.00581395
0.00581395
0.00581395
0.00581395
0.00581395
0.00581395
0.00581395
0.00581395
0.00581395
0.00581395
0.00581395
0.00581395
0.00581395
0.00581395
0.00581395
0.00581395
0.00581395
0.00581395
0.00581395
0.00581395
0.00581395
0.00581395
0.00581395
0.00581395
0.00581395
0.00581395
0.00581395
0.00581395
0.00581395
0.00581395
0.00581395
0.00581395
0.00581395
0.00581395
0.00581395
0.00581395
0.00581395
0.00581395
0.00581395
0.00581395
0.00581395
0.00581395
0.00581395
0.00581395
0.00581395
0.00581395
0.00581395
0.00581395
0.00581395
0.00581395
0.00581395
0.00581395
0.00581395
0.00581395
0.00581395
0.00581395
0.00581395
0.00581395
0.00581395
0.00581395
0.00581395
0.00581395
0.00581395
0.00581395
0.00581395
0.00581395
0.00581395
0.00581395
0.00581395
0.00581395
0.00581395
0.00581395
0.00581395
0.00581395
0.00581395
0.00581395
0.00581395
0.00581395
0.00581395
0.00581395
0.00581395
0.00581395
0.00581395
0.00581395
0.00581395
0.00581395
0.00581395
0.00581395
0.00581395
0.00581395
0.00581395
0.00581395
0.00581395
0.00581395
0.00581395
0.00581395
0.00581395
0.00581395
0.00581395
0.00581395
0.00581395
0.00581395
0.00581395
0.00581395
0.00581395
0.00581395
0.00581395
0.00581395
0.00581395
0.00581395
0.00581395
0.00581395
0.00581395
0.00581395
0.00581395
0.00581395
0.00581395
0.00581395
0.00581395
0.00581395
0.00581395
0.00581395
0.00581395
0.00581395
0.00581395
0.00581395
0.00581395
0.00581395
0.00581395
0.00581395
0.00581395
0.00581395
0.00581395
0.00581395
0.00581395
0.00581395
0.00581395
0.00581395
0.00581395
0.00581395
0.00581395
0.00581395
0.00581395
0.00581395
0.00581395
0.00581395
0.00581395
0.00581395
0.00581395
0.00581395
0.00581395
0.00581395
0.00581395
0.00581395
0.00581395
0.00581395
0.00581395
0.00581395
0.00581395
0.00581395
0.00581395
0.00581395
0.00581395
0.00581395
0.00581395
0.00581395
0.00581395
0.00581395
0.00581395
0.00581395
0.00581395
0.00581395
0.00581395
0.00581395
0.00581395
0.00581395
0.00581395
0.00581395
0.00581395
0.00581395
0.00581395
0.00581395
0.00581395
0.00581395
0.00581395
0.00581395
0.00581395
0.00581395
0.00581395
0.00581395
0.00581395
0.00581395
0.00581395
0.00581395
0.00581395
0.00581395
0.00581395
0.00581395
0.00581395
0.00581395
0.00581395
0.00581395
0.00581395
0.00581395
0.00581395
0.00581395
0.00581395
0.00581395
0.00581395
0.00581395
0.00581395
0.00581395
0.00581395
0.00581395
0.00581395
0.00581395
0.00581395
0.00581395
0.00581395
0.00581395
0.00581395
0.00581395
0.00581395
0.00581395
0.00581395
0.00581395
0.00581395
0.00581395
0.00581395
0.00581395
0.00581395
0.00581395
0.00581395
0.00581395
0.00581395
0.00581395
0.00581395
0.00581395
0.00581395
0.00581395
0.00581395
0.00581395
0.00581395
0.00581395
0.00581395
0.00581395
0.00581395
0.00581395
0.00581395
0.00581395
0.00581395
0.00581395
0.00581395
0.00581395
0.00581395
0.00581395
0.00581395
0.00581395
0.00581395
0.00581395
0.00581395
0.00581395
0.00581395
0.00581395
0.00581395
0.00581395
0.00581395
0.00581395
0.00581395
0.00581395
0.00581395
0.00581395
0.00581395
0.00581395
0.00581395
0.00581395
0.00581395
0.00581395
0.00581395
0.00581395
0.00581395
0.00581395
0.00581395
0.00581395
0.00581395
0.00581395
0.00581395
0.00581395
0.00581395
0.00581395
0.00581395
0.00581395
0.00581395
0.00581395
0.00581395
0.00581395
0.00581395
0.00581395
0.00581395
0.00581395
0.00581395
0.00581395
0.00581395
0.00581395
0.00581395
0.00581395
0.00581395
0.00581395
0.00581395
0.00581395
0.00581395
0.00581395
0.00581395
0.00581395
0.00581395
0.00581395
0.00581395
0.00581395
0.00581395
0.00581395
0.00581395
0.00581395
0.00581395
0.00581395
0.00581395
0.00581395
0.00581395
0.00581395
0.00581395
0.00581395
0.00581395
0.00581395
0.00581395
0.00581395
0.00581395
0.00581395
0.00581395
0.00581395
0.00581395
0.00581395
0.00581395
0.00581395
0.00581395
0.00581395
0.00581395
0.00581395
0.00581395
0.00581395
0.00581395
0.00581395
0.00581395
0.00581395
0.00581395
0.00581395
0.00581395
0.00581395
0.00581395
0.00581395
0.00581395
0.00581395
0.00581395
0.00581395
0.00581395
0.00581395
0.00581395
0.00581395
0.00581395
0.00581395
0.00581395
0.00581395
0.00581395
0.00581395
0.00581395
0.00581395
0.00581395
0.00581395
0.00581395
0.00581395
0.00581395
0.00581395
0.00581395
0.00581395
0.00581395
0.00581395
0.00581395
0.00581395
0.00581395
0.00581395
0.00581395
0.00581395
0.00581395
0.00581395
0.00581395
0.00581395
0.00581395
0.00581395
0.00581395
0.00581395
0.00581395
0.00581395
0.00581395
0.00581395
0.00581395
0.00581395
0.00581395
0.00581395
0.00581395
0.00581395
0.00581395
0.00581395
0.00581395
0.00581395
0.00581395
0.00581395
0.00581395
0.00581395
0.00581395
0.00581395
0.00581395
0.00581395
0.00581395
0.00581395
0.00581395
0.00581395
0.00581395
0.00581395
0.00581395
0.00581395
0.00581395
0.00581395
0.00581395
0.00581395
0.00581395
0.00581395
0.00581395
0.00581395
0.00581395
0.00581395
0.00581395
0.00581395
0.00581395
0.00581395
0.00581395
0.00581395
0.00581395
0.00581395
0.00581395
0.00581395
0.00581395
0.00581395
0.00581395
0.00581395
0.00581395
0.00581395
0.00581395
0.00581395
0.00581395
0.00581395
0.00581395
0.00581395
0.00581395
0.00581395
0.00581395
0.00581395
0.00581395
0.00581395
0.00581395
0.00581395
0.00581395
0.00581395
0.00581395
0.00581395
0.00581395
0.00581395
0.00581395
0.00581395
0.00581395
0.00581395
0.00581395
0.00581395
0.00581395
0.00581395
0.00581395
0.00581395
0.00581395
0.00581395
0.00581395
0.00581395
0.00581395
0.00581395
0.00581395
0.00581395
0.00581395
0.00581395
0.00581395
0.00581395
0.00581395
0.00581395
0.00581395
0.00581395
0.00581395
0.00581395
0.00581395
0.00581395
0.00581395
0.00581395
0.00581395
0.00581395
0.00581395
0.00581395
0.00581395
0.00581395
0.00581395
0.00581395
0.00581395
0.00581395
0.00581395
0.00581395
0.00581395
0.00581395
0.00581395
0.00581395
0.00581395
0.00581395
0.00581395
0.00581395
0.00581395
0.00581395
0.00581395
0.00581395
0.00581395
0.00581395
0.00581395
0.00581395
0.00581395
0.00581395
0.00581395
0.00581395
0.00581395
0.00581395
0.00581395
0.00581395
0.00581395
0.00581395
0.00581395
0.00581395
0.00581395
0.00581395
0.00581395
0.00581395
0.00581395
0.00581395
0.00581395
0.00581395
0.00581395
0.00581395
0.00581395
0.00581395
0.00581395
0.00581395
0.00581395
0.00581395
0.00581395
0.00581395
0.00581395
0.00581395
0.00581395
0.00581395
0.00581395
0.00581395
0.00581395
0.00581395
0.00581395
0.00581395
0.00581395
0.00581395
0.00581395
0.00581395
0.00581395
0.00581395
0.00581395
0.00581395
0.00581395
0.00581395
0.00581395
0.00581395
0.00581395
0.00581395
0.00581395
0.00581395
0.00581395
0.00581395
0.00581395
0.00581395
0.00581395
0.00581395
0.00581395
0.00581395
0.00581395
0.00581395
0.00581395
0.00581395
0.00581395
0.00581395
0.00581395
0.00581395
0.00581395
0.00581395
0.00581395
0.00581395
0.00581395
0.00581395
0.00581395
0.00581395
0.00581395
0.00581395
0.00581395
0.00581395
0.00581395
0.00581395
0.00581395
0.00581395
0.00581395
0.00581395
0.00581395
0.00581395
0.00581395
0.00581395
0.00581395
0.00581395
0.00581395
0.00581395
0.00581395
0.00581395
0.00581395
0.00581395
0.00581395
0.00581395
0.00581395
0.00581395
0.00581395
0.00581395
0.00581395
0.00581395
0.00581395
0.00581395
0.00581395
0.00581395
0.00581395
0.00581395
0.00581395
0.00581395
0.00581395
0.00581395
0.00581395
0.00581395
0.00581395
0.00581395
0.00581395
0.00581395
0.00581395
0.00581395
0.00581395
0.00581395
0.00581395
0.00581395
0.00581395
0.00581395
0.00581395
0.00581395
0.00581395
0.00581395
0.00581395
0.00581395
0.00581395
0.00581395
0.00581395
0.00581395
0.00581395
0.00581395
0.00581395
0.00581395
0.00581395
0.00581395
0.00581395
0.00581395
0.00581395
0.00581395
0.00581395
0.00581395
0.00581395
0.00581395
0.00581395
0.00581395
0.00581395
0.00581395
0.00581395
0.00581395
0.00581395
0.00581395
0.00581395
0.00581395
0.00581395
0.00581395
0.00581395
0.00581395
0.00581395
0.00581395
0.00581395
0.00581395
0.00581395
0.00581395
0.00581395
0.00581395
0.00581395
0.00581395
0.00581395
0.00581395
0.00581395
0.00581395
0.00581395
0.00581395
0.00581395
0.00581395
0.00581395
0.00581395
0.00581395
0.00581395
0.00581395
0.00581395
0.00581395
0.00581395
0.00581395
0.00581395
0.00581395
0.00581395
0.00581395
0.00581395
0.00581395
0.00581395
0.00581395
0.00581395
0.00581395
0.00581395
0.00581395
0.00581395
0.00581395
0.00581395
0.00581395
0.00581395
0.00581395
0.00581395
0.00581395
0.00581395
0.00581395
0.00581395
0.00581395
0.00581395
0.00581395
0.00581395
0.00581395
0.00581395
0.00581395
0.00581395
0.00581395
0.00581395
0.00581395
0.00581395
0.00581395
0.00581395
0.00581395
0.00581395
0.00581395
0.00581395
0.00581395
0.00581395
0.00581395
0.00581395
0.00581395
0.00581395
0.00581395
0.00581395
0.00581395
0.00581395
0.00581395
0.00581395
0.00581395
0.00581395
0.00581395
0.00581395
0.00581395
0.00581395
0.00581395
0.00581395
0.00581395
0.00581395
0.00581395
0.00581395
0.00581395
0.00581395
0.00581395
0.00581395
0.00581395
0.00581395
0.00581395
0.00581395
0.00581395
0.00581395
0.00581395
0.00581395
0.00581395
0.00581395
0.00581395
0.00581395
0.00581395
0.00581395
0.00581395
0.00581395
0.00581395
0.00581395
0.00581395
0.00581395
0.00581395
0.00581395
0.00581395
0.00581395
0.00581395
0.00581395
0.00581395
0.00581395
0.00581395
0.00581395
0.00581395
0.00581395
0.00581395
0.00581395
0.00581395
0.00581395
0.00581395
0.00581395
0.00581395
0.00581395
0.00581395
0.00581395
0.00581395
0.00581395
0.00581395
0.00581395
0.00581395
0.00581395
0.00581395
0.00581395
0.00581395
0.00581395
0.00581395
0.00581395
0.00581395
0.00581395
0.00581395
0.00581395
0.00581395
0.00581395
0.00581395
0.00581395
0.00581395
0.00581395
0.00581395
0.00581395
0.00581395
0.00581395
0.00581395
0.00581395
0.00581395
0.00581395
0.00581395
0.00581395
0.00581395
0.00581395
0.00581395
0.00581395
0.00581395
0.00581395
0.00581395
0.00581395
0.00581395
0.00581395
0.00581395
0.00581395
0.00581395
0.00581395
0.00581395
0.00581395
0.00581395
0.00581395
0.00581395
0.00581395
0.00581395
0.00581395
0.00581395
0.00581395
0.00581395
0.00581395
0.00581395
0.00581395
0.00581395
0.00581395
0.00581395
0.00581395
0.00581395
0.00581395
0.00581395
0.00581395
0.00581395
0.00581395
0.00581395
0.00581395
0.00581395
0.00581395
0.00581395
0.00581395
0.00581395
0.00581395
0.00581395
0.00581395
0.00581395
0.00581395
0.00581395
0.00581395
0.00581395
0.00581395
0.00581395
0.00581395
0.00581395
0.00581395
0.00581395
0.00581395
0.00581395
0.00581395
0.00581395
0.00581395
0.00581395
0.00581395
0.00581395
0.00581395
0.00581395
0.00581395
0.00581395
0.00581395
0.00581395
0.00581395
0.00581395
0.00581395
0.00581395
0.00581395
0.00581395
0.00581395
0.00581395
0.00581395
0.00581395
0.00581395
0.00581395
0.00581395
0.00581395
0.00581395
0.00581395
0.00581395
0.00581395
0.00581395
0.00581395
0.00581395
0.00581395
0.00581395
0.00581395
0.00581395
0.00581395
0.00581395
0.00581395
0.00581395
0.00581395
0.00581395
0.00581395
0.00581395
0.00581395
0.00581395
0.00581395
0.00581395
0.00581395
0.00581395
0.00581395
0.00581395
0.00581395
0.00581395
0.00581395
0.00581395
0.00581395
0.00581395
0.00581395
0.00581395
0.00581395
0.00581395
0.00581395
0.00581395
0.00581395
0.00581395
0.00581395
0.00581395
0.00581395
0.00581395
0.00581395
0.00581395
0.00581395
0.00581395
0.00581395
0.00581395
0.00581395
0.00581395
0.00581395
0.00581395
0.00581395
0.00581395
0.00581395
0.00581395
0.00581395
0.00581395
0.00581395
0.00581395
0.00581395
0.00581395
0.00581395
0.00581395
0.00581395
0.00581395
0.00581395
0.00581395
0.00581395
0.00581395
0.00581395
0.00581395
0.00581395
0.00581395
0.00581395
0.00581395
0.00581395
0.00581395
0.00581395
0.00581395
0.00581395
0.00581395
0.00581395
0.00581395
0.00581395
0.00581395
0.00581395
0.00581395
0.00581395
0.00581395
0.00581395
0.00581395
0.00581395
0.00581395
0.00581395
0.00581395
0.00581395
0.00581395
0.00581395
0.00581395
0.00581395
0.00581395
0.00581395
0.00581395
0.00581395
0.00581395
0.00581395
0.00581395
0.00581395
0.00581395
0.00581395
0.00581395
0.00581395
0.00581395
0.00581395
0.00581395
0.00581395
0.00581395
0.00581395
0.00581395
0.00581395
0.00581395
0.00581395
0.00581395
0.00581395
0.00581395
0.00581395
0.00581395
0.00581395
0.00581395
0.00581395
0.00581395
0.00581395
0.00581395
0.00581395
0.00581395
0.00581395
0.00581395
0.00581395
0.00581395
0.00581395
0.00581395
0.00581395
0.00581395
0.00581395
0.00581395
0.00581395
0.00581395
0.00581395
0.00581395
0.00581395
0.00581395
0.00581395
0.00581395
0.00581395
0.00581395
0.00581395
0.00581395
0.00581395
0.00581395
0.00581395
0.00581395
0.00581395
0.00581395
0.00581395
0.00581395
0.00581395
0.00581395
0.00581395
0.00581395
0.00581395
0.00581395
0.00581395
0.00581395
0.00581395
0.00581395
0.00581395
0.00581395
0.00581395
0.00581395
0.00581395
0.00581395
0.00581395
0.00581395
0.00581395
0.00581395
0.00581395
0.00581395
0.00581395
0.00581395
0.00581395
0.00581395
0.00581395
0.00581395
0.00581395
0.00581395
0.00581395
0.00581395
0.00581395
0.00581395
0.00581395
0.00581395
0.00581395
0.00581395
0.00581395
0.00581395
0.00581395
0.00581395
0.00581395
0.00581395
0.00581395
0.00581395
0.00581395
0.00581395
0.00581395
0.00581395
0.00581395
0.00581395
0.00581395
0.00581395
0.00581395
0.00581395
0.00581395
0.00581395
0.00581395
0.00581395
0.00581395
0.00581395
0.00581395
0.00581395
0.00581395
0.00581395
0.00581395
0.00581395
0.00581395
0.00581395
0.00581395
0.00581395
0.00581395
0.00581395
0.00581395
0.00581395
0.00581395
0.00581395
0.00581395
0.00581395
0.00581395
0.00581395
0.00581395
0.00581395
0.00581395
0.00581395
0.00581395
0.00581395
0.00581395
0.00581395
0.00581395
0.00581395
0.00581395
0.00581395
0.00581395
0.00581395
0.00581395
0.00581395
0.00581395
0.00581395
0.00581395
0.00581395
0.00581395
0.00581395
0.00581395
0.00581395
0.00581395
0.00581395
0.00581395
0.00581395
0.00581395
0.00581395
0.00581395
0.00581395
0.00581395
0.00581395
0.00581395
0.00581395
0.00581395
0.00581395
0.00581395
0.00581395
0.00581395
0.00581395
0.00581395
0.00581395
0.00581395
0.00581395
0.00581395
0.00581395
0.00581395
0.00581395
0.00581395
0.00581395
0.00581395
0.00581395
0.00581395
0.00581395
0.00581395
0.00581395
0.00581395
0.00581395
0.00581395
0.00581395
0.00581395
0.00581395
0.00581395
0.00581395
0.00581395
0.00581395
0.00581395
0.00581395
0.00581395
0.00581395
0.00581395
0.00581395
0.00581395
0.00581395
0.00581395
0.00581395
0.00581395
0.00581395
0.00581395
0.00581395
0.00581395
0.00581395
0.00581395
0.00581395
0.00581395
0.00581395
0.00581395
0.00581395
0.00581395
0.00581395
0.00581395
0.00581395
0.00581395
0.00581395
0.00581395
0.00581395
0.00581395
0.00581395
0.00581395
0.00581395
0.00581395
0.00581395
0.00581395
0.00581395
0.00581395
0.00581395
0.00581395
0.00581395
0.00581395
0.00581395
0.00581395
0.00581395
0.00581395
0.00581395
0.00581395
0.00581395
0.00581395
0.00581395
0.00581395
0.00581395
0.00581395
0.00581395
0.00581395
0.00581395
0.00581395
0.00581395
0.00581395
0.00581395
0.00581395
0.00581395
0.00581395
0.00581395
0.00581395
0.00581395
0.00581395
0.00581395
0.00581395
0.00581395
0.00581395
0.00581395
0.00581395
0.00581395
0.00581395
0.00581395
0.00581395
0.00581395
0.00581395
0.00581395
0.00581395
0.00581395
0.00581395
0.00581395
0.00581395
0.00581395
0.00581395
0.00581395
0.00581395
0.00581395
0.00581395
0.00581395
0.00581395
0.00581395
0.00581395
0.00581395
0.00581395
0.00581395
0.00581395
0.00581395
0.00581395
0.00581395
0.00581395
0.00581395
0.00581395
0.00581395
0.00581395
0.00581395
0.00581395
0.00581395
0.00581395
0.00581395
0.00581395
0.00581395
0.00581395
0.00581395
0.00581395
0.00581395
0.00581395
0.00581395
0.00581395
0.00581395
0.00581395
0.00581395
0.00581395
0.00581395
0.00581395
0.00581395
0.00581395
0.00581395
0.00581395
0.00581395
0.00581395
0.00581395
0.00581395
0.00581395
0.00581395
0.00581395
0.00581395
0.00581395
0.00581395
0.00581395
0.00581395
0.00581395
0.00581395
0.00581395
0.00581395
0.00581395
0.00581395
0.00581395
0.00581395
0.00581395
0.00581395
0.00581395
0.00581395
0.00581395
0.00581395
0.00581395
0.00581395
0.00581395
0.00581395
0.00581395
0.00581395
0.00581395
0.00581395
0.00581395
0.00581395
0.00581395
0.00581395
0.00581395
0.00581395
0.00581395
0.00581395
0.00581395
0.00581395
0.00581395
0.00581395
0.00581395
0.00581395
0.00581395
0.00581395
0.00581395
0.00581395
0.00581395
0.00581395
0.00581395
0.00581395
0.00581395
0.00581395
0.00581395
0.00581395
0.00581395
0.00581395
0.00581395
0.00581395
0.00581395
0.00581395
0.00581395
0.00581395
0.00581395
0.00581395
0.00581395
0.00581395
0.00581395
0.00581395
0.00581395
0.00581395
0.00581395
0.00581395
0.00581395
0.00581395
0.00581395
0.00581395
0.00581395
0.00581395
0.00581395
0.00581395
0.00581395
0.00581395
0.00581395
0.00581395
0.00581395
0.00581395
0.00581395
0.00581395
0.00581395
0.00581395
0.00581395
0.00581395
0.00581395
0.00581395
0.00581395
0.00581395
0.00581395
0.00581395
0.00581395
0.00581395
0.00581395
0.00581395
0.00581395
0.00581395
0.00581395
0.00581395
0.00581395
0.00581395
0.00581395
0.00581395
0.00581395
0.00581395
0.00581395
0.00581395
0.00581395
0.00581395
0.00581395
0.00581395
0.00581395
0.00581395
0.00581395
0.00581395
0.00581395
0.00581395
0.00581395
0.00581395
0.00581395
0.00581395
0.00581395
0.00581395
0.00581395
0.00581395
0.00581395
0.00581395
0.00581395
0.00581395
0.00581395
0.00581395
0.00581395
0.00581395
0.00581395
0.00581395
0.00581395
0.00581395
0.00581395
0.00581395
0.00581395
0.00581395
0.00581395
0.00581395
0.00581395
0.00581395
0.00581395
0.00581395
0.00581395
0.00581395
0.00581395
0.00581395
0.00581395
0.00581395
0.00581395
0.00581395
0.00581395
0.00581395
0.00581395
0.00581395
0.00581395
0.00581395
0.00581395
0.00581395
0.00581395
0.00581395
0.00581395
0.00581395
0.00581395
0.00581395
0.00581395
0.00581395
0.00581395
0.00581395
0.00581395
0.00581395
0.00581395
0.00581395
0.00581395
0.00581395
0.00581395
0.00581395
0.00581395
0.00581395
0.00581395
0.00581395
0.00581395
0.00581395
0.00581395
0.00581395
0.00581395
0.00581395
0.00581395
0.00581395
0.00581395
0.00581395
0.00581395
0.00581395
0.00581395
0.00581395
0.00581395
0.00581395
0.00581395
0.00581395
0.00581395
0.00581395
0.00581395
0.00581395
0.00581395
0.00581395
0.00581395
0.00581395
0.00581395
0.00581395
0.00581395
0.00581395
0.00581395
0.00581395
0.00581395
0.00581395
0.00581395
0.00581395
0.00581395
0.00581395
0.00581395
0.00581395
0.00581395
0.00581395
0.00581395
0.00581395
0.00581395
0.00581395
0.00581395
0.00581395
0.00581395
0.00581395
0.00581395
0.00581395
0.00581395
0.00581395
0.00581395
0.00581395
0.00581395
0.00581395
0.00581395
0.00581395
0.00581395
0.00581395
0.00581395
0.00581395
0.00581395
0.00581395
0.00581395
0.00581395
0.00581395
0.00581395
0.00581395
0.00581395
0.00581395
0.00581395
0.00581395
0.00581395
0.00581395
0.00581395
0.00581395
0.00581395
0.00581395
0.00581395
0.00581395
0.00581395
0.00581395
0.00581395
0.00581395
0.00581395
0.00581395
0.00581395
0.00581395
0.00581395
0.00581395
0.00581395
0.00581395
0.00581395
0.00581395
0.00581395
0.00581395
0.00581395
0.00581395
0.00581395
0.00581395
0.00581395
0.00581395
0.00581395
0.00581395
0.00581395
0.00581395
0.00581395
0.00581395
0.00581395
0.00581395
0.00581395
0.00581395
0.00581395
0.00581395
0.00581395
0.00581395
0.00581395
0.00581395
0.00581395
0.00581395
0.00581395
0.00581395
0.00581395
0.00581395
0.00581395
0.00581395
0.00581395
0.00581395
0.00581395
0.00581395
0.00581395
0.00581395
0.00581395
0.00581395
0.00581395
0.00581395
0.00581395
0.00581395
0.00581395
0.00581395
0.00581395
0.00581395
0.00581395
0.00581395
0.00581395
0.00581395
0.00581395
0.00581395
0.00581395
0.00581395
0.00581395
0.00581395
0.00581395
0.00581395
0.00581395
0.00581395
0.00581395
0.00581395
0.00581395
0.00581395
0.00581395
0.00581395
0.00581395
0.00581395
0.00581395
0.00581395
0.00581395
0.00581395
0.00581395
0.00581395
0.00581395
0.00581395
0.00581395
0.00581395
0.00581395
0.00581395
0.00581395
0.00581395
0.00581395
0.00581395
0.00581395
0.00581395
0.00581395
0.00581395
0.00581395
0.00581395
0.00581395
0.00581395
0.00581395
0.00581395
0.00581395
0.00581395
0.00581395
0.00581395
0.00581395
0.00581395
0.00581395
0.00581395
0.00581395
0.00581395
0.00581395
0.00581395
0.00581395
0.00581395
0.00581395
0.00581395
0.00581395
0.00581395
0.00581395
0.00581395
0.00581395
0.00581395
0.00581395
0.00581395
0.00581395
0.00581395
0.00581395
0.00581395
0.00581395
0.00581395
0.00581395
0.00581395
0.00581395
0.00581395
0.00581395
0.00581395
0.00581395
0.00581395
0.00581395
0.00581395
0.00581395
0.00581395
0.00581395
0.00581395
0.00581395
0.00581395
0.00581395
0.00581395
0.00581395
0.00581395
0.00581395
0.00581395
0.00581395
0.00581395
0.00581395
0.00581395
0.00581395
0.00581395
0.00581395
0.00581395
0.00581395
0.00581395
0.00581395
0.00581395
0.00581395
0.00581395
0.00581395
0.00581395
0.00581395
0.00581395
0.00581395
0.00581395
0.00581395
0.00581395
0.00581395
0.00581395
0.00581395
0.00581395
0.00581395
0.00581395
0.00581395
0.00581395
0.00581395
0.00581395
0.00581395
0.00581395
0.00581395
0.00581395
0.00581395
0.00581395
0.00581395
0.00581395
0.00581395
0.00581395
0.00581395
0.00581395
0.00581395
0.00581395
0.00581395
0.00581395
0.00581395
0.00581395
0.00581395
0.00581395
0.00581395
0.00581395
0.00581395
0.00581395
0.00581395
0.00581395
0.00581395
0.00581395
0.00581395
0.00581395
0.00581395
0.00581395
0.00581395
0.00581395
0.00581395
0.00581395
0.00581395
0.00581395
0.00581395
0.00581395
0.00581395
0.00581395
0.00581395
0.00581395
0.00581395
0.00581395
0.00581395
0.00581395
0.00581395
0.00581395
0.00581395
0.00581395
0.00581395
0.00581395
0.00581395
0.00581395
0.00581395
0.00581395
0.00581395
0.00581395
0.00581395
0.00581395
0.00581395
0.00581395
0.00581395
0.00581395
0.00581395
0.00581395
0.00581395
0.00581395
0.00581395
0.00581395
0.00581395
0.00581395
0.00581395
0.00581395
0.00581395
0.00581395
0.00581395
0.00581395
0.00581395
0.00581395
0.00581395
0.00581395
0.00581395
0.00581395
0.00581395
0.00581395
0.00581395
0.00581395
0.00581395
0.00581395
0.00581395
0.00581395
0.00581395
0.00581395
0.00581395
0.00581395
0.00581395
0.00581395
0.00581395
0.00581395
0.00581395
0.00581395
0.00581395
0.00581395
0.00581395
0.00581395
0.00581395
0.00581395
0.00581395
0.00581395
0.00581395
0.00581395
0.00581395
0.00581395
0.00581395
0.00581395
0.00581395
0.00581395
0.00581395
0.00581395
0.00581395
0.00581395
0.00581395
0.00581395
0.00581395
0.00581395
0.00581395
0.00581395
0.00581395
0.00581395
0.00581395
0.00581395
0.00581395
0.00581395
0.00581395
0.00581395
0.00581395
0.00581395
0.00581395
0.00581395
0.00581395
0.00581395
0.00581395
0.00581395
0.00581395
0.00581395
0.00581395
0.00581395
0.00581395
0.00581395
0.00581395
0.00581395
0.00581395
0.00581395
0.00581395
0.00581395
0.00581395
0.00581395
0.00581395
0.00581395
0.00581395
0.00581395
0.00581395
0.00581395
0.00581395
0.00581395
0.00581395
0.00581395
0.00581395
0.00581395
0.00581395
0.00581395
0.00581395
0.00581395
0.00581395
0.00581395
0.00581395
0.00581395
0.00581395
0.00581395
0.00581395
0.00581395
0.00581395
0.00581395
0.00581395
0.00581395
0.00581395
0.00581395
0.00581395
0.00581395
0.00581395
0.00581395
0.00581395
0.00581395
0.00581395
0.00581395
0.00581395
0.00581395
0.00581395
0.00581395
0.00581395
0.00581395
0.00581395
0.00581395
0.00581395
0.00581395
0.00581395
0.00581395
0.00581395
0.00581395
0.00581395
0.00581395
0.00581395
0.00581395
0.00581395
0.00581395
0.00581395
0.00581395
0.00581395
0.00581395
0.00581395
0.00581395
0.00581395
0.00581395
0.00581395
0.00581395
0.00581395
0.00581395
0.00581395
0.00581395
0.00581395
0.00581395
0.00581395
0.00581395
0.00581395
0.00581395
0.00581395
0.00581395
0.00581395
0.00581395
0.00581395
0.00581395
0.00581395
0.00581395
0.00581395
0.00581395
0.00581395
0.00581395
0.00581395
0.00581395
0.00581395
0.00581395
0.00581395
0.00581395
0.00581395
0.00581395
0.00581395
0.00581395
0.00581395
0.00581395
0.00581395
0.00581395
0.00581395
0.00581395
0.00581395
0.00581395
0.00581395
0.00581395
0.00581395
0.00581395
0.00581395
0.00581395
0.00581395
[truncated: 20,493,761 more chars]
