# Supplementary material for: Global genomic analyses of wheat powdery mildew reveal association of pathogen spread with historical human migration and trade
Source: Nat Commun. 2022 Jul 26;13:4315. doi: 10.1038/s41467-022-31975-0 (PMC9315327; doi:10.1038/s41467-022-31975-0)
Supplement: Supplementary file 8 — Source Data [file 41467_2022_31975_MOESM8_ESM.zip › Source Data/Suppl_Fig_03_noindels_CDS.txt]

0
0
0
0
0
0
0
0
0
0
0
0
0
0
0
0
0
0
0
0
0
0
0
0
0
0
0
0
0
0
0
0
0
0
0
0
0
0
0
0
0
0
0
0
0
0
0
0
0
0
0
0
0
0
0
0
0
0
0
0
0
0
0
0
0
0
0
0
0
0
0
0
0
0
0
0
0
0
0
0
0
0
0
0
0
0
0
0
0
0
0
0
0
0
0
0
0
0
0
0
0
0
0
0
0
0
0
0
0
0
0
0
0
0
0
0
0
0
0
0
0
0
0
0
0
0
0
0
0
0
0
0
0
0
0
0
0
0
0
0
0
0
0
0
0
0
0
0
0
0
0
0
0
0
0
0
0
0
0
0
0
0
0
0
0
0
0
0
0
0
0
0
0
0
0
0
0
0
0
0
0
0
0
0
0
0
0
0
0
0
0
0
0
0
0
0
0
0
0
0
0
0
0
0
0
0
0
0
0
0
0
0
0
0
0
0
0
0
0
0
0
0
0
0
0
0
0
0
0
0
0
0
0
0
0
0
0
0
0
0
0
0
0
0
0
0
0
0
0
0
0
0
0
0
0
0
0
0
0
0
0
0
0
0
0
0
0
0
0
0
0
0
0
0
0
0
0
0
0
0
0
0
0
0
0
0
0
0
0
0
0
0
0
0
0
0
0
0
0
0
0
0
0
0
0
0
0
0
0
0
0
0
0.00581395
0.00581395
0.00581395
0.00581395
0.00581395
0.00581395
0.00581395
0.00581395
0.00581395
0.00581395
0.00581395
0.00581395
0.00581395
0.00581395
0.00581395
0.00581395
0.00581395
0.00581395
0.00581395
0.00581395
0.00581395
0.00581395
0.00581395
0.00581395
0.00581395
0.00581395
0.00581395
0.00581395
0.00581395
0.00581395
0.00581395
0.00581395
0.00581395
0.00581395
0.00581395
0.00581395
0.00581395
0.00581395
0.00581395
0.00581395
0.00581395
0.00581395
0.00581395
0.00581395
0.00581395
0.00581395
0.00581395
0.00581395
0.00581395
0.00581395
0.00581395
0.00581395
0.00581395
0.00581395
0.00581395
0.00581395
0.00581395
0.00581395
0.00581395
0.00581395
0.00581395
0.00581395
0.00581395
0.00581395
0.00581395
0.00581395
0.00581395
0.00581395
0.00581395
0.00581395
0.00581395
0.00581395
0.00581395
0.00581395
0.00581395
0.00581395
0.00581395
0.00581395
0.00581395
0.00581395
0.00581395
0.00581395
0.00581395
0.00581395
0.00581395
0.00581395
0.00581395
0.00581395
0.00581395
0.00581395
0.00581395
0.00581395
0.00581395
0.00581395
0.00581395
0.00581395
0.00581395
0.00581395
0.00581395
0.00581395
0.00581395
0.00581395
0.00581395
0.00581395
0.00581395
0.00581395
0.00581395
0.00581395
0.00581395
0.00581395
0.00581395
0.00581395
0.00581395
0.00581395
0.00581395
0.00581395
0.00581395
0.00581395
0.00581395
0.00581395
0.00581395
0.00581395
0.00581395
0.00581395
0.00581395
0.00581395
0.00581395
0.00581395
0.00581395
0.00581395
0.00581395
0.00581395
0.00581395
0.00581395
0.00581395
0.00581395
0.00581395
0.00581395
0.00581395
0.00581395
0.00581395
0.00581395
0.00581395
0.00581395
0.00581395
0.00581395
0.00581395
0.00581395
0.00581395
0.00581395
0.00581395
0.00581395
0.00581395
0.00581395
0.00581395
0.00581395
0.00581395
0.00581395
0.00581395
0.00581395
0.00581395
0.00581395
0.00581395
0.00581395
0.00581395
0.00581395
0.00581395
0.00581395
0.00581395
0.00581395
0.00581395
0.00581395
0.00581395
0.00581395
0.00581395
0.00581395
0.00581395
0.00581395
0.00581395
0.00581395
0.00581395
0.00581395
0.00581395
0.00581395
0.00581395
0.00581395
0.00581395
0.00581395
0.00581395
0.00581395
0.00581395
0.00581395
0.00581395
0.00581395
0.00581395
0.00581395
0.00581395
0.00581395
0.00581395
0.00581395
0.00581395
0.00581395
0.00581395
0.00581395
0.00581395
0.00581395
0.00581395
0.00581395
0.00581395
0.00581395
0.00581395
0.00581395
0.00581395
0.00581395
0.00581395
0.00581395
0.00581395
0.00581395
0.00581395
0.00581395
0.00581395
0.00581395
0.00581395
0.00581395
0.00581395
0.00581395
0.00581395
0.00581395
0.00581395
0.00581395
0.00581395
0.00581395
0.00581395
0.00581395
0.00581395
0.00581395
0.00581395
0.00581395
0.00581395
0.00581395
0.00581395
0.00581395
0.00581395
0.00581395
0.00581395
0.00581395
0.00581395
0.00581395
0.00581395
0.00581395
0.00581395
0.00581395
0.00581395
0.00581395
0.00581395
0.00581395
0.00581395
0.00581395
0.00581395
0.00581395
0.00581395
0.00581395
0.00581395
0.00581395
0.00581395
0.00581395
0.00581395
0.00581395
0.00581395
0.00581395
0.00581395
0.00581395
0.00581395
0.00581395
0.00581395
0.00581395
0.00581395
0.00581395
0.00581395
0.00581395
0.00581395
0.00581395
0.00581395
0.00581395
0.00581395
0.00581395
0.00581395
0.00581395
0.00581395
0.00581395
0.00581395
0.00581395
0.00581395
0.00581395
0.00581395
0.00581395
0.00581395
0.00581395
0.00581395
0.00581395
0.00581395
0.00581395
0.00581395
0.00581395
0.00581395
0.00581395
0.00581395
0.00581395
0.00581395
0.00581395
0.00581395
0.00581395
0.00581395
0.00581395
0.00581395
0.00581395
0.00581395
0.00581395
0.00581395
0.00581395
0.00581395
0.00581395
0.00581395
0.00581395
0.00581395
0.00581395
0.00581395
0.00581395
0.00581395
0.00581395
0.00581395
0.00581395
0.00581395
0.00581395
0.00581395
0.00581395
0.00581395
0.00581395
0.00581395
0.00581395
0.00581395
0.00581395
0.00581395
0.00581395
0.00581395
0.00581395
0.00581395
0.00581395
0.00581395
0.00581395
0.00581395
0.00581395
0.00581395
0.00581395
0.00581395
0.00581395
0.00581395
0.00581395
0.00581395
0.00581395
0.00581395
0.00581395
0.00581395
0.00581395
0.00581395
0.00581395
0.00581395
0.00581395
0.00581395
0.00581395
0.00581395
0.00581395
0.00581395
0.00581395
0.00581395
0.00581395
0.00581395
0.00581395
0.00581395
0.00581395
0.00581395
0.00581395
0.00581395
0.00581395
0.00581395
0.00581395
0.00581395
0.00581395
0.00581395
0.00581395
0.00581395
0.00581395
0.00581395
0.00581395
0.00581395
0.00581395
0.00581395
0.00581395
0.00581395
0.00581395
0.00581395
0.00581395
0.00581395
0.00581395
0.00581395
0.00581395
0.00581395
0.00581395
0.00581395
0.00581395
0.00581395
0.00581395
0.00581395
0.00581395
0.00581395
0.00581395
0.00581395
0.00581395
0.00581395
0.00581395
0.00581395
0.00581395
0.00581395
0.00581395
0.00581395
0.00581395
0.00581395
0.00581395
0.00581395
0.00581395
0.00581395
0.00581395
0.00581395
0.00581395
0.00581395
0.00581395
0.00581395
0.00581395
0.00581395
0.00581395
0.00581395
0.00581395
0.00581395
0.00581395
0.00581395
0.00581395
0.00581395
0.00581395
0.00581395
0.00581395
0.00581395
0.00581395
0.00581395
0.00581395
0.00581395
0.00581395
0.00581395
0.00581395
0.00581395
0.00581395
0.00581395
0.00581395
0.00581395
0.00581395
0.00581395
0.00581395
0.00581395
0.00581395
0.00581395
0.00581395
0.00581395
0.00581395
0.00581395
0.00581395
0.00581395
0.00581395
0.00581395
0.00581395
0.00581395
0.00581395
0.00581395
0.00581395
0.00581395
0.00581395
0.00581395
0.00581395
0.00581395
0.00581395
0.00581395
0.00581395
0.00581395
0.00581395
0.00581395
0.00581395
0.00581395
0.00581395
0.00581395
0.00581395
0.00581395
0.00581395
0.00581395
0.00581395
0.00581395
0.00581395
0.00581395
0.00581395
0.00581395
0.00581395
0.00581395
0.00581395
0.00581395
0.00581395
0.00581395
0.00581395
0.00581395
0.00581395
0.00581395
0.00581395
0.00581395
0.00581395
0.00581395
0.00581395
0.00581395
0.00581395
0.00581395
0.00581395
0.00581395
0.00581395
0.00581395
0.00581395
0.00581395
0.00581395
0.00581395
0.00581395
0.00581395
0.00581395
0.00581395
0.00581395
0.00581395
0.00581395
0.00581395
0.00581395
0.00581395
0.00581395
0.00581395
0.00581395
0.00581395
0.00581395
0.00581395
0.00581395
0.00581395
0.00581395
0.00581395
0.00581395
0.00581395
0.00581395
0.00581395
0.00581395
0.00581395
0.00581395
0.00581395
0.00581395
0.00581395
0.00581395
0.00581395
0.00581395
0.00581395
0.00581395
0.00581395
0.00581395
0.00581395
0.00581395
0.00581395
0.00581395
0.00581395
0.00581395
0.00581395
0.00581395
0.00581395
0.00581395
0.00581395
0.00581395
0.00581395
0.00581395
0.00581395
0.00581395
0.00581395
0.00581395
0.00581395
0.00581395
0.00581395
0.00581395
0.00581395
0.00581395
0.00581395
0.00581395
0.00581395
0.00581395
0.00581395
0.00581395
0.00581395
0.00581395
0.00581395
0.00581395
0.00581395
0.00581395
0.00581395
0.00581395
0.00581395
0.00581395
0.00581395
0.00581395
0.00581395
0.00581395
0.00581395
0.00581395
0.00581395
0.00581395
0.00581395
0.00581395
0.00581395
0.00581395
0.00581395
0.00581395
0.00581395
0.00581395
0.00581395
0.00581395
0.00581395
0.00581395
0.00581395
0.00581395
0.00581395
0.00581395
0.00581395
0.00581395
0.00581395
0.00581395
0.00581395
0.00581395
0.00581395
0.00581395
0.00581395
0.00581395
0.00581395
0.00581395
0.00581395
0.00581395
0.00581395
0.00581395
0.00581395
0.00581395
0.00581395
0.00581395
0.00581395
0.00581395
0.00581395
0.00581395
0.00581395
0.00581395
0.00581395
0.00581395
0.00581395
0.00581395
0.00581395
0.00581395
0.00581395
0.00581395
0.00581395
0.00581395
0.00581395
0.00581395
0.00581395
0.00581395
0.00581395
0.00581395
0.00581395
0.00581395
0.00581395
0.00581395
0.00581395
0.00581395
0.00581395
0.00581395
0.00581395
0.00581395
0.00581395
0.00581395
0.00581395
0.00581395
0.00581395
0.00581395
0.00581395
0.00581395
0.00581395
0.00581395
0.00581395
0.00581395
0.00581395
0.00581395
0.00581395
0.00581395
0.00581395
0.00581395
0.00581395
0.00581395
0.00581395
0.00581395
0.00581395
0.00581395
0.00581395
0.00581395
0.00581395
0.00581395
0.00581395
0.00581395
0.00581395
0.00581395
0.00581395
0.00581395
0.00581395
0.00581395
0.00581395
0.00581395
0.00581395
0.00581395
0.00581395
0.00581395
0.00581395
0.00581395
0.00581395
0.00581395
0.00581395
0.00581395
0.00581395
0.00581395
0.00581395
0.00581395
0.00581395
0.00581395
0.00581395
0.00581395
0.00581395
0.00581395
0.00581395
0.00581395
0.00581395
0.00581395
0.00581395
0.00581395
0.00581395
0.00581395
0.00581395
0.00581395
0.00581395
0.00581395
0.00581395
0.00581395
0.00581395
0.00581395
0.00581395
0.00581395
0.00581395
0.00581395
0.00581395
0.00581395
0.00581395
0.00581395
0.00581395
0.00581395
0.00581395
0.00581395
0.00581395
0.00581395
0.00581395
0.00581395
0.00581395
0.00581395
0.00581395
0.00581395
0.00581395
0.00581395
0.00581395
0.00581395
0.00581395
0.00581395
0.00581395
0.00581395
0.00581395
0.00581395
0.00581395
0.00581395
0.00581395
0.00581395
0.00581395
0.00581395
0.00581395
0.00581395
0.00581395
0.00581395
0.00581395
0.00581395
0.00581395
0.00581395
0.00581395
0.00581395
0.00581395
0.00581395
0.00581395
0.00581395
0.00581395
0.00581395
0.00581395
0.00581395
0.00581395
0.00581395
0.00581395
0.00581395
0.00581395
0.00581395
0.00581395
0.00581395
0.00581395
0.00581395
0.00581395
0.00581395
0.00581395
0.00581395
0.00581395
0.00581395
0.00581395
0.00581395
0.00581395
0.00581395
0.00581395
0.00581395
0.00581395
0.00581395
0.00581395
0.00581395
0.00581395
0.00581395
0.00581395
0.00581395
0.00581395
0.00581395
0.00581395
0.00581395
0.00581395
0.00581395
0.00581395
0.00581395
0.00581395
0.00581395
0.00581395
0.00581395
0.00581395
0.00581395
0.00581395
0.00581395
0.00581395
0.00581395
0.00581395
0.00581395
0.00581395
0.00581395
0.00581395
0.00581395
0.00581395
0.00581395
0.00581395
0.00581395
0.00581395
0.00581395
0.00581395
0.00581395
0.00581395
0.00581395
0.00581395
0.00581395
0.00581395
0.00581395
0.00581395
0.00581395
0.00581395
0.00581395
0.00581395
0.00581395
0.00581395
0.00581395
0.00581395
0.00581395
0.00581395
0.00581395
0.00581395
0.00581395
0.00581395
0.00581395
0.00581395
0.00581395
0.00581395
0.00581395
0.00581395
0.00581395
0.00581395
0.00581395
0.00581395
0.00581395
0.00581395
0.00581395
0.00581395
0.00581395
0.00581395
0.00581395
0.00581395
0.00581395
0.00581395
0.00581395
0.00581395
0.00581395
0.00581395
0.00581395
0.00581395
0.00581395
0.00581395
0.00581395
0.00581395
0.00581395
0.00581395
0.00581395
0.00581395
0.00581395
0.00581395
0.00581395
0.00581395
0.00581395
0.00581395
0.00581395
0.00581395
0.00581395
0.00581395
0.00581395
0.00581395
0.00581395
0.00581395
0.00581395
0.00581395
0.00581395
0.00581395
0.00581395
0.00581395
0.00581395
0.00581395
0.00581395
0.00581395
0.00581395
0.00581395
0.00581395
0.00581395
0.00581395
0.00581395
0.00581395
0.00581395
0.00581395
0.00581395
0.00581395
0.00581395
0.00581395
0.00581395
0.00581395
0.00581395
0.00581395
0.00581395
0.00581395
0.00581395
0.00581395
0.00581395
0.00581395
0.00581395
0.00581395
0.00581395
0.00581395
0.00581395
0.00581395
0.00581395
0.00581395
0.00581395
0.00581395
0.00581395
0.00581395
0.00581395
0.00581395
0.00581395
0.00581395
0.00581395
0.00581395
0.00581395
0.00581395
0.00581395
0.00581395
0.00581395
0.00581395
0.00581395
0.00581395
0.00581395
0.00581395
0.00581395
0.00581395
0.00581395
0.00581395
0.00581395
0.00581395
0.00581395
0.00581395
0.00581395
0.00581395
0.00581395
0.00581395
0.00581395
0.00581395
0.00581395
0.00581395
0.00581395
0.00581395
0.00581395
0.00581395
0.00581395
0.00581395
0.00581395
0.00581395
0.00581395
0.00581395
0.00581395
0.00581395
0.00581395
0.00581395
0.00581395
0.00581395
0.00581395
0.00581395
0.00581395
0.00581395
0.00581395
0.00581395
0.00581395
0.00581395
0.00581395
0.00581395
0.00581395
0.00581395
0.00581395
0.00581395
0.00581395
0.00581395
0.00581395
0.00581395
0.00581395
0.00581395
0.00581395
0.00581395
0.00581395
0.00581395
0.00581395
0.00581395
0.00581395
0.00581395
0.00581395
0.00581395
0.00581395
0.00581395
0.00581395
0.00581395
0.00581395
0.00581395
0.00581395
0.00581395
0.00581395
0.00581395
0.00581395
0.00581395
0.00581395
0.00581395
0.00581395
0.00581395
0.00581395
0.00581395
0.00581395
0.00581395
0.00581395
0.00581395
0.00581395
0.00581395
0.00581395
0.00581395
0.00581395
0.00581395
0.00581395
0.00581395
0.00581395
0.00581395
0.00581395
0.00581395
0.00581395
0.00581395
0.00581395
0.00581395
0.00581395
0.00581395
0.00581395
0.00581395
0.00581395
0.00581395
0.00581395
0.00581395
0.00581395
0.00581395
0.00581395
0.00581395
0.00581395
0.00581395
0.00581395
0.00581395
0.00581395
0.00581395
0.00581395
0.00581395
0.00581395
0.00581395
0.00581395
0.00581395
0.00581395
0.00581395
0.00581395
0.00581395
0.00581395
0.00581395
0.00581395
0.00581395
0.00581395
0.00581395
0.00581395
0.00581395
0.00581395
0.00581395
0.00581395
0.00581395
0.00581395
0.00581395
0.00581395
0.00581395
0.00581395
0.00581395
0.00581395
0.00581395
0.00581395
0.00581395
0.00581395
0.00581395
0.00581395
0.00581395
0.00581395
0.00581395
0.00581395
0.00581395
0.00581395
0.00581395
0.00581395
0.00581395
0.00581395
0.00581395
0.00581395
0.00581395
0.00581395
0.00581395
0.00581395
0.00581395
0.00581395
0.00581395
0.00581395
0.00581395
0.00581395
0.00581395
0.00581395
0.00581395
0.00581395
0.00581395
0.00581395
0.00581395
0.00581395
0.00581395
0.00581395
0.00581395
0.00581395
0.00581395
0.00581395
0.00581395
0.00581395
0.00581395
0.00581395
0.00581395
0.00581395
0.00581395
0.00581395
0.00581395
0.00581395
0.00581395
0.00581395
0.00581395
0.00581395
0.00581395
0.00581395
0.00581395
0.00581395
0.00581395
0.00581395
0.00581395
0.00581395
0.00581395
0.00581395
0.00581395
0.00581395
0.00581395
0.00581395
0.00581395
0.00581395
0.00581395
0.00581395
0.00581395
0.00581395
0.00581395
0.00581395
0.00581395
0.00581395
0.00581395
0.00581395
0.00581395
0.00581395
0.00581395
0.00581395
0.00581395
0.00581395
0.00581395
0.00581395
0.00581395
0.00581395
0.00581395
0.00581395
0.00581395
0.00581395
0.00581395
0.00581395
0.00581395
0.00581395
0.00581395
0.00581395
0.00581395
0.00581395
0.00581395
0.00581395
0.00581395
0.00581395
0.00581395
0.00581395
0.00581395
0.00581395
0.00581395
0.00581395
0.00581395
0.00581395
0.00581395
0.00581395
0.00581395
0.00581395
0.00581395
0.00581395
0.00581395
0.00581395
0.00581395
0.00581395
0.00581395
0.00581395
0.00581395
0.00581395
0.00581395
0.00581395
0.00581395
0.00581395
0.00581395
0.00581395
0.00581395
0.00581395
0.00581395
0.00581395
0.00581395
0.00581395
0.00581395
0.00581395
0.00581395
0.00581395
0.00581395
0.00581395
0.00581395
0.00581395
0.00581395
0.00581395
0.00581395
0.00581395
0.00581395
0.00581395
0.00581395
0.00581395
0.00581395
0.00581395
0.00581395
0.00581395
0.00581395
0.00581395
0.00581395
0.00581395
0.00581395
0.00581395
0.00581395
0.00581395
0.00581395
0.00581395
0.00581395
0.00581395
0.00581395
0.00581395
0.00581395
0.00581395
0.00581395
0.00581395
0.00581395
0.00581395
0.00581395
0.00581395
0.00581395
0.00581395
0.00581395
0.00581395
0.00581395
0.00581395
0.00581395
0.00581395
0.00581395
0.00581395
0.00581395
0.00581395
0.00581395
0.00581395
0.00581395
0.00581395
0.00581395
0.00581395
0.00581395
0.00581395
0.00581395
0.00581395
0.00581395
0.00581395
0.00581395
0.00581395
0.00581395
0.00581395
0.00581395
0.00581395
0.00581395
0.00581395
0.00581395
0.00581395
0.00581395
0.00581395
0.00581395
0.00581395
0.00581395
0.00581395
0.00581395
0.00581395
0.00581395
0.00581395
0.00581395
0.00581395
0.00581395
0.00581395
0.00581395
0.00581395
0.00581395
0.00581395
0.00581395
0.00581395
0.00581395
0.00581395
0.00581395
0.00581395
0.00581395
0.00581395
0.00581395
0.00581395
0.00581395
0.00581395
0.00581395
0.00581395
0.00581395
0.00581395
0.00581395
0.00581395
0.00581395
0.00581395
0.00581395
0.00581395
0.00581395
0.00581395
0.00581395
0.00581395
0.00581395
0.00581395
0.00581395
0.00581395
0.00581395
0.00581395
0.00581395
0.00581395
0.00581395
0.00581395
0.00581395
0.00581395
0.00581395
0.00581395
0.00581395
0.00581395
0.00581395
0.00581395
0.00581395
0.00581395
0.00581395
0.00581395
0.00581395
0.00581395
0.00581395
0.00581395
0.00581395
0.00581395
0.00581395
0.00581395
0.00581395
0.00581395
0.00581395
0.00581395
0.00581395
0.00581395
0.00581395
0.00581395
0.00581395
0.00581395
0.00581395
0.00581395
0.00581395
0.00581395
0.00581395
0.00581395
0.00581395
0.00581395
0.00581395
0.00581395
0.00581395
0.00581395
0.00581395
0.00581395
0.00581395
0.00581395
0.00581395
0.00581395
0.00581395
0.00581395
0.00581395
0.00581395
0.00581395
0.00581395
0.00581395
0.00581395
0.00581395
0.00581395
0.00581395
0.00581395
0.00581395
0.00581395
0.00581395
0.00581395
0.00581395
0.00581395
0.00581395
0.00581395
0.00581395
0.00581395
0.00581395
0.00581395
0.00581395
0.00581395
0.00581395
0.00581395
0.00581395
0.00581395
0.00581395
0.00581395
0.00581395
0.00581395
0.00581395
0.00581395
0.00581395
0.00581395
0.00581395
0.00581395
0.00581395
0.00581395
0.00581395
0.00581395
0.00581395
0.00581395
0.00581395
0.00581395
0.00581395
0.00581395
0.00581395
0.00581395
0.00581395
0.00581395
0.00581395
0.00581395
0.00581395
0.00581395
0.00581395
0.00581395
0.00581395
0.00581395
0.00581395
0.00581395
0.00581395
0.00581395
0.00581395
0.00581395
0.00581395
0.00581395
0.00581395
0.00581395
0.00581395
0.00581395
0.00581395
0.00581395
0.00581395
0.00581395
0.00581395
0.00581395
0.00581395
0.00581395
0.00581395
0.00581395
0.00581395
0.00581395
0.00581395
0.00581395
0.00581395
0.00581395
0.00581395
0.00581395
0.00581395
0.00581395
0.00581395
0.00581395
0.00581395
0.00581395
0.00581395
0.00581395
0.00581395
0.00581395
0.00581395
0.00581395
0.00581395
0.00581395
0.00581395
0.00581395
0.00581395
0.00581395
0.00581395
0.00581395
0.00581395
0.00581395
0.00581395
0.00581395
0.00581395
0.00581395
0.00581395
0.00581395
0.00581395
0.00581395
0.00581395
0.00581395
0.00581395
0.00581395
0.00581395
0.00581395
0.00581395
0.00581395
0.00581395
0.00581395
0.00581395
0.00581395
0.00581395
0.00581395
0.00581395
0.00581395
0.00581395
0.00581395
0.00581395
0.00581395
0.00581395
0.00581395
0.00581395
0.00581395
0.00581395
0.00581395
0.00581395
0.00581395
0.00581395
0.00581395
0.00581395
0.00581395
0.00581395
0.00581395
0.00581395
0.00581395
0.00581395
0.00581395
0.00581395
0.00581395
0.00581395
0.00581395
0.00581395
0.00581395
0.00581395
0.00581395
0.00581395
0.00581395
0.00581395
0.00581395
0.00581395
0.00581395
0.00581395
0.00581395
0.00581395
0.00581395
0.00581395
0.00581395
0.00581395
0.00581395
0.00581395
0.00581395
0.00581395
0.00581395
0.00581395
0.00581395
0.00581395
0.00581395
0.00581395
0.00581395
0.00581395
0.00581395
0.00581395
0.00581395
0.00581395
0.00581395
0.00581395
0.00581395
0.00581395
0.00581395
0.00581395
0.00581395
0.00581395
0.00581395
0.00581395
0.00581395
0.00581395
0.00581395
0.00581395
0.00581395
0.00581395
0.00581395
0.00581395
0.00581395
0.00581395
0.00581395
0.00581395
0.00581395
0.00581395
0.00581395
0.00581395
0.00581395
0.00581395
0.00581395
0.00581395
0.00581395
0.00581395
0.00581395
0.00581395
0.00581395
0.00581395
0.00581395
0.00581395
0.00581395
0.00581395
0.00581395
0.00581395
0.00581395
0.00581395
0.00581395
0.00581395
0.00581395
0.00581395
0.00581395
0.00581395
0.00581395
0.00581395
0.00581395
0.00581395
0.00581395
0.00581395
0.00581395
0.00581395
0.00581395
0.00581395
0.00581395
0.00581395
0.00581395
0.00581395
0.00581395
0.00581395
0.00581395
0.00581395
0.00581395
0.00581395
0.00581395
0.00581395
0.00581395
0.00581395
0.00581395
0.00581395
0.00581395
0.00581395
0.00581395
0.00581395
0.00581395
0.00581395
0.00581395
0.00581395
0.00581395
0.00581395
0.00581395
0.00581395
0.00581395
0.00581395
0.00581395
0.00581395
0.00581395
0.00581395
0.00581395
0.00581395
0.00581395
0.00581395
0.00581395
0.00581395
0.00581395
0.00581395
0.00581395
0.00581395
0.00581395
0.00581395
0.00581395
0.00581395
0.00581395
0.00581395
0.00581395
0.00581395
0.00581395
0.00581395
0.00581395
0.00581395
0.00581395
0.00581395
0.00581395
0.00581395
0.00581395
0.00581395
0.00581395
0.00581395
0.00581395
0.00581395
0.00581395
0.00581395
0.00581395
0.00581395
0.00581395
0.00581395
0.00581395
0.00581395
0.00581395
0.00581395
0.00581395
0.00581395
0.00581395
0.00581395
0.00581395
0.00581395
0.00581395
0.00581395
0.00581395
0.00581395
0.00581395
0.00581395
0.00581395
0.00581395
0.00581395
0.00581395
0.00581395
0.00581395
0.00581395
0.00581395
0.00581395
0.00581395
0.00581395
0.00581395
0.00581395
0.00581395
0.00581395
0.00581395
0.00581395
0.00581395
0.00581395
0.00581395
0.00581395
0.00581395
0.00581395
0.00581395
0.00581395
0.00581395
0.00581395
0.00581395
0.00581395
0.00581395
0.00581395
0.00581395
0.00581395
0.00581395
0.00581395
0.00581395
0.00581395
0.00581395
0.00581395
0.00581395
0.00581395
0.00581395
0.00581395
0.00581395
0.00581395
0.00581395
0.00581395
0.00581395
0.00581395
0.00581395
0.00581395
0.00581395
0.00581395
0.00581395
0.00581395
0.00581395
0.00581395
0.00581395
0.00581395
0.00581395
0.00581395
0.00581395
0.00581395
0.00581395
0.00581395
0.00581395
0.00581395
0.00581395
0.00581395
0.00581395
0.00581395
0.00581395
0.00581395
0.00581395
0.00581395
0.00581395
0.00581395
0.00581395
0.00581395
0.00581395
0.00581395
0.00581395
0.00581395
0.00581395
0.00581395
0.00581395
0.00581395
0.00581395
0.00581395
0.00581395
0.00581395
0.00581395
0.00581395
0.00581395
0.00581395
0.00581395
0.00581395
0.00581395
0.00581395
0.00581395
0.00581395
0.00581395
0.00581395
0.00581395
0.00581395
0.00581395
0.00581395
0.00581395
0.00581395
0.00581395
0.00581395
0.00581395
0.00581395
0.00581395
0.00581395
0.00581395
0.00581395
0.00581395
0.00581395
0.00581395
0.00581395
0.00581395
0.00581395
0.00581395
0.00581395
0.00581395
0.00581395
0.00581395
0.00581395
0.00581395
0.00581395
0.00581395
0.00581395
0.00581395
0.00581395
0.00581395
0.00581395
0.00581395
0.00581395
0.00581395
0.00581395
0.00581395
0.00581395
0.00581395
0.00581395
0.00581395
0.00581395
0.00581395
0.00581395
0.00581395
0.00581395
0.00581395
0.00581395
0.00581395
0.00581395
0.00581395
0.00581395
0.00581395
0.00581395
0.00581395
0.00581395
0.00581395
0.00581395
0.00581395
0.00581395
0.00581395
0.00581395
0.00581395
0.00581395
0.00581395
0.00581395
0.00581395
0.00581395
0.00581395
0.00581395
0.00581395
0.00581395
0.00581395
0.00581395
0.00581395
0.00581395
0.00581395
0.00581395
0.00581395
0.00581395
0.00581395
0.00581395
0.00581395
0.00581395
0.00581395
0.00581395
0.00581395
0.00581395
0.00581395
0.00581395
0.00581395
0.00581395
0.00581395
0.00581395
0.00581395
0.00581395
0.00581395
0.00581395
0.00581395
0.00581395
0.00581395
0.00581395
0.00581395
0.00581395
0.00581395
0.00581395
0.00581395
0.00581395
0.00581395
0.00581395
0.00581395
0.00581395
0.00581395
0.00581395
0.00581395
0.00581395
0.00581395
0.00581395
0.00581395
0.00581395
0.00581395
0.00581395
0.00581395
0.00581395
0.00581395
0.00581395
0.00581395
0.00581395
0.00581395
0.00581395
0.00581395
0.00581395
0.00581395
0.00581395
0.00581395
0.00581395
0.00581395
0.00581395
0.00581395
0.00581395
0.00581395
0.00581395
0.00581395
0.00581395
0.00581395
0.00581395
0.00581395
0.00581395
0.00581395
0.00581395
0.00581395
0.00581395
0.00581395
0.00581395
0.00581395
0.00581395
0.00581395
0.00581395
0.00581395
0.00581395
0.00581395
0.00581395
0.00581395
0.00581395
0.00581395
0.00581395
0.00581395
0.00581395
0.00581395
0.00581395
0.00581395
0.00581395
0.00581395
0.00581395
0.00581395
0.00581395
0.00581395
0.00581395
0.00581395
0.00581395
0.00581395
0.00581395
0.00581395
0.00581395
0.00581395
0.00581395
0.00581395
0.00581395
0.00581395
0.00581395
0.00581395
0.00581395
0.00581395
0.00581395
0.00581395
0.00581395
0.00581395
0.00581395
0.00581395
0.00581395
0.00581395
0.00581395
0.00581395
0.00581395
0.00581395
0.00581395
0.00581395
0.00581395
0.00581395
0.00581395
0.00581395
0.00581395
0.00581395
0.00581395
0.00581395
0.00581395
0.00581395
0.00581395
0.00581395
0.00581395
0.00581395
0.00581395
0.00581395
0.00581395
0.00581395
0.00581395
0.00581395
0.00581395
0.00581395
0.00581395
0.00581395
0.00581395
0.00581395
0.00581395
0.00581395
0.00581395
0.00581395
0.00581395
0.00581395
0.00581395
0.00581395
0.00581395
0.00581395
0.00581395
0.00581395
0.00581395
0.00581395
0.00581395
0.00581395
0.00581395
0.00581395
0.00581395
0.00581395
0.00581395
0.00581395
0.00581395
0.00581395
0.00581395
0.00581395
0.00581395
0.00581395
0.00581395
0.00581395
0.00581395
0.00581395
0.00581395
0.00581395
0.00581395
0.00581395
0.00581395
0.00581395
0.00581395
0.00581395
0.00581395
0.00581395
0.00581395
0.00581395
0.00581395
0.00581395
0.00581395
0.00581395
0.00581395
0.00581395
0.00581395
0.00581395
0.00581395
0.00581395
0.00581395
0.00581395
0.00581395
0.00581395
0.00581395
0.00581395
0.00581395
0.00581395
0.00581395
0.00581395
0.00581395
0.00581395
0.00581395
0.00581395
0.00581395
0.00581395
0.00581395
0.00581395
0.00581395
0.00581395
0.00581395
0.00581395
0.00581395
0.00581395
0.00581395
0.00581395
0.00581395
0.00581395
0.00581395
0.00581395
0.00581395
0.00581395
0.00581395
0.00581395
0.00581395
0.00581395
0.00581395
0.00581395
0.00581395
0.00581395
0.00581395
0.00581395
0.00581395
0.00581395
0.00581395
0.00581395
0.00581395
0.00581395
0.00581395
0.00581395
0.00581395
0.00581395
0.00581395
0.00581395
0.00581395
0.00581395
0.00581395
0.00581395
0.00581395
0.00581395
0.00581395
0.00581395
0.00581395
0.00581395
0.00581395
0.00581395
0.00581395
0.00581395
0.00581395
0.00581395
0.00581395
0.00581395
0.00581395
0.00581395
0.00581395
0.00581395
0.00581395
0.00581395
0.00581395
0.00581395
0.00581395
0.00581395
0.00581395
0.00581395
0.00581395
0.00581395
0.00581395
0.00581395
0.00581395
0.00581395
0.00581395
0.00581395
0.00581395
0.00581395
0.00581395
0.00581395
0.00581395
0.00581395
0.00581395
0.00581395
0.00581395
0.00581395
0.00581395
0.00581395
0.00581395
0.00581395
0.00581395
0.00581395
0.00581395
0.00581395
0.00581395
0.00581395
0.00581395
0.00581395
0.00581395
0.00581395
0.00581395
0.00581395
0.00581395
0.00581395
0.00581395
0.00581395
0.00581395
0.00581395
0.00581395
0.00581395
0.00581395
0.00581395
0.00581395
0.00581395
0.00581395
0.00581395
0.00581395
0.00581395
0.00581395
0.00581395
0.00581395
0.00581395
0.00581395
0.00581395
0.00581395
0.00581395
0.00581395
0.00581395
0.00581395
0.00581395
0.00581395
0.00581395
0.00581395
0.00581395
0.00581395
0.00581395
0.00581395
0.00581395
0.00581395
0.00581395
0.00581395
0.00581395
0.00581395
0.00581395
0.00581395
0.00581395
0.00581395
0.00581395
0.00581395
0.00581395
0.00581395
0.00581395
0.00581395
0.00581395
0.00581395
0.00581395
0.00581395
0.00581395
0.00581395
0.00581395
0.00581395
0.00581395
0.00581395
0.00581395
0.00581395
0.00581395
0.00581395
0.00581395
0.00581395
0.00581395
0.00581395
0.00581395
0.00581395
0.00581395
0.00581395
0.00581395
0.00581395
0.00581395
0.00581395
0.00581395
0.00581395
0.00581395
0.00581395
0.00581395
0.00581395
0.00581395
0.00581395
0.00581395
0.00581395
0.00581395
0.00581395
0.00581395
0.00581395
0.00581395
0.00581395
0.00581395
0.00581395
0.00581395
0.00581395
0.00581395
0.00581395
0.00581395
0.00581395
0.00581395
0.00581395
0.00581395
0.00581395
0.00581395
0.00581395
0.00581395
0.00581395
0.00581395
0.00581395
0.00581395
0.00581395
0.00581395
0.00581395
0.00581395
0.00581395
0.00581395
0.00581395
0.00581395
0.00581395
0.00581395
0.00581395
0.00581395
0.00581395
0.00581395
0.00581395
0.00581395
0.00581395
0.00581395
0.00581395
0.00581395
0.00581395
0.00581395
0.00581395
0.00581395
0.00581395
0.00581395
0.00581395
0.00581395
0.00581395
0.00581395
0.00581395
0.00581395
0.00581395
0.00581395
0.00581395
0.00581395
0.00581395
0.00581395
0.00581395
0.00581395
0.00581395
0.00581395
0.00581395
0.00581395
0.00581395
0.00581395
0.00581395
0.00581395
0.00581395
0.00581395
0.00581395
0.00581395
0.00581395
0.00581395
0.00581395
0.00581395
0.00581395
0.00581395
0.00581395
0.00581395
0.00581395
0.00581395
0.00581395
0.00581395
0.00581395
0.00581395
0.00581395
0.00581395
0.00581395
0.00581395
0.00581395
0.00581395
0.00581395
0.00581395
0.00581395
0.00581395
0.00581395
0.00581395
0.00581395
0.00581395
0.00581395
0.00581395
0.00581395
0.00581395
0.00581395
0.00581395
0.00581395
0.00581395
0.00581395
0.00581395
0.00581395
0.00581395
0.00581395
0.00581395
0.00581395
0.00581395
0.00581395
0.00581395
0.00581395
0.00581395
0.00581395
0.00581395
0.00581395
0.00581395
0.00581395
0.00581395
0.00581395
0.00581395
0.00581395
0.00581395
0.00581395
0.00581395
0.00581395
0.00581395
0.00581395
0.00581395
0.00581395
0.00581395
0.00581395
0.00581395
0.00581395
0.00581395
0.00581395
0.00581395
0.00581395
0.00581395
0.00581395
0.00581395
0.00581395
0.00581395
0.00581395
0.00581395
0.00581395
0.00581395
0.00581395
0.00581395
0.00581395
0.00581395
0.00581395
0.00581395
0.00581395
0.00581395
0.00581395
0.00581395
0.00581395
0.00581395
0.00581395
0.00581395
0.00581395
0.00581395
0.00581395
0.00581395
0.00581395
0.00581395
0.00581395
0.00581395
0.00581395
0.00581395
0.00581395
0.00581395
0.00581395
0.00581395
0.00581395
0.00581395
0.00581395
0.00581395
0.00581395
0.00581395
0.00581395
0.00581395
0.00581395
0.00581395
0.00581395
0.00581395
0.00581395
0.00581395
0.00581395
0.00581395
0.00581395
0.00581395
0.00581395
0.00581395
0.00581395
0.00581395
0.00581395
0.00581395
0.00581395
0.00581395
0.00581395
0.00581395
0.00581395
0.00581395
0.00581395
0.00581395
0.00581395
0.00581395
0.00581395
0.00581395
0.00581395
0.00581395
0.00581395
0.00581395
0.00581395
0.00581395
0.00581395
0.00581395
0.00581395
0.00581395
0.00581395
0.00581395
0.00581395
0.00581395
0.00581395
0.00581395
0.00581395
0.00581395
0.00581395
0.00581395
0.00581395
0.00581395
0.00581395
0.00581395
0.00581395
0.00581395
0.00581395
0.00581395
0.00581395
0.00581395
0.00581395
0.00581395
0.00581395
0.00581395
0.00581395
0.00581395
0.00581395
0.00581395
0.00581395
0.00581395
0.00581395
0.00581395
0.00581395
0.00581395
0.00581395
0.00581395
0.00581395
0.00581395
0.00581395
0.00581395
0.00581395
0.00581395
0.00581395
0.00581395
0.00581395
0.00581395
0.00581395
0.00581395
0.00581395
0.00581395
0.00581395
0.00581395
0.00581395
0.00581395
0.00581395
0.00581395
0.00581395
0.00581395
0.00581395
0.00581395
0.00581395
0.00581395
0.00581395
0.00581395
0.00581395
0.00581395
0.00581395
0.00581395
0.00581395
0.00581395
0.00581395
0.00581395
0.00581395
0.00581395
0.00581395
0.00581395
0.00581395
0.00581395
0.00581395
0.00581395
0.00581395
0.00581395
0.00581395
0.00581395
0.00581395
0.00581395
0.00581395
0.00581395
0.00581395
0.00581395
0.00581395
0.00581395
0.00581395
0.00581395
0.00581395
0.00581395
0.00581395
0.00581395
0.00581395
0.00581395
0.00581395
0.00581395
0.00581395
0.00581395
0.00581395
0.00581395
0.00581395
0.00581395
0.00581395
0.00581395
0.00581395
0.00581395
0.00581395
0.00581395
0.00581395
0.00581395
0.00581395
0.00581395
0.00581395
0.00581395
0.00581395
0.00581395
0.00581395
0.00581395
0.00581395
0.00581395
0.00581395
0.00581395
0.00581395
0.00581395
0.00581395
0.00581395
0.00581395
0.00581395
0.00581395
0.00581395
0.00581395
0.00581395
0.00581395
0.00581395
0.00581395
0.00581395
0.00581395
0.00581395
0.00581395
0.00581395
0.00581395
0.00581395
0.00581395
0.00581395
0.00581395
0.00581395
0.00581395
0.00581395
0.00581395
0.00581395
0.00581395
0.00581395
0.00581395
0.00581395
0.00581395
0.00581395
0.00581395
0.00581395
0.00581395
0.00581395
0.00581395
0.00581395
0.00581395
0.00581395
0.00581395
0.00581395
0.00581395
0.00581395
0.00581395
0.00581395
0.00581395
0.00581395
0.00581395
0.00581395
0.00581395
0.00581395
0.00581395
0.00581395
0.00581395
0.00581395
0.00581395
0.00581395
0.00581395
0.00581395
0.00581395
0.00581395
0.00581395
0.00581395
0.00581395
0.00581395
0.00581395
0.00581395
0.00581395
0.00581395
0.00581395
0.00581395
0.00581395
0.00581395
0.00581395
0.00581395
0.00581395
0.00581395
0.00581395
0.00581395
0.00581395
0.00581395
0.00581395
0.00581395
0.00581395
0.00581395
0.00581395
0.00581395
0.00581395
0.00581395
0.00581395
0.00581395
0.00581395
0.00581395
0.00581395
0.00581395
0.00581395
0.00581395
0.00581395
0.00581395
0.00581395
0.00581395
0.00581395
0.00581395
0.00581395
0.00581395
0.00581395
0.00581395
0.00581395
0.00581395
0.00581395
0.00581395
0.00581395
0.00581395
0.00581395
0.00581395
0.00581395
0.00581395
0.00581395
0.00581395
0.00581395
0.00581395
0.00581395
0.00581395
0.00581395
0.00581395
0.00581395
0.00581395
0.00581395
0.00581395
0.00581395
0.00581395
0.00581395
0.00581395
0.00581395
0.00581395
0.00581395
0.00581395
0.00581395
0.00581395
0.00581395
0.00581395
0.00581395
0.00581395
0.00581395
0.00581395
0.00581395
0.00581395
0.00581395
0.00581395
0.00581395
0.00581395
0.00581395
0.00581395
0.00581395
0.00581395
0.00581395
0.00581395
0.00581395
0.00581395
0.00581395
0.00581395
0.00581395
0.00581395
0.00581395
0.00581395
0.00581395
0.00581395
0.00581395
0.00581395
0.00581395
0.00581395
0.00581395
0.00581395
0.00581395
0.00581395
0.00581395
0.00581395
0.00581395
0.00581395
0.00581395
0.00581395
0.00581395
0.00581395
0.00581395
0.00581395
0.00581395
0.00581395
0.00581395
0.00581395
0.00581395
0.00581395
0.00581395
0.00581395
0.00581395
0.00581395
0.00581395
0.00581395
0.00581395
0.00581395
0.00581395
0.00581395
0.00581395
0.00581395
0.00581395
0.00581395
0.00581395
0.00581395
0.00581395
0.00581395
0.00581395
0.00581395
0.00581395
0.00581395
0.00581395
0.00581395
0.00581395
0.00581395
0.00581395
0.00581395
0.00581395
0.00581395
0.00581395
0.00581395
0.00581395
0.00581395
0.00581395
0.00581395
0.00581395
0.00581395
0.00581395
0.00581395
0.00581395
0.00581395
0.00581395
0.00581395
0.00581395
0.00581395
0.00581395
0.00581395
0.00581395
0.00581395
0.00581395
0.00581395
0.00581395
0.00581395
0.00581395
0.00581395
0.00581395
0.00581395
0.00581395
0.00581395
0.00581395
0.00581395
0.00581395
0.00581395
0.00581395
0.00581395
0.00581395
0.00581395
0.00581395
0.00581395
0.00581395
0.00581395
0.00581395
0.00581395
0.00581395
0.00581395
0.00581395
0.00581395
0.00581395
0.00581395
0.00581395
0.00581395
0.00581395
0.00581395
0.00581395
0.00581395
0.00581395
0.00581395
0.00581395
0.00581395
0.00581395
0.00581395
0.00581395
0.00581395
0.00581395
0.00581395
0.00581395
0.00581395
0.00581395
0.00581395
0.00581395
0.00581395
0.00581395
0.00581395
0.00581395
0.00581395
0.00581395
0.00581395
0.00581395
0.00581395
0.00581395
0.00581395
0.00581395
0.00581395
0.00581395
0.00581395
0.00581395
0.00581395
0.00581395
0.00581395
0.00581395
0.00581395
0.00581395
0.00581395
0.00581395
0.00581395
0.00581395
0.00581395
0.00581395
0.00581395
0.00581395
0.00581395
0.00581395
0.00581395
0.00581395
0.00581395
0.00581395
0.00581395
0.00581395
0.00581395
0.00581395
0.00581395
0.00581395
0.00581395
0.00581395
0.00581395
0.00581395
0.00581395
0.00581395
0.00581395
0.00581395
0.00581395
0.00581395
0.00581395
0.00581395
0.00581395
0.00581395
0.00581395
0.00581395
0.00581395
0.00581395
0.00581395
0.00581395
0.00581395
0.00581395
0.00581395
0.00581395
0.00581395
0.00581395
0.00581395
0.00581395
0.00581395
0.00581395
0.00581395
0.00581395
0.00581395
0.00581395
0.00581395
0.00581395
0.00581395
0.00581395
0.00581395
0.00581395
0.00581395
0.00581395
0.00581395
0.00581395
0.00581395
0.00581395
0.00581395
0.00581395
0.00581395
0.00581395
0.00581395
0.00581395
0.00581395
0.00581395
0.00581395
0.00581395
0.00581395
0.00581395
0.00581395
0.00581395
0.00581395
0.00581395
0.00581395
0.00581395
0.00581395
0.00581395
0.00581395
0.00581395
0.00581395
0.00581395
0.00581395
0.00581395
0.00581395
0.00581395
0.00581395
0.00581395
0.00581395
0.00581395
0.00581395
0.00581395
0.00581395
0.00581395
0.00581395
0.00581395
0.00581395
0.00581395
0.00581395
0.00581395
0.00581395
0.00581395
0.00581395
0.00581395
0.00581395
0.00581395
0.00581395
0.00581395
0.00581395
0.00581395
0.00581395
0.00581395
0.00581395
0.00581395
0.00581395
0.00581395
0.00581395
0.00581395
0.00581395
0.00581395
0.00581395
0.00581395
0.00581395
0.00581395
0.00581395
0.00581395
0.00581395
0.00581395
0.00581395
0.00581395
0.00581395
0.00581395
0.00581395
0.00581395
0.00581395
0.00581395
0.00581395
0.00581395
0.00581395
0.00581395
0.00581395
0.00581395
0.00581395
0.00581395
0.00581395
0.00581395
0.00581395
0.00581395
0.00581395
0.00581395
0.00581395
0.00581395
0.00581395
0.00581395
0.00581395
0.00581395
0.00581395
0.00581395
0.00581395
0.00581395
0.00581395
0.00581395
0.00581395
0.00581395
0.00581395
0.00581395
0.00581395
0.00581395
0.00581395
0.00581395
0.00581395
0.00581395
0.00581395
0.00581395
0.00581395
0.00581395
0.00581395
0.00581395
0.00581395
0.00581395
0.00581395
0.00581395
0.00581395
0.00581395
0.00581395
0.00581395
0.00581395
0.00581395
0.00581395
0.00581395
0.00581395
0.00581395
0.00581395
0.00581395
0.00581395
0.00581395
0.00581395
0.00581395
0.00581395
0.00581395
0.00581395
0.00581395
0.00581395
0.00581395
0.00581395
0.00581395
0.00581395
0.00581395
0.00581395
0.00581395
0.00581395
0.00581395
0.00581395
0.00581395
0.00581395
0.00581395
0.00581395
0.00581395
0.00581395
0.00581395
0.00581395
0.00581395
0.00581395
0.00581395
0.00581395
0.00581395
0.00581395
0.00581395
0.00581395
0.00581395
0.00581395
0.00581395
0.00581395
0.00581395
0.00581395
0.00581395
0.00581395
0.00581395
0.00581395
0.00581395
0.00581395
0.00581395
0.00581395
0.00581395
0.00581395
0.00581395
0.00581395
0.00581395
0.00581395
0.00581395
0.00581395
0.00581395
0.00581395
0.00581395
0.00581395
0.00581395
0.00581395
0.00581395
0.00581395
0.00581395
0.00581395
0.00581395
0.00581395
0.00581395
0.00581395
0.00581395
0.00581395
0.00581395
0.00581395
0.00581395
0.00581395
0.00581395
0.00581395
0.00581395
0.00581395
0.00581395
0.00581395
0.00581395
0.00581395
0.00581395
0.00581395
0.00581395
0.00581395
0.00581395
0.00581395
0.00581395
0.00581395
0.00581395
0.00581395
0.00581395
0.00581395
0.00581395
0.00581395
0.00581395
0.00581395
0.00581395
0.00581395
0.00581395
0.00581395
0.00581395
0.00581395
0.00581395
0.00581395
0.00581395
0.00581395
0.00581395
0.00581395
0.00581395
0.00581395
0.00581395
0.00581395
0.00581395
0.00581395
0.00581395
0.00581395
0.00581395
0.00581395
0.00581395
0.00581395
0.00581395
0.00581395
0.00581395
0.00581395
0.00581395
0.00581395
0.00581395
0.00581395
0.00581395
0.00581395
0.00581395
0.00581395
0.00581395
0.00581395
0.00581395
0.00581395
0.00581395
0.00581395
0.00581395
0.00581395
0.00581395
0.00581395
0.00581395
0.00581395
0.00581395
0.00581395
0.00581395
0.00581395
0.00581395
0.00581395
0.00581395
0.00581395
0.00581395
0.00581395
0.00581395
0.00581395
0.00581395
0.00581395
0.00581395
0.00581395
0.00581395
0.00581395
0.00581395
0.00581395
0.00581395
0.00581395
0.00581395
0.00581395
0.00581395
0.00581395
0.00581395
0.00581395
0.00581395
0.00581395
0.00581395
0.00581395
0.00581395
0.00581395
0.00581395
0.00581395
0.00581395
0.00581395
0.00581395
0.00581395
0.00581395
0.00581395
0.00581395
0.00581395
0.00581395
0.00581395
0.00581395
0.00581395
0.00581395
0.00581395
0.00581395
0.00581395
0.00581395
0.00581395
0.00581395
0.00581395
0.00581395
0.00581395
0.00581395
0.00581395
0.00581395
0.00581395
0.00581395
0.00581395
0.00581395
0.00581395
0.00581395
0.00581395
0.00581395
0.00581395
0.00581395
0.00581395
0.00581395
0.00581395
0.00581395
0.00581395
0.00581395
0.00581395
0.00581395
0.00581395
0.00581395
0.00581395
0.00581395
0.00581395
0.00581395
0.00581395
0.00581395
0.00581395
0.00581395
0.00581395
0.00581395
0.00581395
0.00581395
0.00581395
0.00581395
0.00581395
0.00581395
0.00581395
0.00581395
0.00581395
0.00581395
0.00581395
0.00581395
0.00581395
0.00581395
0.00581395
0.00581395
0.00581395
0.00581395
0.00581395
0.00581395
0.00581395
0.00581395
0.00581395
0.00581395
0.00581395
0.00581395
0.00581395
0.00581395
0.00581395
0.00581395
0.00581395
0.00581395
0.00581395
0.00581395
0.00581395
0.00581395
0.00581395
0.00581395
0.00581395
0.00581395
0.00581395
0.00581395
0.00581395
0.00581395
0.00581395
0.00581395
0.00581395
0.00581395
0.00581395
0.00581395
0.00581395
0.00581395
0.00581395
0.00581395
0.00581395
0.00581395
0.00581395
0.00581395
0.00581395
0.00581395
0.00581395
0.00581395
0.00581395
0.00581395
0.00581395
0.00581395
0.00581395
0.00581395
0.00581395
0.00581395
0.00581395
0.00581395
0.00581395
0.00581395
0.00581395
0.00581395
0.00581395
0.00581395
0.00581395
0.00581395
0.00581395
0.00581395
0.00581395
0.00581395
0.00581395
0.00581395
0.00581395
0.00581395
0.00581395
0.00581395
0.00581395
0.00581395
0.00581395
0.00581395
0.00581395
0.00581395
0.00581395
0.00581395
0.00581395
0.00581395
0.00581395
0.00581395
0.00581395
0.00581395
0.00581395
0.00581395
0.00581395
0.00581395
0.00581395
0.00581395
0.00581395
0.00581395
0.00581395
0.00581395
0.00581395
0.00581395
0.00581395
0.00581395
0.00581395
0.00581395
0.00581395
0.00581395
0.00581395
0.00581395
0.00581395
0.00581395
0.00581395
0.00581395
0.00581395
0.00581395
0.00581395
0.00581395
0.00581395
0.00581395
0.00581395
0.00581395
0.00581395
0.00581395
0.00581395
0.00581395
0.00581395
0.00581395
0.00581395
0.00581395
0.00581395
0.00581395
0.00581395
0.00581395
0.00581395
0.00581395
0.00581395
0.00581395
0.00581395
0.00581395
0.00581395
0.00581395
0.00581395
0.00581395
0.00581395
0.00581395
0.00581395
0.00581395
0.00581395
0.00581395
0.00581395
0.00581395
0.00581395
0.00581395
0.00581395
0.00581395
0.00581395
0.00581395
0.00581395
0.00581395
0.00581395
0.00581395
0.00581395
0.00581395
0.00581395
0.00581395
0.00581395
0.00581395
0.00581395
0.00581395
0.00581395
0.00581395
0.00581395
0.00581395
0.00581395
0.00581395
0.00581395
0.00581395
0.00581395
0.00581395
0.00581395
0.00581395
0.00581395
0.00581395
0.00581395
0.00581395
0.00581395
0.00581395
0.00581395
0.00581395
0.00581395
0.00581395
0.00581395
0.00581395
0.00581395
0.00581395
0.00581395
0.00581395
0.00581395
0.00581395
0.00581395
0.00581395
0.00581395
0.00581395
0.00581395
0.00581395
0.00581395
0.00581395
0.00581395
0.00581395
0.00581395
0.00581395
0.00581395
0.00581395
0.00581395
0.00581395
0.00581395
0.00581395
0.00581395
0.00581395
0.00581395
0.00581395
0.00581395
0.00581395
0.00581395
0.00581395
0.00581395
0.00581395
0.00581395
0.00581395
0.00581395
0.00581395
0.00581395
0.00581395
0.00581395
0.00581395
0.00581395
0.00581395
0.00581395
0.00581395
0.00581395
0.00581395
0.00581395
0.00581395
0.00581395
0.00581395
0.00581395
0.00581395
0.00581395
0.00581395
0.00581395
0.00581395
0.00581395
0.00581395
0.00581395
0.00581395
0.00581395
0.00581395
0.00581395
0.00581395
0.00581395
0.00581395
0.00581395
0.00581395
0.00581395
0.00581395
0.00581395
0.00581395
0.00581395
0.00581395
0.00581395
0.00581395
0.00581395
0.00581395
0.00581395
0.00581395
0.00581395
0.00581395
0.00581395
0.00581395
0.00581395
0.00581395
0.00581395
0.00581395
0.00581395
0.00581395
0.00581395
0.00581395
0.00581395
0.00581395
0.00581395
0.00581395
0.00581395
0.00581395
0.00581395
0.00581395
0.00581395
0.00581395
0.00581395
0.00581395
0.00581395
0.00581395
0.00581395
0.00581395
0.00581395
0.00581395
0.00581395
0.00581395
0.00581395
0.00581395
0.00581395
0.00581395
0.00581395
0.00581395
0.00581395
0.00581395
0.00581395
0.00581395
0.00581395
0.00581395
0.00581395
0.00581395
0.00581395
0.00581395
0.00581395
0.00581395
0.00581395
0.00581395
0.00581395
0.00581395
0.00581395
0.00581395
0.00581395
0.00581395
0.00581395
0.00581395
0.00581395
0.00581395
0.00581395
0.00581395
0.00581395
0.00581395
0.00581395
0.00581395
0.00581395
0.00581395
0.00581395
0.00581395
0.00581395
0.00581395
0.00581395
0.00581395
0.00581395
0.00581395
0.00581395
0.00581395
0.00581395
0.00581395
0.00581395
0.00581395
0.00581395
0.00581395
0.00581395
0.00581395
0.00581395
0.00581395
0.00581395
0.00581395
0.00581395
0.00581395
0.00581395
0.00581395
0.00581395
0.00581395
0.00581395
0.00581395
0.00581395
0.00581395
0.00581395
0.00581395
0.00581395
0.00581395
0.00581395
0.00581395
0.00581395
0.00581395
0.00581395
0.00581395
0.00581395
0.00581395
0.00581395
0.00581395
0.00581395
0.00581395
0.00581395
0.00581395
0.00581395
0.00581395
0.00581395
0.00581395
0.00581395
0.00581395
0.00581395
0.00581395
0.00581395
0.00581395
0.00581395
0.00581395
0.00581395
0.00581395
0.00581395
0.00581395
0.00581395
0.00581395
0.00581395
0.00581395
0.00581395
0.00581395
0.00581395
0.00581395
0.00581395
0.00581395
0.00581395
0.00581395
0.00581395
0.00581395
0.00581395
0.00581395
0.00581395
0.00581395
0.00581395
0.00581395
0.00581395
0.00581395
0.00581395
0.00581395
0.00581395
0.00581395
0.00581395
0.00581395
0.00581395
0.00581395
0.00581395
0.00581395
0.00581395
0.00581395
0.00581395
0.00581395
0.00581395
0.00581395
0.00581395
0.00581395
0.00581395
0.00581395
0.00581395
0.00581395
0.00581395
0.00581395
0.00581395
0.00581395
0.00581395
0.00581395
0.00581395
0.00581395
0.00581395
0.00581395
0.00581395
0.00581395
0.00581395
0.00581395
0.00581395
0.00581395
0.00581395
0.00581395
0.00581395
0.00581395
0.00581395
0.00581395
0.00581395
0.00581395
0.00581395
0.00581395
0.00581395
0.00581395
0.00581395
0.00581395
0.00581395
0.00581395
0.00581395
0.00581395
0.00581395
0.00581395
0.00581395
0.00581395
0.00581395
0.00581395
0.00581395
0.00581395
0.00581395
0.00581395
0.00581395
0.00581395
0.00581395
0.00581395
0.00581395
0.00581395
0.00581395
0.00581395
0.00581395
0.00581395
0.00581395
0.00581395
0.00581395
0.00581395
0.00581395
0.00581395
0.00581395
0.00581395
0.00581395
0.00581395
0.00581395
0.00581395
0.00581395
0.00581395
0.00581395
0.00581395
0.00581395
0.00581395
0.00581395
0.00581395
0.00581395
0.00581395
0.00581395
0.00581395
0.00581395
0.00581395
0.00581395
0.00581395
0.00581395
0.00581395
0.00581395
0.00581395
0.00581395
0.00581395
0.00581395
0.00581395
0.00581395
0.00581395
0.00581395
0.00581395
0.00581395
0.00581395
0.00581395
0.00581395
0.00581395
0.00581395
0.00581395
0.00581395
0.00581395
0.00581395
0.00581395
0.00581395
0.00581395
0.00581395
0.00581395
0.00581395
0.00581395
0.00581395
0.00581395
0.00581395
0.00581395
0.00581395
0.00581395
0.00581395
0.00581395
0.00581395
0.00581395
0.00581395
0.00581395
0.00581395
0.00581395
0.00581395
0.00581395
0.00581395
0.00581395
0.00581395
0.00581395
0.00581395
0.00581395
0.00581395
0.00581395
0.00581395
0.00581395
0.00581395
0.00581395
0.00581395
0.00581395
0.00581395
0.00581395
0.00581395
0.00581395
0.00581395
0.00581395
0.00581395
0.00581395
0.00581395
0.00581395
0.00581395
0.00581395
0.00581395
0.00581395
0.00581395
0.00581395
0.00581395
0.00581395
0.00581395
0.00581395
0.00581395
0.00581395
0.00581395
0.00581395
0.00581395
0.00581395
0.00581395
0.00581395
0.00581395
0.00581395
0.00581395
0.00581395
0.00581395
0.00581395
0.00581395
0.00581395
0.00581395
0.00581395
0.00581395
0.00581395
0.00581395
0.00581395
0.00581395
0.00581395
0.00581395
0.00581395
0.00581395
0.00581395
0.00581395
0.00581395
0.00581395
0.00581395
0.00581395
0.00581395
0.00581395
0.00581395
0.00581395
0.00581395
0.00581395
0.00581395
0.00581395
0.00581395
0.00581395
0.00581395
0.00581395
0.00581395
0.00581395
0.00581395
0.00581395
0.00581395
0.00581395
0.00581395
0.00581395
0.00581395
0.00581395
0.00581395
0.00581395
0.00581395
0.00581395
0.00581395
0.00581395
0.00581395
0.00581395
0.00581395
0.00581395
0.00581395
0.00581395
0.00581395
0.00581395
0.00581395
0.00581395
0.00581395
0.00581395
0.00581395
0.00581395
0.00581395
0.00581395
0.00581395
0.00581395
0.00581395
0.00581395
0.00581395
0.00581395
0.00581395
0.00581395
0.00581395
0.00581395
0.00581395
0.00581395
0.00581395
0.00581395
0.00581395
0.00581395
0.00581395
0.00581395
0.00581395
0.00581395
0.00581395
0.00581395
0.00581395
0.00581395
0.00581395
0.00581395
0.00581395
0.00581395
0.00581395
0.00581395
0.00581395
0.00581395
0.00581395
0.00581395
0.00581395
0.00581395
0.00581395
0.00581395
0.00581395
0.00581395
0.00581395
0.00581395
0.00581395
0.00581395
0.00581395
0.00581395
0.00581395
0.00581395
0.00581395
0.00581395
0.00581395
0.00581395
0.00581395
0.00581395
0.00581395
0.00581395
0.00581395
0.00581395
0.00581395
0.00581395
0.00581395
0.00581395
0.00581395
0.00581395
0.00581395
0.00581395
0.00581395
0.00581395
0.00581395
0.00581395
0.00581395
0.00581395
0.00581395
0.00581395
0.00581395
0.00581395
0.00581395
0.00581395
0.00581395
0.00581395
0.00581395
0.00581395
0.00581395
0.00581395
0.00581395
0.00581395
0.00581395
0.00581395
0.00581395
0.00581395
0.00581395
0.00581395
0.00581395
0.00581395
0.00581395
0.00581395
0.00581395
0.00581395
0.00581395
0.00581395
0.00581395
0.00581395
0.00581395
0.00581395
0.00581395
0.00581395
0.00581395
0.00581395
0.00581395
0.00581395
0.00581395
0.00581395
0.00581395
0.00581395
0.00581395
0.00581395
0.00581395
0.00581395
0.00581395
0.00581395
0.00581395
0.00581395
0.00581395
0.00581395
0.00581395
0.00581395
0.00581395
0.00581395
0.00581395
0.00581395
0.00581395
0.00581395
0.00581395
0.00581395
0.00581395
0.00581395
0.00581395
0.00581395
0.00581395
0.00581395
0.00581395
0.00581395
0.00581395
0.00581395
0.00581395
0.00581395
0.00581395
0.00581395
0.00581395
0.00581395
0.00581395
0.00581395
0.00581395
0.00581395
0.00581395
0.00581395
0.00581395
0.00581395
0.00581395
0.00581395
0.00581395
0.00581395
0.00581395
0.00581395
0.00581395
0.00581395
0.00581395
0.00581395
0.00581395
0.00581395
0.00581395
0.00581395
0.00581395
0.00581395
0.00581395
0.00581395
0.00581395
0.00581395
0.00581395
0.00581395
0.00581395
0.00581395
0.00581395
0.00581395
0.00581395
0.00581395
0.00581395
0.00581395
0.00581395
0.00581395
0.00581395
0.00581395
0.00581395
0.00581395
0.00581395
0.00581395
0.00581395
0.00581395
0.00581395
0.00581395
0.00581395
0.00581395
0.00581395
0.00581395
0.00581395
0.00581395
0.00581395
0.00581395
0.00581395
0.00581395
0.00581395
0.00581395
0.00581395
0.00581395
0.00581395
0.00581395
0.00581395
0.00581395
0.00581395
0.00581395
0.00581395
0.00581395
0.00581395
0.00581395
0.00581395
0.00581395
0.00581395
0.00581395
0.00581395
0.00581395
0.00581395
0.00581395
0.00581395
0.00581395
0.00581395
0.00581395
0.00581395
0.00581395
0.00581395
0.00581395
0.00581395
0.00581395
0.00581395
0.00581395
0.00581395
0.00581395
0.00581395
0.00581395
0.00581395
0.00581395
0.00581395
0.00581395
0.00581395
0.00581395
0.00581395
0.00581395
0.00581395
0.00581395
0.00581395
0.00581395
0.00581395
0.00581395
0.00581395
0.00581395
0.00581395
0.00581395
0.00581395
0.00581395
0.00581395
0.00581395
0.00581395
0.00581395
0.00581395
0.00581395
0.00581395
0.00581395
0.00581395
0.00581395
0.00581395
0.00581395
0.00581395
0.00581395
0.00581395
0.00581395
0.00581395
0.00581395
0.00581395
0.00581395
0.00581395
0.00581395
0.00581395
0.00581395
0.00581395
0.00581395
0.00581395
0.00581395
0.00581395
0.00581395
0.00581395
0.00581395
0.00581395
0.00581395
0.00581395
0.00581395
0.00581395
0.00581395
0.00581395
0.00581395
0.00581395
0.00581395
0.00581395
0.00581395
0.00581395
0.00581395
0.00581395
0.00581395
0.00581395
0.00581395
0.00581395
0.00581395
0.00581395
0.00581395
0.00581395
0.00581395
0.00581395
0.00581395
0.00581395
0.00581395
0.00581395
0.00581395
0.00581395
0.00581395
0.00581395
0.00581395
0.00581395
0.00581395
0.00581395
0.00581395
0.00581395
0.00581395
0.00581395
0.00581395
0.00581395
0.00581395
0.00581395
0.00581395
0.00581395
0.00581395
0.00581395
0.00581395
0.00581395
0.00581395
0.00581395
0.00581395
0.00581395
0.00581395
0.00581395
0.00581395
0.00581395
0.00581395
0.00581395
0.00581395
0.00581395
0.00581395
0.00581395
0.00581395
0.00581395
0.00581395
0.00581395
0.00581395
0.00581395
0.00581395
0.00581395
0.00581395
0.00581395
0.00581395
0.00581395
0.00581395
0.00581395
0.00581395
0.00581395
0.00581395
0.00581395
0.00581395
0.00581395
0.00581395
0.00581395
0.00581395
0.00581395
0.00581395
0.00581395
0.00581395
0.00581395
0.00581395
0.00581395
0.00581395
0.00581395
0.00581395
0.00581395
0.00581395
0.00581395
0.00581395
0.00581395
0.00581395
0.00581395
0.00581395
0.00581395
0.00581395
0.00581395
0.00581395
0.00581395
0.00581395
0.00581395
0.00581395
0.00581395
0.00581395
0.00581395
0.00581395
0.00581395
0.00581395
0.00581395
0.00581395
0.00581395
0.00581395
0.00581395
0.00581395
0.00581395
0.00581395
0.00581395
0.00581395
0.00581395
0.00581395
0.00581395
0.00581395
0.00581395
0.00581395
0.00581395
0.00581395
0.00581395
0.00581395
0.00581395
0.00581395
0.00581395
0.00581395
0.00581395
0.00581395
0.00581395
0.00581395
0.00581395
0.00581395
0.00581395
0.00581395
0.00581395
0.00581395
0.00581395
0.00581395
0.00581395
0.00581395
0.00581395
0.00581395
0.00581395
0.00581395
0.00581395
0.00581395
0.00581395
0.00581395
0.00581395
0.00581395
0.00581395
0.00581395
0.00581395
0.00581395
0.00581395
0.00581395
0.00581395
0.00581395
0.00581395
0.00581395
0.00581395
0.00581395
0.00581395
0.00581395
0.00581395
0.00581395
0.00581395
0.00581395
0.00581395
0.00581395
0.00581395
0.00581395
0.00581395
0.00581395
0.00581395
0.00581395
0.00581395
0.00581395
0.00581395
0.00581395
0.00581395
0.00581395
0.00581395
0.00581395
0.00581395
0.00581395
0.00581395
0.00581395
0.00581395
0.00581395
0.00581395
0.00581395
0.00581395
0.00581395
0.00581395
0.00581395
0.00581395
0.00581395
0.00581395
0.00581395
0.00581395
0.00581395
0.00581395
0.00581395
0.00581395
0.00581395
0.00581395
0.00581395
0.00581395
0.00581395
0.00581395
0.00581395
0.00581395
0.00581395
0.00581395
0.00581395
0.00581395
0.00581395
0.00581395
0.00581395
0.00581395
0.00581395
0.00581395
0.00581395
0.00581395
0.00581395
0.00581395
0.00581395
0.00581395
0.00581395
0.00581395
0.00581395
0.00581395
0.00581395
0.00581395
0.00581395
0.00581395
0.00581395
0.00581395
0.00581395
0.00581395
0.00581395
0.00581395
0.00581395
0.00581395
0.00581395
0.00581395
0.00581395
0.00581395
0.00581395
0.00581395
0.00581395
0.00581395
0.00581395
0.00581395
0.00581395
0.00581395
0.00581395
0.00581395
0.00581395
0.00581395
0.00581395
0.00581395
0.00581395
0.00581395
0.00581395
0.00581395
0.00581395
0.00581395
0.00581395
0.00581395
0.00581395
0.00581395
0.00581395
0.00581395
0.00581395
0.00581395
0.00581395
0.00581395
0.00581395
0.00581395
0.00581395
0.00581395
0.00581395
0.00581395
0.00581395
0.00581395
0.00581395
0.00581395
0.00581395
0.00581395
0.00581395
0.00581395
0.00581395
0.00581395
0.00581395
0.00581395
0.00581395
0.00581395
0.00581395
0.00581395
0.00581395
0.00581395
0.00581395
0.00581395
0.00581395
0.00581395
0.00581395
0.00581395
0.00581395
0.00581395
0.00581395
0.00581395
0.00581395
0.00581395
0.00581395
0.00581395
0.00581395
0.00581395
0.00581395
0.00581395
0.00581395
0.00581395
0.00581395
0.00581395
0.00581395
0.00581395
0.00581395
0.00581395
0.00581395
0.00581395
0.00581395
0.00581395
0.00581395
0.00581395
0.00581395
0.00581395
0.00581395
0.00581395
0.00581395
0.00581395
0.00581395
0.00581395
0.00581395
0.00581395
0.00581395
0.00581395
0.00581395
0.00581395
0.00581395
0.00581395
0.00581395
0.00581395
0.00581395
0.00581395
0.00581395
0.00581395
0.00581395
0.00581395
0.00581395
0.00581395
0.00581395
0.00581395
0.00581395
0.00581395
0.00581395
0.00581395
0.00581395
0.00581395
0.00581395
0.00581395
0.00581395
0.00581395
0.00581395
0.00581395
0.00581395
0.00581395
0.00581395
0.00581395
0.00581395
0.00581395
0.00581395
0.00581395
0.00581395
0.00581395
0.00581395
0.00581395
0.00581395
0.00581395
0.00581395
0.00581395
0.00581395
0.00581395
0.00581395
0.00581395
0.00581395
0.00581395
0.00581395
0.00581395
0.00581395
0.00581395
0.00581395
0.00581395
0.00581395
0.00581395
0.00581395
0.00581395
0.00581395
0.00581395
0.00581395
0.00581395
0.00581395
0.00581395
0.00581395
0.00581395
0.00581395
0.00581395
0.00581395
0.00581395
0.00581395
0.00581395
0.00581395
0.00581395
0.00581395
0.00581395
0.00581395
0.00581395
0.00581395
0.00581395
0.00581395
0.00581395
0.00581395
0.00581395
0.00581395
0.00581395
0.00581395
0.00581395
0.00581395
0.00581395
0.00581395
0.00581395
0.00581395
0.00581395
0.00581395
0.00581395
0.00581395
0.00581395
0.00581395
0.00581395
0.00581395
0.00581395
0.00581395
0.00581395
0.00581395
0.00581395
0.00581395
0.00581395
0.00581395
0.00581395
0.00581395
0.00581395
0.00581395
0.00581395
0.00581395
0.00581395
0.00581395
0.00581395
0.00581395
0.00581395
0.00581395
0.00581395
0.00581395
0.00581395
0.00581395
0.00581395
0.00581395
0.00581395
0.00581395
0.00581395
0.00581395
0.00581395
0.00581395
0.00581395
0.00581395
0.00581395
0.00581395
0.00581395
0.00581395
0.00581395
0.00581395
0.00581395
0.00581395
0.00581395
0.00581395
0.00581395
0.00581395
0.00581395
0.00581395
0.00581395
0.00581395
0.00581395
0.00581395
0.00581395
0.00581395
0.00581395
0.00581395
0.00581395
0.00581395
0.00581395
0.00581395
0.00581395
0.00581395
0.00581395
0.00581395
0.00581395
0.00581395
0.00581395
0.00581395
0.00581395
0.00581395
0.00581395
0.00581395
0.00581395
0.00581395
0.00581395
0.00581395
0.00581395
0.00581395
0.00581395
0.00581395
0.00581395
0.00581395
0.00581395
0.00581395
0.00581395
0.00581395
0.00581395
0.00581395
0.00581395
0.00581395
0.00581395
0.00581395
0.00581395
0.00581395
0.00581395
0.00581395
0.00581395
0.00581395
0.00581395
0.00581395
0.00581395
0.00581395
0.00581395
0.00581395
0.00581395
0.00581395
0.00581395
0.00581395
0.00581395
0.00581395
0.00581395
0.00581395
0.00581395
0.00581395
0.00581395
0.00581395
0.00581395
0.00581395
0.00581395
0.00581395
0.00581395
0.00581395
0.00581395
0.00581395
0.00581395
0.00581395
0.00581395
0.00581395
0.00581395
0.00581395
0.00581395
0.00581395
0.00581395
0.00581395
0.00581395
0.00581395
0.00581395
0.00581395
0.00581395
0.00581395
0.00581395
0.00581395
0.00581395
0.00581395
0.00581395
0.00581395
0.00581395
0.00581395
0.00581395
0.00581395
0.00581395
0.00581395
0.00581395
0.00581395
0.00581395
0.00581395
0.00581395
0.00581395
0.00581395
0.00581395
0.00581395
0.00581395
0.00581395
0.00581395
0.00581395
0.00581395
0.00581395
0.00581395
0.00581395
0.00581395
0.00581395
0.00581395
0.00581395
0.00581395
0.00581395
0.00581395
0.00581395
0.00581395
0.00581395
0.00581395
0.00581395
0.00581395
0.00581395
0.00581395
0.00581395
0.00581395
0.00581395
0.00581395
0.00581395
0.00581395
0.00581395
0.00581395
0.00581395
0.00581395
0.00581395
0.00581395
0.00581395
0.00581395
0.00581395
0.00581395
0.00581395
0.00581395
0.00581395
0.00581395
0.00581395
0.00581395
0.00581395
0.00581395
0.00581395
0.00581395
0.00581395
0.00581395
0.00581395
0.00581395
0.00581395
0.00581395
0.00581395
0.00581395
0.00581395
0.00581395
0.00581395
0.00581395
0.00581395
0.00581395
0.00581395
0.00581395
0.00581395
0.00581395
0.00581395
0.00581395
0.00581395
0.00581395
0.00581395
0.00581395
0.00581395
0.00581395
0.00581395
0.00581395
0.00581395
0.00581395
0.00581395
0.00581395
0.00581395
0.00581395
0.00581395
0.00581395
0.00581395
0.00581395
0.00581395
0.00581395
0.00581395
0.00581395
0.00581395
0.00581395
0.00581395
0.00581395
0.00581395
0.00581395
0.00581395
0.00581395
0.00581395
0.00581395
0.00581395
0.00581395
0.00581395
0.00581395
0.00581395
0.00581395
0.00581395
0.00581395
0.00581395
0.00581395
0.00581395
0.00581395
0.00581395
0.00581395
0.00581395
0.00581395
0.00581395
0.00581395
0.00581395
0.00581395
0.00581395
0.00581395
0.00581395
0.00581395
0.00581395
0.00581395
0.00581395
0.00581395
0.00581395
0.00581395
0.00581395
0.00581395
0.00581395
0.00581395
0.00581395
0.00581395
0.00581395
0.00581395
0.00581395
0.00581395
0.00581395
0.00581395
0.00581395
0.00581395
0.00581395
0.00581395
0.00581395
0.00581395
0.00581395
0.00581395
0.00581395
0.00581395
0.00581395
0.00581395
0.00581395
0.00581395
0.00581395
0.00581395
0.00581395
0.00581395
0.00581395
0.00581395
0.00581395
0.00581395
0.00581395
0.00581395
0.00581395
0.00581395
0.00581395
0.00581395
0.00581395
0.00581395
0.00581395
0.00581395
0.00581395
0.00581395
0.00581395
0.00581395
0.00581395
0.00581395
0.00581395
0.00581395
0.00581395
0.00581395
0.00581395
0.00581395
0.00581395
0.00581395
0.00581395
0.00581395
0.00581395
0.00581395
0.00581395
0.00581395
0.00581395
0.00581395
0.00581395
0.00581395
0.00581395
0.00581395
0.00581395
0.00581395
0.00581395
0.00581395
0.00581395
0.00581395
0.00581395
0.00581395
0.00581395
0.00581395
0.00581395
0.00581395
0.00581395
0.00581395
0.00581395
0.00581395
0.00581395
0.00581395
0.00581395
0.00581395
0.00581395
0.00581395
0.00581395
0.00581395
0.00581395
0.00581395
0.00581395
0.00581395
0.00581395
0.00581395
0.00581395
0.00581395
0.00581395
0.00581395
0.00581395
0.00581395
0.00581395
0.00581395
0.00581395
0.00581395
0.00581395
0.00581395
0.00581395
0.00581395
0.00581395
0.00581395
0.00581395
0.00581395
0.00581395
0.00581395
0.00581395
0.00581395
0.00581395
0.00581395
0.00581395
0.00581395
0.00581395
0.00581395
0.00581395
0.00581395
0.00581395
0.00581395
0.00581395
0.00581395
0.00581395
0.00581395
0.00581395
0.00581395
0.00581395
0.00581395
0.00581395
0.00581395
0.00581395
0.00581395
0.00581395
0.00581395
0.00581395
0.00581395
0.00581395
0.00581395
0.00581395
0.00581395
0.00581395
0.00581395
0.00581395
0.00581395
0.00581395
0.00581395
0.00581395
0.00581395
0.00581395
0.00581395
0.00581395
0.00581395
0.00581395
0.00581395
0.00581395
0.00581395
0.00581395
0.00581395
0.00581395
0.00581395
0.00581395
0.00581395
0.00581395
0.00581395
0.00581395
0.00581395
0.00581395
0.00581395
0.00581395
0.00581395
0.00581395
0.00581395
0.00581395
0.00581395
0.00581395
0.00581395
0.00581395
0.00581395
0.00581395
0.00581395
0.00581395
0.00581395
0.00581395
0.00581395
0.00581395
0.00581395
0.00581395
0.00581395
0.00581395
0.00581395
0.00581395
0.00581395
0.00581395
0.00581395
0.00581395
0.00581395
0.00581395
0.00581395
0.00581395
0.00581395
0.00581395
0.00581395
0.00581395
0.00581395
0.00581395
0.00581395
0.00581395
0.00581395
0.00581395
0.00581395
0.00581395
0.00581395
0.00581395
0.00581395
0.00581395
0.00581395
0.00581395
0.00581395
0.00581395
0.00581395
0.00581395
0.00581395
0.00581395
0.00581395
0.00581395
0.00581395
0.00581395
0.00581395
0.00581395
0.00581395
0.00581395
0.00581395
0.00581395
0.00581395
0.00581395
0.00581395
0.00581395
0.00581395
0.00581395
0.00581395
0.00581395
0.00581395
0.00581395
0.00581395
0.00581395
0.00581395
0.00581395
0.00581395
0.00581395
0.00581395
0.00581395
0.00581395
0.00581395
0.00581395
0.00581395
0.00581395
0.00581395
0.00581395
0.00581395
0.00581395
0.00581395
0.00581395
0.00581395
0.00581395
0.00581395
0.00581395
0.00581395
0.00581395
0.00581395
0.00581395
0.00581395
0.00581395
0.00581395
0.00581395
0.00581395
0.00581395
0.00581395
0.00581395
0.00581395
0.00581395
0.00581395
0.00581395
0.00581395
0.00581395
0.00581395
0.00581395
0.00581395
0.00581395
0.00581395
0.00581395
0.00581395
0.00581395
0.00581395
0.00581395
0.00581395
0.00581395
0.00581395
0.00581395
0.00581395
0.00581395
0.00581395
0.00581395
0.00581395
0.00581395
0.00581395
0.00581395
0.00581395
0.00581395
0.00581395
0.00581395
0.00581395
0.00581395
0.00581395
0.00581395
0.00581395
0.00581395
0.00581395
0.00581395
0.00581395
0.00581395
0.00581395
0.00581395
0.00581395
0.00581395
0.00581395
0.00581395
0.00581395
0.00581395
0.00581395
0.00581395
0.00581395
0.00581395
0.00581395
0.00581395
0.00581395
0.00581395
0.00581395
0.00581395
0.00581395
0.00581395
0.00581395
0.00581395
0.00581395
0.00581395
0.00581395
0.00581395
0.00581395
0.00581395
0.00581395
0.00581395
0.00581395
0.00581395
0.00581395
0.00581395
0.00581395
0.00581395
0.00581395
0.00581395
0.00581395
0.00581395
0.00581395
0.00581395
0.00581395
0.00581395
0.00581395
0.00581395
0.00581395
0.00581395
0.00581395
0.00581395
0.00581395
0.00581395
0.00581395
0.00581395
0.00581395
0.00581395
0.00581395
0.00581395
0.00581395
0.00581395
0.00581395
0.00581395
0.00581395
0.00581395
0.00581395
0.00581395
0.00581395
0.00581395
0.00581395
0.00581395
0.00581395
0.00581395
0.00581395
0.00581395
0.00581395
0.00581395
0.00581395
0.00581395
0.00581395
0.00581395
0.00581395
0.00581395
0.00581395
0.00581395
0.00581395
0.00581395
0.00581395
0.00581395
0.00581395
0.00581395
0.00581395
0.00581395
0.00581395
0.00581395
0.00581395
0.00581395
0.00581395
0.00581395
0.00581395
0.00581395
0.00581395
0.00581395
0.00581395
0.00581395
0.00581395
0.00581395
0.00581395
0.00581395
0.00581395
0.00581395
0.00581395
0.00581395
0.00581395
0.00581395
0.00581395
0.00581395
0.00581395
0.00581395
0.00581395
0.00581395
0.00581395
0.00581395
0.00581395
0.00581395
0.00581395
0.00581395
0.00581395
0.00581395
0.00581395
0.00581395
0.00581395
0.00581395
0.00581395
0.00581395
0.00581395
0.00581395
0.00581395
0.00581395
0.00581395
0.00581395
0.00581395
0.00581395
0.00581395
0.00581395
0.00581395
0.00581395
0.00581395
0.00581395
0.00581395
0.00581395
0.00581395
0.00581395
0.00581395
0.00581395
0.00581395
0.00581395
0.00581395
0.00581395
0.00581395
0.00581395
0.00581395
0.00581395
0.00581395
0.00581395
0.00581395
0.00581395
0.00581395
0.00581395
0.00581395
0.00581395
0.00581395
0.00581395
0.00581395
0.00581395
0.00581395
0.00581395
0.00581395
0.00581395
0.00581395
0.00581395
0.00581395
0.00581395
0.00581395
0.00581395
0.00581395
0.00581395
0.00581395
0.00581395
0.00581395
0.00581395
0.00581395
0.00581395
0.00581395
0.00581395
0.00581395
0.00581395
0.00581395
0.00581395
0.00581395
0.00581395
0.00581395
0.00581395
0.00581395
0.00581395
0.00581395
0.00581395
0.00581395
0.00581395
0.00581395
0.00581395
0.00581395
0.00581395
0.00581395
0.00581395
0.00581395
0.00581395
0.00581395
0.00581395
0.00581395
0.00581395
0.00581395
0.00581395
0.00581395
0.00581395
0.00581395
0.00581395
0.00581395
0.00581395
0.00581395
0.00581395
0.00581395
0.00581395
0.00581395
0.00581395
0.00581395
0.00581395
0.00581395
0.00581395
0.00581395
0.00581395
0.00581395
0.00581395
0.00581395
0.00581395
0.00581395
0.00581395
0.00581395
0.00581395
0.00581395
0.00581395
0.00581395
0.00581395
0.00581395
0.00581395
0.00581395
0.00581395
0.00581395
0.00581395
0.00581395
0.00581395
0.00581395
0.00581395
0.00581395
0.00581395
0.00581395
0.00581395
0.00581395
0.00581395
0.00581395
0.00581395
0.00581395
0.00581395
0.00581395
0.00581395
0.00581395
0.00581395
0.00581395
0.00581395
0.00581395
0.00581395
0.00581395
0.00581395
0.00581395
0.00581395
0.00581395
0.00581395
0.00581395
0.00581395
0.00581395
0.00581395
0.00581395
0.00581395
0.00581395
0.00581395
0.00581395
0.00581395
0.00581395
0.00581395
0.00581395
0.00581395
0.00581395
0.00581395
0.00581395
0.00581395
0.00581395
0.00581395
0.00581395
0.00581395
0.00581395
0.00581395
0.00581395
0.00581395
0.00581395
0.00581395
0.00581395
0.00581395
0.00581395
0.00581395
0.00581395
0.00581395
0.00581395
0.00581395
0.00581395
0.00581395
0.00581395
0.00581395
0.00581395
0.00581395
0.00581395
0.00581395
0.00581395
0.00581395
0.00581395
0.00581395
0.00581395
0.00581395
0.00581395
0.00581395
0.00581395
0.00581395
0.00581395
0.00581395
0.00581395
0.00581395
0.00581395
0.00581395
0.00581395
0.00581395
0.00581395
0.00581395
0.00581395
0.00581395
0.00581395
0.00581395
0.00581395
0.00581395
0.00581395
0.00581395
0.00581395
0.00581395
0.00581395
0.00581395
0.00581395
0.00581395
0.00581395
0.00581395
0.00581395
0.00581395
0.00581395
0.00581395
0.00581395
0.00581395
0.00581395
0.00581395
0.00581395
0.00581395
0.00581395
0.00581395
0.00581395
0.00581395
0.00581395
0.00581395
0.00581395
0.00581395
0.00581395
0.00581395
0.00581395
0.00581395
0.00581395
0.00581395
0.00581395
0.00581395
0.00581395
0.00581395
0.00581395
0.00581395
0.00581395
0.00581395
0.00581395
0.00581395
0.00581395
0.00581395
0.00581395
0.00581395
0.00581395
0.00581395
0.00581395
0.00581395
0.00581395
0.00581395
0.00581395
0.00581395
0.00581395
0.00581395
0.00581395
0.00581395
0.00581395
0.00581395
0.00581395
0.00581395
0.00581395
0.00581395
0.00581395
0.00581395
0.00581395
0.00581395
0.00581395
0.00581395
0.00581395
0.00581395
0.00581395
0.00581395
0.00581395
0.00581395
0.00581395
0.00581395
0.00581395
0.00581395
0.00581395
0.00581395
0.00581395
0.00581395
0.00581395
0.00581395
0.00581395
0.00581395
0.00581395
0.00581395
0.00581395
0.00581395
0.00581395
0.00581395
0.00581395
0.00581395
0.00581395
0.00581395
0.00581395
0.00581395
0.00581395
0.00581395
0.00581395
0.00581395
0.00581395
0.00581395
0.00581395
0.00581395
0.00581395
0.00581395
0.00581395
0.00581395
0.00581395
0.00581395
0.00581395
0.00581395
0.00581395
0.00581395
0.00581395
0.00581395
0.00581395
0.00581395
0.00581395
0.00581395
0.00581395
0.00581395
0.00581395
0.00581395
0.00581395
0.00581395
0.00581395
0.00581395
0.00581395
0.00581395
0.00581395
0.00581395
0.00581395
0.00581395
0.00581395
0.00581395
0.00581395
0.00581395
0.00581395
0.00581395
0.00581395
0.00581395
0.00581395
0.00581395
0.00581395
0.00581395
0.00581395
0.00581395
0.00581395
0.00581395
0.00581395
0.00581395
0.00581395
0.00581395
0.00581395
0.00581395
0.00581395
0.00581395
0.00581395
0.00581395
0.00581395
0.00581395
0.00581395
0.00581395
0.00581395
0.00581395
0.00581395
0.00581395
0.00581395
0.00581395
0.00581395
0.00581395
0.00581395
0.00581395
0.00581395
0.00581395
0.00581395
0.00581395
0.00581395
0.00581395
0.00581395
0.00581395
0.00581395
0.00581395
0.00581395
0.00581395
0.00581395
0.00581395
0.00581395
0.00581395
0.00581395
0.00581395
0.00581395
0.00581395
0.00581395
0.00581395
0.00581395
0.00581395
0.00581395
0.00581395
0.00581395
0.00581395
0.00581395
0.00581395
0.00581395
0.00581395
0.00581395
0.00581395
0.00581395
0.00581395
0.00581395
0.00581395
0.00581395
0.00581395
0.00581395
0.00581395
0.00581395
0.00581395
0.00581395
0.00581395
0.00581395
0.00581395
0.00581395
0.00581395
0.00581395
0.00581395
0.00581395
0.00581395
0.00581395
0.00581395
0.00581395
0.00581395
0.00581395
0.00581395
0.00581395
0.00581395
0.00581395
0.00581395
0.00581395
0.00581395
0.00581395
0.00581395
0.00581395
0.00581395
0.00581395
0.00581395
0.00581395
0.00581395
0.00581395
0.00581395
0.00581395
0.00581395
0.00581395
0.00581395
0.00581395
0.00581395
0.00581395
0.00581395
0.00581395
0.00581395
0.00581395
0.00581395
0.00581395
0.00581395
0.00581395
0.00581395
0.00581395
0.00581395
0.00581395
0.00581395
0.00581395
0.00581395
0.00581395
0.00581395
0.00581395
0.00581395
0.00581395
0.00581395
0.00581395
0.00581395
0.00581395
0.00581395
0.00581395
0.00581395
0.00581395
0.00581395
0.00581395
0.00581395
0.00581395
0.00581395
0.00581395
0.00581395
0.00581395
0.00581395
0.00581395
0.00581395
0.00581395
0.00581395
0.00581395
0.00581395
0.00581395
0.00581395
0.00581395
0.00581395
0.00581395
0.00581395
0.00581395
0.00581395
0.00581395
0.00581395
0.00581395
0.00581395
0.00581395
0.00581395
0.00581395
0.00581395
0.00581395
0.00581395
0.00581395
0.00581395
0.00581395
0.00581395
0.00581395
0.00581395
0.00581395
0.00581395
0.00581395
0.00581395
0.00581395
0.00581395
0.00581395
0.00581395
0.00581395
0.00581395
0.00581395
0.00581395
0.00581395
0.00581395
0.00581395
0.00581395
0.00581395
0.00581395
0.00581395
0.00581395
0.00581395
0.00581395
0.00581395
0.00581395
0.00581395
0.00581395
0.00581395
0.00581395
0.00581395
0.00581395
0.00581395
0.00581395
0.00581395
0.00581395
0.00581395
0.00581395
0.00581395
0.00581395
0.00581395
0.00581395
0.00581395
0.00581395
0.00581395
0.00581395
0.00581395
0.00581395
0.00581395
0.00581395
0.00581395
0.00581395
0.00581395
0.00581395
0.00581395
0.00581395
0.00581395
0.00581395
0.00581395
0.00581395
0.00581395
0.00581395
0.00581395
0.00581395
0.00581395
0.00581395
0.00581395
0.00581395
0.00581395
0.00581395
0.00581395
0.00581395
0.00581395
0.00581395
0.00581395
0.00581395
0.00581395
0.00581395
0.00581395
0.00581395
0.00581395
0.00581395
0.00581395
0.00581395
0.00581395
0.00581395
0.00581395
0.00581395
0.00581395
0.00581395
0.00581395
0.00581395
0.00581395
0.00581395
0.00581395
0.00581395
0.00581395
0.00581395
0.00581395
0.00581395
0.00581395
0.00581395
0.00581395
0.00581395
0.00581395
0.00581395
0.00581395
0.00581395
0.00581395
0.00581395
0.00581395
0.00581395
0.00581395
0.00581395
0.00581395
0.00581395
0.00581395
0.00581395
0.00581395
0.00581395
0.00581395
0.00581395
0.00581395
0.00581395
0.00581395
0.00581395
0.00581395
0.00581395
0.00581395
0.00581395
0.00581395
0.00581395
0.00581395
0.00581395
0.00581395
0.00581395
0.00581395
0.00581395
0.00581395
0.00581395
0.00581395
0.00581395
0.00581395
0.00581395
0.00581395
0.00581395
0.00581395
0.00581395
0.00581395
0.00581395
0.00581395
0.00581395
0.00581395
0.00581395
0.00581395
0.00581395
0.00581395
0.00581395
0.00581395
0.00581395
0.00581395
0.00581395
0.00581395
0.00581395
0.00581395
0.00581395
0.00581395
0.00581395
0.00581395
0.00581395
0.00581395
0.00581395
0.00581395
0.00581395
0.00581395
0.00581395
0.00581395
0.00581395
0.00581395
0.00581395
0.00581395
0.00581395
0.00581395
0.00581395
0.00581395
0.00581395
0.00581395
0.00581395
0.00581395
0.00581395
0.00581395
0.00581395
0.00581395
0.00581395
0.00581395
0.00581395
0.00581395
0.00581395
0.00581395
0.00581395
0.00581395
0.00581395
0.00581395
0.00581395
0.00581395
0.00581395
0.00581395
0.00581395
0.00581395
0.00581395
0.00581395
0.00581395
0.00581395
0.00581395
0.00581395
0.00581395
0.00581395
0.00581395
0.00581395
0.00581395
0.00581395
0.00581395
0.00581395
0.00581395
0.00581395
0.00581395
0.00581395
0.00581395
0.00581395
0.00581395
0.00581395
0.00581395
0.00581395
0.00581395
0.00581395
0.00581395
0.00581395
0.00581395
0.00581395
0.00581395
0.00581395
0.00581395
0.00581395
0.00581395
0.00581395
0.00581395
0.00581395
0.00581395
0.00581395
0.00581395
0.00581395
0.00581395
0.00581395
0.00581395
0.00581395
0.00581395
0.00581395
0.00581395
0.00581395
0.00581395
0.00581395
0.00581395
0.00581395
0.00581395
0.00581395
0.00581395
0.00581395
0.00581395
0.00581395
0.00581395
0.00581395
0.00581395
0.00581395
0.00581395
0.00581395
0.00581395
0.00581395
0.00581395
0.00581395
0.00581395
0.00581395
0.00581395
0.00581395
0.00581395
0.00581395
0.00581395
0.00581395
0.00581395
0.00581395
0.00581395
0.00581395
0.00581395
0.00581395
0.00581395
0.00581395
0.00581395
0.00581395
0.00581395
0.00581395
0.00581395
0.00581395
0.00581395
0.00581395
0.00581395
0.00581395
0.00581395
0.00581395
0.00581395
0.00581395
0.00581395
0.00581395
0.00581395
0.00581395
0.00581395
0.00581395
0.00581395
0.00581395
0.00581395
0.00581395
0.00581395
0.00581395
0.00581395
0.00581395
0.00581395
0.00581395
0.00581395
0.00581395
0.00581395
0.00581395
0.00581395
0.00581395
0.00581395
0.00581395
0.00581395
0.00581395
0.00581395
0.00581395
0.00581395
0.00581395
0.00581395
0.00581395
0.00581395
0.00581395
0.00581395
0.00581395
0.00581395
0.00581395
0.00581395
0.00581395
0.00581395
0.00581395
0.00581395
0.00581395
0.00581395
0.00581395
0.00581395
0.00581395
0.00581395
0.00581395
0.00581395
0.00581395
0.00581395
0.00581395
0.00581395
0.00581395
0.00581395
0.00581395
0.00581395
0.00581395
0.00581395
0.00581395
0.00581395
0.00581395
0.00581395
0.00581395
0.00581395
0.00581395
0.00581395
0.00581395
0.00581395
0.00581395
0.00581395
0.00581395
0.00581395
0.00581395
0.00581395
0.00581395
0.00581395
0.00581395
0.00581395
0.00581395
0.00581395
0.00581395
0.00581395
0.00581395
0.00581395
0.00581395
0.00581395
0.00581395
0.00581395
0.00581395
0.00581395
0.00581395
0.00581395
0.00581395
0.00581395
0.00581395
0.00581395
0.00581395
0.00581395
0.00581395
0.00581395
0.00581395
0.00581395
0.00581395
0.00581395
0.00581395
0.00581395
0.00581395
0.00581395
0.00581395
0.00581395
0.00581395
0.00581395
0.00581395
0.00581395
0.00581395
0.00581395
0.00581395
0.00581395
0.00581395
0.00581395
0.00581395
0.00581395
0.00581395
0.00581395
0.00581395
0.00581395
0.00581395
0.00581395
0.00581395
0.00581395
0.00581395
0.00581395
0.00581395
0.00581395
0.00581395
0.00581395
0.00581395
0.00581395
0.00581395
0.00581395
0.00581395
0.00581395
0.00581395
0.00581395
0.00581395
0.00581395
0.00581395
0.00581395
0.00581395
0.00581395
0.00581395
0.00581395
0.00581395
0.00581395
0.00581395
0.00581395
0.00581395
0.00581395
0.00581395
0.00581395
0.00581395
0.00581395
0.00581395
0.00581395
0.00581395
0.00581395
0.00581395
0.00581395
0.00581395
0.00581395
0.00581395
0.00581395
0.00581395
0.00581395
0.00581395
0.00581395
0.00581395
0.00581395
0.00581395
0.00581395
0.00581395
0.00581395
0.00581395
0.00581395
0.00581395
0.00581395
0.00581395
0.00581395
0.00581395
0.00581395
0.00581395
0.00581395
0.00581395
0.00581395
0.00581395
0.00581395
0.00581395
0.00581395
0.00581395
0.00581395
0.00581395
0.00581395
0.00581395
0.00581395
0.00581395
0.00581395
0.00581395
0.00581395
0.00581395
0.00581395
0.00581395
0.00581395
0.00581395
0.00581395
0.00581395
0.00581395
0.00581395
0.00581395
0.00581395
0.00581395
0.00581395
0.00581395
0.00581395
0.00581395
0.00581395
0.00581395
0.00581395
0.00581395
0.00581395
0.00581395
0.00581395
0.00581395
0.00581395
0.00581395
0.00581395
0.00581395
0.00581395
0.00581395
0.00581395
0.00581395
0.00581395
0.00581395
0.00581395
0.00581395
0.00581395
0.00581395
0.00581395
0.00581395
0.00581395
0.00581395
0.00581395
0.00581395
0.00581395
0.00581395
0.00581395
0.00581395
0.00581395
0.00581395
0.00581395
0.00581395
0.00581395
0.00581395
0.00581395
0.00581395
0.00581395
0.00581395
0.00581395
0.00581395
0.00581395
0.00581395
0.00581395
0.00581395
0.00581395
0.00581395
0.00581395
0.00581395
0.00581395
0.00581395
0.00581395
0.00581395
0.00581395
0.00581395
0.00581395
0.00581395
0.00581395
0.00581395
0.00581395
0.00581395
0.00581395
0.00581395
0.00581395
0.00581395
0.00581395
0.00581395
0.00581395
0.00581395
0.00581395
0.00581395
0.00581395
0.00581395
0.00581395
0.00581395
0.00581395
0.00581395
0.00581395
0.00581395
0.00581395
0.00581395
0.00581395
0.00581395
0.00581395
0.00581395
0.00581395
0.00581395
0.00581395
0.00581395
0.00581395
0.00581395
0.00581395
0.00581395
0.00581395
0.00581395
0.00581395
0.00581395
0.00581395
0.00581395
0.00581395
0.00581395
0.00581395
0.00581395
0.00581395
0.00581395
0.00581395
0.00581395
0.00581395
0.00581395
0.00581395
0.00581395
0.00581395
0.00581395
0.00581395
0.00581395
0.00581395
0.00581395
0.00581395
0.00581395
0.00581395
0.00581395
0.00581395
0.00581395
0.00581395
0.00581395
0.00581395
0.00581395
0.00581395
0.00581395
0.00581395
0.00581395
0.00581395
0.00581395
0.00581395
0.00581395
0.00581395
0.00581395
0.00581395
0.00581395
0.00581395
0.00581395
0.00581395
0.00581395
0.00581395
0.00581395
0.00581395
0.00581395
0.00581395
0.00581395
0.00581395
0.00581395
0.00581395
0.00581395
0.00581395
0.00581395
0.00581395
0.00581395
0.00581395
0.00581395
0.00581395
0.00581395
0.00581395
0.00581395
0.00581395
0.00581395
0.00581395
0.00581395
0.00581395
0.00581395
0.00581395
0.00581395
0.00581395
0.00581395
0.00581395
0.00581395
0.00581395
0.00581395
0.00581395
0.00581395
0.00581395
0.00581395
0.00581395
0.00581395
0.00581395
0.00581395
0.00581395
0.00581395
0.00581395
0.00581395
0.00581395
0.00581395
0.00581395
0.00581395
0.00581395
0.00581395
0.00581395
0.00581395
0.00581395
0.00581395
0.00581395
0.00581395
0.00581395
0.00581395
0.00581395
0.00581395
0.00581395
0.00581395
0.00581395
0.00581395
0.00581395
0.00581395
0.00581395
0.00581395
0.00581395
0.00581395
0.00581395
0.00581395
0.00581395
0.00581395
0.00581395
0.00581395
0.00581395
0.00581395
0.00581395
0.00581395
0.00581395
0.00581395
0.00581395
0.00581395
0.00581395
0.00581395
0.00581395
0.00581395
0.00581395
0.00581395
0.00581395
0.00581395
0.00581395
0.00581395
0.00581395
0.00581395
0.00581395
0.00581395
0.00581395
0.00581395
0.00581395
0.00581395
0.00581395
0.00581395
0.00581395
0.00581395
0.00581395
0.00581395
0.00581395
0.00581395
0.00581395
0.00581395
0.00581395
0.00581395
0.00581395
0.00581395
0.00581395
0.00581395
0.00581395
0.00581395
0.00581395
0.00581395
0.00581395
0.00581395
0.00581395
0.00581395
0.00581395
0.00581395
0.00581395
0.00581395
0.00581395
0.00581395
0.00581395
0.00581395
0.00581395
0.00581395
0.00581395
0.00581395
0.00581395
0.00581395
0.00581395
0.00581395
0.00581395
0.00581395
0.00581395
0.00581395
0.00581395
0.00581395
0.00581395
0.00581395
0.00581395
0.00581395
0.00581395
0.00581395
0.00581395
0.00581395
0.00581395
0.00581395
0.00581395
0.00581395
0.00581395
0.00581395
0.00581395
0.00581395
0.00581395
0.00581395
0.00581395
0.00581395
0.00581395
0.00581395
0.00581395
0.00581395
0.00581395
0.00581395
0.00581395
0.00581395
0.00581395
0.00581395
0.00581395
0.00581395
0.00581395
0.00581395
0.00581395
0.00581395
0.00581395
0.00581395
0.00581395
0.00581395
0.00581395
0.00581395
0.00581395
0.00581395
0.00581395
0.00581395
0.00581395
0.00581395
0.00581395
0.00581395
0.00581395
0.00581395
0.00581395
0.00581395
0.00581395
0.00581395
0.00581395
0.00581395
0.00581395
0.00581395
0.00581395
0.00581395
0.00581395
0.00581395
0.00581395
0.00581395
0.00581395
0.00581395
0.00581395
0.00581395
0.00581395
0.00581395
0.00581395
0.00581395
0.00581395
0.00581395
0.00581395
0.00581395
0.00581395
0.00581395
0.00581395
0.00581395
0.00581395
0.00581395
0.00581395
0.00581395
0.00581395
0.00581395
0.00581395
0.00581395
0.00581395
0.00581395
0.00581395
0.00581395
0.00581395
0.00581395
0.00581395
0.00581395
0.00581395
0.00581395
0.00581395
0.00581395
0.00581395
0.00581395
0.00581395
0.00581395
0.00581395
0.00581395
0.00581395
0.00581395
0.00581395
0.00581395
0.00581395
0.00581395
0.00581395
0.00581395
0.00581395
0.00581395
0.00581395
0.00581395
0.00581395
0.00581395
0.00581395
0.00581395
0.00581395
0.00581395
0.00581395
0.00581395
0.00581395
0.00581395
0.00581395
0.00581395
0.00581395
0.00581395
0.00581395
0.00581395
0.00581395
0.00581395
0.00581395
0.00581395
0.00581395
0.00581395
0.00581395
0.00581395
0.00581395
0.00581395
0.00581395
0.00581395
0.00581395
0.00581395
0.00581395
0.00581395
0.00581395
0.00581395
0.00581395
0.00581395
0.00581395
0.00581395
0.00581395
0.00581395
0.00581395
0.00581395
0.00581395
0.00581395
0.00581395
0.00581395
0.00581395
0.00581395
0.00581395
0.00581395
0.00581395
0.00581395
0.00581395
0.00581395
0.00581395
0.00581395
0.00581395
0.00581395
0.00581395
0.00581395
0.00581395
0.00581395
0.00581395
0.00581395
0.00581395
0.00581395
0.00581395
0.00581395
0.00581395
0.00581395
0.00581395
0.00581395
0.00581395
0.00581395
0.00581395
0.00581395
0.00581395
0.00581395
0.00581395
0.00581395
0.00581395
0.00581395
0.00581395
0.00581395
0.00581395
0.00581395
0.00581395
0.00581395
0.00581395
0.00581395
0.00581395
0.00581395
0.00581395
0.00581395
0.00581395
0.00581395
0.00581395
0.00581395
0.00581395
0.00581395
0.00581395
0.00581395
0.00581395
0.00581395
0.00581395
0.00581395
0.00581395
0.00581395
0.00581395
0.00581395
0.00581395
0.00581395
0.00581395
0.00581395
0.00581395
0.00581395
0.00581395
0.00581395
0.00581395
0.00581395
0.00581395
0.00581395
0.00581395
0.00581395
0.00581395
0.00581395
0.00581395
0.00581395
0.00581395
0.00581395
0.00581395
0.00581395
0.00581395
0.00581395
0.00581395
0.00581395
0.00581395
0.00581395
0.00581395
0.00581395
0.00581395
0.00581395
0.00581395
0.00581395
0.00581395
0.00581395
0.00581395
0.00581395
0.00581395
0.00581395
0.00581395
0.00581395
0.00581395
0.00581395
0.00581395
0.00581395
0.00581395
0.00581395
0.00581395
0.00581395
0.00581395
0.00581395
0.00581395
0.00581395
0.00581395
0.00581395
0.00581395
0.00581395
0.00581395
0.00581395
0.00581395
0.00581395
0.00581395
0.00581395
0.00581395
0.00581395
0.00581395
0.00581395
0.00581395
0.00581395
0.00581395
0.00581395
0.00581395
0.00581395
0.00581395
0.00581395
0.00581395
0.00581395
0.00581395
0.00581395
0.00581395
0.00581395
0.00581395
0.00581395
0.00581395
0.00581395
0.00581395
0.00581395
0.00581395
0.00581395
0.00581395
0.00581395
0.00581395
0.00581395
0.00581395
0.00581395
0.00581395
0.00581395
0.00581395
0.00581395
0.00581395
0.00581395
0.00581395
0.00581395
0.00581395
0.00581395
0.00581395
0.00581395
0.00581395
0.00581395
0.00581395
0.00581395
0.00581395
0.00581395
0.00581395
0.00581395
0.00581395
0.00581395
0.00581395
0.00581395
0.00581395
0.00581395
0.00581395
0.00581395
0.00581395
0.00581395
0.00581395
0.00581395
0.00581395
0.00581395
0.00581395
0.00581395
0.00581395
0.00581395
0.00581395
0.00581395
0.00581395
0.00581395
0.00581395
0.00581395
0.00581395
0.00581395
0.00581395
0.00581395
0.00581395
0.00581395
0.00581395
0.00581395
0.00581395
0.00581395
0.00581395
0.00581395
0.00581395
0.00581395
0.00581395
0.00581395
0.00581395
0.00581395
0.00581395
0.00581395
0.00581395
0.00581395
0.00581395
0.00581395
0.00581395
0.00581395
0.00581395
0.00581395
0.00581395
0.00581395
0.00581395
0.00581395
0.00581395
0.00581395
0.00581395
0.00581395
0.00581395
0.00581395
0.00581395
0.00581395
0.00581395
0.00581395
0.00581395
0.00581395
0.00581395
0.00581395
0.00581395
0.00581395
0.00581395
0.00581395
0.00581395
0.00581395
0.00581395
0.00581395
0.00581395
0.00581395
0.00581395
0.00581395
0.00581395
0.00581395
0.00581395
0.00581395
0.00581395
0.00581395
0.00581395
0.00581395
0.00581395
0.00581395
0.00581395
0.00581395
0.00581395
0.00581395
0.00581395
0.00581395
0.00581395
0.00581395
0.00581395
0.00581395
0.00581395
0.00581395
0.00581395
0.00581395
0.00581395
0.00581395
0.00581395
0.00581395
0.00581395
0.00581395
0.00581395
0.00581395
0.00581395
0.00581395
0.00581395
0.00581395
0.00581395
0.00581395
0.00581395
0.00581395
0.00581395
0.00581395
0.00581395
0.00581395
0.00581395
0.00581395
0.00581395
0.00581395
0.00581395
0.00581395
0.00581395
0.00581395
0.00581395
0.00581395
0.00581395
0.00581395
0.00581395
0.00581395
0.00581395
0.00581395
0.00581395
0.00581395
0.00581395
0.00581395
0.00581395
0.00581395
0.00581395
0.00581395
0.00581395
0.00581395
0.00581395
0.00581395
0.00581395
0.00581395
0.00581395
0.00581395
0.00581395
0.00581395
0.00581395
0.00581395
0.00581395
0.00581395
0.00581395
0.00581395
0.00581395
0.00581395
0.00581395
0.00581395
0.00581395
0.00581395
0.00581395
0.00581395
0.00581395
0.00581395
0.00581395
0.00581395
0.00581395
0.00581395
0.00581395
0.00581395
0.00581395
0.00581395
0.00581395
0.00581395
0.00581395
0.00581395
0.00581395
0.00581395
0.00581395
0.00581395
0.00581395
0.00581395
0.00581395
0.00581395
0.00581395
0.00581395
0.00581395
0.00581395
0.00581395
0.00581395
0.00581395
0.00581395
0.00581395
0.00581395
0.00581395
0.00581395
0.00581395
0.00581395
0.00581395
0.00581395
0.00581395
0.00581395
0.00581395
0.00581395
0.00581395
0.00581395
0.00581395
0.00581395
0.00581395
0.00581395
0.00581395
0.00581395
0.00581395
0.00581395
0.00581395
0.00581395
0.00581395
0.00581395
0.00581395
0.00581395
0.00581395
0.00581395
0.00581395
0.00581395
0.00581395
0.00581395
0.00581395
0.00581395
0.00581395
0.00581395
0.00581395
0.00581395
0.00581395
0.00581395
0.00581395
0.00581395
0.00581395
0.00581395
0.00581395
0.00581395
0.00581395
0.00581395
0.00581395
0.00581395
0.00581395
0.00581395
0.00581395
0.00581395
0.00581395
0.00581395
0.00581395
0.00581395
0.00581395
0.00581395
0.00581395
0.00581395
0.00581395
0.00581395
0.00581395
0.00581395
0.00581395
0.00581395
0.00581395
0.00581395
0.00581395
0.00581395
0.00581395
0.00581395
0.00581395
0.00581395
0.00581395
0.00581395
0.00581395
0.00581395
0.00581395
0.00581395
0.00581395
0.00581395
0.00581395
0.00581395
0.00581395
0.00581395
0.00581395
0.00581395
0.00581395
0.00581395
0.00581395
0.00581395
0.00581395
0.00581395
0.00581395
0.00581395
0.00581395
0.00581395
0.00581395
0.00581395
0.00581395
0.00581395
0.00581395
0.00581395
0.00581395
0.00581395
0.00581395
0.00581395
0.00581395
0.00581395
0.00581395
0.00581395
0.00581395
0.00581395
0.00581395
0.00581395
0.00581395
0.00581395
0.00581395
0.00581395
0.00581395
0.00581395
0.00581395
0.00581395
0.00581395
0.00581395
0.00581395
0.00581395
0.00581395
0.00581395
0.00581395
0.00581395
0.00581395
0.00581395
0.00581395
0.00581395
0.00581395
0.00581395
0.00581395
0.00581395
0.00581395
0.00581395
0.00581395
0.00581395
0.00581395
0.00581395
0.00581395
0.00581395
0.00581395
0.00581395
0.00581395
0.00581395
0.00581395
0.00581395
0.00581395
0.00581395
0.00581395
0.00581395
0.00581395
0.00581395
0.00581395
0.00581395
0.00581395
0.00581395
0.00581395
0.00581395
0.00581395
0.00581395
0.00581395
0.00581395
0.00581395
0.00581395
0.00581395
0.00581395
0.00581395
0.00581395
0.00581395
0.00581395
0.00581395
0.00581395
0.00581395
0.00581395
0.00581395
0.00581395
0.00581395
0.00581395
0.00581395
0.00581395
0.00581395
0.00581395
0.00581395
0.00581395
0.00581395
0.00581395
0.00581395
0.00581395
0.00581395
0.00581395
0.00581395
0.00581395
0.00581395
0.00581395
0.00581395
0.00581395
0.00581395
0.00581395
0.00581395
0.00581395
0.00581395
0.00581395
0.00581395
0.00581395
0.00581395
0.00581395
0.00581395
0.00581395
0.00581395
0.00581395
0.00581395
0.00581395
0.00581395
0.00581395
0.00581395
0.00581395
0.00581395
0.00581395
0.00581395
0.00581395
0.00581395
0.00581395
0.00581395
0.00581395
0.00581395
0.00581395
0.00581395
0.00581395
0.00581395
0.00581395
0.00581395
0.00581395
0.00581395
0.00581395
0.00581395
0.00581395
0.00581395
0.00581395
0.00581395
0.00581395
0.00581395
0.00581395
0.00581395
0.00581395
0.00581395
0.00581395
0.00581395
0.00581395
0.00581395
0.00581395
0.00581395
0.00581395
0.00581395
0.00581395
0.00581395
0.00581395
0.00581395
0.00581395
0.00581395
0.00581395
0.00581395
0.00581395
0.00581395
0.00581395
0.00581395
0.00581395
0.00581395
0.00581395
0.00581395
0.00581395
0.00581395
0.00581395
0.00581395
0.00581395
0.00581395
0.00581395
0.00581395
0.00581395
0.00581395
0.00581395
0.00581395
0.00581395
0.00581395
0.00581395
0.00581395
0.00581395
0.00581395
0.00581395
0.00581395
0.00581395
0.00581395
0.00581395
0.00581395
0.00581395
0.00581395
0.00581395
0.00581395
0.00581395
0.00581395
0.00581395
0.00581395
0.00581395
0.00581395
0.00581395
0.00581395
0.00581395
0.00581395
0.00581395
0.00581395
0.00581395
0.00581395
0.00581395
0.00581395
0.00581395
0.00581395
0.00581395
0.00581395
0.00581395
0.00581395
0.00581395
0.00581395
0.00581395
0.00581395
0.00581395
0.00581395
0.00581395
0.00581395
0.00581395
0.00581395
0.00581395
0.00581395
0.00581395
0.00581395
0.00581395
0.00581395
0.00581395
0.00581395
0.00581395
0.00581395
0.00581395
0.00581395
0.00581395
0.00581395
0.00581395
0.00581395
0.00581395
0.00581395
0.00581395
0.00581395
0.00581395
0.00581395
0.00581395
0.00581395
0.00581395
0.00581395
0.00581395
0.00581395
0.00581395
0.00581395
0.00581395
0.00581395
0.00581395
0.00581395
0.00581395
0.00581395
0.00581395
0.00581395
0.00581395
0.00581395
0.00581395
0.00581395
0.00581395
0.00581395
0.00581395
0.00581395
0.00581395
0.00581395
0.00581395
0.00581395
0.00581395
0.00581395
0.00581395
0.00581395
0.00581395
0.00581395
0.00581395
0.00581395
0.00581395
0.00581395
0.00581395
0.00581395
0.00581395
0.00581395
0.00581395
0.00581395
0.00581395
0.00581395
0.00581395
0.00581395
0.00581395
0.00581395
0.00581395
0.00581395
0.00581395
0.00581395
0.00581395
0.00581395
0.00581395
0.00581395
0.00581395
0.00581395
0.00581395
0.00581395
0.00581395
0.00581395
0.00581395
0.00581395
0.00581395
0.00581395
0.00581395
0.00581395
0.00581395
0.00581395
0.00581395
0.00581395
0.00581395
0.00581395
0.00581395
0.00581395
0.00581395
0.00581395
0.00581395
0.00581395
0.00581395
0.00581395
0.00581395
0.00581395
0.00581395
0.00581395
0.00581395
0.00581395
0.00581395
0.00581395
0.00581395
0.00581395
0.00581395
0.00581395
0.00581395
0.00581395
0.00581395
0.00581395
0.00581395
0.00581395
0.00581395
0.00581395
0.00581395
0.00581395
0.00581395
0.00581395
0.00581395
0.00581395
0.00581395
0.00581395
0.00581395
0.00581395
0.00581395
0.00581395
0.00581395
0.00581395
0.00581395
0.00581395
0.00581395
0.00581395
0.00581395
0.00581395
0.00581395
0.00581395
0.00581395
0.00581395
0.00581395
0.00581395
0.00581395
0.00581395
0.00581395
0.00581395
0.00581395
0.00581395
0.00581395
0.00581395
0.00581395
0.00581395
0.00581395
0.00581395
0.00581395
0.00581395
0.00581395
0.00581395
0.00581395
0.00581395
0.00581395
0.00581395
0.00581395
0.00581395
0.00581395
0.00581395
0.00581395
0.00581395
0.00581395
0.00581395
0.00581395
0.00581395
0.00581395
0.00581395
0.00581395
0.00581395
0.00581395
0.00581395
0.00581395
0.00581395
0.00581395
0.00581395
0.00581395
0.00581395
0.00581395
0.00581395
0.00581395
0.00581395
0.00581395
0.00581395
0.00581395
0.00581395
0.00581395
0.00581395
0.00581395
0.00581395
0.00581395
0.00581395
0.00581395
0.00581395
0.00581395
0.00581395
0.00581395
0.00581395
0.00581395
0.00581395
0.00581395
0.00581395
0.00581395
0.00581395
0.00581395
0.00581395
0.00581395
0.00581395
0.00581395
0.00581395
0.00581395
0.00581395
0.00581395
0.00581395
0.00581395
0.00581395
0.00581395
0.00581395
0.00581395
0.00581395
0.00581395
0.00581395
0.00581395
0.00581395
0.00581395
0.00581395
0.00581395
0.00581395
0.00581395
0.00581395
0.00581395
0.00581395
0.00581395
0.00581395
0.00581395
0.00581395
0.00581395
0.00581395
0.00581395
0.00581395
0.00581395
0.00581395
0.00581395
0.00581395
0.00581395
0.00581395
0.00581395
0.00581395
0.00581395
0.00581395
0.00581395
0.00581395
0.00581395
0.00581395
0.00581395
0.00581395
0.00581395
0.00581395
0.00581395
0.00581395
0.00581395
0.00581395
0.00581395
0.00581395
0.00581395
0.00581395
0.00581395
0.00581395
0.00581395
0.00581395
0.00581395
0.00581395
0.00581395
0.00581395
0.00581395
0.00581395
0.00581395
0.00581395
0.00581395
0.00581395
0.00581395
0.00581395
0.00581395
0.00581395
0.00581395
0.00581395
0.00581395
0.00581395
0.00581395
0.00581395
0.00581395
0.00581395
0.00581395
0.00581395
0.00581395
0.00581395
0.00581395
0.00581395
0.00581395
0.00581395
0.00581395
0.00581395
0.00581395
0.00581395
0.00581395
0.00581395
0.00581395
0.00581395
0.00581395
0.00581395
0.00581395
0.00581395
0.00581395
0.00581395
0.00581395
0.00581395
0.00581395
0.00581395
0.00581395
0.00581395
0.00581395
0.00581395
0.00581395
0.00581395
0.00581395
0.00581395
0.00581395
0.00581395
0.00581395
0.00581395
0.00581395
0.00581395
0.00581395
0.00581395
0.00581395
0.00581395
0.00581395
0.00581395
0.00581395
0.00581395
0.00581395
0.00581395
0.00581395
0.00581395
0.00581395
0.00581395
0.00581395
0.00581395
0.00581395
0.00581395
0.00581395
0.00581395
0.00581395
0.00581395
0.00581395
0.00581395
0.00581395
0.00581395
0.00581395
0.00581395
0.00581395
0.00581395
0.00581395
0.00581395
0.00581395
0.00581395
0.00581395
0.00581395
0.00581395
0.00581395
0.00581395
0.00581395
0.00581395
0.00581395
0.00581395
0.00581395
0.00581395
0.00581395
0.00581395
0.00581395
0.00581395
0.00581395
0.00581395
0.00581395
0.00581395
0.00581395
0.00581395
0.00581395
0.00581395
0.00581395
0.00581395
0.00581395
0.00581395
0.00581395
0.00581395
0.00581395
0.00581395
0.00581395
0.00581395
0.00581395
0.00581395
0.00581395
0.00581395
0.00581395
0.00581395
0.00581395
0.00581395
0.00581395
0.00581395
0.00581395
0.00581395
0.00581395
0.00581395
0.00581395
0.00581395
0.00581395
0.00581395
0.00581395
0.00581395
0.00581395
0.00581395
0.00581395
0.00581395
0.00581395
0.00581395
0.00581395
0.00581395
0.00581395
0.00581395
0.00581395
0.00581395
0.00581395
0.00581395
0.00581395
0.00581395
0.00581395
0.00581395
0.00581395
0.00581395
0.00581395
0.00581395
0.00581395
0.00581395
0.00581395
0.00581395
0.00581395
0.00581395
0.00581395
0.00581395
0.00581395
0.00581395
0.00581395
0.00581395
0.00581395
0.00581395
0.00581395
0.00581395
0.00581395
0.00581395
0.00581395
0.00581395
0.00581395
0.00581395
0.00581395
0.00581395
0.00581395
0.00581395
0.00581395
0.00581395
0.00581395
0.00581395
0.00581395
0.00581395
0.00581395
0.00581395
0.00581395
0.00581395
0.00581395
0.00581395
0.00581395
0.00581395
0.00581395
0.00581395
0.00581395
0.00581395
0.00581395
0.00581395
0.00581395
0.00581395
0.00581395
0.00581395
0.00581395
0.00581395
0.00581395
0.00581395
0.00581395
0.00581395
0.00581395
0.00581395
0.00581395
0.00581395
0.00581395
0.00581395
0.00581395
0.00581395
0.00581395
0.00581395
0.00581395
0.00581395
0.00581395
0.00581395
0.00581395
0.00581395
0.00581395
0.00581395
0.00581395
0.00581395
0.00581395
0.00581395
0.00581395
0.00581395
0.00581395
0.00581395
0.00581395
0.00581395
0.00581395
0.00581395
0.00581395
0.00581395
0.00581395
0.00581395
0.00581395
0.00581395
0.00581395
0.00581395
0.00581395
0.00581395
0.00581395
0.00581395
0.00581395
0.00581395
0.00581395
0.00581395
0.00581395
0.00581395
0.00581395
0.00581395
0.00581395
0.00581395
0.00581395
0.00581395
0.00581395
0.00581395
0.00581395
0.00581395
0.00581395
0.00581395
0.00581395
0.00581395
0.00581395
0.00581395
0.00581395
0.00581395
0.00581395
0.00581395
0.00581395
0.00581395
0.00581395
0.00581395
0.00581395
0.00581395
0.00581395
0.00581395
0.00581395
0.00581395
0.00581395
0.00581395
0.00581395
0.00581395
0.00581395
0.00581395
0.00581395
0.00581395
0.00581395
0.00581395
0.00581395
0.00581395
0.00581395
0.00581395
0.00581395
0.00581395
0.00581395
0.00581395
0.00581395
0.00581395
0.00581395
0.00581395
0.00581395
0.00581395
0.00581395
0.00581395
0.00581395
0.00581395
0.00581395
0.00581395
0.00581395
0.00581395
0.00581395
0.00581395
0.00581395
0.00581395
0.00581395
0.00581395
0.00581395
0.00581395
0.00581395
0.00581395
0.00581395
0.00581395
0.00581395
0.00581395
0.00581395
0.00581395
0.00581395
0.00581395
0.00581395
0.00581395
0.00581395
0.00581395
0.00581395
0.00581395
0.00581395
0.00581395
0.00581395
0.00581395
0.00581395
0.00581395
0.00581395
0.00581395
0.00581395
0.00581395
0.00581395
0.00581395
0.00581395
0.00581395
0.00581395
0.00581395
0.00581395
0.00581395
0.00581395
0.00581395
0.00581395
0.00581395
0.00581395
0.00581395
0.00581395
0.00581395
0.00581395
0.00581395
0.00581395
0.00581395
0.00581395
0.00581395
0.00581395
0.00581395
0.00581395
0.00581395
0.00581395
0.00581395
0.00581395
0.00581395
0.00581395
0.00581395
0.00581395
0.00581395
0.00581395
0.00581395
0.00581395
0.00581395
0.00581395
0.00581395
0.00581395
0.00581395
0.00581395
0.00581395
0.00581395
0.00581395
0.00581395
0.00581395
0.00581395
0.00581395
0.00581395
0.00581395
0.00581395
0.00581395
0.00581395
0.00581395
0.00581395
0.00581395
0.00581395
0.00581395
0.00581395
0.00581395
0.00581395
0.00581395
0.00581395
0.00581395
0.00581395
0.00581395
0.00581395
0.00581395
0.00581395
0.00581395
0.00581395
0.00581395
0.00581395
0.00581395
0.00581395
0.00581395
0.00581395
0.00581395
0.00581395
0.00581395
0.00581395
0.00581395
0.00581395
0.00581395
0.00581395
0.00581395
0.00581395
0.00581395
0.00581395
0.00581395
0.00581395
0.00581395
0.00581395
0.00581395
0.00581395
0.00581395
0.00581395
0.00581395
0.00581395
0.00581395
0.00581395
0.00581395
0.00581395
0.00581395
0.00581395
0.00581395
0.00581395
0.00581395
0.00581395
0.00581395
0.00581395
0.00581395
0.00581395
0.00581395
0.00581395
0.00581395
0.00581395
0.00581395
0.00581395
0.00581395
0.00581395
0.00581395
0.00581395
0.00581395
0.00581395
0.00581395
0.00581395
0.00581395
0.00581395
0.00581395
0.00581395
0.00581395
0.00581395
0.00581395
0.00581395
0.00581395
0.00581395
0.00581395
0.00581395
0.00581395
0.00581395
0.00581395
0.00581395
0.00581395
0.00581395
0.00581395
0.00581395
0.00581395
0.00581395
0.00581395
0.00581395
0.00581395
0.00581395
0.00581395
0.00581395
0.00581395
0.00581395
0.00581395
0.00581395
0.00581395
0.00581395
0.00581395
0.00581395
0.00581395
0.00581395
0.00581395
0.00581395
0.00581395
0.00581395
0.00581395
0.00581395
0.00581395
0.00581395
0.00581395
0.00581395
0.00581395
0.00581395
0.00581395
0.00581395
0.00581395
0.00581395
0.00581395
0.00581395
0.00581395
0.00581395
0.00581395
0.00581395
0.00581395
0.00581395
0.00581395
0.00581395
0.00581395
0.00581395
0.00581395
0.00581395
0.00581395
0.00581395
0.00581395
0.00581395
0.00581395
0.00581395
0.00581395
0.00581395
0.00581395
0.00581395
0.00581395
0.00581395
0.00581395
0.00581395
0.00581395
0.00581395
0.00581395
0.00581395
0.00581395
0.00581395
0.00581395
0.00581395
0.00581395
0.00581395
0.00581395
0.00581395
0.00581395
0.00581395
0.00581395
0.00581395
0.00581395
0.00581395
0.00581395
0.00581395
0.00581395
0.00581395
0.00581395
0.00581395
0.00581395
0.00581395
0.00581395
0.00581395
0.00581395
0.00581395
0.00581395
0.00581395
0.00581395
0.00581395
0.00581395
0.00581395
0.00581395
0.00581395
0.00581395
0.00581395
0.00581395
0.00581395
0.00581395
0.00581395
0.00581395
0.00581395
0.00581395
0.00581395
0.00581395
0.00581395
0.00581395
0.00581395
0.00581395
0.00581395
0.00581395
0.00581395
0.00581395
0.00581395
0.00581395
0.00581395
0.00581395
0.00581395
0.00581395
0.00581395
0.00581395
0.00581395
0.00581395
0.00581395
0.00581395
0.00581395
0.00581395
0.00581395
0.00581395
0.00581395
0.00581395
0.00581395
0.00581395
0.00581395
0.00581395
0.00581395
0.00581395
0.00581395
0.00581395
0.00581395
0.00581395
0.00581395
0.00581395
0.00581395
0.00581395
0.00581395
0.00581395
0.00581395
0.00581395
0.00581395
0.00581395
0.00581395
0.00581395
0.00581395
0.00581395
0.00581395
0.00581395
0.00581395
0.00581395
0.00581395
0.00581395
0.00581395
0.00581395
0.00581395
0.00581395
0.00581395
0.00581395
0.00581395
0.00581395
0.00581395
0.00581395
0.00581395
0.00581395
0.00581395
0.00581395
0.00581395
0.00581395
0.00581395
0.00581395
0.00581395
0.00581395
0.00581395
0.00581395
0.00581395
0.00581395
0.00581395
0.00581395
0.00581395
0.00581395
0.00581395
0.00581395
0.00581395
0.00581395
0.00581395
0.00581395
0.00581395
0.00581395
0.00581395
0.00581395
0.00581395
0.00581395
0.00581395
0.00581395
0.00581395
0.00581395
0.00581395
0.00581395
0.00581395
0.00581395
0.00581395
0.00581395
0.00581395
0.00581395
0.00581395
0.00581395
0.00581395
0.00581395
0.00581395
0.00581395
0.00581395
0.00581395
0.00581395
0.00581395
0.00581395
0.00581395
0.00581395
0.00581395
0.00581395
0.00581395
0.00581395
0.00581395
0.00581395
0.00581395
0.00581395
0.00581395
0.00581395
0.00581395
0.00581395
0.00581395
0.00581395
0.00581395
0.00581395
0.00581395
0.00581395
0.00581395
0.00581395
0.00581395
0.00581395
0.00581395
0.00581395
0.00581395
0.00581395
0.00581395
0.00581395
0.00581395
0.00581395
0.00581395
0.00581395
0.00581395
0.00581395
0.00581395
0.00581395
0.00581395
0.00581395
0.00581395
0.00581395
0.00581395
0.00581395
0.00581395
0.00581395
0.00581395
0.00581395
0.00581395
0.00581395
0.00581395
0.00581395
0.00581395
0.00581395
0.00581395
0.00581395
0.00581395
0.00581395
0.00581395
0.00581395
0.00581395
0.00581395
0.00581395
0.00581395
0.00581395
0.00581395
0.00581395
0.00581395
0.00581395
0.00581395
0.00581395
0.00581395
0.00581395
0.00581395
0.00581395
0.00581395
0.00581395
0.00581395
0.00581395
0.00581395
0.00581395
0.00581395
0.00581395
0.00581395
0.00581395
0.00581395
0.00581395
0.00581395
0.00581395
0.00581395
0.00581395
0.00581395
0.00581395
0.00581395
0.00581395
0.00581395
0.00581395
0.00581395
0.00581395
0.00581395
0.00581395
0.00581395
0.00581395
0.00581395
0.00581395
0.00581395
0.00581395
0.00581395
0.00581395
0.00581395
0.00581395
0.00581395
0.00581395
0.00581395
0.00581395
0.00581395
0.00581395
0.00581395
0.00581395
0.00581395
0.00581395
0.00581395
0.00581395
0.00581395
0.00581395
0.00581395
0.00581395
0.00581395
0.00581395
0.00581395
0.00581395
0.00581395
0.00581395
0.00581395
0.00581395
0.00581395
0.00581395
0.00581395
0.00581395
0.00581395
0.00581395
0.00581395
0.00581395
0.00581395
0.00581395
0.00581395
0.00581395
0.00581395
0.00581395
0.00581395
0.00581395
0.00581395
0.00581395
0.00581395
0.00581395
0.00581395
0.00581395
0.00581395
0.00581395
0.00581395
0.00581395
0.00581395
0.00581395
0.00581395
0.00581395
0.00581395
0.00581395
0.00581395
0.00581395
0.00581395
0.00581395
0.00581395
0.00581395
0.00581395
0.00581395
0.00581395
0.00581395
0.00581395
0.00581395
0.00581395
0.00581395
0.00581395
0.00581395
0.00581395
0.00581395
0.00581395
0.00581395
0.00581395
0.00581395
0.00581395
0.00581395
0.00581395
0.00581395
0.00581395
0.00581395
0.00581395
0.00581395
0.00581395
0.00581395
0.00581395
0.00581395
0.00581395
0.00581395
0.00581395
0.00581395
0.00581395
0.00581395
0.00581395
0.00581395
0.00581395
0.00581395
0.00581395
0.00581395
0.00581395
0.00581395
0.00581395
0.00581395
0.00581395
0.00581395
0.00581395
0.00581395
0.00581395
0.00581395
0.00581395
0.00581395
0.00581395
0.00581395
0.00581395
0.00581395
0.00581395
0.00581395
0.00581395
0.00581395
0.00581395
0.00581395
0.00581395
0.00581395
0.00581395
0.00581395
0.00581395
0.00581395
0.00581395
0.00581395
0.00581395
0.00581395
0.00581395
0.00581395
0.00581395
0.00581395
0.00581395
0.00581395
0.00581395
0.00581395
0.00581395
0.00581395
0.00581395
0.00581395
0.00581395
0.00581395
0.00581395
0.00581395
0.00581395
0.00581395
0.00581395
0.00581395
0.00581395
0.00581395
0.00581395
0.00581395
0.00581395
0.00581395
0.00581395
0.00581395
0.00581395
0.00581395
0.00581395
0.00581395
0.00581395
0.00581395
0.00581395
0.00581395
0.00581395
0.00581395
0.00581395
0.00581395
0.00581395
0.00581395
0.00581395
0.00581395
0.00581395
0.00581395
0.00581395
0.00581395
0.00581395
0.00581395
0.00581395
0.00581395
0.00581395
0.00581395
0.00581395
0.00581395
0.00581395
0.00581395
0.00581395
0.00581395
0.00581395
0.00581395
0.00581395
0.00581395
0.00581395
0.00581395
0.00581395
0.00581395
0.00581395
0.00581395
0.00581395
0.00581395
0.00581395
0.00581395
0.00581395
0.00581395
0.00581395
0.00581395
0.00581395
0.00581395
0.00581395
0.00581395
0.00581395
0.00581395
0.00581395
0.00581395
0.00581395
0.00581395
0.00581395
0.00581395
0.00581395
0.00581395
0.00581395
0.00581395
0.00581395
0.00581395
0.00581395
0.00581395
0.00581395
0.00581395
0.00581395
0.00581395
0.00581395
0.00581395
0.00581395
0.00581395
0.00581395
0.00581395
0.00581395
0.00581395
0.00581395
0.00581395
0.00581395
0.00581395
0.00581395
0.00581395
0.00581395
0.00581395
0.00581395
0.00581395
0.00581395
0.00581395
0.00581395
0.00581395
0.00581395
0.00581395
0.00581395
0.00581395
0.00581395
0.00581395
0.00581395
0.00581395
0.00581395
0.00581395
0.00581395
0.00581395
0.00581395
0.00581395
0.00581395
0.00581395
0.00581395
0.00581395
0.00581395
0.00581395
0.00581395
0.00581395
0.00581395
0.00581395
0.00581395
0.00581395
0.00581395
0.00581395
0.00581395
0.00581395
0.00581395
0.00581395
0.00581395
0.00581395
0.00581395
0.00581395
0.00581395
0.00581395
0.00581395
0.00581395
0.00581395
0.00581395
0.00581395
0.00581395
0.00581395
0.00581395
0.00581395
0.00581395
0.00581395
0.00581395
0.00581395
0.00581395
0.00581395
0.00581395
0.00581395
0.00581395
0.00581395
0.00581395
0.00581395
0.00581395
0.00581395
0.00581395
0.00581395
0.00581395
0.00581395
0.00581395
0.00581395
0.00581395
0.00581395
0.00581395
0.00581395
0.00581395
0.00581395
0.00581395
0.00581395
0.00581395
0.00581395
0.00581395
0.00581395
0.00581395
0.00581395
0.00581395
0.00581395
0.00581395
0.00581395
0.00581395
0.00581395
0.00581395
0.00581395
0.00581395
0.00581395
0.00581395
0.00581395
0.00581395
0.00581395
0.00581395
0.00581395
0.00581395
0.00581395
0.00581395
0.00581395
0.00581395
0.00581395
0.00581395
0.00581395
0.00581395
0.00581395
0.00581395
0.00581395
0.00581395
0.00581395
0.00581395
0.00581395
0.00581395
0.00581395
0.00581395
0.00581395
0.00581395
0.00581395
0.00581395
0.00581395
0.00581395
0.00581395
0.00581395
0.00581395
0.00581395
0.00581395
0.00581395
0.00581395
0.00581395
0.00581395
0.00581395
0.00581395
0.00581395
0.00581395
0.00581395
0.00581395
0.00581395
0.00581395
0.00581395
0.00581395
0.00581395
0.00581395
0.00581395
0.00581395
0.00581395
0.00581395
0.00581395
0.00581395
0.00581395
0.00581395
0.00581395
0.00581395
0.00581395
0.00581395
0.00581395
0.00581395
0.00581395
0.00581395
0.00581395
0.00581395
0.00581395
0.00581395
0.00581395
0.00581395
0.00581395
0.00581395
0.00581395
0.00581395
0.00581395
0.00581395
0.00581395
0.00581395
0.00581395
0.00581395
0.00581395
0.00581395
0.00581395
0.00581395
0.00581395
0.00581395
0.00581395
0.00581395
0.00581395
0.00581395
0.00581395
0.00581395
0.00581395
0.00581395
0.00581395
0.00581395
0.00581395
0.00581395
0.00581395
0.00581395
0.00581395
0.00581395
0.00581395
0.00581395
0.00581395
0.00581395
0.00581395
0.00581395
0.00581395
0.00581395
0.00581395
0.00581395
0.00581395
0.00581395
0.00581395
0.00581395
0.00581395
0.00581395
0.00581395
0.00581395
0.00581395
0.00581395
0.00581395
0.00581395
0.00581395
0.00581395
0.00581395
0.00581395
0.00581395
0.00581395
0.00581395
0.00581395
0.00581395
0.00581395
0.00581395
0.00581395
0.00581395
0.00581395
0.00581395
0.00581395
0.00581395
0.00581395
0.00581395
0.00581395
0.00581395
0.00581395
0.00581395
0.00581395
0.00581395
0.00581395
0.00581395
0.00581395
0.00581395
0.00581395
0.00581395
0.00581395
0.00581395
0.00581395
0.00581395
0.00581395
0.00581395
0.00581395
0.00581395
0.00581395
0.00581395
0.00581395
0.00581395
0.00581395
0.00581395
0.00581395
0.00581395
0.00581395
0.00581395
0.00581395
0.00581395
0.00581395
0.00581395
0.00581395
0.00581395
0.00581395
0.00581395
0.00581395
0.00581395
0.00581395
0.00581395
0.00581395
0.00581395
0.00581395
0.00581395
0.00581395
0.00581395
0.00581395
0.00581395
0.00581395
0.00581395
0.00581395
0.00581395
0.00581395
0.00581395
0.00581395
0.00581395
0.00581395
0.00581395
0.00581395
0.00581395
0.00581395
0.00581395
0.00581395
0.00581395
0.00581395
0.00581395
0.00581395
0.00581395
0.00581395
0.00581395
0.00581395
0.00581395
0.00581395
0.00581395
0.00581395
0.00581395
0.00581395
0.00581395
0.00581395
0.00581395
0.00581395
0.00581395
0.00581395
0.00581395
0.00581395
0.00581395
0.00581395
0.00581395
0.00581395
0.00581395
0.00581395
0.00581395
0.00581395
0.00581395
0.00581395
0.00581395
0.00581395
0.00581395
0.00581395
0.00581395
0.00581395
0.00581395
0.00581395
0.00581395
0.00581395
0.00581395
0.00581395
0.00581395
0.00581395
0.00581395
0.00581395
0.00581395
0.00581395
0.00581395
0.00581395
0.00581395
0.00581395
0.00581395
0.00581395
0.00581395
0.00581395
0.00581395
0.00581395
0.00581395
0.00581395
0.00581395
0.00581395
0.00581395
0.00581395
0.00581395
0.00581395
0.00581395
0.00581395
0.00581395
0.00581395
0.00581395
0.00581395
0.00581395
0.00581395
0.00581395
0.00581395
0.00581395
0.00581395
0.00581395
0.00581395
0.00581395
0.00581395
0.00581395
0.00581395
0.00581395
0.00581395
0.00581395
0.00581395
0.00581395
0.00581395
0.00581395
0.00581395
0.00581395
0.00581395
0.00581395
0.00581395
0.00581395
0.00581395
0.00581395
0.00581395
0.00581395
0.00581395
0.00581395
0.00581395
0.00581395
0.00581395
0.00581395
0.00581395
0.00581395
0.00581395
0.00581395
0.00581395
0.00581395
0.00581395
0.00581395
0.00581395
0.00581395
0.00581395
0.00581395
0.00581395
0.00581395
0.00581395
0.00581395
0.00581395
0.00581395
0.00581395
0.00581395
0.00581395
0.00581395
0.00581395
0.00581395
0.00581395
0.00581395
0.00581395
0.00581395
0.00581395
0.00581395
0.00581395
0.00581395
0.00581395
0.00581395
0.00581395
0.00581395
0.00581395
0.00581395
0.00581395
0.00581395
0.00581395
0.00581395
0.00581395
0.00581395
0.00581395
0.00581395
0.00581395
0.00581395
0.00581395
0.00581395
0.00581395
0.00581395
0.00581395
0.00581395
0.00581395
0.00581395
0.00581395
0.00581395
0.00581395
0.00581395
0.00581395
0.00581395
0.00581395
0.00581395
0.00581395
0.00581395
0.00581395
0.00581395
0.00581395
0.00581395
0.00581395
0.00581395
0.00581395
0.00581395
0.00581395
0.00581395
0.00581395
0.00581395
0.00581395
0.00581395
0.00581395
0.00581395
0.00581395
0.00581395
0.00581395
0.00581395
0.00581395
0.00581395
0.00581395
0.00581395
0.00581395
0.00581395
0.00581395
0.00581395
0.00581395
0.00581395
0.00581395
0.00581395
0.00581395
0.00581395
0.00581395
0.00581395
0.00581395
0.00581395
0.00581395
0.00581395
0.00581395
0.00581395
0.00581395
0.00581395
0.00581395
0.00581395
0.00581395
0.00581395
0.00581395
0.00581395
0.00581395
0.00581395
0.00581395
0.00581395
0.00581395
0.00581395
0.00581395
0.00581395
0.00581395
0.00581395
0.00581395
0.00581395
0.00581395
0.00581395
0.00581395
0.00581395
0.00581395
0.00581395
0.00581395
0.00581395
0.00581395
0.00581395
0.00581395
0.00581395
0.00581395
0.00581395
0.00581395
0.00581395
0.00581395
0.00581395
0.00581395
0.00581395
0.00581395
0.00581395
0.00581395
0.00581395
0.00581395
0.00581395
0.00581395
0.00581395
0.00581395
0.00581395
0.00581395
0.00581395
0.00581395
0.00581395
0.00581395
0.00581395
0.00581395
0.00581395
0.00581395
0.00581395
0.00581395
0.00581395
0.00581395
0.00581395
0.00581395
0.00581395
0.00581395
0.00581395
0.00581395
0.00581395
0.00581395
0.00581395
0.00581395
0.00581395
0.00581395
0.00581395
0.00581395
0.00581395
0.00581395
0.00581395
0.00581395
0.00581395
0.00581395
0.00581395
0.00581395
0.00581395
0.00581395
0.00581395
0.00581395
0.00581395
0.00581395
0.00581395
0.00581395
0.00581395
0.00581395
0.00581395
0.00581395
0.00581395
0.00581395
0.00581395
0.00581395
0.00581395
0.00581395
0.00581395
0.00581395
0.00581395
0.00581395
0.00581395
0.00581395
0.00581395
0.00581395
0.00581395
0.00581395
0.00581395
0.00581395
0.00581395
0.00581395
0.00581395
0.00581395
0.00581395
0.00581395
0.00581395
0.00581395
0.00581395
0.00581395
0.00581395
0.00581395
0.00581395
0.00581395
0.00581395
0.00581395
0.00581395
0.00581395
0.00581395
0.00581395
0.00581395
0.00581395
0.00581395
0.00581395
0.00581395
0.00581395
0.00581395
0.00581395
0.00581395
0.00581395
0.00581395
0.00581395
0.00581395
0.00581395
0.00581395
0.00581395
0.00581395
0.00581395
0.00581395
0.00581395
0.00581395
0.00581395
0.00581395
0.00581395
0.00581395
0.00581395
0.00581395
0.00581395
0.00581395
0.00581395
0.00581395
0.00581395
0.00581395
0.00581395
0.00581395
0.00581395
0.00581395
0.00581395
0.00581395
0.00581395
0.00581395
0.00581395
0.00581395
0.00581395
0.00581395
0.00581395
0.00581395
0.00581395
0.00581395
0.00581395
0.00581395
0.00581395
0.00581395
0.00581395
0.00581395
0.00581395
0.00581395
0.00581395
0.00581395
0.00581395
0.00581395
0.00581395
0.00581395
0.00581395
0.00581395
0.00581395
0.00581395
0.00581395
0.00581395
0.00581395
0.00581395
0.00581395
0.00581395
0.00581395
0.00581395
0.00581395
0.00581395
0.00581395
0.00581395
0.00581395
0.00581395
0.00581395
0.00581395
0.00581395
0.00581395
0.00581395
0.00581395
0.00581395
0.00581395
0.00581395
0.00581395
0.00581395
0.00581395
0.00581395
0.00581395
0.00581395
0.00581395
0.00581395
0.00581395
0.00581395
0.00581395
0.00581395
0.00581395
0.00581395
0.00581395
0.00581395
0.00581395
0.00581395
0.00581395
0.00581395
0.00581395
0.00581395
0.00581395
0.00581395
0.00581395
0.00581395
0.00581395
0.00581395
0.00581395
0.00581395
0.00581395
0.00581395
0.00581395
0.00581395
0.00581395
0.00581395
0.00581395
0.00581395
0.00581395
0.00581395
0.00581395
0.00581395
0.00581395
0.00581395
0.00581395
0.00581395
0.00581395
0.00581395
0.00581395
0.00581395
0.00581395
0.00581395
0.00581395
0.00581395
0.00581395
0.00581395
0.00581395
0.00581395
0.00581395
0.00581395
0.00581395
0.00581395
0.00581395
0.00581395
0.00581395
0.00581395
0.00581395
0.00581395
0.00581395
0.00581395
0.00581395
0.00581395
0.00581395
0.00581395
0.00581395
0.00581395
0.00581395
0.00581395
0.00581395
0.00581395
0.00581395
0.00581395
0.00581395
0.00581395
0.00581395
0.00581395
0.00581395
0.00581395
0.00581395
0.00581395
0.00581395
0.00581395
0.00581395
0.00581395
0.00581395
0.00581395
0.00581395
0.00581395
0.00581395
0.00581395
0.00581395
0.00581395
0.00581395
0.00581395
0.00581395
0.00581395
0.00581395
0.00581395
0.00581395
0.00581395
0.00581395
0.00581395
0.00581395
0.00581395
0.00581395
0.00581395
0.00581395
0.00581395
0.00581395
0.00581395
0.00581395
0.00581395
0.00581395
0.00581395
0.00581395
0.00581395
0.00581395
0.00581395
0.00581395
0.00581395
0.00581395
0.00581395
0.00581395
0.00581395
0.00581395
0.00581395
0.00581395
0.00581395
0.00581395
0.00581395
0.00581395
0.00581395
0.00581395
0.00581395
0.00581395
0.00581395
0.00581395
0.00581395
0.00581395
0.00581395
0.00581395
0.00581395
0.00581395
0.00581395
0.00581395
0.00581395
0.00581395
0.00581395
0.00581395
0.00581395
0.00581395
0.00581395
0.00581395
0.00581395
0.00581395
0.00581395
0.00581395
0.00581395
0.00581395
0.00581395
0.00581395
0.00581395
0.00581395
0.00581395
0.00581395
0.00581395
0.00581395
0.00581395
0.00581395
0.00581395
0.00581395
0.00581395
0.00581395
0.00581395
0.00581395
0.00581395
0.00581395
0.00581395
0.00581395
0.00581395
0.00581395
0.00581395
0.00581395
0.00581395
0.00581395
0.00581395
0.00581395
0.00581395
0.00581395
0.00581395
0.00581395
0.00581395
0.00581395
0.00581395
0.00581395
0.00581395
0.00581395
0.00581395
0.00581395
0.00581395
0.00581395
0.00581395
0.00581395
0.00581395
0.00581395
0.00581395
0.00581395
0.00581395
0.00581395
0.00581395
0.00581395
0.00581395
0.00581395
0.00581395
0.00581395
0.00581395
0.00581395
0.00581395
0.00581395
0.00581395
0.00581395
0.00581395
0.00581395
0.00581395
0.00581395
0.00581395
0.00581395
0.00581395
0.00581395
0.00581395
0.00581395
0.00581395
0.00581395
0.00581395
0.00581395
0.00581395
0.00581395
0.00581395
0.00581395
0.00581395
0.00581395
0.00581395
0.00581395
0.00581395
0.00581395
0.00581395
0.00581395
0.00581395
0.00581395
0.00581395
0.00581395
0.00581395
0.00581395
0.00581395
0.00581395
0.00581395
0.00581395
0.00581395
0.00581395
0.00581395
0.00581395
0.00581395
0.00581395
0.00581395
0.00581395
0.00581395
0.00581395
0.00581395
0.00581395
0.00581395
0.00581395
0.00581395
0.00581395
0.00581395
0.00581395
0.00581395
0.00581395
0.00581395
0.00581395
0.00581395
0.00581395
0.00581395
0.00581395
0.00581395
0.00581395
0.00581395
0.00581395
0.00581395
0.00581395
0.00581395
0.00581395
0.00581395
0.00581395
0.00581395
0.00581395
0.00581395
0.00581395
0.00581395
0.00581395
0.00581395
0.00581395
0.00581395
0.00581395
0.00581395
0.00581395
0.00581395
0.00581395
0.00581395
0.00581395
0.00581395
0.00581395
0.00581395
0.00581395
0.00581395
0.00581395
0.00581395
0.00581395
0.00581395
0.00581395
0.00581395
0.00581395
0.00581395
0.00581395
0.00581395
0.00581395
0.00581395
0.00581395
0.00581395
0.00581395
0.00581395
0.00581395
0.00581395
0.00581395
0.00581395
0.00581395
0.00581395
0.00581395
0.00581395
0.00581395
0.00581395
0.00581395
0.00581395
0.00581395
0.00581395
0.00581395
0.00581395
0.00581395
0.00581395
0.00581395
0.00581395
0.00581395
0.00581395
0.00581395
0.00581395
0.00581395
0.00581395
0.00581395
0.00581395
0.00581395
0.00581395
0.00581395
0.00581395
0.00581395
0.00581395
0.00581395
0.00581395
0.00581395
0.00581395
0.00581395
0.00581395
0.00581395
0.00581395
0.00581395
0.00581395
0.00581395
0.00581395
0.00581395
0.00581395
0.00581395
0.00581395
0.00581395
0.00581395
0.00581395
0.00581395
0.00581395
0.00581395
0.00581395
0.00581395
0.00581395
0.00581395
0.00581395
0.00581395
0.00581395
0.00581395
0.00581395
0.00581395
0.00581395
0.00581395
0.00581395
0.00581395
0.00581395
0.00581395
0.00581395
0.00581395
0.00581395
0.00581395
0.00581395
0.00581395
0.00581395
0.00581395
0.00581395
0.00581395
0.00581395
0.00581395
0.00581395
0.00581395
0.00581395
0.00581395
0.00581395
0.00581395
0.00581395
0.00581395
0.00581395
0.00581395
0.00581395
0.00581395
0.00581395
0.00581395
0.00581395
0.00581395
0.00581395
0.00581395
0.00581395
0.00581395
0.00581395
0.00581395
0.00581395
0.00581395
0.00581395
0.00581395
0.00581395
0.00581395
0.00581395
0.00581395
0.00581395
0.00581395
0.00581395
0.00581395
0.00581395
0.00581395
0.00581395
0.00581395
0.00581395
0.00581395
0.00581395
0.00581395
0.00581395
0.00581395
0.00581395
0.00581395
0.00581395
0.00581395
0.00581395
0.00581395
0.00581395
0.00581395
0.00581395
0.00581395
0.00581395
0.00581395
0.00581395
0.00581395
0.00581395
0.00581395
0.00581395
0.00581395
0.00581395
0.00581395
0.00581395
0.00581395
0.00581395
0.00581395
0.00581395
0.00581395
0.00581395
0.00581395
0.00581395
0.00581395
0.00581395
0.00581395
0.00581395
0.00581395
0.00581395
0.00581395
0.00581395
0.00581395
0.00581395
0.00581395
0.00581395
0.00581395
0.00581395
0.00581395
0.00581395
0.00581395
0.00581395
0.00581395
0.00581395
0.00581395
0.00581395
0.00581395
0.00581395
0.00581395
0.00581395
0.00581395
0.00581395
0.00581395
0.00581395
0.00581395
0.00581395
0.00581395
0.00581395
0.00581395
0.00581395
0.00581395
0.00581395
0.00581395
0.00581395
0.00581395
0.00581395
0.00581395
0.00581395
0.00581395
0.00581395
0.00581395
0.00581395
0.00581395
0.00581395
0.00581395
0.00581395
0.00581395
0.00581395
0.00581395
0.00581395
0.00581395
0.00581395
0.00581395
0.00581395
0.00581395
0.00581395
0.00581395
0.00581395
0.00581395
0.00581395
0.00581395
0.00581395
0.00581395
0.00581395
0.00581395
0.00581395
0.00581395
0.00581395
0.00581395
0.00581395
0.00581395
0.00581395
0.00581395
0.00581395
0.00581395
0.00581395
0.00581395
0.00581395
0.00581395
0.00581395
0.00581395
0.00581395
0.00581395
0.00581395
0.00581395
0.00581395
0.00581395
0.00581395
0.00581395
0.00581395
0.00581395
0.00581395
0.00581395
0.00581395
0.00581395
0.00581395
0.00581395
0.00581395
0.00581395
0.00581395
0.00581395
0.00581395
0.00581395
0.00581395
0.00581395
0.00581395
0.00581395
0.00581395
0.00581395
0.00581395
0.00581395
0.00581395
0.00581395
0.00581395
0.00581395
0.00581395
0.00581395
0.00581395
0.00581395
0.00581395
0.00581395
0.00581395
0.00581395
0.00581395
0.00581395
0.00581395
0.00581395
0.00581395
0.00581395
0.00581395
0.00581395
0.00581395
0.00581395
0.00581395
0.00581395
0.00581395
0.00581395
0.00581395
0.00581395
0.00581395
0.00581395
0.00581395
0.00581395
0.00581395
0.00581395
0.00581395
0.00581395
0.00581395
0.00581395
0.00581395
0.00581395
0.00581395
0.00581395
0.00581395
0.00581395
0.00581395
0.00581395
0.00581395
0.00581395
0.00581395
0.00581395
0.00581395
0.00581395
0.00581395
0.00581395
0.00581395
0.00581395
0.00581395
0.00581395
0.00581395
0.00581395
0.00581395
0.00581395
0.00581395
0.00581395
0.00581395
0.00581395
0.00581395
0.00581395
0.00581395
0.00581395
0.00581395
0.00581395
0.00581395
0.00581395
0.00581395
0.00581395
0.00581395
0.00581395
0.00581395
0.00581395
0.00581395
0.00581395
0.00581395
0.00581395
0.00581395
0.00581395
0.00581395
0.00581395
0.00581395
0.00581395
0.00581395
0.00581395
0.00581395
0.00581395
0.00581395
0.00581395
0.00581395
0.00581395
0.00581395
0.00581395
0.00581395
0.00581395
0.00581395
0.00581395
0.00581395
0.00581395
0.00581395
0.00581395
0.00581395
0.00581395
0.00581395
0.00581395
0.00581395
0.00581395
0.00581395
0.00581395
0.00581395
0.00581395
0.00581395
0.00581395
0.00581395
0.00581395
0.00581395
0.00581395
0.00581395
0.00581395
0.00581395
0.00581395
0.00581395
0.00581395
0.00581395
0.00581395
0.00581395
0.00581395
0.00581395
0.00581395
0.00581395
0.00581395
0.00581395
0.00581395
0.00581395
0.00581395
0.00581395
0.00581395
0.00581395
0.00581395
0.00581395
0.00581395
0.00581395
0.00581395
0.00581395
0.00581395
0.00581395
0.00581395
0.00581395
0.00581395
0.00581395
0.00581395
0.00581395
0.00581395
0.00581395
0.00581395
0.00581395
0.00581395
0.00581395
0.00581395
0.00581395
0.00581395
0.00581395
0.00581395
0.00581395
0.00581395
0.00581395
0.00581395
0.00581395
0.00581395
0.00581395
0.00581395
0.00581395
0.00581395
0.00581395
0.00581395
0.00581395
0.00581395
0.00581395
0.00581395
0.00581395
0.00581395
0.00581395
0.00581395
0.00581395
0.00581395
0.00581395
0.00581395
0.00581395
0.00581395
0.00581395
0.00581395
0.00581395
0.00581395
0.00581395
0.00581395
0.00581395
0.00581395
0.00581395
0.00581395
0.00581395
0.00581395
0.00581395
0.00581395
0.00581395
0.00581395
0.00581395
0.00581395
0.00581395
0.00581395
0.00581395
0.00581395
0.00581395
0.00581395
0.00581395
0.00581395
0.00581395
0.00581395
0.00581395
0.00581395
0.00581395
0.00581395
0.00581395
0.00581395
0.00581395
0.00581395
0.00581395
0.00581395
0.00581395
0.00581395
0.00581395
0.00581395
0.00581395
0.00581395
0.00581395
0.00581395
0.00581395
0.00581395
0.00581395
0.00581395
0.00581395
0.00581395
0.00581395
0.00581395
0.00581395
0.00581395
0.00581395
0.00581395
0.00581395
0.00581395
0.00581395
0.00581395
0.00581395
0.00581395
0.00581395
0.00581395
0.00581395
0.00581395
0.00581395
0.00581395
0.00581395
0.00581395
0.00581395
0.00581395
0.00581395
0.00581395
0.00581395
0.00581395
0.00581395
0.00581395
0.00581395
0.00581395
0.00581395
0.00581395
0.00581395
0.00581395
0.00581395
0.00581395
0.00581395
0.00581395
0.00581395
0.00581395
0.00581395
0.00581395
0.00581395
0.00581395
0.00581395
0.00581395
0.00581395
0.00581395
0.00581395
0.00581395
0.00581395
0.00581395
0.00581395
0.00581395
0.00581395
0.00581395
0.00581395
0.00581395
0.00581395
0.00581395
0.00581395
0.00581395
0.00581395
0.00581395
0.00581395
0.00581395
0.00581395
0.00581395
0.00581395
0.00581395
0.00581395
0.00581395
0.00581395
0.00581395
0.00581395
0.00581395
0.00581395
0.00581395
0.00581395
0.00581395
0.00581395
0.00581395
0.00581395
0.00581395
0.00581395
0.00581395
0.00581395
0.00581395
0.00581395
0.00581395
0.00581395
0.00581395
0.00581395
0.00581395
0.00581395
0.00581395
0.00581395
0.00581395
0.00581395
0.00581395
0.00581395
0.00581395
0.00581395
0.00581395
0.00581395
0.00581395
0.00581395
0.00581395
0.00581395
0.00581395
0.00581395
0.00581395
0.00581395
0.00581395
0.00581395
0.00581395
0.00581395
0.00581395
0.00581395
0.00581395
0.00581395
0.00581395
0.00581395
0.00581395
0.00581395
0.00581395
0.00581395
0.00581395
0.00581395
0.00581395
0.00581395
0.00581395
0.00581395
0.00581395
0.00581395
0.00581395
0.00581395
0.00581395
0.00581395
0.00581395
0.00581395
0.00581395
0.00581395
0.00581395
0.00581395
0.00581395
0.00581395
0.00581395
0.00581395
0.00581395
0.00581395
0.00581395
0.00581395
0.00581395
0.00581395
0.00581395
0.00581395
0.00581395
0.00581395
0.00581395
0.00581395
0.00581395
0.00581395
0.00581395
0.00581395
0.00581395
0.00581395
0.00581395
0.00581395
0.00581395
0.00581395
0.00581395
0.00581395
0.00581395
0.00581395
0.00581395
0.00581395
0.00581395
0.00581395
0.00581395
0.00581395
0.00581395
0.00581395
0.00581395
0.00581395
0.00581395
0.00581395
0.00581395
0.00581395
0.00581395
0.00581395
0.00581395
0.00581395
0.00581395
0.00581395
0.00581395
0.00581395
0.00581395
0.00581395
0.00581395
0.00581395
0.00581395
0.00581395
0.00581395
0.00581395
0.00581395
0.00581395
0.00581395
0.00581395
0.00581395
0.00581395
0.00581395
0.00581395
0.00581395
0.00581395
0.00581395
0.00581395
0.00581395
0.00581395
0.00581395
0.00581395
0.00581395
0.00581395
0.00581395
0.00581395
0.00581395
0.00581395
0.00581395
0.00581395
0.00581395
0.00581395
0.00581395
0.00581395
0.00581395
0.00581395
0.00581395
0.00581395
0.00581395
0.00581395
0.00581395
0.00581395
0.00581395
0.00581395
0.00581395
0.00581395
0.00581395
0.00581395
0.00581395
0.00581395
0.00581395
0.00581395
0.00581395
0.00581395
0.00581395
0.00581395
0.00581395
0.00581395
0.00581395
0.00581395
0.00581395
0.00581395
0.00581395
0.00581395
0.00581395
0.00581395
0.00581395
0.00581395
0.00581395
0.00581395
0.00581395
0.00581395
0.00581395
0.00581395
0.00581395
0.00581395
0.00581395
0.00581395
0.00581395
0.00581395
0.00581395
0.00581395
0.00581395
0.00581395
0.00581395
0.00581395
0.00581395
0.00581395
0.00581395
0.00581395
0.00581395
0.00581395
0.00581395
0.00581395
0.00581395
0.00581395
0.00581395
0.00581395
0.00581395
0.00581395
0.00581395
0.00581395
0.00581395
0.00581395
0.00581395
0.00581395
0.00581395
0.00581395
0.00581395
0.00581395
0.00581395
0.00581395
0.00581395
0.00581395
0.00581395
0.00581395
0.00581395
0.00581395
0.00581395
0.00581395
0.00581395
0.00581395
0.00581395
0.00581395
0.00581395
0.00581395
0.00581395
0.00581395
0.00581395
0.00581395
0.00581395
0.00581395
0.00581395
0.00581395
0.00581395
0.00581395
0.00581395
0.00581395
0.00581395
0.00581395
0.00581395
0.00581395
0.00581395
0.00581395
0.00581395
0.00581395
0.00581395
0.00581395
0.00581395
0.00581395
0.00581395
0.00581395
0.00581395
0.00581395
0.00581395
0.00581395
0.00581395
0.00581395
0.00581395
0.00581395
0.00581395
0.00581395
0.00581395
0.00581395
0.00581395
0.00581395
0.00581395
0.00581395
0.00581395
0.00581395
0.00581395
0.00581395
0.00581395
0.00581395
0.00581395
0.00581395
0.00581395
0.00581395
0.00581395
0.00581395
0.00581395
0.00581395
0.00581395
0.00581395
0.00581395
0.00581395
0.00581395
0.00581395
0.00581395
0.00581395
0.00581395
0.00581395
0.00581395
0.00581395
0.00581395
0.00581395
0.00581395
0.00581395
0.00581395
0.00581395
0.00581395
0.00581395
0.00581395
0.00581395
0.00581395
0.00581395
0.00581395
0.00581395
0.00581395
0.00581395
0.00581395
0.00581395
0.00581395
0.00581395
0.00581395
0.00581395
0.00581395
0.00581395
0.00581395
0.00581395
0.00581395
0.00581395
0.00581395
0.00581395
0.00581395
0.00581395
0.00581395
0.00581395
0.00581395
0.00581395
0.00581395
0.00581395
0.00581395
0.00581395
0.00581395
0.00581395
0.00581395
0.00581395
0.00581395
0.00581395
0.00581395
0.00581395
0.00581395
0.00581395
0.00581395
0.00581395
0.00581395
0.00581395
0.00581395
0.00581395
0.00581395
0.00581395
0.00581395
0.00581395
0.00581395
0.00581395
0.00581395
0.00581395
0.00581395
0.00581395
0.00581395
0.00581395
0.00581395
0.00581395
0.00581395
0.00581395
0.00581395
0.00581395
0.00581395
0.00581395
0.00581395
0.00581395
0.00581395
0.00581395
0.00581395
0.00581395
0.00581395
0.00581395
0.00581395
0.00581395
0.00581395
0.00581395
0.00581395
0.00581395
0.00581395
0.00581395
0.00581395
0.00581395
0.00581395
0.00581395
0.00581395
0.00581395
0.00581395
0.00581395
0.00581395
0.00581395
0.00581395
0.00581395
0.00581395
0.00581395
0.00581395
0.00581395
0.00581395
0.00581395
0.00581395
0.00581395
0.00581395
0.00581395
0.00581395
0.00581395
0.00581395
0.00581395
0.00581395
0.00581395
0.00581395
0.00581395
0.00581395
0.00581395
0.00581395
0.00581395
0.00581395
0.00581395
0.00581395
0.00581395
0.00581395
0.00581395
0.00581395
0.00581395
0.00581395
0.00581395
0.00581395
0.00581395
0.00581395
0.00581395
0.00581395
0.00581395
0.00581395
0.00581395
0.00581395
0.00581395
0.00581395
0.00581395
0.00581395
0.00581395
0.00581395
0.00581395
0.00581395
0.00581395
0.00581395
0.00581395
0.00581395
0.00581395
0.00581395
0.00581395
0.00581395
0.00581395
0.00581395
0.00581395
0.00581395
0.00581395
0.00581395
0.00581395
0.00581395
0.00581395
0.00581395
0.00581395
0.00581395
0.00581395
0.00581395
0.00581395
0.00581395
0.00581395
0.00581395
0.00581395
0.00581395
0.00581395
0.00581395
0.00581395
0.00581395
0.00581395
0.00581395
0.00581395
0.00581395
0.00581395
0.00581395
0.00581395
0.00581395
0.00581395
0.00581395
0.00581395
0.00581395
0.00581395
0.00581395
0.00581395
0.00581395
0.00581395
0.00581395
0.00581395
0.00581395
0.00581395
0.00581395
0.00581395
0.00581395
0.00581395
0.00581395
0.00581395
0.00581395
0.00581395
0.00581395
0.00581395
0.00581395
0.00581395
0.00581395
0.00581395
0.00581395
0.00581395
0.00581395
0.00581395
0.00581395
0.00581395
0.00581395
0.00581395
0.00581395
0.00581395
0.00581395
0.00581395
0.00581395
0.00581395
0.00581395
0.00581395
0.00581395
0.00581395
0.00581395
0.00581395
0.00581395
0.00581395
0.00581395
0.00581395
0.00581395
0.00581395
0.00581395
0.00581395
0.00581395
0.00581395
0.00581395
0.00581395
0.00581395
0.00581395
0.00581395
0.00581395
0.00581395
0.00581395
0.00581395
0.00581395
0.00581395
0.00581395
0.00581395
0.00581395
0.00581395
0.00581395
0.00581395
0.00581395
0.00581395
0.00581395
0.00581395
0.00581395
0.00581395
0.00581395
0.00581395
0.00581395
0.00581395
0.00581395
0.00581395
0.00581395
0.00581395
0.00581395
0.00581395
0.00581395
0.00581395
0.00581395
0.00581395
0.00581395
0.00581395
0.00581395
0.00581395
0.00581395
0.00581395
0.00581395
0.00581395
0.00581395
0.00581395
0.00581395
0.00581395
0.00581395
0.00581395
0.00581395
0.00581395
0.00581395
0.00581395
0.00581395
0.00581395
0.00581395
0.00581395
0.00581395
0.00581395
0.00581395
0.00581395
0.00581395
0.00581395
0.00581395
0.00581395
0.00581395
0.00581395
0.00581395
0.00581395
0.00581395
0.00581395
0.00581395
0.00581395
0.00581395
0.00581395
0.00581395
0.00581395
0.00581395
0.00581395
0.00581395
0.00581395
0.00581395
0.00581395
0.00581395
0.00581395
0.00581395
0.00581395
0.00581395
0.00581395
0.00581395
0.00581395
0.00581395
0.00581395
0.00581395
0.00581395
0.00581395
0.00581395
0.00581395
0.00581395
0.00581395
0.00581395
0.00581395
0.00581395
0.00581395
0.00581395
0.00581395
0.00581395
0.00581395
0.00581395
0.00581395
0.00581395
0.00581395
0.00581395
0.00581395
0.00581395
0.00581395
0.00581395
0.00581395
0.00581395
0.00581395
0.00581395
0.00581395
0.00581395
0.00581395
0.00581395
0.00581395
0.00581395
0.00581395
0.00581395
0.00581395
0.00581395
0.00581395
0.00581395
0.00581395
0.00581395
0.00581395
0.00581395
0.00581395
0.00581395
0.00581395
0.00581395
0.00581395
0.00581395
0.00581395
0.00581395
0.00581395
0.00581395
0.00581395
0.00581395
0.00581395
0.00581395
0.00581395
0.00581395
0.00581395
0.00581395
0.00581395
0.00581395
0.00581395
0.00581395
0.00581395
0.00581395
0.00581395
0.00581395
0.00581395
0.00581395
0.00581395
0.00581395
0.00581395
0.00581395
0.00581395
0.00581395
0.00581395
0.00581395
0.00581395
0.00581395
0.00581395
0.00581395
0.00581395
0.00581395
0.00581395
0.00581395
0.00581395
0.00581395
0.00581395
0.00581395
0.00581395
0.00581395
0.00581395
0.00581395
0.00581395
0.00581395
0.00581395
0.00581395
0.00581395
0.00581395
0.00581395
0.00581395
0.00581395
0.00581395
0.00581395
0.00581395
0.00581395
0.00581395
0.00581395
0.00581395
0.00581395
0.00581395
0.00581395
0.00581395
0.00581395
0.00581395
0.00581395
0.00581395
0.00581395
0.00581395
0.00581395
0.00581395
0.00581395
0.00581395
0.00581395
0.00581395
0.00581395
0.00581395
0.00581395
0.00581395
0.00581395
0.00581395
0.00581395
0.00581395
0.00581395
0.00581395
0.00581395
0.00581395
0.00581395
0.00581395
0.00581395
0.00581395
0.00581395
0.00581395
0.00581395
0.00581395
0.00581395
0.00581395
0.00581395
0.00581395
0.00581395
0.00581395
0.00581395
0.00581395
0.00581395
0.00581395
0.00581395
0.00581395
0.00581395
0.00581395
0.00581395
0.00581395
0.00581395
0.00581395
0.00581395
0.00581395
0.00581395
0.00581395
0.00581395
0.00581395
0.00581395
0.00581395
0.00581395
0.00581395
0.00581395
0.00581395
0.00581395
0.00581395
0.00581395
0.00581395
0.00581395
0.00581395
0.00581395
0.00581395
0.00581395
0.00581395
0.00581395
0.00581395
0.00581395
0.00581395
0.00581395
0.00581395
0.00581395
0.00581395
0.00581395
0.00581395
0.00581395
0.00581395
0.00581395
0.00581395
0.00581395
0.00581395
0.00581395
0.00581395
0.00581395
0.00581395
0.00581395
0.00581395
0.00581395
0.00581395
0.00581395
0.00581395
0.00581395
0.00581395
0.00581395
0.00581395
0.00581395
0.00581395
0.00581395
0.00581395
0.00581395
0.00581395
0.00581395
0.00581395
0.00581395
0.00581395
0.00581395
0.00581395
0.00581395
0.00581395
0.00581395
0.00581395
0.00581395
0.00581395
0.00581395
0.00581395
0.00581395
0.00581395
0.00581395
0.00581395
0.00581395
0.00581395
0.00581395
0.00581395
0.00581395
0.00581395
0.00581395
0.00581395
0.00581395
0.00581395
0.00581395
0.00581395
0.00581395
0.00581395
0.00581395
0.00581395
0.00581395
0.00581395
0.00581395
0.00581395
0.00581395
0.00581395
0.00581395
0.00581395
0.00581395
0.00581395
0.00581395
0.00581395
0.00581395
0.00581395
0.00581395
0.00581395
0.00581395
0.00581395
0.00581395
0.00581395
0.00581395
0.00581395
0.00581395
0.00581395
0.00581395
0.00581395
0.00581395
0.00581395
0.00581395
0.00581395
0.00581395
0.00581395
0.00581395
0.00581395
0.00581395
0.00581395
0.00581395
0.00581395
0.00581395
0.00581395
0.00581395
0.00581395
0.00581395
0.00581395
0.00581395
0.00581395
0.00581395
0.00581395
0.00581395
0.00581395
0.00581395
0.00581395
0.00581395
0.00581395
0.00581395
0.00581395
0.00581395
0.00581395
0.00581395
0.00581395
0.00581395
0.00581395
0.00581395
0.00581395
0.00581395
0.00581395
0.00581395
0.00581395
0.00581395
0.00581395
0.00581395
0.00581395
0.00581395
0.00581395
0.00581395
0.00581395
0.00581395
0.00581395
0.00581395
0.00581395
0.00581395
0.00581395
0.00581395
0.00581395
0.00581395
0.00581395
0.00581395
0.00581395
0.00581395
0.00581395
0.00581395
0.00581395
0.00581395
0.00581395
0.00581395
0.00581395
0.00581395
0.00581395
0.00581395
0.00581395
0.00581395
0.00581395
0.00581395
0.00581395
0.00581395
0.00581395
0.00581395
0.00581395
0.00581395
0.00581395
0.00581395
0.00581395
0.00581395
0.00581395
0.00581395
0.00581395
0.00581395
0.00581395
0.00581395
0.00581395
0.00581395
0.00581395
0.00581395
0.00581395
0.00581395
0.00581395
0.00581395
0.00581395
0.00581395
0.00581395
0.00581395
0.00581395
0.00581395
0.00581395
0.00581395
0.00581395
0.00581395
0.00581395
0.00581395
0.00581395
0.00581395
0.00581395
0.00581395
0.00581395
0.00581395
0.00581395
0.00581395
0.00581395
0.00581395
0.00581395
0.00581395
0.00581395
0.00581395
0.00581395
0.00581395
0.00581395
0.00581395
0.00581395
0.00581395
0.00581395
0.00581395
0.00581395
0.00581395
0.00581395
0.00581395
0.00581395
0.00581395
0.00581395
0.00581395
0.00581395
0.00581395
0.00581395
0.00581395
0.00581395
0.00581395
0.00581395
0.00581395
0.00581395
0.00581395
0.00581395
0.00581395
0.00581395
0.00581395
0.00581395
0.00581395
0.00581395
0.00581395
0.00581395
0.00581395
0.00581395
0.00581395
0.00581395
0.00581395
0.00581395
0.00581395
0.00581395
0.00581395
0.00581395
0.00581395
0.00581395
0.00581395
0.00581395
0.00581395
0.00581395
0.00581395
0.00581395
0.00581395
0.00581395
0.00581395
0.00581395
0.00581395
0.00581395
0.00581395
0.00581395
0.00581395
0.00581395
0.00581395
0.00581395
0.00581395
0.00581395
0.00581395
0.00581395
0.00581395
0.00581395
0.00581395
0.00581395
0.00581395
0.00581395
0.00581395
0.00581395
0.00581395
0.00581395
0.00581395
0.00581395
0.00581395
0.00581395
0.00581395
0.00581395
0.00581395
0.00581395
0.00581395
0.00581395
0.00581395
0.00581395
0.00581395
0.00581395
0.00581395
0.00581395
0.00581395
0.00581395
0.00581395
0.00581395
0.00581395
0.00581395
0.00581395
0.00581395
0.00581395
0.00581395
0.00581395
0.00581395
0.00581395
0.00581395
0.00581395
0.00581395
0.00581395
0.00581395
0.00581395
0.00581395
0.00581395
0.00581395
0.00581395
0.00581395
0.00581395
0.00581395
0.00581395
0.00581395
0.00581395
0.00581395
0.00581395
0.00581395
0.00581395
0.00581395
0.00581395
0.00581395
0.00581395
0.00581395
0.00581395
0.00581395
0.00581395
0.00581395
0.00581395
0.00581395
0.00581395
0.00581395
0.00581395
0.00581395
0.00581395
0.00581395
0.00581395
0.00581395
0.00581395
0.00581395
0.00581395
0.00581395
0.00581395
0.00581395
0.00581395
0.00581395
0.00581395
0.00581395
0.00581395
0.00581395
0.00581395
0.00581395
0.00581395
0.00581395
0.00581395
0.00581395
0.00581395
0.00581395
0.00581395
0.00581395
0.00581395
0.00581395
0.00581395
0.00581395
0.00581395
0.00581395
0.00581395
0.00581395
0.00581395
0.00581395
0.00581395
0.00581395
0.00581395
0.00581395
0.00581395
0.00581395
0.00581395
0.00581395
0.00581395
0.00581395
0.00581395
0.00581395
0.00581395
0.00581395
0.00581395
0.00581395
0.00581395
0.00581395
0.00581395
0.00581395
0.00581395
0.00581395
0.00581395
0.00581395
0.00581395
0.00581395
0.00581395
0.00581395
0.00581395
0.00581395
0.00581395
0.00581395
0.00581395
0.00581395
0.00581395
0.00581395
0.00581395
0.00581395
0.00581395
0.00581395
0.00581395
0.00581395
0.00581395
0.00581395
0.00581395
0.00581395
0.00581395
0.00581395
0.00581395
0.00581395
0.00581395
0.00581395
0.00581395
0.00581395
0.00581395
0.00581395
0.00581395
0.00581395
0.00581395
0.00581395
0.00581395
0.00581395
0.00581395
0.00581395
0.00581395
0.00581395
0.00581395
0.00581395
0.00581395
0.00581395
0.00581395
0.00581395
0.00581395
0.00581395
0.00581395
0.00581395
0.00581395
0.00581395
0.00581395
0.00581395
0.00581395
0.00581395
0.00581395
0.00581395
0.00581395
0.00581395
0.00581395
0.00581395
0.00581395
0.00581395
0.00581395
0.00581395
0.00581395
0.00581395
0.00581395
0.00581395
0.00581395
0.00581395
0.00581395
0.00581395
0.00581395
0.00581395
0.00581395
0.00581395
0.00581395
0.00581395
0.00581395
0.00581395
0.00581395
0.00581395
0.00581395
0.00581395
0.00581395
0.00581395
0.00581395
0.00581395
0.00581395
0.00581395
0.00581395
0.00581395
0.00581395
0.00581395
0.00581395
0.00581395
0.00581395
0.00581395
0.00581395
0.00581395
0.00581395
0.00581395
0.00581395
0.00581395
0.00581395
0.00581395
0.00581395
0.00581395
0.00581395
0.00581395
0.00581395
0.00581395
0.00581395
0.00581395
0.00581395
0.00581395
0.00581395
0.00581395
0.00581395
0.00581395
0.00581395
0.00581395
0.00581395
0.00581395
0.00581395
0.00581395
0.00581395
0.00581395
0.00581395
0.00581395
0.00581395
0.00581395
0.00581395
0.00581395
0.00581395
0.00581395
0.00581395
0.00581395
0.00581395
0.00581395
0.00581395
0.00581395
0.00581395
0.00581395
0.00581395
0.00581395
0.00581395
0.00581395
0.00581395
0.00581395
0.00581395
0.00581395
0.00581395
0.00581395
0.00581395
0.00581395
0.00581395
0.00581395
0.00581395
0.00581395
0.00581395
0.00581395
0.00581395
0.00581395
0.00581395
0.00581395
0.00581395
0.00581395
0.00581395
0.00581395
0.00581395
0.00581395
0.00581395
0.00581395
0.00581395
0.00581395
0.00581395
0.00581395
0.00581395
0.00581395
0.00581395
0.00581395
0.00581395
0.00581395
0.00581395
0.00581395
0.00581395
0.00581395
0.00581395
0.00581395
0.00581395
0.00581395
0.00581395
0.00581395
0.00581395
0.00581395
0.00581395
0.00581395
0.00581395
0.00581395
0.00581395
0.00581395
0.00581395
0.00581395
0.00581395
0.00581395
0.00581395
0.00581395
0.00581395
0.00581395
0.00581395
0.00581395
0.00581395
0.00581395
0.00581395
0.00581395
0.00581395
0.00581395
0.00581395
0.00581395
0.00581395
0.00581395
0.00581395
0.00581395
0.00581395
0.00581395
0.00581395
0.00581395
0.00581395
0.00581395
0.00581395
0.00581395
0.00581395
0.00581395
0.00581395
0.00581395
0.00581395
0.00581395
0.00581395
0.00581395
0.00581395
0.00581395
0.00581395
0.00581395
0.00581395
0.00581395
0.00581395
0.00581395
0.00581395
0.00581395
0.00581395
0.00581395
0.00581395
0.00581395
0.00581395
0.00581395
0.00581395
0.00581395
0.00581395
0.00581395
0.00581395
0.00581395
0.00581395
0.00581395
0.00581395
0.00581395
0.00581395
0.00581395
0.00581395
0.00581395
0.00581395
0.00581395
0.00581395
0.00581395
0.00581395
0.00581395
0.00581395
0.00581395
0.00581395
0.00581395
0.00581395
0.00581395
0.00581395
0.00581395
0.00581395
0.00581395
0.00581395
0.00581395
0.00581395
0.00581395
0.00581395
0.00581395
0.00581395
0.00581395
0.00581395
0.00581395
0.00581395
0.00581395
0.00581395
0.00581395
0.00581395
0.00581395
0.00581395
0.00581395
0.00581395
0.00581395
0.00581395
0.00581395
0.00581395
0.00581395
0.00581395
0.00581395
0.00581395
0.00581395
0.00581395
0.00581395
0.00581395
0.00581395
0.00581395
0.00581395
0.00581395
0.00581395
0.00581395
0.00581395
0.00581395
0.00581395
0.00581395
0.00581395
0.00581395
0.00581395
0.00581395
0.00581395
0.00581395
0.00581395
0.00581395
0.00581395
0.00581395
0.00581395
0.00581395
0.00581395
0.00581395
0.00581395
0.00581395
0.00581395
0.00581395
0.00581395
0.00581395
0.00581395
0.00581395
0.00581395
0.00581395
0.00581395
0.00581395
0.00581395
0.00581395
0.00581395
0.00581395
0.00581395
0.00581395
0.00581395
0.00581395
0.00581395
0.00581395
0.00581395
0.00581395
0.00581395
0.00581395
0.00581395
0.00581395
0.00581395
0.00581395
0.00581395
0.00581395
0.00581395
0.00581395
0.00581395
0.00581395
0.00581395
0.00581395
0.00581395
0.00581395
0.00581395
0.00581395
0.00581395
0.00581395
0.00581395
0.00581395
0.00581395
0.00581395
0.00581395
0.00581395
0.00581395
0.00581395
0.00581395
0.00581395
0.00581395
0.00581395
0.00581395
0.00581395
0.00581395
0.00581395
0.00581395
0.00581395
0.00581395
0.00581395
0.00581395
0.00581395
0.00581395
0.00581395
0.00581395
0.00581395
0.00581395
0.00581395
0.00581395
0.00581395
0.00581395
0.00581395
0.00581395
0.00581395
0.00581395
0.00581395
0.00581395
0.00581395
0.00581395
0.00581395
0.00581395
0.00581395
0.00581395
0.00581395
0.00581395
0.00581395
0.00581395
0.00581395
0.00581395
0.00581395
0.00581395
0.00581395
0.00581395
0.00581395
0.00581395
0.00581395
0.00581395
0.00581395
0.00581395
0.00581395
0.00581395
0.00581395
0.00581395
0.00581395
0.00581395
0.00581395
0.00581395
0.00581395
0.00581395
0.00581395
0.00581395
0.00581395
0.00581395
0.00581395
0.00581395
0.00581395
0.00581395
0.00581395
0.00581395
0.00581395
0.00581395
0.00581395
0.00581395
0.00581395
0.00581395
0.00581395
0.00581395
0.00581395
0.00581395
0.00581395
0.00581395
0.00581395
0.00581395
0.00581395
0.00581395
0.00581395
0.00581395
0.00581395
0.00581395
0.00581395
0.00581395
0.00581395
0.00581395
0.00581395
0.00581395
0.00581395
0.00581395
0.00581395
0.00581395
0.00581395
0.00581395
0.00581395
0.00581395
0.00581395
0.00581395
0.00581395
0.00581395
0.00581395
0.00581395
0.00581395
0.00581395
0.00581395
0.00581395
0.00581395
0.00581395
0.00581395
0.00581395
0.00581395
0.00581395
0.00581395
0.00581395
0.00581395
0.00581395
0.00581395
0.00581395
0.00581395
0.00581395
0.00581395
0.00581395
0.00581395
0.00581395
0.00581395
0.00581395
0.00581395
0.00581395
0.00581395
0.00581395
0.00581395
0.00581395
0.00581395
0.00581395
0.00581395
0.00581395
0.00581395
0.00581395
0.00581395
0.00581395
0.00581395
0.00581395
0.00581395
0.00581395
0.00581395
0.00581395
0.00581395
0.00581395
0.00581395
0.00581395
0.00581395
0.00581395
0.00581395
0.00581395
0.00581395
0.00581395
0.00581395
0.00581395
0.00581395
0.00581395
0.00581395
0.00581395
0.00581395
0.00581395
0.00581395
0.00581395
0.00581395
0.00581395
0.00581395
0.00581395
0.00581395
0.00581395
0.00581395
0.00581395
0.00581395
0.00581395
0.00581395
0.00581395
0.00581395
0.00581395
0.00581395
0.00581395
0.00581395
0.00581395
0.00581395
0.00581395
0.00581395
0.00581395
0.00581395
0.00581395
0.00581395
0.00581395
0.00581395
0.00581395
0.00581395
0.00581395
0.00581395
0.00581395
0.00581395
0.00581395
0.00581395
0.00581395
0.00581395
0.00581395
0.00581395
0.00581395
0.00581395
0.00581395
0.00581395
0.00581395
0.00581395
0.00581395
0.00581395
0.00581395
0.00581395
0.00581395
0.00581395
0.00581395
0.00581395
0.00581395
0.00581395
0.00581395
0.00581395
0.00581395
0.00581395
0.00581395
0.00581395
0.00581395
0.00581395
0.00581395
0.00581395
0.00581395
0.00581395
0.00581395
0.00581395
0.00581395
0.00581395
0.00581395
0.00581395
0.00581395
0.00581395
0.00581395
0.00581395
0.00581395
0.00581395
0.00581395
0.00581395
0.00581395
0.00581395
0.00581395
0.00581395
0.00581395
0.00581395
0.00581395
0.00581395
0.00581395
0.00581395
0.00581395
0.00581395
0.00581395
0.00581395
0.00581395
0.00581395
0.00581395
0.00581395
0.00581395
0.00581395
0.00581395
0.00581395
0.00581395
0.00581395
0.00581395
0.00581395
0.00581395
0.00581395
0.00581395
0.00581395
0.00581395
0.00581395
0.00581395
0.00581395
0.00581395
0.00581395
0.00581395
0.00581395
0.00581395
0.00581395
0.00581395
0.00581395
0.00581395
0.00581395
0.00581395
0.00581395
0.00581395
0.00581395
0.00581395
0.00581395
0.00581395
0.00581395
0.00581395
0.00581395
0.00581395
0.00581395
0.00581395
0.00581395
0.00581395
0.00581395
0.00581395
0.00581395
0.00581395
0.00581395
0.00581395
0.00581395
0.00581395
0.00581395
0.00581395
0.00581395
0.00581395
0.00581395
0.00581395
0.00581395
0.00581395
0.00581395
0.00581395
0.00581395
0.00581395
0.00581395
0.00581395
0.00581395
0.00581395
0.00581395
0.00581395
0.00581395
0.00581395
0.00581395
0.00581395
0.00581395
0.00581395
0.00581395
0.00581395
0.00581395
0.00581395
0.00581395
0.00581395
0.00581395
0.00581395
0.00581395
0.00581395
0.00581395
0.00581395
0.00581395
0.00581395
0.00581395
0.00581395
0.00581395
0.00581395
0.00581395
0.00581395
0.00581395
0.00581395
0.00581395
0.00581395
0.00581395
0.00581395
0.00581395
0.00581395
0.00581395
0.00581395
0.00581395
0.00581395
0.00581395
0.00581395
0.00581395
0.00581395
0.00581395
0.00581395
0.00581395
0.00581395
0.00581395
0.00581395
0.00581395
0.00581395
0.00581395
0.00581395
0.00581395
0.00581395
0.00581395
0.00581395
0.00581395
0.00581395
0.00581395
0.00581395
0.00581395
0.00581395
0.00581395
0.00581395
0.00581395
0.00581395
0.00581395
0.00581395
0.00581395
0.00581395
0.00581395
0.00581395
0.00581395
0.00581395
0.00581395
0.00581395
0.00581395
0.00581395
0.00581395
0.00581395
0.00581395
0.00581395
0.00581395
0.00581395
0.00581395
0.00581395
0.00581395
0.00581395
0.00581395
0.00581395
0.00581395
0.00581395
0.00581395
0.00581395
0.00581395
0.00581395
0.00581395
0.00581395
0.00581395
0.00581395
0.00581395
0.00581395
0.00581395
0.00581395
0.00581395
0.00581395
0.00581395
0.00581395
0.00581395
0.00581395
0.00581395
0.00581395
0.00581395
0.00581395
0.00581395
0.00581395
0.00581395
0.00581395
0.00581395
0.00581395
0.00581395
0.00581395
0.00581395
0.00581395
0.00581395
0.00581395
0.00581395
0.00581395
0.00581395
0.00581395
0.00581395
0.00581395
0.00581395
0.00581395
0.00581395
0.00581395
0.00581395
0.00581395
0.00581395
0.00581395
0.00581395
0.00581395
0.00581395
0.00581395
0.00581395
0.00581395
0.00581395
0.00581395
0.00581395
0.00581395
0.00581395
0.00581395
0.00581395
0.00581395
0.00581395
0.00581395
0.00581395
0.00581395
0.00581395
0.00581395
0.00581395
0.00581395
0.00581395
0.00581395
0.00581395
0.00581395
0.00581395
0.00581395
0.00581395
0.00581395
0.00581395
0.00581395
0.00581395
0.00581395
0.00581395
0.00581395
0.00581395
0.00581395
0.00581395
0.00581395
0.00581395
0.00581395
0.00581395
0.00581395
0.00581395
0.00581395
0.00581395
0.00581395
0.00581395
0.00581395
0.00581395
0.00581395
0.00581395
0.00581395
0.00581395
0.00581395
0.00581395
0.00581395
0.00581395
0.00581395
0.00581395
0.00581395
0.00581395
0.00581395
0.00581395
0.00581395
0.00581395
0.00581395
0.00581395
0.00581395
0.00581395
0.00581395
0.00581395
0.00581395
0.00581395
0.00581395
0.00581395
0.00581395
0.00581395
0.00581395
0.00581395
0.00581395
0.00581395
0.00581395
0.00581395
0.00581395
0.00581395
0.00581395
0.00581395
0.00581395
0.00581395
0.00581395
0.00581395
0.00581395
0.00581395
0.00581395
0.00581395
0.00581395
0.00581395
0.00581395
0.00581395
0.00581395
0.00581395
0.00581395
0.00581395
0.00581395
0.00581395
0.00581395
0.00581395
0.00581395
0.00581395
0.00581395
0.00581395
0.00581395
0.00581395
0.00581395
0.00581395
0.00581395
0.00581395
0.00581395
0.00581395
0.00581395
0.00581395
0.00581395
0.00581395
0.00581395
0.00581395
0.00581395
0.00581395
0.00581395
0.00581395
0.00581395
0.00581395
0.00581395
0.00581395
0.00581395
0.00581395
0.00581395
0.00581395
0.00581395
0.00581395
0.00581395
0.00581395
0.00581395
0.00581395
0.00581395
0.00581395
0.00581395
0.00581395
0.00581395
0.00581395
0.00581395
0.00581395
0.00581395
0.00581395
0.00581395
0.00581395
0.00581395
0.00581395
0.00581395
0.00581395
0.00581395
0.00581395
0.00581395
0.00581395
0.00581395
0.00581395
0.00581395
0.00581395
0.00581395
0.00581395
0.00581395
0.00581395
0.00581395
0.00581395
0.00581395
0.00581395
0.00581395
0.00581395
0.00581395
0.00581395
0.00581395
0.00581395
0.00581395
0.00581395
0.00581395
0.00581395
0.00581395
0.00581395
0.00581395
0.00581395
0.00581395
0.00581395
0.00581395
0.00581395
0.00581395
0.00581395
0.00581395
0.00581395
0.00581395
0.00581395
0.00581395
0.00581395
0.00581395
0.00581395
0.00581395
0.00581395
0.00581395
0.00581395
0.00581395
0.00581395
0.00581395
0.00581395
0.00581395
0.00581395
0.00581395
0.00581395
0.00581395
0.00581395
0.00581395
0.00581395
0.00581395
0.00581395
0.00581395
0.00581395
0.00581395
0.00581395
0.00581395
0.00581395
0.00581395
0.00581395
0.00581395
0.00581395
0.00581395
0.00581395
0.00581395
0.00581395
0.00581395
0.00581395
0.00581395
0.00581395
0.00581395
0.00581395
0.00581395
0.00581395
0.00581395
0.00581395
0.00581395
0.00581395
0.00581395
0.00581395
0.00581395
0.00581395
0.00581395
0.00581395
0.00581395
0.00581395
0.00581395
0.00581395
0.00581395
0.00581395
0.00581395
0.00581395
0.00581395
0.00581395
0.00581395
0.00581395
0.00581395
0.00581395
0.00581395
0.00581395
0.00581395
0.00581395
0.00581395
0.00581395
0.00581395
0.00581395
0.00581395
0.00581395
0.00581395
0.00581395
0.00581395
0.00581395
0.00581395
0.00581395
0.00581395
0.00581395
0.00581395
0.00581395
0.00581395
0.00581395
0.00581395
0.00581395
0.00581395
0.00581395
0.00581395
0.00581395
0.00581395
0.00581395
0.00581395
0.00581395
0.00581395
0.00581395
0.00581395
0.00581395
0.00581395
0.00581395
0.00581395
0.00581395
0.00581395
0.00581395
0.00581395
0.00581395
0.00581395
0.00581395
0.00581395
0.00581395
0.00581395
0.00581395
0.00581395
0.00581395
0.00581395
0.00581395
0.00581395
0.00581395
0.00581395
0.00581395
0.00581395
0.00581395
0.00581395
0.00581395
0.00581395
0.00581395
0.00581395
0.00581395
0.00581395
0.00581395
0.00581395
0.00581395
0.00581395
0.00581395
0.00581395
0.00581395
0.00581395
0.00581395
0.00581395
0.00581395
0.00581395
0.00581395
0.00581395
0.00581395
0.00581395
0.00581395
0.00581395
0.00581395
0.00581395
0.00581395
0.00581395
0.00581395
0.00581395
0.00581395
0.00581395
0.00581395
0.00581395
0.00581395
0.00581395
0.00581395
0.00581395
0.00581395
0.00581395
0.00581395
0.00581395
0.00581395
0.00581395
0.00581395
0.00581395
0.00581395
0.00581395
0.00581395
0.00581395
0.00581395
0.00581395
0.00581395
0.00581395
0.00581395
0.00581395
0.00581395
0.00581395
0.00581395
0.00581395
0.00581395
0.00581395
0.00581395
0.00581395
0.00581395
0.00581395
0.00581395
0.00581395
0.00581395
0.00581395
0.00581395
0.00581395
0.00581395
0.00581395
0.00581395
0.00581395
0.00581395
0.00581395
0.00581395
0.00581395
0.00581395
0.00581395
0.00581395
0.00581395
0.00581395
0.00581395
0.00581395
0.00581395
0.00581395
0.00581395
0.00581395
0.00581395
0.00581395
0.00581395
0.00581395
0.00581395
0.00581395
0.00581395
0.00581395
0.00581395
0.00581395
0.00581395
0.00581395
0.00581395
0.00581395
0.00581395
0.00581395
0.00581395
0.00581395
0.00581395
0.00581395
0.00581395
0.00581395
0.00581395
0.00581395
0.00581395
0.00581395
0.00581395
0.00581395
0.00581395
0.00581395
0.00581395
0.00581395
0.00581395
0.00581395
0.00581395
0.00581395
0.00581395
0.00581395
0.00581395
0.00581395
0.00581395
0.00581395
0.00581395
0.00581395
0.00581395
0.00581395
0.00581395
0.00581395
0.00581395
0.00581395
0.00581395
0.00581395
0.00581395
0.00581395
0.00581395
0.00581395
0.00581395
0.00581395
0.00581395
0.00581395
0.00581395
0.00581395
0.00581395
0.00581395
0.00581395
0.00581395
0.00581395
0.00581395
0.00581395
0.00581395
0.00581395
0.00581395
0.00581395
0.00581395
0.00581395
0.00581395
0.00581395
0.00581395
0.00581395
0.00581395
0.00581395
0.00581395
0.00581395
0.00581395
0.00581395
0.00581395
0.00581395
0.00581395
0.00581395
0.00581395
0.00581395
0.00581395
0.00581395
0.00581395
0.00581395
0.00581395
0.00581395
0.00581395
0.00581395
0.00581395
0.00581395
0.00581395
0.00581395
0.00581395
0.00581395
0.00581395
0.00581395
0.00581395
0.00581395
0.00581395
0.00581395
0.00581395
0.00581395
0.00581395
0.00581395
0.00581395
0.00581395
0.00581395
0.00581395
0.00581395
0.00581395
0.00581395
0.00581395
0.00581395
0.00581395
0.00581395
0.00581395
0.00581395
0.00581395
0.00581395
0.00581395
0.00581395
0.00581395
0.00581395
0.00581395
0.00581395
0.00581395
0.00581395
0.00581395
0.00581395
0.00581395
0.00581395
0.00581395
0.00581395
0.00581395
0.00581395
0.00581395
0.00581395
0.00581395
0.00581395
0.00581395
0.00581395
0.00581395
0.00581395
0.00581395
0.00581395
0.00581395
0.00581395
0.00581395
0.00581395
0.00581395
0.00581395
0.00581395
0.00581395
0.00581395
0.00581395
0.00581395
0.00581395
0.00581395
0.00581395
0.00581395
0.00581395
0.00581395
0.00581395
0.00581395
0.00581395
0.00581395
0.00581395
0.00581395
0.00581395
0.00581395
0.00581395
0.00581395
0.00581395
0.00581395
0.00581395
0.00581395
0.00581395
0.00581395
0.00581395
0.00581395
0.00581395
0.00581395
0.00581395
0.00581395
0.00581395
0.00581395
0.00581395
0.00581395
0.00581395
0.00581395
0.00581395
0.00581395
0.00581395
0.00581395
0.00581395
0.00581395
0.00581395
0.00581395
0.00581395
0.00581395
0.00581395
0.00581395
0.00581395
0.00581395
0.00581395
0.00581395
0.00581395
0.00581395
0.00581395
0.00581395
0.00581395
0.00581395
0.00581395
0.00581395
0.00581395
0.00581395
0.00581395
0.00581395
0.00581395
0.00581395
0.00581395
0.00581395
0.00581395
0.00581395
0.00581395
0.00581395
0.00581395
0.00581395
0.00581395
0.00581395
0.00581395
0.00581395
0.00581395
0.00581395
0.00581395
0.00581395
0.00581395
0.00581395
0.00581395
0.00581395
0.00581395
0.00581395
0.00581395
0.00581395
0.00581395
0.00581395
0.00581395
0.00581395
0.00581395
0.00581395
0.00581395
0.00581395
0.00581395
0.00581395
0.00581395
0.00581395
0.00581395
0.00581395
0.00581395
0.00581395
0.00581395
0.00581395
0.00581395
0.00581395
0.00581395
0.00581395
0.00581395
0.00581395
0.00581395
0.00581395
0.00581395
0.00581395
0.00581395
0.00581395
0.00581395
0.00581395
0.00581395
0.00581395
0.00581395
0.00581395
0.00581395
0.00581395
0.00581395
0.00581395
0.00581395
0.00581395
0.00581395
0.00581395
0.00581395
0.00581395
0.00581395
0.00581395
0.00581395
0.00581395
0.00581395
0.00581395
0.00581395
0.00581395
0.00581395
0.00581395
0.00581395
0.00581395
0.00581395
0.00581395
0.00581395
0.00581395
0.00581395
0.00581395
0.00581395
0.00581395
0.00581395
0.00581395
0.00581395
0.00581395
0.00581395
0.00581395
0.00581395
0.00581395
0.00581395
0.00581395
0.00581395
0.00581395
0.00581395
0.00581395
0.00581395
0.00581395
0.00581395
0.00581395
0.00581395
0.00581395
0.00581395
0.00581395
0.00581395
0.00581395
0.00581395
0.00581395
0.00581395
0.00581395
0.00581395
0.00581395
0.00581395
0.00581395
0.00581395
0.00581395
0.00581395
0.00581395
0.00581395
0.00581395
0.00581395
0.00581395
0.00581395
0.00581395
0.00581395
0.00581395
0.00581395
0.00581395
0.00581395
0.00581395
0.00581395
0.00581395
0.00581395
0.00581395
0.00581395
0.00581395
0.00581395
0.00581395
0.00581395
0.00581395
0.00581395
0.00581395
0.00581395
0.00581395
0.00581395
0.00581395
0.00581395
0.00581395
0.00581395
0.00581395
0.00581395
0.00581395
0.00581395
0.00581395
0.00581395
0.00581395
0.00581395
0.00581395
0.00581395
0.00581395
0.00581395
0.00581395
0.00581395
0.00581395
0.00581395
0.00581395
0.00581395
0.00581395
0.00581395
0.00581395
0.00581395
0.00581395
0.00581395
0.00581395
0.00581395
0.00581395
0.00581395
0.00581395
0.00581395
0.00581395
0.00581395
0.00581395
0.00581395
0.00581395
0.00581395
0.00581395
0.00581395
0.00581395
0.00581395
0.00581395
0.00581395
0.00581395
0.00581395
0.00581395
0.00581395
0.00581395
0.00581395
0.00581395
0.00581395
0.00581395
0.00581395
0.00581395
0.00581395
0.00581395
0.00581395
0.00581395
0.00581395
0.00581395
0.00581395
0.00581395
0.00581395
0.00581395
0.00581395
0.00581395
0.00581395
0.00581395
0.00581395
0.00581395
0.00581395
0.00581395
0.00581395
0.00581395
0.00581395
0.00581395
0.00581395
0.00581395
0.00581395
0.00581395
0.00581395
0.00581395
0.00581395
0.00581395
0.00581395
0.00581395
0.00581395
0.00581395
0.00581395
0.00581395
0.00581395
0.00581395
0.00581395
0.00581395
0.00581395
0.00581395
0.00581395
0.00581395
0.00581395
0.00581395
0.00581395
0.00581395
0.00581395
0.00581395
0.00581395
0.00581395
0.00581395
0.00581395
0.00581395
0.00581395
0.00581395
0.00581395
0.00581395
0.00581395
0.00581395
0.00581395
0.00581395
0.00581395
0.00581395
0.00581395
0.00581395
0.00581395
0.00581395
0.00581395
0.00581395
0.00581395
0.00581395
0.00581395
0.00581395
0.00581395
0.00581395
0.00581395
0.00581395
0.00581395
0.00581395
0.00581395
0.00581395
0.00581395
0.00581395
0.00581395
0.00581395
0.00581395
0.00581395
0.00581395
0.00581395
0.00581395
0.00581395
0.00581395
0.00581395
0.00581395
0.00581395
0.00581395
0.00581395
0.00581395
0.00581395
0.00581395
0.00581395
0.00581395
0.00581395
0.00581395
0.00581395
0.00581395
0.00581395
0.00581395
0.00581395
0.00581395
0.00581395
0.00581395
0.00581395
0.00581395
0.00581395
0.00581395
0.00581395
0.00581395
0.00581395
0.00581395
0.00581395
0.00581395
0.00581395
0.00581395
0.00581395
0.00581395
0.00581395
0.00581395
0.00581395
0.00581395
0.00581395
0.00581395
0.00581395
0.00581395
0.00581395
0.00581395
0.00581395
0.00581395
0.00581395
0.00581395
0.00581395
0.00581395
0.00581395
0.00581395
0.00581395
0.00581395
0.00581395
0.00581395
0.00581395
0.00581395
0.00581395
0.00581395
0.00581395
0.00581395
0.00581395
0.00581395
0.00581395
0.00581395
0.00581395
0.00581395
0.00581395
0.00581395
0.00581395
0.00581395
0.00581395
0.00581395
0.00581395
0.00581395
0.00581395
0.00581395
0.00581395
0.00581395
0.00581395
0.00581395
0.00581395
0.00581395
0.00581395
0.00581395
0.00581395
0.00581395
0.00581395
0.00581395
0.00581395
0.00581395
0.00581395
0.00581395
0.00581395
0.00581395
0.00581395
0.00581395
0.00581395
0.00581395
0.00581395
0.00581395
0.00581395
0.00581395
0.00581395
0.00581395
0.00581395
0.00581395
0.00581395
0.00581395
0.00581395
0.00581395
0.00581395
0.00581395
0.00581395
0.00581395
0.00581395
0.00581395
0.00581395
0.00581395
0.00581395
0.00581395
0.00581395
0.00581395
0.00581395
0.00581395
0.00581395
0.00581395
0.00581395
0.00581395
0.00581395
0.00581395
0.00581395
0.00581395
0.00581395
0.00581395
0.00581395
0.00581395
0.00581395
0.00581395
0.00581395
0.00581395
0.00581395
0.00581395
0.00581395
0.00581395
0.00581395
0.00581395
0.00581395
0.00581395
0.00581395
0.00581395
0.00581395
0.00581395
0.00581395
0.00581395
0.00581395
0.00581395
0.00581395
0.00581395
0.00581395
0.00581395
0.00581395
0.00581395
0.00581395
0.00581395
0.00581395
0.00581395
0.00581395
0.00581395
0.00581395
0.00581395
0.00581395
0.00581395
0.00581395
0.00581395
0.00581395
0.00581395
0.00581395
0.00581395
0.00581395
0.00581395
0.00581395
0.00581395
0.00581395
0.00581395
0.00581395
0.00581395
0.00581395
0.00581395
0.00581395
0.00581395
0.00581395
0.00581395
0.00581395
0.00581395
0.00581395
0.00581395
0.00581395
0.00581395
0.00581395
0.00581395
0.00581395
0.00581395
0.00581395
0.00581395
0.00581395
0.00581395
0.00581395
0.00581395
0.00581395
0.00581395
0.00581395
0.00581395
0.00581395
0.00581395
0.00581395
0.00581395
0.00581395
0.00581395
0.00581395
0.00581395
0.00581395
0.00581395
0.00581395
0.00581395
0.00581395
0.00581395
0.00581395
0.00581395
0.00581395
0.00581395
0.00581395
0.00581395
0.00581395
0.00581395
0.00581395
0.00581395
0.00581395
0.00581395
0.00581395
0.00581395
0.00581395
0.00581395
0.00581395
0.00581395
0.00581395
0.00581395
0.00581395
0.00581395
0.00581395
0.00581395
0.00581395
0.00581395
0.00581395
0.00581395
0.00581395
0.00581395
0.00581395
0.00581395
0.00581395
0.00581395
0.00581395
0.00581395
0.00581395
0.00581395
0.00581395
0.00581395
0.00581395
0.00581395
0.00581395
0.00581395
0.00581395
0.00581395
0.00581395
0.00581395
0.00581395
0.00581395
0.00581395
0.00581395
0.00581395
0.00581395
0.00581395
0.00581395
0.00581395
0.00581395
0.00581395
0.00581395
0.00581395
0.00581395
0.00581395
0.00581395
0.00581395
0.00581395
0.00581395
0.00581395
0.00581395
0.00581395
0.00581395
0.00581395
0.00581395
0.00581395
0.00581395
0.00581395
0.00581395
0.00581395
0.00581395
0.00581395
0.00581395
0.00581395
0.00581395
0.00581395
0.00581395
0.00581395
0.00581395
0.00581395
0.00581395
0.00581395
0.00581395
0.00581395
0.00581395
0.00581395
0.00581395
0.00581395
0.00581395
0.00581395
0.00581395
0.00581395
0.00581395
0.00581395
0.00581395
0.00581395
0.00581395
0.00581395
0.00581395
0.00581395
0.00581395
0.00581395
0.00581395
0.00581395
0.00581395
0.00581395
0.00581395
0.00581395
0.00581395
0.00581395
0.00581395
0.00581395
0.00581395
0.00581395
0.00581395
0.00581395
0.00581395
0.00581395
0.00581395
0.00581395
0.00581395
0.00581395
0.00581395
0.00581395
0.00581395
0.00581395
0.00581395
0.00581395
0.00581395
0.00581395
0.00581395
0.00581395
0.00581395
0.00581395
0.00581395
0.00581395
0.00581395
0.00581395
0.00581395
0.00581395
0.00581395
0.00581395
0.00581395
0.00581395
0.00581395
0.00581395
0.00581395
0.00581395
0.00581395
0.00581395
0.00581395
0.00581395
0.00581395
0.00581395
0.00581395
0.00581395
0.00581395
0.00581395
0.00581395
0.00581395
0.00581395
0.00581395
0.00581395
0.00581395
0.00581395
0.00581395
0.00581395
0.00581395
0.00581395
0.00581395
0.00581395
0.00581395
0.00581395
0.00581395
0.00581395
0.00581395
0.00581395
0.00581395
0.00581395
0.00581395
0.00581395
0.00581395
0.00581395
0.00581395
0.00581395
0.00581395
0.00581395
0.00581395
0.00581395
0.00581395
0.00581395
0.00581395
0.00581395
0.00581395
0.00581395
0.00581395
0.00581395
0.00581395
0.00581395
0.00581395
0.00581395
0.00581395
0.00581395
0.00581395
0.00581395
0.00581395
0.00581395
0.00581395
0.00581395
0.00581395
0.00581395
0.00581395
0.00581395
0.00581395
0.00581395
0.00581395
0.00581395
0.00581395
0.00581395
0.00581395
0.00581395
0.00581395
0.00581395
0.00581395
0.00581395
0.00581395
0.00581395
0.00581395
0.00581395
0.00581395
0.00581395
0.00581395
0.00581395
0.00581395
0.00581395
0.00581395
0.00581395
0.00581395
0.00581395
0.00581395
0.00581395
0.00581395
0.00581395
0.00581395
0.00581395
0.00581395
0.00581395
0.00581395
0.00581395
0.00581395
0.00581395
0.00581395
0.00581395
0.00581395
0.00581395
0.00581395
0.00581395
0.00581395
0.00581395
0.00581395
0.00581395
0.00581395
0.00581395
0.00581395
0.00581395
0.00581395
0.00581395
0.00581395
0.00581395
0.00581395
0.00581395
0.00581395
0.00581395
0.00581395
0.00581395
0.00581395
0.00581395
0.00581395
0.00581395
0.00581395
0.00581395
0.00581395
0.00581395
0.00581395
0.00581395
0.00581395
0.00581395
0.00581395
0.00581395
0.00581395
0.00581395
0.00581395
0.00581395
0.00581395
0.00581395
0.00581395
0.00581395
0.00581395
0.00581395
0.00581395
0.00581395
0.00581395
0.00581395
0.00581395
0.00581395
0.00581395
0.00581395
0.00581395
0.00581395
0.00581395
0.00581395
0.00581395
0.00581395
0.00581395
0.00581395
0.00581395
0.00581395
0.00581395
0.00581395
0.00581395
0.00581395
0.00581395
0.00581395
0.00581395
0.00581395
0.00581395
0.00581395
0.00581395
0.00581395
0.00581395
0.00581395
0.00581395
0.00581395
0.00581395
0.00581395
0.00581395
0.00581395
0.00581395
0.00581395
0.00581395
0.00581395
0.00581395
0.00581395
0.00581395
0.00581395
0.00581395
0.00581395
0.00581395
0.00581395
0.00581395
0.00581395
0.00581395
0.00581395
0.00581395
0.00581395
0.00581395
0.00581395
0.00581395
0.00581395
0.00581395
0.00581395
0.00581395
0.00581395
0.00581395
0.00581395
0.00581395
0.00581395
0.00581395
0.00581395
0.00581395
0.00581395
0.00581395
0.00581395
0.00581395
0.00581395
0.00581395
0.00581395
0.00581395
0.00581395
0.00581395
0.00581395
0.00581395
0.00581395
0.00581395
0.00581395
0.00581395
0.00581395
0.00581395
0.00581395
0.00581395
0.00581395
0.00581395
0.00581395
0.00581395
0.00581395
0.00581395
0.00581395
0.00581395
0.00581395
0.00581395
0.00581395
0.00581395
0.00581395
0.00581395
0.00581395
0.00581395
0.00581395
0.00581395
0.00581395
0.00581395
0.00581395
0.00581395
0.00581395
0.00581395
0.00581395
0.00581395
0.00581395
0.00581395
0.00581395
0.00581395
0.00581395
0.00581395
0.00581395
0.00581395
0.00581395
0.00581395
0.00581395
0.00581395
0.00581395
0.00581395
0.00581395
0.00581395
0.00581395
0.00581395
0.00581395
0.00581395
0.00581395
0.00581395
0.00581395
0.00581395
0.00581395
0.00581395
0.00581395
0.00581395
0.00581395
0.00581395
0.00581395
0.00581395
0.00581395
0.00581395
0.00581395
0.00581395
0.00581395
0.00581395
0.00581395
0.00581395
0.00581395
0.00581395
0.00581395
0.00581395
0.00581395
0.00581395
0.00581395
0.00581395
0.00581395
0.00581395
0.00581395
0.00581395
0.00581395
0.00581395
0.00581395
0.00581395
0.00581395
0.00581395
0.00581395
0.00581395
0.00581395
0.00581395
0.00581395
0.00581395
0.00581395
0.00581395
0.00581395
0.00581395
0.00581395
0.00581395
0.00581395
0.00581395
0.00581395
0.00581395
0.00581395
0.00581395
0.00581395
0.00581395
0.00581395
0.00581395
0.00581395
0.00581395
0.00581395
0.00581395
0.00581395
0.00581395
0.00581395
0.00581395
0.00581395
0.00581395
0.00581395
0.00581395
0.00581395
0.00581395
0.00581395
0.00581395
0.00581395
0.00581395
0.00581395
0.00581395
0.00581395
0.00581395
0.00581395
0.00581395
0.00581395
0.00581395
0.00581395
0.00581395
0.00581395
0.00581395
0.00581395
0.00581395
0.00581395
0.00581395
0.00581395
0.00581395
0.00581395
0.00581395
0.00581395
0.00581395
0.00581395
0.00581395
0.00581395
0.00581395
0.00581395
0.00581395
0.00581395
0.00581395
0.00581395
0.00581395
0.00581395
0.00581395
0.00581395
0.00581395
0.00581395
0.00581395
0.00581395
0.00581395
0.00581395
0.00581395
0.00581395
0.00581395
0.00581395
0.00581395
0.00581395
0.00581395
0.00581395
0.00581395
0.00581395
0.00581395
0.00581395
0.00581395
0.00581395
0.00581395
0.00581395
0.00581395
0.00581395
0.00581395
0.00581395
0.00581395
0.00581395
0.00581395
0.00581395
0.00581395
0.00581395
0.00581395
0.00581395
0.00581395
0.00581395
0.00581395
0.00581395
0.00581395
0.00581395
0.00581395
0.00581395
0.00581395
0.00581395
0.00581395
0.00581395
0.00581395
0.00581395
0.00581395
0.00581395
0.00581395
0.00581395
0.00581395
0.00581395
0.00581395
0.00581395
0.00581395
0.00581395
0.00581395
0.00581395
0.00581395
0.00581395
0.00581395
0.00581395
0.00581395
0.00581395
0.00581395
0.00581395
0.00581395
0.00581395
0.00581395
0.00581395
0.00581395
0.00581395
0.00581395
0.00581395
0.00581395
0.00581395
0.00581395
0.00581395
0.00581395
0.00581395
0.00581395
0.00581395
0.00581395
0.00581395
0.00581395
0.00581395
0.00581395
0.00581395
0.00581395
0.00581395
0.00581395
0.00581395
0.00581395
0.00581395
0.00581395
0.00581395
0.00581395
0.00581395
0.00581395
0.00581395
0.00581395
0.00581395
0.00581395
0.00581395
0.00581395
0.00581395
0.00581395
0.00581395
0.00581395
0.00581395
0.00581395
0.00581395
0.00581395
0.00581395
0.00581395
0.00581395
0.00581395
0.00581395
0.00581395
0.00581395
0.00581395
0.00581395
0.00581395
0.00581395
0.00581395
0.00581395
0.00581395
0.00581395
0.00581395
0.00581395
0.00581395
0.00581395
0.00581395
0.00581395
0.00581395
0.00581395
0.00581395
0.00581395
0.00581395
0.00581395
0.00581395
0.00581395
0.00581395
0.00581395
0.00581395
0.00581395
0.00581395
0.00581395
0.00581395
0.00581395
0.00581395
0.00581395
0.00581395
0.00581395
0.00581395
0.00581395
0.00581395
0.00581395
0.00581395
0.00581395
0.00581395
0.00581395
0.00581395
0.00581395
0.00581395
0.00581395
0.00581395
0.00581395
0.00581395
0.00581395
0.00581395
0.00581395
0.00581395
0.00581395
0.00581395
0.00581395
0.00581395
0.00581395
0.00581395
0.00581395
0.00581395
0.00581395
0.00581395
0.00581395
0.00581395
0.00581395
0.00581395
0.00581395
0.00581395
0.00581395
0.00581395
0.00581395
0.00581395
0.00581395
0.00581395
0.00581395
0.00581395
0.00581395
0.00581395
0.00581395
0.00581395
0.00581395
0.00581395
0.00581395
0.00581395
0.00581395
0.00581395
0.00581395
0.00581395
0.00581395
0.00581395
0.00581395
0.00581395
0.00581395
0.00581395
0.00581395
0.00581395
0.00581395
0.00581395
0.00581395
0.00581395
0.00581395
0.00581395
0.00581395
0.00581395
0.00581395
0.00581395
0.00581395
0.00581395
0.00581395
0.00581395
0.00581395
0.00581395
0.00581395
0.00581395
0.00581395
0.00581395
0.00581395
0.00581395
0.00581395
0.00581395
0.00581395
0.00581395
0.00581395
0.00581395
0.00581395
0.00581395
0.00581395
0.00581395
0.00581395
0.00581395
0.00581395
0.00581395
0.00581395
0.00581395
0.00581395
0.00581395
0.00581395
0.00581395
0.00581395
0.00581395
0.00581395
0.00581395
0.00581395
0.00581395
0.00581395
0.00581395
0.00581395
0.00581395
0.00581395
0.00581395
0.00581395
0.00581395
0.00581395
0.00581395
0.00581395
0.00581395
0.00581395
0.00581395
0.00581395
0.00581395
0.00581395
0.00581395
0.00581395
0.00581395
0.00581395
0.00581395
0.00581395
0.00581395
0.00581395
0.00581395
0.00581395
0.00581395
0.00581395
0.00581395
0.00581395
0.00581395
0.00581395
0.00581395
0.00581395
0.00581395
0.00581395
0.00581395
0.00581395
0.00581395
0.00581395
0.00581395
0.00581395
0.00581395
0.00581395
0.00581395
0.00581395
0.00581395
0.00581395
0.00581395
0.00581395
0.00581395
0.00581395
0.00581395
0.00581395
0.00581395
0.00581395
0.00581395
0.00581395
0.00581395
0.00581395
0.00581395
0.00581395
0.00581395
0.00581395
0.00581395
0.00581395
0.00581395
0.00581395
0.00581395
0.00581395
0.00581395
0.00581395
0.00581395
0.00581395
0.00581395
0.00581395
0.00581395
0.00581395
0.00581395
0.00581395
0.00581395
0.00581395
0.00581395
0.00581395
0.00581395
0.00581395
0.00581395
0.00581395
0.00581395
0.00581395
0.00581395
0.00581395
0.00581395
0.00581395
0.00581395
0.00581395
0.00581395
0.00581395
0.00581395
0.00581395
0.00581395
0.00581395
0.00581395
0.00581395
0.00581395
0.00581395
0.00581395
0.00581395
0.00581395
0.00581395
0.00581395
0.00581395
0.00581395
0.00581395
0.00581395
0.00581395
0.00581395
0.00581395
0.00581395
0.00581395
0.00581395
0.00581395
0.00581395
0.00581395
0.00581395
0.00581395
0.00581395
0.00581395
0.00581395
0.00581395
0.00581395
0.00581395
0.00581395
0.00581395
0.00581395
0.00581395
0.00581395
0.00581395
0.00581395
0.00581395
0.00581395
0.00581395
0.00581395
0.00581395
0.00581395
0.00581395
0.00581395
0.00581395
0.00581395
0.00581395
0.00581395
0.00581395
0.00581395
0.00581395
0.00581395
0.00581395
0.00581395
0.00581395
0.00581395
0.00581395
0.00581395
0.00581395
0.00581395
0.00581395
0.00581395
0.00581395
0.00581395
0.00581395
0.00581395
0.00581395
0.00581395
0.00581395
0.00581395
0.00581395
0.00581395
0.00581395
0.00581395
0.00581395
0.00581395
0.00581395
0.00581395
0.00581395
0.00581395
0.00581395
0.00581395
0.00581395
0.00581395
0.00581395
0.00581395
0.00581395
0.00581395
0.00581395
0.00581395
0.00581395
0.00581395
0.00581395
0.00581395
0.00581395
0.00581395
0.00581395
0.00581395
0.00581395
0.00581395
0.00581395
0.00581395
0.00581395
0.00581395
0.00581395
0.00581395
0.00581395
0.00581395
0.00581395
0.00581395
0.00581395
0.00581395
0.00581395
0.00581395
0.00581395
0.00581395
0.00581395
0.00581395
0.00581395
0.00581395
0.00581395
0.00581395
0.00581395
0.00581395
0.00581395
0.00581395
0.00581395
0.00581395
0.00581395
0.00581395
0.00581395
0.00581395
0.00581395
0.00581395
0.00581395
0.00581395
0.00581395
0.00581395
0.00581395
0.00581395
0.00581395
0.00581395
0.00581395
0.00581395
0.00581395
0.00581395
0.00581395
0.00581395
0.00581395
0.00581395
0.00581395
0.00581395
0.00581395
0.00581395
0.00581395
0.00581395
0.00581395
0.00581395
0.00581395
0.00581395
0.00581395
0.00581395
0.00581395
0.00581395
0.00581395
0.00581395
0.00581395
0.00581395
0.00581395
0.00581395
0.00581395
0.00581395
0.00581395
0.00581395
0.00581395
0.00581395
0.00581395
0.00581395
0.00581395
0.00581395
0.00581395
0.00581395
0.00581395
0.00581395
0.00581395
0.00581395
0.00581395
0.00581395
0.00581395
0.00581395
0.00581395
0.00581395
0.00581395
0.00581395
0.00581395
0.00581395
0.00581395
0.00581395
0.00581395
0.00581395
0.00581395
0.00581395
0.00581395
0.00581395
0.00581395
0.00581395
0.00581395
0.00581395
0.00581395
0.00581395
0.00581395
0.00581395
0.00581395
0.00581395
0.00581395
0.00581395
0.00581395
0.00581395
0.00581395
0.00581395
0.00581395
0.00581395
0.00581395
0.00581395
0.00581395
0.00581395
0.00581395
0.00581395
0.00581395
0.00581395
0.00581395
0.00581395
0.00581395
0.00581395
0.00581395
0.00581395
0.00581395
0.00581395
0.00581395
0.00581395
0.00581395
0.00581395
0.00581395
0.00581395
0.00581395
0.00581395
0.00581395
0.00581395
0.00581395
0.00581395
0.00581395
0.00581395
0.00581395
0.00581395
0.00581395
0.00581395
0.00581395
0.00581395
0.00581395
0.00581395
0.00581395
0.00581395
0.00581395
0.00581395
0.00581395
0.00581395
0.00581395
0.00581395
0.00581395
0.00581395
0.00581395
0.00581395
0.00581395
0.00581395
0.00581395
0.00581395
0.00581395
0.00581395
0.00581395
0.00581395
0.00581395
0.00581395
0.00581395
0.00581395
0.00581395
0.00581395
0.00581395
0.00581395
0.00581395
0.00581395
0.00581395
0.00581395
0.00581395
0.00581395
0.00581395
0.00581395
0.00581395
0.00581395
0.00581395
0.00581395
0.00581395
0.00581395
0.00581395
0.00581395
0.00581395
0.00581395
0.00581395
0.00581395
0.00581395
0.00581395
0.00581395
0.00581395
0.00581395
0.00581395
0.00581395
0.00581395
0.00581395
0.00581395
0.00581395
0.00581395
0.00581395
0.00581395
0.00581395
0.00581395
0.00581395
0.00581395
0.00581395
0.00581395
0.00581395
0.00581395
0.00581395
0.00581395
0.00581395
0.00581395
0.00581395
0.00581395
0.00581395
0.00581395
0.00581395
0.00581395
0.00581395
0.00581395
0.00581395
0.00581395
0.00581395
0.00581395
0.00581395
0.00581395
0.00581395
0.00581395
0.00581395
0.00581395
0.00581395
0.00581395
0.00581395
0.00581395
0.00581395
0.00581395
0.00581395
0.00581395
0.00581395
0.00581395
0.00581395
0.00581395
0.00581395
0.00581395
0.00581395
0.00581395
0.00581395
0.00581395
0.00581395
0.00581395
0.00581395
0.00581395
0.00581395
0.00581395
0.00581395
0.00581395
0.00581395
0.00581395
0.00581395
0.00581395
0.00581395
0.00581395
0.00581395
0.00581395
0.00581395
0.00581395
0.00581395
0.00581395
0.00581395
0.00581395
0.00581395
0.00581395
0.00581395
0.00581395
0.00581395
0.00581395
0.00581395
0.00581395
0.00581395
0.00581395
0.00581395
0.00581395
0.00581395
0.00581395
0.00581395
0.00581395
0.00581395
0.00581395
0.00581395
0.00581395
0.00581395
0.00581395
0.00581395
0.00581395
0.00581395
0.00581395
0.00581395
0.00581395
0.00581395
0.00581395
0.00581395
0.00581395
0.00581395
0.00581395
0.00581395
0.00581395
0.00581395
0.00581395
0.00581395
0.00581395
0.00581395
0.00581395
0.00581395
0.00581395
0.00581395
0.00581395
0.00581395
0.00581395
0.00581395
0.00581395
0.00581395
0.00581395
0.00581395
0.00581395
0.00581395
0.00581395
0.00581395
0.00581395
0.00581395
0.00581395
0.00581395
0.00581395
0.00581395
0.00581395
0.00581395
0.00581395
0.00581395
0.00581395
0.00581395
0.00581395
0.00581395
0.00581395
0.00581395
0.00581395
0.00581395
0.00581395
0.00581395
0.00581395
0.00581395
0.00581395
0.00581395
0.00581395
0.00581395
0.00581395
0.00581395
0.00581395
0.00581395
0.00581395
0.00581395
0.00581395
0.00581395
0.00581395
0.00581395
0.00581395
0.00581395
0.00581395
0.00581395
0.00581395
0.00581395
0.00581395
0.00581395
0.00581395
0.00581395
0.00581395
0.00581395
0.00581395
0.00581395
0.00581395
0.00581395
0.00581395
0.00581395
0.00581395
0.00581395
0.00581395
0.00581395
0.00581395
0.00581395
0.00581395
0.00581395
0.00581395
0.00581395
0.00581395
0.00581395
0.00581395
0.00581395
0.00581395
0.00581395
0.00581395
0.00581395
0.00581395
0.00581395
0.00581395
0.00581395
0.00581395
0.00581395
0.00581395
0.00581395
0.00581395
0.00581395
0.00581395
0.00581395
0.00581395
0.00581395
0.00581395
0.00581395
0.00581395
0.00581395
0.00581395
0.00581395
0.00581395
0.00581395
0.00581395
0.00581395
0.00581395
0.00581395
0.00581395
0.00581395
0.00581395
0.00581395
0.00581395
0.00581395
0.00581395
0.00581395
0.00581395
0.00581395
0.00581395
0.00581395
0.00581395
0.00581395
0.00581395
0.00581395
0.00581395
0.00581395
0.00581395
0.00581395
0.00581395
0.00581395
0.00581395
0.00581395
0.00581395
0.00581395
0.00581395
0.00581395
0.00581395
0.00581395
0.00581395
0.00581395
0.00581395
0.00581395
0.00581395
0.00581395
0.00581395
0.00581395
0.00581395
0.00581395
0.00581395
0.00581395
0.00581395
0.00581395
0.00581395
0.00581395
0.00581395
0.00581395
0.00581395
0.00581395
0.00581395
0.00581395
0.00581395
0.00581395
0.00581395
0.00581395
0.00581395
0.00581395
0.00581395
0.00581395
0.00581395
0.00581395
0.00581395
0.00581395
0.00581395
0.00581395
0.00581395
0.00581395
0.00581395
0.00581395
0.00581395
0.00581395
0.00581395
0.00581395
0.00581395
0.00581395
0.00581395
0.00581395
0.00581395
0.00581395
0.00581395
0.00581395
0.00581395
0.00581395
0.00581395
0.00581395
0.00581395
0.00581395
0.00581395
0.00581395
0.00581395
0.00581395
0.00581395
0.00581395
0.00581395
0.00581395
0.00581395
0.00581395
0.00581395
0.00581395
0.00581395
0.00581395
0.00581395
0.00581395
0.00581395
0.00581395
0.00581395
0.00581395
0.00581395
0.00581395
0.00581395
0.00581395
0.00581395
0.00581395
0.00581395
0.00581395
0.00581395
0.00581395
0.00581395
0.00581395
0.00581395
0.00581395
0.00581395
0.00581395
0.00581395
0.00581395
0.00581395
0.00581395
0.00581395
0.00581395
0.00581395
0.00581395
0.00581395
0.00581395
0.00581395
0.00581395
0.00581395
0.00581395
0.00581395
0.00581395
0.00581395
0.00581395
0.00581395
0.00581395
0.00581395
0.00581395
0.00581395
0.00581395
0.00581395
0.00581395
0.00581395
0.00581395
0.00581395
0.00581395
0.00581395
0.00581395
0.00581395
0.00581395
0.00581395
0.00581395
0.00581395
0.00581395
0.00581395
0.00581395
0.00581395
0.00581395
0.00581395
0.00581395
0.00581395
0.00581395
0.00581395
0.00581395
0.00581395
0.00581395
0.00581395
0.00581395
0.00581395
0.00581395
0.00581395
0.00581395
0.00581395
0.00581395
0.00581395
0.00581395
0.00581395
0.00581395
0.00581395
0.00581395
0.00581395
0.00581395
0.00581395
0.00581395
0.00581395
0.00581395
0.00581395
0.00581395
0.00581395
0.00581395
0.00581395
0.00581395
0.00581395
0.00581395
0.00581395
0.00581395
0.00581395
0.00581395
0.00581395
0.00581395
0.00581395
0.00581395
0.00581395
0.00581395
0.00581395
0.00581395
0.00581395
0.00581395
0.00581395
0.00581395
0.00581395
0.00581395
0.00581395
0.00581395
0.00581395
0.00581395
0.00581395
0.00581395
0.00581395
0.00581395
0.00581395
0.00581395
0.00581395
0.00581395
0.00581395
0.00581395
0.00581395
0.00581395
0.00581395
0.00581395
0.00581395
0.00581395
0.00581395
0.00581395
0.00581395
0.00581395
0.00581395
0.00581395
0.00581395
0.00581395
0.00581395
0.00581395
0.00581395
0.00581395
0.00581395
0.00581395
0.00581395
0.00581395
0.00581395
0.00581395
0.00581395
0.00581395
0.00581395
0.00581395
0.00581395
0.00581395
0.00581395
0.00581395
0.00581395
0.00581395
0.00581395
0.00581395
0.00581395
0.00581395
0.00581395
0.00581395
0.00581395
0.00581395
0.00581395
0.00581395
0.00581395
0.00581395
0.00581395
0.00581395
0.00581395
0.00581395
0.00581395
0.00581395
0.00581395
0.00581395
0.00581395
0.00581395
0.00581395
0.00581395
0.00581395
0.00581395
0.00581395
0.00581395
0.00581395
0.00581395
0.00581395
0.00581395
0.00581395
0.00581395
0.00581395
0.00581395
0.00581395
0.00581395
0.00581395
0.00581395
0.00581395
0.00581395
0.00581395
0.00581395
0.00581395
0.00581395
0.00581395
0.00581395
0.00581395
0.00581395
0.00581395
0.00581395
0.00581395
0.00581395
0.00581395
0.00581395
0.00581395
0.00581395
0.00581395
0.00581395
0.00581395
0.00581395
0.00581395
0.00581395
0.00581395
0.00581395
0.00581395
0.00581395
0.00581395
0.00581395
0.00581395
0.00581395
0.00581395
0.00581395
0.00581395
0.00581395
0.00581395
0.00581395
0.00581395
0.00581395
0.00581395
0.00581395
0.00581395
0.00581395
0.00581395
0.00581395
0.00581395
0.00581395
0.00581395
0.00581395
0.00581395
0.00581395
0.00581395
0.00581395
0.00581395
0.00581395
0.00581395
0.00581395
0.00581395
0.00581395
0.00581395
0.00581395
0.00581395
0.00581395
0.00581395
0.00581395
0.00581395
0.00581395
0.00581395
0.00581395
0.00581395
0.00581395
0.00581395
0.00581395
0.00581395
0.00581395
0.00581395
0.00581395
0.00581395
0.00581395
0.00581395
0.00581395
0.00581395
0.00581395
0.00581395
0.00581395
0.00581395
0.00581395
0.00581395
0.00581395
0.00581395
0.00581395
0.00581395
0.00581395
0.00581395
0.00581395
0.00581395
0.00581395
0.00581395
0.00581395
0.00581395
0.00581395
0.00581395
0.00581395
0.00581395
0.00581395
0.00581395
0.00581395
0.00581395
0.00581395
0.00581395
0.00581395
0.00581395
0.00581395
0.00581395
0.00581395
0.00581395
0.00581395
0.00581395
0.00581395
0.00581395
0.00581395
0.00581395
0.00581395
0.00581395
0.00581395
0.00581395
0.00581395
0.00581395
0.00581395
0.00581395
0.00581395
0.00581395
0.00581395
0.00581395
0.00581395
0.00581395
0.00581395
0.00581395
0.00581395
0.00581395
0.00581395
0.00581395
0.00581395
0.00581395
0.00581395
0.00581395
0.00581395
0.00581395
0.00581395
0.00581395
0.00581395
0.00581395
0.00581395
0.00581395
0.00581395
0.00581395
0.00581395
0.00581395
0.00581395
0.00581395
0.00581395
0.00581395
0.00581395
0.00581395
0.00581395
0.00581395
0.00581395
0.00581395
0.00581395
0.00581395
0.00581395
0.00581395
0.00581395
0.00581395
0.00581395
0.00581395
0.00581395
0.00581395
0.00581395
0.00581395
0.00581395
0.00581395
0.00581395
0.00581395
0.00581395
0.00581395
0.00581395
0.00581395
0.00581395
0.00581395
0.00581395
0.00581395
0.00581395
0.00581395
0.00581395
0.00581395
0.00581395
0.00581395
0.00581395
0.00581395
0.00581395
0.00581395
0.00581395
0.00581395
0.00581395
0.00581395
0.00581395
0.00581395
0.00581395
0.00581395
0.00581395
0.00581395
0.00581395
0.00581395
0.00581395
0.00581395
0.00581395
0.00581395
0.00581395
0.00581395
0.00581395
0.00581395
0.00581395
0.00581395
0.00581395
0.00581395
0.00581395
0.00581395
0.00581395
0.00581395
0.00581395
0.00581395
0.00581395
0.00581395
0.00581395
0.00581395
0.00581395
0.00581395
0.00581395
0.00581395
0.00581395
0.00581395
0.00581395
0.00581395
0.00581395
0.00581395
0.00581395
0.00581395
0.00581395
0.00581395
0.00581395
0.00581395
0.00581395
0.00581395
0.00581395
0.00581395
0.00581395
0.00581395
0.00581395
0.00581395
0.00581395
0.00581395
0.00581395
0.00581395
0.00581395
0.00581395
0.00581395
0.00581395
0.00581395
0.00581395
0.00581395
0.00581395
0.00581395
0.00581395
0.00581395
0.00581395
0.00581395
0.00581395
0.00581395
0.00581395
0.00581395
0.00581395
0.00581395
0.00581395
0.00581395
0.00581395
0.00581395
0.00581395
0.00581395
0.00581395
0.00581395
0.00581395
0.00581395
0.00581395
0.00581395
0.00581395
0.00581395
0.00581395
0.00581395
0.00581395
0.00581395
0.00581395
0.00581395
0.00581395
0.00581395
0.00581395
0.00581395
0.00581395
0.00581395
0.00581395
0.00581395
0.00581395
0.00581395
0.00581395
0.00581395
0.00581395
0.00581395
0.00581395
0.00581395
0.00581395
0.00581395
0.00581395
0.00581395
0.00581395
0.00581395
0.00581395
0.00581395
0.00581395
0.00581395
0.00581395
0.00581395
0.00581395
0.00581395
0.00581395
0.00581395
0.00581395
0.00581395
0.00581395
0.00581395
0.00581395
0.00581395
0.00581395
0.00581395
0.00581395
0.00581395
0.00581395
0.00581395
0.00581395
0.00581395
0.00581395
0.00581395
0.00581395
0.00581395
0.00581395
0.00581395
0.00581395
0.00581395
0.00581395
0.00581395
0.00581395
0.00581395
0.00581395
0.00581395
0.00581395
0.00581395
0.00581395
0.00581395
0.00581395
0.00581395
0.00581395
0.00581395
0.00581395
0.00581395
0.00581395
0.00581395
0.00581395
0.00581395
0.00581395
0.00581395
0.00581395
0.00581395
0.00581395
0.00581395
0.00581395
0.00581395
0.00581395
0.00581395
0.00581395
0.00581395
0.00581395
0.00581395
0.00581395
0.00581395
0.00581395
0.00581395
0.00581395
0.00581395
0.00581395
0.00581395
0.00581395
0.00581395
0.00581395
0.00581395
0.00581395
0.00581395
0.00581395
0.00581395
0.00581395
0.00581395
0.00581395
0.00581395
0.00581395
0.00581395
0.00581395
0.00581395
0.00581395
0.00581395
0.00581395
0.00581395
0.00581395
0.00581395
0.00581395
0.00581395
0.00581395
0.00581395
0.00581395
0.00581395
0.00581395
0.00581395
0.00581395
0.00581395
0.00581395
0.00581395
0.00581395
0.00581395
0.00581395
0.00581395
0.00581395
0.00581395
0.00581395
0.00581395
0.00581395
0.00581395
0.00581395
0.00581395
0.00581395
0.00581395
0.00581395
0.00581395
0.00581395
0.00581395
0.00581395
0.00581395
0.00581395
0.00581395
0.00581395
0.00581395
0.00581395
0.00581395
0.00581395
0.00581395
0.00581395
0.00581395
0.00581395
0.00581395
0.00581395
0.00581395
0.00581395
0.00581395
0.00581395
0.00581395
0.00581395
0.00581395
0.00581395
0.00581395
0.00581395
0.00581395
0.00581395
0.00581395
0.00581395
0.00581395
0.00581395
0.00581395
0.00581395
0.00581395
0.00581395
0.00581395
0.00581395
0.00581395
0.00581395
0.00581395
0.00581395
0.00581395
0.00581395
0.00581395
0.00581395
0.00581395
0.00581395
0.00581395
0.00581395
0.00581395
0.00581395
0.00581395
0.00581395
0.00581395
0.00581395
0.00581395
0.00581395
0.00581395
0.00581395
0.00581395
0.00581395
0.00581395
0.00581395
0.00581395
0.00581395
0.00581395
0.00581395
0.00581395
0.00581395
0.00581395
0.00581395
0.00581395
0.00581395
0.00581395
0.00581395
0.00581395
0.00581395
0.00581395
0.00581395
0.00581395
0.00581395
0.00581395
0.00581395
0.00581395
0.00581395
0.00581395
0.00581395
0.00581395
0.00581395
0.00581395
0.00581395
0.00581395
0.00581395
0.00581395
0.00581395
0.00581395
0.00581395
0.00581395
0.00581395
0.00581395
0.00581395
0.00581395
0.00581395
0.00581395
0.00581395
0.00581395
0.00581395
0.00581395
0.00581395
0.00581395
0.00581395
0.00581395
0.00581395
0.00581395
0.00581395
0.00581395
0.00581395
0.00581395
0.00581395
0.00581395
0.00581395
0.00581395
0.00581395
0.00581395
0.00581395
0.00581395
0.00581395
0.00581395
0.00581395
0.00581395
0.00581395
0.00581395
0.00581395
0.00581395
0.00581395
0.00581395
0.00581395
0.00581395
0.00581395
0.00581395
0.00581395
0.00581395
0.00581395
0.00581395
0.00581395
0.00581395
0.00581395
0.00581395
0.00581395
0.00581395
0.00581395
0.00581395
0.00581395
0.00581395
0.00581395
0.00581395
0.00581395
0.00581395
0.00581395
0.00581395
0.00581395
0.00581395
0.00581395
0.00581395
0.00581395
0.00581395
0.00581395
0.00581395
0.00581395
0.00581395
0.00581395
0.00581395
0.00581395
0.00581395
0.00581395
0.00581395
0.00581395
0.00581395
0.00581395
0.00581395
0.00581395
0.00581395
0.00581395
0.00581395
0.00581395
0.00581395
0.00581395
0.00581395
0.00581395
0.00581395
0.00581395
0.00581395
0.00581395
0.00581395
0.00581395
0.00581395
0.00581395
0.00581395
0.00581395
0.00581395
0.00581395
0.00581395
0.00581395
0.00581395
0.00581395
0.00581395
0.00581395
0.00581395
0.00581395
0.00581395
0.00581395
0.00581395
0.00581395
0.00581395
0.00581395
0.00581395
0.00581395
0.00581395
0.00581395
0.00581395
0.00581395
0.00581395
0.00581395
0.00581395
0.00581395
0.00581395
0.00581395
0.00581395
0.00581395
0.00581395
0.00581395
0.00581395
0.00581395
0.00581395
0.00581395
0.00581395
0.00581395
0.00581395
0.00581395
0.00581395
0.00581395
0.00581395
0.00581395
0.00581395
0.00581395
0.00581395
0.00581395
0.00581395
0.00581395
0.00581395
0.00581395
0.00581395
0.00581395
0.00581395
0.00581395
0.00581395
0.00581395
0.00581395
0.00581395
0.00581395
0.00581395
0.00581395
0.00581395
0.00581395
0.00581395
0.00581395
0.00581395
0.00581395
0.00581395
0.00581395
0.00581395
0.00581395
0.00581395
0.00581395
0.00581395
0.00581395
0.00581395
0.00581395
0.00581395
0.00581395
0.00581395
0.00581395
0.00581395
0.00581395
0.00581395
0.00581395
0.00581395
0.00581395
0.00581395
0.00581395
0.00581395
0.00581395
0.00581395
0.00581395
0.00581395
0.00581395
0.00581395
0.00581395
0.00581395
0.00581395
0.00581395
0.00581395
0.00581395
0.00581395
0.00581395
0.00581395
0.00581395
0.00581395
0.00581395
0.00581395
0.00581395
0.00581395
0.00581395
0.00581395
0.00581395
0.00581395
0.00581395
0.00581395
0.00581395
0.00581395
0.00581395
0.00581395
0.00581395
0.00581395
0.00581395
0.00581395
0.00581395
0.00581395
0.00581395
0.00581395
0.00581395
0.00581395
0.00581395
0.00581395
0.00581395
0.00581395
0.00581395
0.00581395
0.00581395
0.00581395
0.00581395
0.00581395
0.00581395
0.00581395
0.00581395
0.00581395
0.00581395
0.00581395
0.00581395
0.00581395
0.00581395
0.00581395
0.00581395
0.00581395
0.00581395
0.00581395
0.00581395
0.00581395
0.00581395
0.00581395
0.00581395
0.00581395
0.00581395
0.00581395
0.00581395
0.00581395
0.00581395
0.00581395
0.00581395
0.00581395
0.00581395
0.00581395
0.00581395
0.00581395
0.00581395
0.00581395
0.00581395
0.00581395
0.00581395
0.00581395
0.00581395
0.00581395
0.00581395
0.00581395
0.00581395
0.00581395
0.00581395
0.00581395
0.00581395
0.00581395
0.00581395
0.00581395
0.00581395
0.00581395
0.00581395
0.00581395
0.00581395
0.00581395
0.00581395
0.00581395
0.00581395
0.00581395
0.00581395
0.00581395
0.00581395
0.00581395
0.00581395
0.00581395
0.00581395
0.00581395
0.00581395
0.00581395
0.00581395
0.00581395
0.00581395
0.00581395
0.00581395
0.00581395
0.00581395
0.00581395
0.00581395
0.00581395
0.00581395
0.00581395
0.00581395
0.00581395
0.00581395
0.00581395
0.00581395
0.00581395
0.00581395
0.00581395
0.00581395
0.00581395
0.00581395
0.00581395
0.00581395
0.00581395
0.00581395
0.00581395
0.00581395
0.00581395
0.00581395
0.00581395
0.00581395
0.00581395
0.00581395
0.00581395
0.00581395
0.00581395
0.00581395
0.00581395
0.00581395
0.00581395
0.00581395
0.00581395
0.00581395
0.00581395
0.00581395
0.00581395
0.00581395
0.00581395
0.00581395
0.00581395
0.00581395
0.00581395
0.00581395
0.00581395
0.00581395
0.00581395
0.00581395
0.00581395
0.00581395
0.00581395
0.00581395
0.00581395
0.00581395
0.00581395
0.00581395
0.00581395
0.00581395
0.00581395
0.00581395
0.00581395
0.00581395
0.00581395
0.00581395
0.00581395
0.00581395
0.00581395
0.00581395
0.00581395
0.00581395
0.00581395
0.00581395
0.00581395
0.00581395
0.00581395
0.00581395
0.00581395
0.00581395
0.00581395
0.00581395
0.00581395
0.00581395
0.00581395
0.00581395
0.00581395
0.00581395
0.00581395
0.00581395
0.00581395
0.00581395
0.00581395
0.00581395
0.00581395
0.00581395
0.00581395
0.00581395
0.00581395
0.00581395
0.00581395
0.00581395
0.00581395
0.00581395
0.00581395
0.00581395
0.00581395
0.00581395
0.00581395
0.00581395
0.00581395
0.00581395
0.00581395
0.00581395
0.00581395
0.00581395
0.00581395
0.00581395
0.00581395
0.00581395
0.00581395
0.00581395
0.00581395
0.00581395
0.00581395
0.00581395
0.00581395
0.00581395
0.00581395
0.00581395
0.00581395
0.00581395
0.00581395
0.00581395
0.00581395
0.00581395
0.00581395
0.00581395
0.00581395
0.00581395
0.00581395
0.00581395
0.00581395
0.00581395
0.00581395
0.00581395
0.00581395
0.00581395
0.00581395
0.00581395
0.00581395
0.00581395
0.00581395
0.00581395
0.00581395
0.00581395
0.00581395
0.00581395
0.00581395
0.00581395
0.00581395
0.00581395
0.00581395
0.00581395
0.00581395
0.00581395
0.00581395
0.00581395
0.00581395
0.00581395
0.00581395
0.00581395
0.00581395
0.00581395
0.00581395
0.00581395
0.00581395
0.00581395
0.00581395
0.00581395
0.00581395
0.00581395
0.00581395
0.00581395
0.00581395
0.00581395
0.00581395
0.00581395
0.00581395
0.00581395
0.00581395
0.00581395
0.00581395
0.00581395
0.00581395
0.00581395
0.00581395
0.00581395
0.00581395
0.00581395
0.00581395
0.00581395
0.00581395
0.00581395
0.00581395
0.00581395
0.00581395
0.00581395
0.00581395
0.00581395
0.00581395
0.00581395
0.00581395
0.00581395
0.00581395
0.00581395
0.00581395
0.00581395
0.00581395
0.00581395
0.00581395
0.00581395
0.00581395
0.00581395
0.00581395
0.00581395
0.00581395
0.00581395
0.00581395
0.00581395
0.00581395
0.00581395
0.00581395
0.00581395
0.00581395
0.00581395
0.00581395
0.00581395
0.00581395
0.00581395
0.00581395
0.00581395
0.00581395
0.00581395
0.00581395
0.00581395
0.00581395
0.00581395
0.00581395
0.00581395
0.00581395
0.00581395
0.00581395
0.00581395
0.00581395
0.00581395
0.00581395
0.00581395
0.00581395
0.00581395
0.00581395
0.00581395
0.00581395
0.00581395
0.00581395
0.00581395
0.00581395
0.00581395
0.00581395
0.00581395
0.00581395
0.00581395
0.00581395
0.00581395
0.00581395
0.00581395
0.00581395
0.00581395
0.00581395
0.00581395
0.00581395
0.00581395
0.00581395
0.00581395
0.00581395
0.00581395
0.00581395
0.00581395
0.00581395
0.00581395
0.00581395
0.00581395
0.00581395
0.00581395
0.00581395
0.00581395
0.00581395
0.00581395
0.00581395
0.00581395
0.00581395
0.00581395
0.00581395
0.00581395
0.00581395
0.00581395
0.00581395
0.00581395
0.00581395
0.00581395
0.00581395
0.00581395
0.00581395
0.00581395
0.00581395
0.00581395
0.00581395
0.00581395
0.00581395
0.00581395
0.00581395
0.00581395
0.00581395
0.00581395
0.00581395
0.00581395
0.00581395
0.00581395
0.00581395
0.00581395
0.00581395
0.00581395
0.00581395
0.00581395
0.00581395
0.00581395
0.00581395
0.00581395
0.00581395
0.00581395
0.00581395
0.00581395
0.00581395
0.00581395
0.00581395
0.00581395
0.00581395
0.00581395
0.00581395
0.00581395
0.00581395
0.00581395
0.00581395
0.00581395
0.00581395
0.00581395
0.00581395
0.00581395
0.00581395
0.00581395
0.00581395
0.00581395
0.00581395
0.00581395
0.00581395
0.00581395
0.00581395
0.00581395
0.00581395
0.00581395
0.00581395
0.00581395
0.00581395
0.00581395
0.00581395
0.00581395
0.00581395
0.00581395
0.00581395
0.00581395
0.00581395
0.00581395
0.00581395
0.00581395
0.00581395
0.00581395
0.00581395
0.00581395
0.00581395
0.00581395
0.00581395
0.00581395
0.00581395
0.00581395
0.00581395
0.00581395
0.00581395
0.00581395
0.00581395
0.00581395
0.00581395
0.00581395
0.00581395
0.00581395
0.00581395
0.00581395
0.00581395
0.00581395
0.00581395
0.00581395
0.00581395
0.00581395
0.00581395
0.00581395
0.00581395
0.00581395
0.00581395
0.00581395
0.00581395
0.00581395
0.00581395
0.00581395
0.00581395
0.00581395
0.00581395
0.00581395
0.00581395
0.00581395
0.00581395
0.00581395
0.00581395
0.00581395
0.00581395
0.00581395
0.00581395
0.00581395
0.00581395
0.00581395
0.00581395
0.00581395
0.00581395
0.00581395
0.00581395
0.00581395
0.00581395
0.00581395
0.00581395
0.00581395
0.00581395
0.00581395
0.00581395
0.00581395
0.00581395
0.00581395
0.00581395
0.00581395
0.00581395
0.00581395
0.00581395
0.00581395
0.00581395
0.00581395
0.00581395
0.00581395
0.00581395
0.00581395
0.00581395
0.00581395
0.00581395
0.00581395
0.00581395
0.00581395
0.00581395
0.00581395
0.00581395
0.00581395
0.00581395
0.00581395
0.00581395
0.00581395
0.00581395
0.00581395
0.00581395
0.00581395
0.00581395
0.00581395
0.00581395
0.00581395
0.00581395
0.00581395
0.00581395
0.00581395
0.00581395
0.00581395
0.00581395
0.00581395
0.00581395
0.00581395
0.00581395
0.00581395
0.00581395
0.00581395
0.00581395
0.00581395
0.00581395
0.00581395
0.00581395
0.00581395
0.00581395
0.00581395
0.00581395
0.00581395
0.00581395
0.00581395
0.00581395
0.00581395
0.00581395
0.00581395
0.00581395
0.00581395
0.00581395
0.00581395
0.00581395
0.00581395
0.00581395
0.00581395
0.00581395
0.00581395
0.00581395
0.00581395
0.00581395
0.00581395
0.00581395
0.00581395
0.00581395
0.00581395
0.00581395
0.00581395
0.00581395
0.00581395
0.00581395
0.00581395
0.00581395
0.00581395
0.00581395
0.00581395
0.00581395
0.00581395
0.00581395
0.00581395
0.00581395
0.00581395
0.00581395
0.00581395
0.00581395
0.00581395
0.00581395
0.00581395
0.00581395
0.00581395
0.00581395
0.00581395
0.00581395
0.00581395
0.00581395
0.00581395
0.00581395
0.00581395
0.00581395
0.00581395
0.00581395
0.00581395
0.00581395
0.00581395
0.00581395
0.00581395
0.00581395
0.00581395
0.00581395
0.00581395
0.00581395
0.00581395
0.00581395
0.00581395
0.00581395
0.00581395
0.00581395
0.00581395
0.00581395
0.00581395
0.00581395
0.00581395
0.00581395
0.00581395
0.00581395
0.00581395
0.00581395
0.00581395
0.00581395
0.00581395
0.00581395
0.00581395
0.00581395
0.00581395
0.00581395
0.00581395
0.00581395
0.00581395
0.00581395
0.00581395
0.00581395
0.00581395
0.00581395
0.00581395
0.00581395
0.00581395
0.00581395
0.00581395
0.00581395
0.00581395
0.00581395
0.00581395
0.00581395
0.00581395
0.00581395
0.00581395
0.00581395
0.00581395
0.00581395
0.00581395
0.00581395
0.00581395
0.00581395
0.00581395
0.00581395
0.00581395
0.00581395
0.00581395
0.00581395
0.00581395
0.00581395
0.00581395
0.00581395
0.00581395
0.00581395
0.00581395
0.00581395
0.00581395
0.00581395
0.00581395
0.00581395
0.00581395
0.00581395
0.00581395
0.00581395
0.00581395
0.00581395
0.00581395
0.00581395
0.00581395
0.00581395
0.00581395
0.00581395
0.00581395
0.00581395
0.00581395
0.00581395
0.00581395
0.00581395
0.00581395
0.00581395
0.00581395
0.00581395
0.00581395
0.00581395
0.00581395
0.00581395
0.00581395
0.00581395
0.00581395
0.00581395
0.00581395
0.00581395
0.00581395
0.00581395
0.00581395
0.00581395
0.00581395
0.00581395
0.00581395
0.00581395
0.00581395
0.00581395
0.00581395
0.00581395
0.00581395
0.00581395
0.00581395
0.00581395
0.00581395
0.00581395
0.00581395
0.00581395
0.00581395
0.00581395
0.00581395
0.00581395
0.00581395
0.00581395
0.00581395
0.00581395
0.00581395
0.00581395
0.00581395
0.00581395
0.00581395
0.00581395
0.00581395
0.00581395
0.00581395
0.00581395
0.00581395
0.00581395
0.00581395
0.00581395
0.00581395
0.00581395
0.00581395
0.00581395
0.00581395
0.00581395
0.00581395
0.00581395
0.00581395
0.00581395
0.00581395
0.00581395
0.00581395
0.00581395
0.00581395
0.00581395
0.00581395
0.00581395
0.00581395
0.00581395
0.00581395
0.00581395
0.00581395
0.00581395
0.00581395
0.00581395
0.00581395
0.00581395
0.00581395
0.00581395
0.00581395
0.00581395
0.00581395
0.00581395
0.00581395
0.00581395
0.00581395
0.00581395
0.00581395
0.00581395
0.00581395
0.00581395
0.00581395
0.00581395
0.00581395
0.00581395
0.00581395
0.00581395
0.00581395
0.00581395
0.00581395
0.00581395
0.00581395
0.00581395
0.00581395
0.00581395
0.00581395
0.00581395
0.00581395
0.00581395
0.00581395
0.00581395
0.00581395
0.00581395
0.00581395
0.00581395
0.00581395
0.00581395
0.00581395
0.00581395
0.00581395
0.00581395
0.00581395
0.00581395
0.00581395
0.00581395
0.00581395
0.00581395
0.00581395
0.00581395
0.00581395
0.00581395
0.00581395
0.00581395
0.00581395
0.00581395
0.00581395
0.00581395
0.00581395
0.00581395
0.00581395
0.00581395
0.00581395
0.00581395
0.00581395
0.00581395
0.00581395
0.00581395
0.00581395
0.00581395
0.00581395
0.00581395
0.00581395
0.00581395
0.00581395
0.00581395
0.00581395
0.00581395
0.00581395
0.00581395
0.00581395
0.00581395
0.00581395
0.00581395
0.00581395
0.00581395
0.00581395
0.00581395
0.00581395
0.00581395
0.00581395
0.00581395
0.00581395
0.00581395
0.00581395
0.00581395
0.00581395
0.00581395
0.00581395
0.00581395
0.00581395
0.00581395
0.00581395
0.00581395
0.00581395
0.00581395
0.00581395
0.00581395
0.00581395
0.00581395
0.00581395
0.00581395
0.00581395
0.00581395
0.00581395
0.00581395
0.00581395
0.00581395
0.00581395
0.00581395
0.00581395
0.00581395
0.00581395
0.00581395
0.00581395
0.00581395
0.00581395
0.00581395
0.00581395
0.00581395
0.00581395
0.00581395
0.00581395
0.00581395
0.00581395
0.00581395
0.00581395
0.00581395
0.00581395
0.00581395
0.00581395
0.00581395
0.00581395
0.00581395
0.00581395
0.00581395
0.00581395
0.00581395
0.00581395
0.00581395
0.00581395
0.00581395
0.00581395
0.00581395
0.00581395
0.00581395
0.00581395
0.00581395
0.00581395
0.00581395
0.00581395
0.00581395
0.00581395
0.00581395
0.00581395
0.00581395
0.00581395
0.00581395
0.00581395
0.00581395
0.00581395
0.00581395
0.00581395
0.00581395
0.00581395
0.00581395
0.00581395
0.00581395
0.00581395
0.00581395
0.00581395
0.00581395
0.00581395
0.00581395
0.00581395
0.00581395
0.00581395
0.00581395
0.00581395
0.00581395
0.00581395
0.00581395
0.00581395
0.00581395
0.00581395
0.00581395
0.00581395
0.00581395
0.00581395
0.00581395
0.00581395
0.00581395
0.00581395
0.00581395
0.00581395
0.00581395
0.00581395
0.00581395
0.00581395
0.00581395
0.00581395
0.00581395
0.00581395
0.00581395
0.00581395
0.00581395
0.00581395
0.00581395
0.00581395
0.00581395
0.00581395
0.00581395
0.00581395
0.00581395
0.00581395
0.00581395
0.00581395
0.00581395
0.00581395
0.00581395
0.00581395
0.00581395
0.00581395
0.00581395
0.00581395
0.00581395
0.00581395
0.00581395
0.00581395
0.00581395
0.00581395
0.00581395
0.00581395
0.00581395
0.00581395
0.00581395
0.00581395
0.00581395
0.00581395
0.00581395
0.00581395
0.00581395
0.00581395
0.00581395
0.00581395
0.00581395
0.00581395
0.00581395
0.00581395
0.00581395
0.00581395
0.00581395
0.00581395
0.00581395
0.00581395
0.00581395
0.00581395
0.00581395
0.00581395
0.00581395
0.00581395
0.00581395
0.00581395
0.00581395
0.00581395
0.00581395
0.00581395
0.00581395
0.00581395
0.00581395
0.00581395
0.00581395
0.00581395
0.00581395
0.00581395
0.00581395
0.00581395
0.00581395
0.00581395
0.00581395
0.00581395
0.00581395
0.00581395
0.00581395
0.00581395
0.00581395
0.00581395
0.00581395
0.00581395
0.00581395
0.00581395
0.00581395
0.00581395
0.00581395
0.00581395
0.00581395
0.00581395
0.00581395
0.00581395
0.00581395
0.00581395
0.00581395
0.00581395
0.00581395
0.00581395
0.00581395
0.00581395
0.00581395
0.00581395
0.00581395
0.00581395
0.00581395
0.00581395
0.00581395
0.00581395
0.00581395
0.00581395
0.00581395
0.00581395
0.00581395
0.00581395
0.00581395
0.00581395
0.00581395
0.00581395
0.00581395
0.00581395
0.00581395
0.00581395
0.00581395
0.00581395
0.00581395
0.00581395
0.00581395
0.00581395
0.00581395
0.00581395
0.00581395
0.00581395
0.00581395
0.00581395
0.00581395
0.00581395
0.00581395
0.00581395
0.00581395
0.00581395
0.00581395
0.00581395
0.00581395
0.00581395
0.00581395
0.00581395
0.00581395
0.00581395
0.00581395
0.00581395
0.00581395
0.00581395
0.00581395
0.00581395
0.00581395
0.00581395
0.00581395
0.00581395
0.00581395
0.00581395
0.00581395
0.00581395
0.00581395
0.00581395
0.00581395
0.00581395
0.00581395
0.00581395
0.00581395
0.00581395
0.00581395
0.00581395
0.00581395
0.00581395
0.00581395
0.00581395
0.00581395
0.00581395
0.00581395
0.00581395
0.00581395
0.00581395
0.00581395
0.00581395
0.00581395
0.00581395
0.00581395
0.00581395
0.00581395
0.00581395
0.00581395
0.00581395
0.00581395
0.00581395
0.00581395
0.00581395
0.00581395
0.00581395
0.00581395
0.00581395
0.00581395
0.00581395
0.00581395
0.00581395
0.00581395
0.00581395
0.00581395
0.00581395
0.00581395
0.00581395
0.00581395
0.00581395
0.00581395
0.00581395
0.00581395
0.00581395
0.00581395
0.00581395
0.00581395
0.00581395
0.00581395
0.00581395
0.00581395
0.00581395
0.00581395
0.00581395
0.00581395
0.00581395
0.00581395
0.00581395
0.00581395
0.00581395
0.00581395
0.00581395
0.00581395
0.00581395
0.00581395
0.00581395
0.00581395
0.00581395
0.00581395
0.00581395
0.00581395
0.00581395
0.00581395
0.00581395
0.00581395
0.00581395
0.00581395
0.00581395
0.00581395
0.00581395
0.00581395
0.00581395
0.00581395
0.00581395
0.00581395
0.00581395
0.00581395
0.00581395
0.00581395
0.00581395
0.00581395
0.00581395
0.00581395
0.00581395
0.00581395
0.00581395
0.00581395
0.00581395
0.00581395
0.00581395
0.00581395
0.00581395
0.00581395
0.00581395
0.00581395
0.00581395
0.00581395
0.00581395
0.00581395
0.00581395
0.00581395
0.00581395
0.00581395
0.00581395
0.00581395
0.00581395
0.00581395
0.00581395
0.00581395
0.00581395
0.00581395
0.00581395
0.00581395
0.00581395
0.00581395
0.00581395
0.00581395
0.00581395
0.00581395
0.00581395
0.00581395
0.00581395
0.00581395
0.00581395
0.00581395
0.00581395
0.00581395
0.00581395
0.00581395
0.00581395
0.00581395
0.00581395
0.00581395
0.00581395
0.00581395
0.00581395
0.00581395
0.00581395
0.00581395
0.00581395
0.00581395
0.00581395
0.00581395
0.00581395
0.00581395
0.00581395
0.00581395
0.00581395
0.00581395
0.00581395
0.00581395
0.00581395
0.00581395
0.00581395
0.00581395
0.00581395
0.00581395
0.00581395
0.00581395
0.00581395
0.00581395
0.00581395
0.00581395
0.00581395
0.00581395
0.00581395
0.00581395
0.00581395
0.00581395
0.00581395
0.00581395
0.00581395
0.00581395
0.00581395
0.00581395
0.00581395
0.00581395
0.00581395
0.00581395
0.00581395
0.00581395
0.00581395
0.00581395
0.00581395
0.00581395
0.00581395
0.00581395
0.00581395
0.00581395
0.00581395
0.00581395
0.00581395
0.00581395
0.00581395
0.00581395
0.00581395
0.00581395
0.00581395
0.00581395
0.00581395
0.00581395
0.00581395
0.00581395
0.00581395
0.00581395
0.00581395
0.00581395
0.00581395
0.00581395
0.00581395
0.00581395
0.00581395
0.00581395
0.00581395
0.00581395
0.00581395
0.00581395
0.00581395
0.00581395
0.00581395
0.00581395
0.00581395
0.00581395
0.00581395
0.00581395
0.00581395
0.00581395
0.00581395
0.00581395
0.00581395
0.00581395
0.00581395
0.00581395
0.00581395
0.00581395
0.00581395
0.00581395
0.00581395
0.00581395
0.00581395
0.00581395
0.00581395
0.00581395
0.00581395
0.00581395
0.00581395
0.00581395
0.00581395
0.00581395
0.00581395
0.00581395
0.00581395
0.00581395
0.00581395
0.00581395
0.00581395
0.00581395
0.00581395
0.00581395
0.00581395
0.00581395
0.00581395
0.00581395
0.00581395
0.00581395
0.00581395
0.00581395
0.00581395
0.00581395
0.00581395
0.00581395
0.00581395
0.00581395
0.00581395
0.00581395
0.00581395
0.00581395
0.00581395
0.00581395
0.00581395
0.00581395
0.00581395
0.00581395
0.00581395
0.00581395
0.00581395
0.00581395
0.00581395
0.00581395
0.00581395
0.00581395
0.00581395
0.00581395
0.00581395
0.00581395
0.00581395
0.00581395
0.00581395
0.00581395
0.00581395
0.00581395
0.00581395
0.00581395
0.00581395
0.00581395
0.00581395
0.00581395
0.00581395
0.00581395
0.00581395
0.00581395
0.00581395
0.00581395
0.00581395
0.00581395
0.00581395
0.00581395
0.00581395
0.00581395
0.00581395
0.00581395
0.00581395
0.00581395
0.00581395
0.00581395
0.00581395
0.00581395
0.00581395
0.00581395
0.00581395
0.00581395
0.00581395
0.00581395
0.00581395
0.00581395
0.00581395
0.00581395
0.00581395
0.00581395
0.00581395
0.00581395
0.00581395
0.00581395
0.00581395
0.00581395
0.00581395
0.00581395
0.00581395
0.00581395
0.00581395
0.00581395
0.00581395
0.00581395
0.00581395
0.00581395
0.00581395
0.00581395
0.00581395
0.00581395
0.00581395
0.00581395
0.00581395
0.00581395
0.00581395
0.00581395
0.00581395
0.00581395
0.00581395
0.00581395
0.00581395
0.00581395
0.00581395
0.00581395
0.00581395
0.00581395
0.00581395
0.00581395
0.00581395
0.00581395
0.00581395
0.00581395
0.00581395
0.00581395
0.00581395
0.00581395
0.00581395
0.00581395
0.00581395
0.00581395
0.00581395
0.00581395
0.00581395
0.00581395
0.00581395
0.00581395
0.00581395
0.00581395
0.00581395
0.00581395
0.00581395
0.00581395
0.00581395
0.00581395
0.00581395
0.00581395
0.00581395
0.00581395
0.00581395
0.00581395
0.00581395
0.00581395
0.00581395
0.00581395
0.00581395
0.00581395
0.00581395
0.00581395
0.00581395
0.00581395
0.00581395
0.00581395
0.00581395
0.00581395
0.00581395
0.00581395
0.00581395
0.00581395
0.00581395
0.00581395
0.00581395
0.00581395
0.00581395
0.00581395
0.00581395
0.00581395
0.00581395
0.00581395
0.00581395
0.00581395
0.00581395
0.00581395
0.00581395
0.00581395
0.00581395
0.00581395
0.00581395
0.00581395
0.00581395
0.00581395
0.00581395
0.00581395
0.00581395
0.00581395
0.00581395
0.00581395
0.00581395
0.00581395
0.00581395
0.00581395
0.00581395
0.00581395
0.00581395
0.00581395
0.00581395
0.00581395
0.00581395
0.00581395
0.00581395
0.00581395
0.00581395
0.00581395
0.00581395
0.00581395
0.00581395
0.00581395
0.00581395
0.00581395
0.00581395
0.00581395
0.00581395
0.00581395
0.00581395
0.00581395
0.00581395
0.00581395
0.00581395
0.00581395
0.00581395
0.00581395
0.00581395
0.00581395
0.00581395
0.00581395
0.00581395
0.00581395
0.00581395
0.00581395
0.00581395
0.00581395
0.00581395
0.00581395
0.00581395
0.00581395
0.00581395
0.00581395
0.00581395
0.00581395
0.00581395
0.00581395
0.00581395
0.00581395
0.00581395
0.00581395
0.00581395
0.00581395
0.00581395
0.00581395
0.00581395
0.00581395
0.00581395
0.00581395
0.00581395
0.00581395
0.00581395
0.00581395
0.00581395
0.00581395
0.00581395
0.00581395
0.00581395
0.00581395
0.00581395
0.00581395
0.00581395
0.00581395
0.00581395
0.00581395
0.00581395
0.00581395
0.00581395
0.00581395
0.00581395
0.00581395
0.00581395
0.00581395
0.00581395
0.00581395
0.00581395
0.00581395
0.00581395
0.00581395
0.00581395
0.00581395
0.00581395
0.00581395
0.00581395
0.00581395
0.00581395
0.00581395
0.00581395
0.00581395
0.00581395
0.00581395
0.00581395
0.00581395
0.00581395
0.00581395
0.00581395
0.00581395
0.00581395
0.00581395
0.00581395
0.00581395
0.00581395
0.00581395
0.00581395
0.00581395
0.00581395
0.00581395
0.00581395
0.00581395
0.00581395
0.00581395
0.00581395
0.00581395
0.00581395
0.00581395
0.00581395
0.00581395
0.00581395
0.00581395
0.00581395
0.00581395
0.00581395
0.00581395
0.00581395
0.00581395
0.00581395
0.00581395
0.00581395
0.00581395
0.00581395
0.00581395
0.00581395
0.00581395
0.00581395
0.00581395
0.00581395
0.00581395
0.00581395
0.00581395
0.00581395
0.00581395
0.00581395
0.00581395
0.00581395
0.00581395
0.00581395
0.00581395
0.00581395
0.00581395
0.00581395
0.00581395
0.00581395
0.00581395
0.00581395
0.00581395
0.00581395
0.00581395
0.00581395
0.00581395
0.00581395
0.00581395
0.00581395
0.00581395
0.00581395
0.00581395
0.00581395
0.00581395
0.00581395
0.00581395
0.00581395
0.00581395
0.00581395
0.00581395
0.00581395
0.00581395
0.00581395
0.00581395
0.00581395
0.00581395
0.00581395
0.00581395
0.00581395
0.00581395
0.00581395
0.00581395
0.00581395
0.00581395
0.00581395
0.00581395
0.00581395
0.00581395
0.00581395
0.00581395
0.00581395
0.00581395
0.00581395
0.00581395
0.00581395
0.00581395
0.00581395
0.00581395
0.00581395
0.00581395
0.00581395
0.00581395
0.00581395
0.00581395
0.00581395
0.00581395
0.00581395
0.00581395
0.00581395
0.00581395
0.00581395
0.00581395
0.00581395
0.00581395
0.00581395
0.00581395
0.00581395
0.00581395
0.00581395
0.00581395
0.00581395
0.00581395
0.00581395
0.00581395
0.00581395
0.00581395
0.00581395
0.00581395
0.00581395
0.00581395
0.00581395
0.00581395
0.00581395
0.00581395
0.00581395
0.00581395
0.00581395
0.00581395
0.00581395
0.00581395
0.00581395
0.00581395
0.00581395
0.00581395
0.00581395
0.00581395
0.00581395
0.00581395
0.00581395
0.00581395
0.00581395
0.00581395
0.00581395
0.00581395
0.00581395
0.00581395
0.00581395
0.00581395
0.00581395
0.00581395
0.00581395
0.00581395
0.00581395
0.00581395
0.00581395
0.00581395
0.00581395
0.00581395
0.00581395
0.00581395
0.00581395
0.00581395
0.00581395
0.00581395
0.00581395
0.00581395
0.00581395
0.00581395
0.00581395
0.00581395
0.00581395
0.00581395
0.00581395
0.00581395
0.00581395
0.00581395
0.00581395
0.00581395
0.00581395
0.00581395
0.00581395
0.00581395
0.00581395
0.00581395
0.00581395
0.00581395
0.00581395
0.00581395
0.00581395
0.00581395
0.00581395
0.00581395
0.00581395
0.00581395
0.00581395
0.00581395
0.00581395
0.00581395
0.00581395
0.00581395
0.00581395
0.00581395
0.00581395
0.00581395
0.00581395
0.00581395
0.00581395
0.00581395
0.00581395
0.00581395
0.00581395
0.00581395
0.00581395
0.00581395
0.00581395
0.00581395
0.00581395
0.00581395
0.00581395
0.00581395
0.00581395
0.00581395
0.00581395
0.00581395
0.00581395
0.00581395
0.00581395
0.00581395
0.00581395
0.00581395
0.00581395
0.00581395
0.00581395
0.00581395
0.00581395
0.00581395
0.00581395
0.00581395
0.00581395
0.00581395
0.00581395
0.00581395
0.00581395
0.00581395
0.00581395
0.00581395
0.00581395
0.00581395
0.00581395
0.00581395
0.00581395
0.00581395
0.00581395
0.00581395
0.00581395
0.00581395
0.00581395
0.00581395
0.00581395
0.00581395
0.00581395
0.00581395
0.00581395
0.00581395
0.00581395
0.00581395
0.00581395
0.00581395
0.00581395
0.00581395
0.00581395
0.00581395
0.00581395
0.00581395
0.00581395
0.00581395
0.00581395
0.00581395
0.00581395
0.00581395
0.00581395
0.00581395
0.00581395
0.00581395
0.00581395
0.00581395
0.00581395
0.00581395
0.00581395
0.00581395
0.00581395
0.00581395
0.00581395
0.00581395
0.00581395
0.00581395
0.00581395
0.00581395
0.00581395
0.00581395
0.00581395
0.00581395
0.00581395
0.00581395
0.00581395
0.00581395
0.00581395
0.00581395
0.00581395
0.00581395
0.00581395
0.00581395
0.00581395
0.00581395
0.00581395
0.00581395
0.00581395
0.00581395
0.00581395
0.00581395
0.00581395
0.00581395
0.00581395
0.00581395
0.00581395
0.00581395
0.00581395
0.00581395
0.00581395
0.00581395
0.00581395
0.00581395
0.00581395
0.00581395
0.00581395
0.00581395
0.00581395
0.00581395
0.00581395
0.00581395
0.00581395
0.00581395
0.00581395
0.00581395
0.00581395
0.00581395
0.00581395
0.00581395
0.00581395
0.00581395
0.00581395
0.00581395
0.00581395
0.00581395
0.00581395
0.00581395
0.00581395
0.00581395
0.00581395
0.00581395
0.00581395
0.00581395
0.00581395
0.00581395
0.00581395
0.00581395
0.00581395
0.00581395
0.00581395
0.00581395
0.00581395
0.00581395
0.00581395
0.00581395
0.00581395
0.00581395
0.00581395
0.00581395
0.00581395
0.00581395
0.00581395
0.00581395
0.00581395
0.00581395
0.00581395
0.00581395
0.00581395
0.00581395
0.00581395
0.00581395
0.00581395
0.00581395
0.00581395
0.00581395
0.00581395
0.00581395
0.00581395
0.00581395
0.00581395
0.00581395
0.00581395
0.00581395
0.00581395
0.00581395
0.00581395
0.00581395
0.00581395
0.00581395
0.00581395
0.00581395
0.00581395
0.00581395
0.00581395
0.00581395
0.00581395
0.00581395
0.00581395
0.00581395
0.00581395
0.00581395
0.00581395
0.00581395
0.00581395
0.00581395
0.00581395
0.00581395
0.00581395
0.00581395
0.00581395
0.00581395
0.00581395
0.00581395
0.00581395
0.00581395
0.00581395
0.00581395
0.00581395
0.00581395
0.00581395
0.00581395
0.00581395
0.00581395
0.00581395
0.00581395
0.00581395
0.00581395
0.00581395
0.00581395
0.00581395
0.00581395
0.00581395
0.00581395
0.00581395
0.00581395
0.00581395
0.00581395
0.00581395
0.00581395
0.00581395
0.00581395
0.00581395
0.00581395
0.00581395
0.00581395
0.00581395
0.00581395
0.00581395
0.00581395
0.00581395
0.00581395
0.00581395
0.00581395
0.00581395
0.00581395
0.00581395
0.00581395
0.00581395
0.00581395
0.00581395
0.00581395
0.00581395
0.00581395
0.00581395
0.00581395
0.00581395
0.00581395
0.00581395
0.00581395
0.00581395
0.00581395
0.00581395
0.00581395
0.00581395
0.00581395
0.00581395
0.00581395
0.00581395
0.00581395
0.00581395
0.00581395
0.00581395
0.00581395
0.00581395
0.00581395
0.00581395
0.00581395
0.00581395
0.00581395
0.00581395
0.00581395
0.00581395
0.00581395
0.00581395
0.00581395
0.00581395
0.00581395
0.00581395
0.00581395
0.00581395
0.00581395
0.00581395
0.00581395
0.00581395
0.00581395
0.00581395
0.00581395
0.00581395
0.00581395
0.00581395
0.00581395
0.00581395
0.00581395
0.00581395
0.00581395
0.00581395
0.00581395
0.00581395
0.00581395
0.00581395
0.00581395
0.00581395
0.00581395
0.00581395
0.00581395
0.00581395
0.00581395
0.00581395
0.00581395
0.00581395
0.00581395
0.00581395
0.00581395
0.00581395
0.00581395
0.00581395
0.00581395
0.00581395
0.00581395
0.00581395
0.00581395
0.00581395
0.00581395
0.00581395
0.00581395
0.00581395
0.00581395
0.00581395
0.00581395
0.00581395
0.00581395
0.00581395
0.00581395
0.00581395
0.00581395
0.00581395
0.00581395
0.00581395
0.00581395
0.00581395
0.00581395
0.00581395
0.00581395
0.00581395
0.00581395
0.00581395
0.00581395
0.00581395
0.00581395
0.00581395
0.00581395
0.00581395
0.00581395
0.00581395
0.00581395
0.00581395
0.00581395
0.00581395
0.00581395
0.00581395
0.00581395
0.00581395
0.00581395
0.00581395
0.00581395
0.00581395
0.00581395
0.00581395
0.00581395
0.00581395
0.00581395
0.00581395
0.00581395
0.00581395
0.00581395
0.00581395
0.00581395
0.00581395
0.00581395
0.00581395
0.00581395
0.00581395
0.00581395
0.00581395
0.00581395
0.00581395
0.00581395
0.00581395
0.00581395
0.00581395
0.00581395
0.00581395
0.00581395
0.00581395
0.00581395
0.00581395
0.00581395
0.00581395
0.00581395
0.00581395
0.00581395
0.00581395
0.00581395
0.00581395
0.00581395
0.00581395
0.00581395
0.00581395
0.00581395
0.00581395
0.00581395
0.00581395
0.00581395
0.00581395
0.00581395
0.00581395
0.00581395
0.00581395
0.00581395
0.00581395
0.00581395
0.00581395
0.00581395
0.00581395
0.00581395
0.00581395
0.00581395
0.00581395
0.00581395
0.00581395
0.00581395
0.00581395
0.00581395
0.00581395
0.00581395
0.00581395
0.00581395
0.00581395
0.00581395
0.00581395
0.00581395
0.00581395
0.00581395
0.00581395
0.00581395
0.00581395
0.00581395
0.00581395
0.00581395
0.00581395
0.00581395
0.00581395
0.00581395
0.00581395
0.00581395
0.00581395
0.00581395
0.00581395
0.00581395
0.00581395
0.00581395
0.00581395
0.00581395
0.00581395
0.00581395
0.00581395
0.00581395
0.00581395
0.00581395
0.00581395
0.00581395
0.00581395
0.00581395
0.00581395
0.00581395
0.00581395
0.00581395
0.00581395
0.00581395
0.00581395
0.00581395
0.00581395
0.00581395
0.00581395
0.00581395
0.00581395
0.00581395
0.00581395
0.00581395
0.00581395
0.00581395
0.00581395
0.00581395
0.00581395
0.00581395
0.00581395
0.00581395
0.00581395
0.00581395
0.00581395
0.00581395
0.00581395
0.00581395
0.00581395
0.00581395
0.00581395
0.00581395
0.00581395
0.00581395
0.00581395
0.00581395
0.00581395
0.00581395
0.00581395
0.00581395
0.00581395
0.00581395
0.00581395
0.00581395
0.00581395
0.00581395
0.00581395
0.00581395
0.00581395
0.00581395
0.00581395
0.00581395
0.00581395
0.00581395
0.00581395
0.00581395
0.00581395
0.00581395
0.00581395
0.00581395
0.00581395
0.00581395
0.00581395
0.00581395
0.00581395
0.00581395
0.00581395
0.00581395
0.00581395
0.00581395
0.00581395
0.00581395
0.00581395
0.00581395
0.00581395
0.00581395
0.00581395
0.00581395
0.00581395
0.00581395
0.00581395
0.00581395
0.00581395
0.00581395
0.00581395
0.00581395
0.00581395
0.00581395
0.00581395
0.00581395
0.00581395
0.00581395
0.00581395
0.00581395
0.00581395
0.00581395
0.00581395
0.00581395
0.00581395
0.00581395
0.00581395
0.00581395
0.00581395
0.00581395
0.00581395
0.00581395
0.00581395
0.00581395
0.00581395
0.00581395
0.00581395
0.00581395
0.00581395
0.00581395
0.00581395
0.00581395
0.00581395
0.00581395
0.00581395
0.00581395
0.00581395
0.00581395
0.00581395
0.00581395
0.00581395
0.00581395
0.00581395
0.00581395
0.00581395
0.00581395
0.00581395
0.00581395
0.00581395
0.00581395
0.00581395
0.00581395
0.00581395
0.00581395
0.00581395
0.00581395
0.00581395
0.00581395
0.00581395
0.00581395
0.00581395
0.00581395
0.00581395
0.00581395
0.00581395
0.00581395
0.00581395
0.00581395
0.00581395
0.00581395
0.00581395
0.00581395
0.00581395
0.00581395
0.00581395
0.00581395
0.00581395
0.00581395
0.00581395
0.00581395
0.00581395
0.00581395
0.00581395
0.00581395
0.00581395
0.00581395
0.00581395
0.00581395
0.00581395
0.00581395
0.00581395
0.00581395
0.00581395
0.00581395
0.00581395
0.00581395
0.00581395
0.00581395
0.00581395
0.00581395
0.00581395
0.00581395
0.00581395
0.00581395
0.00581395
0.00581395
0.00581395
0.00581395
0.00581395
0.00581395
0.00581395
0.00581395
0.00581395
0.00581395
0.00581395
0.00581395
0.00581395
0.00581395
0.00581395
0.00581395
0.00581395
0.00581395
0.00581395
0.00581395
0.00581395
0.00581395
0.00581395
0.00581395
0.00581395
0.00581395
0.00581395
0.00581395
0.00581395
0.00581395
0.00581395
0.00581395
0.00581395
0.00581395
0.00581395
0.00581395
0.00581395
0.00581395
0.00581395
0.00581395
0.00581395
0.00581395
0.00581395
0.00581395
0.00581395
0.00581395
0.00581395
0.00581395
0.00581395
0.00581395
0.00581395
0.00581395
0.00581395
0.00581395
0.00581395
0.00581395
0.00581395
0.00581395
0.00581395
0.00581395
0.00581395
0.00581395
0.00581395
0.00581395
0.00581395
0.00581395
0.00581395
0.00581395
0.00581395
0.00581395
0.00581395
0.00581395
0.00581395
0.00581395
0.00581395
0.00581395
0.00581395
0.00581395
0.00581395
0.00581395
0.00581395
0.00581395
0.00581395
0.00581395
0.00581395
0.00581395
0.00581395
0.00581395
0.00581395
0.00581395
0.00581395
0.00581395
0.00581395
0.00581395
0.00581395
0.00581395
0.00581395
0.00581395
0.00581395
0.00581395
0.00581395
0.00581395
0.00581395
0.00581395
0.00581395
0.00581395
0.00581395
0.00581395
0.00581395
0.00581395
0.00581395
0.00581395
0.00581395
0.00581395
0.00581395
0.00581395
0.00581395
0.00581395
0.00581395
0.00581395
0.00581395
0.00581395
0.00581395
0.00581395
0.00581395
0.00581395
0.00581395
0.00581395
0.00581395
0.00581395
0.00581395
0.00581395
0.00581395
0.00581395
0.00581395
0.00581395
0.00581395
0.00581395
0.00581395
0.00581395
0.00581395
0.00581395
0.00581395
0.00581395
0.00581395
0.00581395
0.00581395
0.00581395
0.00581395
0.00581395
0.00581395
0.00581395
0.00581395
0.00581395
0.00581395
0.00581395
0.00581395
0.00581395
0.00581395
0.00581395
0.00581395
0.00581395
0.00581395
0.00581395
0.00581395
0.00581395
0.00581395
0.00581395
0.00581395
0.00581395
0.00581395
0.00581395
0.00581395
0.00581395
0.00581395
0.00581395
0.00581395
0.00581395
0.00581395
0.00581395
0.00581395
0.00581395
0.00581395
0.00581395
0.00581395
0.00581395
0.00581395
0.00581395
0.00581395
0.00581395
0.00581395
0.00581395
0.00581395
0.00581395
0.00581395
0.00581395
0.00581395
0.00581395
0.00581395
0.00581395
0.00581395
0.00581395
0.00581395
0.00581395
0.00581395
0.00581395
0.00581395
0.00581395
0.00581395
0.00581395
0.00581395
0.00581395
0.00581395
0.00581395
0.00581395
0.00581395
0.00581395
0.00581395
0.00581395
0.00581395
0.00581395
0.00581395
0.00581395
0.00581395
0.00581395
0.00581395
0.00581395
0.00581395
0.00581395
0.00581395
0.00581395
0.00581395
0.00581395
0.00581395
0.00581395
0.00581395
0.00581395
0.00581395
0.00581395
0.00581395
0.00581395
0.00581395
0.00581395
0.00581395
0.00581395
0.00581395
0.00581395
0.00581395
0.00581395
0.00581395
0.00581395
0.00581395
0.00581395
0.00581395
0.00581395
0.00581395
0.00581395
0.00581395
0.00581395
0.00581395
0.00581395
0.00581395
0.00581395
0.00581395
0.00581395
0.00581395
0.00581395
0.00581395
0.00581395
0.00581395
0.00581395
0.00581395
0.00581395
0.00581395
0.00581395
0.00581395
0.00581395
0.00581395
0.00581395
0.00581395
0.00581395
0.00581395
0.00581395
0.00581395
0.00581395
0.00581395
0.00581395
0.00581395
0.00581395
0.00581395
0.00581395
0.00581395
0.00581395
0.00581395
0.00581395
0.00581395
0.00581395
0.00581395
0.00581395
0.00581395
0.00581395
0.00581395
0.00581395
0.00581395
0.00581395
0.00581395
0.00581395
0.00581395
0.00581395
0.00581395
0.00581395
0.00581395
0.00581395
0.00581395
0.00581395
0.00581395
0.00581395
0.00581395
0.00581395
0.00581395
0.00581395
0.00581395
0.00581395
0.00581395
0.00581395
0.00581395
0.00581395
0.00581395
0.00581395
0.00581395
0.00581395
0.00581395
0.00581395
0.00581395
0.00581395
0.00581395
0.00581395
0.00581395
0.00581395
0.00581395
0.00581395
0.00581395
0.00581395
0.00581395
0.00581395
0.00581395
0.00581395
0.00581395
0.00581395
0.00581395
0.00581395
0.00581395
0.00581395
0.00581395
0.00581395
0.00581395
0.00581395
0.00581395
0.00581395
0.00581395
0.00581395
0.00581395
0.00581395
0.00581395
0.00581395
0.00581395
0.00581395
0.00581395
0.00581395
0.00581395
0.00581395
0.00581395
0.00581395
0.00581395
0.00581395
0.00581395
0.00581395
0.00581395
0.00581395
0.00581395
0.00581395
0.00581395
0.00581395
0.00581395
0.00581395
0.00581395
0.00581395
0.00581395
0.00581395
0.00581395
0.00581395
0.00581395
0.00581395
0.00581395
0.00581395
0.00581395
0.00581395
0.00581395
0.00581395
0.00581395
0.00581395
0.00581395
0.00581395
0.00581395
0.00581395
0.00581395
0.00581395
0.00581395
0.00581395
0.00581395
0.00581395
0.00581395
0.00581395
0.00581395
0.00581395
0.00581395
0.00581395
0.00581395
0.00581395
0.00581395
0.00581395
0.00581395
0.00581395
0.00581395
0.00581395
0.00581395
0.00581395
0.00581395
0.00581395
0.00581395
0.00581395
0.00581395
0.00581395
0.00581395
0.00581395
0.00581395
0.00581395
0.00581395
0.00581395
0.00581395
0.00581395
0.00581395
0.00581395
0.00581395
0.00581395
0.00581395
0.00581395
0.00581395
0.00581395
0.00581395
0.00581395
0.00581395
0.00581395
0.00581395
0.00581395
0.00581395
0.00581395
0.00581395
0.00581395
0.00581395
0.00581395
0.00581395
0.00581395
0.00581395
0.00581395
0.00581395
0.00581395
0.00581395
0.00581395
0.00581395
0.00581395
0.00581395
0.00581395
0.00581395
0.00581395
0.00581395
0.00581395
0.00581395
0.00581395
0.00581395
0.00581395
0.00581395
0.00581395
0.00581395
0.00581395
0.00581395
0.00581395
0.00581395
0.00581395
0.00581395
0.00581395
0.00581395
0.00581395
0.00581395
0.00581395
0.00581395
0.00581395
0.00581395
0.00581395
0.00581395
0.00581395
0.00581395
0.00581395
0.00581395
0.00581395
0.00581395
0.00581395
0.00581395
0.00581395
0.00581395
0.00581395
0.00581395
0.00581395
0.00581395
0.00581395
0.00581395
0.00581395
0.00581395
0.00581395
0.00581395
0.00581395
0.00581395
0.00581395
0.00581395
0.00581395
0.00581395
0.00581395
0.00581395
0.00581395
0.00581395
0.00581395
0.00581395
0.00581395
0.00581395
0.00581395
0.00581395
0.00581395
0.00581395
0.00581395
0.00581395
0.00581395
0.00581395
0.00581395
0.00581395
0.00581395
0.00581395
0.00581395
0.00581395
0.00581395
0.00581395
0.00581395
0.00581395
0.00581395
0.00581395
0.00581395
0.00581395
0.00581395
0.00581395
0.00581395
0.00581395
0.00581395
0.00581395
0.00581395
0.00581395
0.00581395
0.00581395
0.00581395
0.00581395
0.00581395
0.00581395
0.00581395
0.00581395
0.00581395
0.00581395
0.00581395
0.00581395
0.00581395
0.00581395
0.00581395
0.00581395
0.00581395
0.00581395
0.00581395
0.00581395
0.00581395
0.00581395
0.00581395
0.00581395
0.00581395
0.00581395
0.00581395
0.00581395
0.00581395
0.00581395
0.00581395
0.00581395
0.00581395
0.00581395
0.00581395
0.00581395
0.00581395
0.00581395
0.00581395
0.00581395
0.00581395
0.00581395
0.00581395
0.00581395
0.00581395
0.00581395
0.00581395
0.00581395
0.00581395
0.00581395
0.00581395
0.00581395
0.00581395
0.00581395
0.00581395
0.00581395
0.00581395
0.00581395
0.00581395
0.00581395
0.00581395
0.00581395
0.00581395
0.00581395
0.00581395
0.00581395
0.00581395
0.00581395
0.00581395
0.00581395
0.00581395
0.00581395
0.00581395
0.00581395
0.00581395
0.00581395
0.00581395
0.00581395
0.00581395
0.00581395
0.00581395
0.00581395
0.00581395
0.00581395
0.00581395
0.00581395
0.00581395
0.00581395
0.00581395
0.00581395
0.00581395
0.00581395
0.00581395
0.00581395
0.00581395
0.00581395
0.00581395
0.00581395
0.00581395
0.00581395
0.00581395
0.00581395
0.00581395
0.00581395
0.00581395
0.00581395
0.00581395
0.00581395
0.00581395
0.00581395
0.00581395
0.00581395
0.00581395
0.00581395
0.00581395
0.00581395
0.00581395
0.00581395
0.00581395
0.00581395
0.00581395
0.00581395
0.00581395
0.00581395
0.00581395
0.00581395
0.00581395
0.00581395
0.00581395
0.00581395
0.00581395
0.00581395
0.00581395
0.00581395
0.00581395
0.00581395
0.00581395
0.00581395
0.00581395
0.00581395
0.00581395
0.00581395
0.00581395
0.00581395
0.00581395
0.00581395
0.00581395
0.00581395
0.00581395
0.00581395
0.00581395
0.00581395
0.00581395
0.00581395
0.00581395
0.00581395
0.00581395
0.00581395
0.00581395
0.00581395
0.00581395
0.00581395
0.00581395
0.00581395
0.00581395
0.00581395
0.00581395
0.00581395
0.00581395
0.00581395
0.00581395
0.00581395
0.00581395
0.00581395
0.00581395
0.00581395
0.00581395
0.00581395
0.00581395
0.00581395
0.00581395
0.00581395
0.00581395
0.00581395
0.00581395
0.00581395
0.00581395
0.00581395
0.00581395
0.00581395
0.00581395
0.00581395
0.00581395
0.00581395
0.00581395
0.00581395
0.00581395
0.00581395
0.00581395
0.00581395
0.00581395
0.00581395
0.00581395
0.00581395
0.00581395
0.00581395
0.00581395
0.00581395
0.00581395
0.00581395
0.00581395
0.00581395
0.00581395
0.00581395
0.00581395
0.00581395
0.00581395
0.00581395
0.00581395
0.00581395
0.00581395
0.00581395
0.00581395
0.00581395
0.00581395
0.00581395
0.00581395
0.00581395
0.00581395
0.00581395
0.00581395
0.00581395
0.00581395
0.00581395
0.00581395
0.00581395
0.00581395
0.00581395
0.00581395
0.00581395
0.00581395
0.00581395
0.00581395
0.00581395
0.00581395
0.00581395
0.00581395
0.00581395
0.00581395
0.00581395
0.00581395
0.00581395
0.00581395
0.00581395
0.00581395
0.00581395
0.00581395
0.00581395
0.00581395
0.00581395
0.00581395
0.00581395
0.00581395
0.00581395
0.00581395
0.00581395
0.00581395
0.00581395
0.00581395
0.00581395
0.00581395
0.00581395
0.00581395
0.00581395
0.00581395
0.00581395
0.00581395
0.00581395
0.00581395
0.00581395
0.00581395
0.00581395
0.00581395
0.00581395
0.00581395
0.00581395
0.00581395
0.00581395
0.00581395
0.00581395
0.00581395
0.00581395
0.00581395
0.00581395
0.00581395
0.00581395
0.00581395
0.00581395
0.00581395
0.00581395
0.00581395
0.00581395
0.00581395
0.00581395
0.00581395
0.00581395
0.00581395
0.00581395
0.00581395
0.00581395
0.00581395
0.00581395
0.00581395
0.00581395
0.00581395
0.00581395
0.00581395
0.00581395
0.00581395
0.00581395
0.00581395
0.00581395
0.00581395
0.00581395
0.00581395
0.00581395
0.00581395
0.00581395
0.00581395
0.00581395
0.00581395
0.00581395
0.00581395
0.00581395
0.00581395
0.00581395
0.00581395
0.00581395
0.00581395
0.00581395
0.00581395
0.00581395
0.00581395
0.00581395
0.00581395
0.00581395
0.00581395
0.00581395
0.00581395
0.00581395
0.00581395
0.00581395
0.00581395
0.00581395
0.00581395
0.00581395
0.00581395
0.00581395
0.00581395
0.00581395
0.00581395
0.00581395
0.00581395
0.00581395
0.00581395
0.00581395
0.00581395
0.00581395
0.00581395
0.00581395
0.00581395
0.00581395
0.00581395
0.00581395
0.00581395
0.00581395
0.00581395
0.00581395
0.00581395
0.00581395
0.00581395
0.00581395
0.00581395
0.00581395
0.00581395
0.00581395
0.00581395
0.00581395
0.00581395
0.00581395
0.00581395
0.00581395
0.00581395
0.00581395
0.00581395
0.00581395
0.00581395
0.00581395
0.00581395
0.00581395
0.00581395
0.00581395
0.00581395
0.00581395
0.00581395
0.00581395
0.00581395
0.00581395
0.00581395
0.00581395
0.00581395
0.00581395
0.00581395
0.00581395
0.00581395
0.00581395
0.00581395
0.00581395
0.00581395
0.00581395
0.00581395
0.00581395
0.00581395
0.00581395
0.00581395
0.00581395
0.00581395
0.00581395
0.00581395
0.00581395
0.00581395
0.00581395
0.00581395
0.00581395
0.00581395
0.00581395
0.00581395
0.00581395
0.00581395
0.00581395
0.00581395
0.00581395
0.00581395
0.00581395
0.00581395
0.00581395
0.00581395
0.00581395
0.00581395
0.00581395
0.00581395
0.00581395
0.00581395
0.00581395
0.00581395
0.00581395
0.00581395
0.00581395
0.00581395
0.00581395
0.00581395
0.00581395
0.00581395
0.00581395
0.00581395
0.00581395
0.00581395
0.00581395
0.00581395
0.00581395
0.00581395
0.00581395
0.00581395
0.00581395
0.00581395
0.00581395
0.00581395
0.00581395
0.00581395
0.00581395
0.00581395
0.00581395
0.00581395
0.00581395
0.00581395
0.00581395
0.00581395
0.00581395
0.00581395
0.00581395
0.00581395
0.00581395
0.00581395
0.00581395
0.00581395
0.00581395
0.00581395
0.00581395
0.00581395
0.00581395
0.00581395
0.00581395
0.00581395
0.00581395
0.00581395
0.00581395
0.00581395
0.00581395
0.00581395
0.00581395
0.00581395
0.00581395
0.00581395
0.00581395
0.00581395
0.00581395
0.00581395
0.00581395
0.00581395
0.00581395
0.00581395
0.00581395
0.00581395
0.00581395
0.00581395
0.00581395
0.00581395
0.00581395
0.00581395
0.00581395
0.00581395
0.00581395
0.00581395
0.00581395
0.00581395
0.00581395
0.00581395
0.00581395
0.00581395
0.00581395
0.00581395
0.00581395
0.00581395
0.00581395
0.00581395
0.00581395
0.00581395
0.00581395
0.00581395
0.00581395
0.00581395
0.00581395
0.00581395
0.00581395
0.00581395
0.00581395
0.00581395
0.00581395
0.00581395
0.00581395
0.00581395
0.00581395
0.00581395
0.00581395
0.00581395
0.00581395
0.00581395
0.00581395
0.00581395
0.00581395
0.00581395
0.00581395
0.00581395
0.00581395
0.00581395
0.00581395
0.00581395
0.00581395
0.00581395
0.00581395
0.00581395
0.00581395
0.00581395
0.00581395
0.00581395
0.00581395
0.00581395
0.00581395
0.00581395
0.00581395
0.00581395
0.00581395
0.00581395
0.00581395
0.00581395
0.00581395
0.00581395
0.00581395
0.00581395
0.00581395
0.00581395
0.00581395
0.00581395
0.00581395
0.00581395
0.00581395
0.00581395
0.00581395
0.00581395
0.00581395
0.00581395
0.00581395
0.00581395
0.00581395
0.00581395
0.00581395
0.00581395
0.00581395
0.00581395
0.00581395
0.00581395
0.00581395
0.00581395
0.00581395
0.00581395
0.00581395
0.00581395
0.00581395
0.00581395
0.00581395
0.00581395
0.00581395
0.00581395
0.00581395
0.00581395
0.00581395
0.00581395
0.00581395
0.00581395
0.00581395
0.00581395
0.00581395
0.00581395
0.00581395
0.00581395
0.00581395
0.00581395
0.00581395
0.00581395
0.00581395
0.00581395
0.00581395
0.00581395
0.00581395
0.00581395
0.00581395
0.00581395
0.00581395
0.00581395
0.00581395
0.00581395
0.00581395
0.00581395
0.00581395
0.00581395
0.00581395
0.00581395
0.00581395
0.00581395
0.00581395
0.00581395
0.00581395
0.00581395
0.00581395
0.00581395
0.00581395
0.00581395
0.00581395
0.00581395
0.00581395
0.00581395
0.00581395
0.00581395
0.00581395
0.00581395
0.00581395
0.00581395
0.00581395
0.00581395
0.00581395
0.00581395
0.00581395
0.00581395
0.00581395
0.00581395
0.00581395
0.00581395
0.00581395
0.00581395
0.00581395
0.00581395
0.00581395
0.00581395
0.00581395
0.00581395
0.00581395
0.00581395
0.00581395
0.00581395
0.00581395
0.00581395
0.00581395
0.00581395
0.00581395
0.00581395
0.00581395
0.00581395
0.00581395
0.00581395
0.00581395
0.00581395
0.00581395
0.00581395
0.00581395
0.00581395
0.00581395
0.00581395
0.00581395
0.00581395
0.00581395
0.00581395
0.00581395
0.00581395
0.00581395
0.00581395
0.00581395
0.00581395
0.00581395
0.00581395
0.00581395
0.00581395
0.00581395
0.00581395
0.00581395
0.00581395
0.00581395
0.00581395
0.00581395
0.00581395
0.00581395
0.00581395
0.00581395
0.00581395
0.00581395
0.00581395
0.00581395
0.00581395
0.00581395
0.00581395
0.00581395
0.00581395
0.00581395
0.00581395
0.00581395
0.00581395
0.00581395
0.00581395
0.00581395
0.00581395
0.00581395
0.00581395
0.00581395
0.00581395
0.00581395
0.00581395
0.00581395
0.00581395
0.00581395
0.00581395
0.00581395
0.00581395
0.00581395
0.00581395
0.00581395
0.00581395
0.00581395
0.00581395
0.00581395
0.00581395
0.00581395
0.00581395
0.00581395
0.00581395
0.00581395
0.00581395
0.00581395
0.00581395
0.00581395
0.00581395
0.00581395
0.00581395
0.00581395
0.00581395
0.00581395
0.00581395
0.00581395
0.00581395
0.00581395
0.00581395
0.00581395
0.00581395
0.00581395
0.00581395
0.00581395
0.00581395
0.00581395
0.00581395
0.00581395
0.00581395
0.00581395
0.00581395
0.00581395
0.00581395
0.00581395
0.00581395
0.00581395
0.00581395
0.00581395
0.00581395
0.00581395
0.00581395
0.00581395
0.00581395
0.00581395
0.00581395
0.00581395
0.00581395
0.00581395
0.00581395
0.00581395
0.00581395
0.00581395
0.00581395
0.00581395
0.00581395
0.00581395
0.00581395
0.00581395
0.00581395
0.00581395
0.00581395
0.00581395
0.00581395
0.00581395
0.00581395
0.00581395
0.00581395
0.00581395
0.00581395
0.00581395
0.00581395
0.00581395
0.00581395
0.00581395
0.00581395
0.00581395
0.00581395
0.00581395
0.00581395
0.00581395
0.00581395
0.00581395
0.00581395
0.00581395
0.00581395
0.00581395
0.00581395
0.00581395
0.00581395
0.00581395
0.00581395
0.00581395
0.00581395
0.00581395
0.00581395
0.00581395
0.00581395
0.00581395
0.00581395
0.00581395
0.00581395
0.00581395
0.00581395
0.00581395
0.00581395
0.00581395
0.00581395
0.00581395
0.00581395
0.00581395
0.00581395
0.00581395
0.00581395
0.00581395
0.00581395
0.00581395
0.00581395
0.00581395
0.00581395
0.00581395
0.00581395
0.00581395
0.00581395
0.00581395
0.00581395
0.00581395
0.00581395
0.00581395
0.00581395
0.00581395
0.00581395
0.00581395
0.00581395
0.00581395
0.00581395
0.00581395
0.00581395
0.00581395
0.00581395
0.00581395
0.00581395
0.00581395
0.00581395
0.00581395
0.00581395
0.00581395
0.00581395
0.00581395
0.00581395
0.00581395
0.00581395
0.00581395
0.00581395
0.00581395
0.00581395
0.00581395
0.00581395
0.00581395
0.00581395
0.00581395
0.00581395
0.00581395
0.00581395
0.00581395
0.00581395
0.00581395
0.00581395
0.00581395
0.00581395
0.00581395
0.00581395
0.00581395
0.00581395
0.00581395
0.00581395
0.00581395
0.00581395
0.00581395
0.00581395
0.00581395
0.00581395
0.00581395
0.00581395
0.00581395
0.00581395
0.00581395
0.00581395
0.00581395
0.00581395
0.00581395
0.00581395
0.00581395
0.00581395
0.00581395
0.00581395
0.00581395
0.00581395
0.00581395
0.00581395
0.00581395
0.00581395
0.00581395
0.00581395
0.00581395
0.00581395
0.00581395
0.00581395
0.00581395
0.00581395
0.00581395
0.00581395
0.00581395
0.00581395
0.00581395
0.00581395
0.00581395
0.00581395
0.00581395
0.00581395
0.00581395
0.00581395
0.00581395
0.00581395
0.00581395
0.00581395
0.00581395
0.00581395
0.00581395
0.00581395
0.00581395
0.00581395
0.00581395
0.00581395
0.00581395
0.00581395
0.00581395
0.00581395
0.00581395
0.00581395
0.00581395
0.00581395
0.00581395
0.00581395
0.00581395
0.00581395
0.00581395
0.00581395
0.00581395
0.00581395
0.00581395
0.00581395
0.00581395
0.00581395
0.00581395
0.00581395
0.00581395
0.00581395
0.00581395
0.00581395
0.00581395
0.00581395
0.00581395
0.00581395
0.00581395
0.00581395
0.00581395
0.00581395
0.00581395
0.00581395
0.00581395
0.00581395
0.00581395
0.00581395
0.00581395
0.00581395
0.00581395
0.00581395
0.00581395
0.00581395
0.00581395
0.00581395
0.00581395
0.00581395
0.00581395
0.00581395
0.00581395
0.00581395
0.00581395
0.00581395
0.00581395
0.00581395
0.00581395
0.00581395
0.00581395
0.00581395
0.00581395
0.00581395
0.00581395
0.00581395
0.00581395
0.00581395
0.00581395
0.00581395
0.00581395
0.00581395
0.00581395
0.00581395
0.00581395
0.00581395
0.00581395
0.00581395
0.00581395
0.00581395
0.00581395
0.00581395
0.00581395
0.00581395
0.00581395
0.00581395
0.00581395
0.00581395
0.00581395
0.00581395
0.00581395
0.00581395
0.00581395
0.00581395
0.00581395
0.00581395
0.00581395
0.00581395
0.00581395
0.00581395
0.00581395
0.00581395
0.00581395
0.00581395
0.00581395
0.00581395
0.00581395
0.00581395
0.00581395
0.00581395
0.00581395
0.00581395
0.00581395
0.00581395
0.00581395
0.00581395
0.00581395
0.00581395
0.00581395
0.00581395
0.00581395
0.00581395
0.00581395
0.00581395
0.00581395
0.00581395
0.00581395
0.00581395
0.00581395
0.00581395
0.00581395
0.00581395
0.00581395
0.00581395
0.00581395
0.00581395
0.00581395
0.00581395
0.00581395
0.00581395
0.00581395
0.00581395
0.00581395
0.00581395
0.00581395
0.00581395
0.00581395
0.00581395
0.00581395
0.00581395
0.00581395
0.00581395
0.00581395
0.00581395
0.00581395
0.00581395
0.00581395
0.00581395
0.00581395
0.00581395
0.00581395
0.00581395
0.00581395
0.00581395
0.00581395
0.00581395
0.00581395
0.00581395
0.00581395
0.00581395
0.00581395
0.00581395
0.00581395
0.00581395
0.00581395
0.00581395
0.00581395
0.00581395
0.00581395
0.00581395
0.00581395
0.00581395
0.00581395
0.00581395
0.00581395
0.00581395
0.00581395
0.00581395
0.00581395
0.00581395
0.00581395
0.00581395
0.00581395
0.00581395
0.00581395
0.00581395
0.00581395
0.00581395
0.00581395
0.00581395
0.00581395
0.00581395
0.00581395
0.00581395
0.00581395
0.00581395
0.00581395
0.00581395
0.00581395
0.00581395
0.00581395
0.00581395
0.00581395
0.00581395
0.00581395
0.00581395
0.00581395
0.00581395
0.00581395
0.00581395
0.00581395
0.00581395
0.00581395
0.00581395
0.00581395
0.00581395
0.00581395
0.00581395
0.00581395
0.00581395
0.00581395
0.00581395
0.00581395
0.00581395
0.00581395
0.00581395
0.00581395
0.00581395
0.00581395
0.00581395
0.00581395
0.00581395
0.00581395
0.00581395
0.00581395
0.00581395
0.00581395
0.00581395
0.00581395
0.00581395
0.00581395
0.00581395
0.00581395
0.00581395
0.00581395
0.00581395
0.00581395
0.00581395
0.00581395
0.00581395
0.00581395
0.00581395
0.00581395
0.00581395
0.00581395
0.00581395
0.00581395
0.00581395
0.00581395
0.00581395
0.00581395
0.00581395
0.00581395
0.00581395
0.00581395
0.00581395
0.00581395
0.00581395
0.00581395
0.00581395
0.00581395
0.00581395
0.00581395
0.00581395
0.00581395
0.00581395
0.00581395
0.00581395
0.00581395
0.00581395
0.00581395
0.00581395
0.00581395
0.00581395
0.00581395
0.00581395
0.00581395
0.00581395
0.00581395
0.00581395
0.00581395
0.00581395
0.00581395
0.00581395
0.00581395
0.00581395
0.00581395
0.00581395
0.00581395
0.00581395
0.00581395
0.00581395
0.00581395
0.00581395
0.00581395
0.00581395
0.00581395
0.00581395
0.00581395
0.00581395
0.00581395
0.00581395
0.00581395
0.00581395
0.00581395
0.00581395
0.00581395
0.00581395
0.00581395
0.00581395
0.00581395
0.00581395
0.00581395
0.00581395
0.00581395
0.00581395
0.00581395
0.00581395
0.00581395
0.00581395
0.00581395
0.00581395
0.00581395
0.00581395
0.00581395
0.00581395
0.00581395
0.00581395
0.00581395
0.00581395
0.00581395
0.00581395
0.00581395
0.00581395
0.00581395
0.00581395
0.00581395
0.00581395
0.00581395
0.00581395
0.00581395
0.00581395
0.00581395
0.00581395
0.00581395
0.00581395
0.00581395
0.00581395
0.00581395
0.00581395
0.00581395
0.00581395
0.00581395
0.00581395
0.00581395
0.00581395
0.00581395
0.00581395
0.00581395
0.00581395
0.00581395
0.00581395
0.00581395
0.00581395
0.00581395
0.00581395
0.00581395
0.00581395
0.00581395
0.00581395
0.00581395
0.00581395
0.00581395
0.00581395
0.00581395
0.00581395
0.00581395
0.00581395
0.00581395
0.00581395
0.00581395
0.00581395
0.00581395
0.00581395
0.00581395
0.00581395
0.00581395
0.00581395
0.00581395
0.00581395
0.00581395
0.00581395
0.00581395
0.00581395
0.00581395
0.00581395
0.00581395
0.00581395
0.00581395
0.00581395
0.00581395
0.00581395
0.00581395
0.00581395
0.00581395
0.00581395
0.00581395
0.00581395
0.00581395
0.00581395
0.00581395
0.00581395
0.00581395
0.00581395
0.00581395
0.00581395
0.00581395
0.00581395
0.00581395
0.00581395
0.00581395
0.00581395
0.00581395
0.00581395
0.00581395
0.00581395
0.00581395
0.00581395
0.00581395
0.00581395
0.00581395
0.00581395
0.00581395
0.00581395
0.00581395
0.00581395
0.00581395
0.00581395
0.00581395
0.00581395
0.00581395
0.00581395
0.00581395
0.00581395
0.00581395
0.00581395
0.00581395
0.00581395
0.00581395
0.00581395
0.00581395
0.00581395
0.00581395
0.00581395
0.00581395
0.00581395
0.00581395
0.00581395
0.00581395
0.00581395
0.00581395
0.00581395
0.00581395
0.00581395
0.00581395
0.00581395
0.00581395
0.00581395
0.00581395
0.00581395
0.00581395
0.00581395
0.00581395
0.00581395
0.00581395
0.00581395
0.00581395
0.00581395
0.00581395
0.00581395
0.00581395
0.00581395
0.00581395
0.00581395
0.00581395
0.00581395
0.00581395
0.00581395
0.00581395
0.00581395
0.00581395
0.00581395
0.00581395
0.00581395
0.00581395
0.00581395
0.00581395
0.00581395
0.00581395
0.00581395
0.00581395
0.00581395
0.00581395
0.00581395
0.00581395
0.00581395
0.00581395
0.00581395
0.00581395
0.00581395
0.00581395
0.00581395
0.00581395
0.00581395
0.00581395
0.00581395
0.00581395
0.00581395
0.00581395
0.00581395
0.00581395
0.00581395
0.00581395
0.00581395
0.00581395
0.00581395
0.00581395
0.00581395
0.00581395
0.00581395
0.00581395
0.00581395
0.00581395
0.00581395
0.00581395
0.00581395
0.00581395
0.00581395
0.00581395
0.00581395
0.00581395
0.00581395
0.00581395
0.00581395
0.00581395
0.00581395
0.00581395
0.00581395
0.00581395
0.00581395
0.00581395
0.00581395
0.00581395
0.00581395
0.00581395
0.00581395
0.00581395
0.00581395
0.00581395
0.00581395
0.00581395
0.00581395
0.00581395
0.00581395
0.00581395
0.00581395
0.00581395
0.00581395
0.00581395
0.00581395
0.00581395
0.00581395
0.00581395
0.00581395
0.00581395
0.00581395
0.00581395
0.00581395
0.00581395
0.00581395
0.00581395
0.00581395
0.00581395
0.00581395
0.00581395
0.00581395
0.00581395
0.00581395
0.00581395
0.00581395
0.00581395
0.00581395
0.00581395
0.00581395
0.00581395
0.00581395
0.00581395
0.00581395
0.00581395
0.00581395
0.00581395
0.00581395
0.00581395
0.00581395
0.00581395
0.00581395
0.00581395
0.00581395
0.00581395
0.00581395
0.00581395
0.00581395
0.00581395
0.00581395
0.00581395
0.00581395
0.00581395
0.00581395
0.00581395
0.00581395
0.00581395
0.00581395
0.00581395
0.00581395
0.00581395
0.00581395
0.00581395
0.00581395
0.00581395
0.00581395
0.00581395
0.00581395
0.00581395
0.00581395
0.00581395
0.00581395
0.00581395
0.00581395
0.00581395
0.00581395
0.00581395
0.00581395
0.00581395
0.00581395
0.00581395
0.00581395
0.00581395
0.00581395
0.00581395
0.00581395
0.00581395
0.00581395
0.00581395
0.00581395
0.00581395
0.00581395
0.00581395
0.00581395
0.00581395
0.00581395
0.00581395
0.00581395
0.00581395
0.00581395
0.00581395
0.00581395
0.00581395
0.00581395
0.00581395
0.00581395
0.00581395
0.00581395
0.00581395
0.00581395
0.00581395
0.00581395
0.00581395
0.00581395
0.00581395
0.00581395
0.00581395
0.00581395
0.00581395
0.00581395
0.00581395
0.00581395
0.00581395
0.00581395
0.00581395
0.00581395
0.00581395
0.00581395
0.00581395
0.00581395
0.00581395
0.00581395
0.00581395
0.00581395
0.00581395
0.00581395
0.00581395
0.00581395
0.00581395
0.00581395
0.00581395
0.00581395
0.00581395
0.00581395
0.00581395
0.00581395
0.00581395
0.00581395
0.00581395
0.00581395
0.00581395
0.00581395
0.00581395
0.00581395
0.00581395
0.00581395
0.00581395
0.00581395
0.00581395
0.00581395
0.00581395
0.00581395
0.00581395
0.00581395
0.00581395
0.00581395
0.00581395
0.00581395
0.00581395
0.00581395
0.00581395
0.00581395
0.00581395
0.00581395
0.00581395
0.00581395
0.00581395
0.00581395
0.00581395
0.00581395
0.00581395
0.00581395
0.00581395
0.00581395
0.00581395
0.00581395
0.00581395
0.00581395
0.00581395
0.00581395
0.00581395
0.00581395
0.00581395
0.00581395
0.00581395
0.00581395
0.00581395
0.00581395
0.00581395
0.00581395
0.00581395
0.00581395
0.00581395
0.00581395
0.00581395
0.00581395
0.00581395
0.00581395
0.00581395
0.00581395
0.00581395
0.00581395
0.00581395
0.00581395
0.00581395
0.00581395
0.00581395
0.00581395
0.00581395
0.00581395
0.00581395
0.00581395
0.00581395
0.00581395
0.00581395
0.00581395
0.00581395
0.00581395
0.00581395
0.00581395
0.00581395
0.00581395
0.00581395
0.00581395
0.00581395
0.00581395
0.00581395
0.00581395
0.00581395
0.00581395
0.00581395
0.00581395
0.00581395
0.00581395
0.00581395
0.00581395
0.00581395
0.00581395
0.00581395
0.00581395
0.00581395
0.00581395
0.00581395
0.00581395
0.00581395
0.00581395
0.00581395
0.00581395
0.00581395
0.00581395
0.00581395
0.00581395
0.00581395
0.00581395
0.00581395
0.00581395
0.00581395
0.00581395
0.00581395
0.00581395
0.00581395
0.00581395
0.00581395
0.00581395
0.00581395
0.00581395
0.00581395
0.00581395
0.00581395
0.00581395
0.00581395
0.00581395
0.00581395
0.00581395
0.00581395
0.00581395
0.00581395
0.00581395
0.00581395
0.00581395
0.00581395
0.00581395
0.00581395
0.00581395
0.00581395
0.00581395
0.00581395
0.00581395
0.00581395
0.00581395
0.00581395
0.00581395
0.00581395
0.00581395
0.00581395
0.00581395
0.00581395
0.00581395
0.00581395
0.00581395
0.00581395
0.00581395
0.00581395
0.00581395
0.00581395
0.00581395
0.00581395
0.00581395
0.00581395
0.00581395
0.00581395
0.00581395
0.00581395
0.00581395
0.00581395
0.00581395
0.00581395
0.00581395
0.00581395
0.00581395
0.00581395
0.00581395
0.00581395
0.00581395
0.00581395
0.00581395
0.00581395
0.00581395
0.00581395
0.00581395
0.00581395
0.00581395
0.00581395
0.00581395
0.00581395
0.00581395
0.00581395
0.00581395
0.00581395
0.00581395
0.00581395
0.00581395
0.00581395
0.00581395
0.00581395
0.00581395
0.00581395
0.00581395
0.00581395
0.00581395
0.00581395
0.00581395
0.00581395
0.00581395
0.00581395
0.00581395
0.00581395
0.00581395
0.00581395
0.00581395
0.00581395
0.00581395
0.00581395
0.00581395
0.00581395
0.00581395
0.00581395
0.00581395
0.00581395
0.00581395
0.00581395
0.00581395
0.00581395
0.00581395
0.00581395
0.00581395
0.00581395
0.00581395
0.00581395
0.00581395
0.00581395
0.00581395
0.00581395
0.00581395
0.00581395
0.00581395
0.00581395
0.00581395
0.00581395
0.00581395
0.00581395
0.00581395
0.00581395
0.00581395
0.00581395
0.00581395
0.00581395
0.00581395
0.00581395
0.00581395
0.00581395
0.00581395
0.00581395
0.00581395
0.00581395
0.00581395
0.00581395
0.00581395
0.00581395
0.00581395
0.00581395
0.00581395
0.00581395
0.00581395
0.00581395
0.00581395
0.00581395
0.00581395
0.00581395
0.00581395
0.00581395
0.00581395
0.00581395
0.00581395
0.00581395
0.00581395
0.00581395
0.00581395
0.00581395
0.00581395
0.00581395
0.00581395
0.00581395
0.00581395
0.00581395
0.00581395
0.00581395
0.00581395
0.00581395
0.00581395
0.00581395
0.00581395
0.00581395
0.00581395
0.00581395
0.00581395
0.00581395
0.00581395
0.00581395
0.00581395
0.00581395
0.00581395
0.00581395
0.00581395
0.00581395
0.00581395
0.00581395
0.00581395
0.00581395
0.00581395
0.00581395
0.00581395
0.00581395
0.00581395
0.00581395
0.00581395
0.00581395
0.00581395
0.00581395
0.00581395
0.00581395
0.00581395
0.00581395
0.00581395
0.00581395
0.00581395
0.00581395
0.00581395
0.00581395
0.00581395
0.00581395
0.00581395
0.00581395
0.00581395
0.00581395
0.00581395
0.00581395
0.00581395
0.00581395
0.00581395
0.00581395
0.00581395
0.00581395
0.00581395
0.00581395
0.00581395
0.00581395
0.00581395
0.00581395
0.00581395
0.00581395
0.00581395
0.00581395
0.00581395
0.00581395
0.00581395
0.00581395
0.00581395
0.00581395
0.00581395
0.00581395
0.00581395
0.00581395
0.00581395
0.00581395
0.00581395
0.00581395
0.00581395
0.00581395
0.00581395
0.00581395
0.00581395
0.00581395
0.00581395
0.00581395
0.00581395
0.00581395
0.00581395
0.00581395
0.00581395
0.00581395
0.00581395
0.00581395
0.00581395
0.00581395
0.00581395
0.00581395
0.00581395
0.00581395
0.00581395
0.00581395
0.00581395
0.00581395
0.00581395
0.00581395
0.00581395
0.00581395
0.00581395
0.00581395
0.00581395
0.00581395
0.00581395
0.00581395
0.00581395
0.00581395
0.00581395
0.00581395
0.00581395
0.00581395
0.00581395
0.00581395
0.00581395
0.00581395
0.00581395
0.00581395
0.00581395
0.00581395
0.00581395
0.00581395
0.00581395
0.00581395
0.00581395
0.00581395
0.00581395
0.00581395
0.00581395
0.00581395
0.00581395
0.00581395
0.00581395
0.00581395
0.00581395
0.00581395
0.00581395
0.00581395
0.00581395
0.00581395
0.00581395
0.00581395
0.00581395
0.00581395
0.00581395
0.00581395
0.00581395
0.00581395
0.00581395
0.00581395
0.00581395
0.00581395
0.00581395
0.00581395
0.00581395
0.00581395
0.00581395
0.00581395
0.00581395
0.00581395
0.00581395
0.00581395
0.00581395
0.00581395
0.00581395
0.00581395
0.00581395
0.00581395
0.00581395
0.00581395
0.00581395
0.00581395
0.00581395
0.00581395
0.00581395
0.00581395
0.00581395
0.00581395
0.00581395
0.00581395
0.00581395
0.00581395
0.00581395
0.00581395
0.00581395
0.00581395
0.00581395
0.00581395
0.00581395
0.00581395
0.00581395
0.00581395
0.00581395
0.00581395
0.00581395
0.00581395
0.00581395
0.00581395
0.00581395
0.00581395
0.00581395
0.00581395
0.00581395
0.00581395
0.00581395
0.00581395
0.00581395
0.00581395
0.00581395
0.00581395
0.00581395
0.00581395
0.00581395
0.00581395
0.00581395
0.00581395
0.00581395
0.00581395
0.00581395
0.00581395
0.00581395
0.00581395
0.00581395
0.00581395
0.00581395
0.00581395
0.00581395
0.00581395
0.00581395
0.00581395
0.00581395
0.00581395
0.00581395
0.00581395
0.00581395
0.00581395
0.00581395
0.00581395
0.00581395
0.00581395
0.00581395
0.00581395
0.00581395
0.00581395
0.00581395
0.00581395
0.00581395
0.00581395
0.00581395
0.00581395
0.00581395
0.00581395
0.00581395
0.00581395
0.00581395
0.00581395
0.00581395
0.00581395
0.00581395
0.00581395
0.00581395
0.00581395
0.00581395
0.00581395
0.00581395
0.00581395
0.00581395
0.00581395
0.00581395
0.00581395
0.00581395
0.00581395
0.00581395
0.00581395
0.00581395
0.00581395
0.00581395
0.00581395
0.00581395
0.00581395
0.00581395
0.00581395
0.00581395
0.00581395
0.00581395
0.00581395
0.00581395
0.00581395
0.00581395
0.00581395
0.00581395
0.00581395
0.00581395
0.00581395
0.00581395
0.00581395
0.00581395
0.00581395
0.00581395
0.00581395
0.00581395
0.00581395
0.00581395
0.00581395
0.00581395
0.00581395
0.00581395
0.00581395
0.00581395
0.00581395
0.00581395
0.00581395
0.00581395
0.00581395
0.00581395
0.00581395
0.00581395
0.00581395
0.00581395
0.00581395
0.00581395
0.00581395
0.00581395
0.00581395
0.00581395
0.00581395
0.00581395
0.00581395
0.00581395
0.00581395
0.00581395
0.00581395
0.00581395
0.00581395
0.00581395
0.00581395
0.00581395
0.00581395
0.00581395
0.00581395
0.00581395
0.00581395
0.00581395
0.00581395
0.00581395
0.00581395
0.00581395
0.00581395
0.00581395
0.00581395
0.00581395
0.00581395
0.00581395
0.00581395
0.00581395
0.00581395
0.00581395
0.00581395
0.00581395
0.00581395
0.00581395
0.00581395
0.00581395
0.00581395
0.00581395
0.00581395
0.00581395
0.00581395
0.00581395
0.00581395
0.00581395
0.00581395
0.00581395
0.00581395
0.00581395
0.00581395
0.00581395
0.00581395
0.00581395
0.00581395
0.00581395
0.00581395
0.00581395
0.00581395
0.00581395
0.00581395
0.00581395
0.00581395
0.00581395
0.00581395
0.00581395
0.00581395
0.00581395
0.00581395
0.00581395
0.00581395
0.00581395
0.00581395
0.00581395
0.00581395
0.00581395
0.00581395
0.00581395
0.00581395
0.00581395
0.00581395
0.00581395
0.00581395
0.00581395
0.00581395
0.00581395
0.00581395
0.00581395
0.00581395
0.00581395
0.00581395
0.00581395
0.00581395
0.00581395
0.00581395
0.00581395
0.00581395
0.00581395
0.00581395
0.00581395
0.00581395
0.00581395
0.00581395
0.00581395
0.00581395
0.00581395
0.00581395
0.00581395
0.00581395
0.00581395
0.00581395
0.00581395
0.00581395
0.00581395
0.00581395
0.00581395
0.00581395
0.00581395
0.00581395
0.00581395
0.00581395
0.00581395
0.00581395
0.00581395
0.00581395
0.00581395
0.00581395
0.00581395
0.00581395
0.00581395
0.00581395
0.00581395
0.00581395
0.00581395
0.00581395
0.00581395
0.00581395
0.00581395
0.00581395
0.00581395
0.00581395
0.00581395
0.00581395
0.00581395
0.00581395
0.00581395
0.00581395
0.00581395
0.00581395
0.00581395
0.00581395
0.00581395
0.00581395
0.00581395
0.00581395
0.00581395
0.00581395
0.00581395
0.00581395
0.00581395
0.00581395
0.00581395
0.00581395
0.00581395
0.00581395
0.00581395
0.00581395
0.00581395
0.00581395
0.00581395
0.00581395
0.00581395
0.00581395
0.00581395
0.00581395
0.00581395
0.00581395
0.00581395
0.00581395
0.00581395
0.00581395
0.00581395
0.00581395
0.00581395
0.00581395
0.00581395
0.00581395
0.00581395
0.00581395
0.00581395
0.00581395
0.00581395
0.00581395
0.00581395
0.00581395
0.00581395
0.00581395
0.00581395
0.00581395
0.00581395
0.00581395
0.00581395
0.00581395
0.00581395
0.00581395
0.00581395
0.00581395
0.00581395
0.00581395
0.00581395
0.00581395
0.00581395
0.00581395
0.00581395
0.00581395
0.00581395
0.00581395
0.00581395
0.00581395
0.00581395
0.00581395
0.00581395
0.00581395
0.00581395
0.00581395
0.00581395
0.00581395
0.00581395
0.00581395
0.00581395
0.00581395
0.00581395
0.00581395
0.00581395
0.00581395
0.00581395
0.00581395
0.00581395
0.00581395
0.00581395
0.00581395
0.00581395
0.00581395
0.00581395
0.00581395
0.00581395
0.00581395
0.00581395
0.00581395
0.00581395
0.00581395
0.00581395
0.00581395
0.00581395
0.00581395
0.00581395
0.00581395
0.00581395
0.00581395
0.00581395
0.00581395
0.00581395
0.00581395
0.00581395
0.00581395
0.00581395
0.00581395
0.00581395
0.00581395
0.00581395
0.00581395
0.00581395
0.00581395
0.00581395
0.00581395
0.00581395
0.00581395
0.00581395
0.00581395
0.00581395
0.00581395
0.00581395
0.00581395
0.00581395
0.00581395
0.00581395
0.00581395
0.00581395
0.00581395
0.00581395
0.00581395
0.00581395
0.00581395
0.00581395
0.00581395
0.00581395
0.00581395
0.00581395
0.00581395
0.00581395
0.00581395
0.00581395
0.00581395
0.00581395
0.00581395
0.00581395
0.00581395
0.00581395
0.00581395
0.00581395
0.00581395
0.00581395
0.00581395
0.00581395
0.00581395
0.00581395
0.00581395
0.00581395
0.00581395
0.00581395
0.00581395
0.00581395
0.00581395
0.00581395
0.00581395
0.00581395
0.00581395
0.00581395
0.00581395
0.00581395
0.00581395
0.00581395
0.00581395
0.00581395
0.00581395
0.00581395
0.00581395
0.00581395
0.00581395
0.00581395
0.00581395
0.00581395
0.00581395
0.00581395
0.00581395
0.00581395
0.00581395
0.00581395
0.00581395
0.00581395
0.00581395
0.00581395
0.00581395
0.00581395
0.00581395
0.00581395
0.00581395
0.00581395
0.00581395
0.00581395
0.00581395
0.00581395
0.00581395
0.00581395
0.00581395
0.00581395
0.00581395
0.00581395
0.00581395
0.00581395
0.00581395
0.00581395
0.00581395
0.00581395
0.00581395
0.00581395
0.00581395
0.00581395
0.00581395
0.00581395
0.00581395
0.00581395
0.00581395
0.00581395
0.00581395
0.00581395
0.00581395
0.00581395
0.00581395
0.00581395
0.00581395
0.00581395
0.00581395
0.00581395
0.00581395
0.00581395
0.00581395
0.00581395
0.00581395
0.00581395
0.00581395
0.00581395
0.00581395
0.00581395
0.00581395
0.00581395
0.00581395
0.00581395
0.00581395
0.00581395
0.00581395
0.00581395
0.00581395
0.00581395
0.00581395
0.00581395
0.00581395
0.00581395
0.00581395
0.00581395
0.00581395
0.00581395
0.00581395
0.00581395
0.00581395
0.00581395
0.00581395
0.00581395
0.00581395
0.00581395
0.00581395
0.00581395
0.00581395
0.00581395
0.00581395
0.00581395
0.00581395
0.00581395
0.00581395
0.00581395
0.00581395
0.00581395
0.00581395
0.00581395
0.00581395
0.00581395
0.00581395
0.00581395
0.00581395
0.00581395
0.00581395
0.00581395
0.00581395
0.00581395
0.00581395
0.00581395
0.00581395
0.00581395
0.00581395
0.00581395
0.00581395
0.00581395
0.00581395
0.00581395
0.00581395
0.00581395
0.00581395
0.00581395
0.00581395
0.00581395
0.00581395
0.00581395
0.00581395
0.00581395
0.00581395
0.00581395
0.00581395
0.00581395
0.00581395
0.00581395
0.00581395
0.00581395
0.00581395
0.00581395
0.00581395
0.00581395
0.00581395
0.00581395
0.00581395
0.00581395
0.00581395
0.00581395
0.00581395
0.00581395
0.00581395
0.00581395
0.00581395
0.00581395
0.00581395
0.00581395
0.00581395
0.00581395
0.00581395
0.00581395
0.00581395
0.00581395
0.00581395
0.00581395
0.00581395
0.00581395
0.00581395
0.00581395
0.00581395
0.00581395
0.00581395
0.00581395
0.00581395
0.00581395
0.00581395
0.00581395
0.00581395
0.00581395
0.00581395
0.00581395
0.00581395
0.00581395
0.00581395
0.00581395
0.00581395
0.00581395
0.00581395
0.00581395
0.00581395
0.00581395
0.00581395
0.00581395
0.00581395
0.00581395
0.00581395
0.00581395
0.00581395
0.00581395
0.00581395
0.00581395
0.00581395
0.00581395
0.00581395
0.00581395
0.00581395
0.00581395
0.00581395
0.00581395
0.00581395
0.00581395
0.00581395
0.00581395
0.00581395
0.00581395
0.00581395
0.00581395
0.00581395
0.00581395
0.00581395
0.00581395
0.00581395
0.00581395
0.00581395
0.00581395
0.00581395
0.00581395
0.00581395
0.00581395
0.00581395
0.00581395
0.00581395
0.00581395
0.00581395
0.00581395
0.00581395
0.00581395
0.00581395
0.00581395
0.00581395
0.00581395
0.00581395
0.00581395
0.00581395
0.00581395
0.00581395
0.00581395
0.00581395
0.00581395
0.00581395
0.00581395
0.00581395
0.00581395
0.00581395
0.00581395
0.00581395
0.00581395
0.00581395
0.00581395
0.00581395
0.00581395
0.00581395
0.00581395
0.00581395
0.00581395
0.00581395
0.00581395
0.00581395
0.00581395
0.00581395
0.00581395
0.00581395
0.00581395
0.00581395
0.00581395
0.00581395
0.00581395
0.00581395
0.00581395
0.00581395
0.00581395
0.00581395
0.00581395
0.00581395
0.00581395
0.00581395
0.00581395
0.00581395
0.00581395
0.00581395
0.00581395
0.00581395
0.00581395
0.00581395
0.00581395
0.00581395
0.00581395
0.00581395
0.00581395
0.00581395
0.00581395
0.00581395
0.00581395
0.00581395
0.00581395
0.00581395
0.00581395
0.00581395
0.00581395
0.00581395
0.00581395
0.00581395
0.00581395
0.00581395
0.00581395
0.00581395
0.00581395
0.00581395
0.00581395
0.00581395
0.00581395
0.00581395
0.00581395
0.00581395
0.00581395
0.00581395
0.00581395
0.00581395
0.00581395
0.00581395
0.00581395
0.00581395
0.00581395
0.00581395
0.00581395
0.00581395
0.00581395
0.00581395
0.00581395
0.00581395
0.00581395
0.00581395
0.00581395
0.00581395
0.00581395
0.00581395
0.00581395
0.00581395
0.00581395
0.00581395
0.00581395
0.00581395
0.00581395
0.00581395
0.00581395
0.00581395
0.00581395
0.00581395
0.00581395
0.00581395
0.00581395
0.00581395
0.00581395
0.00581395
0.00581395
0.00581395
0.00581395
0.00581395
0.00581395
0.00581395
0.00581395
0.00581395
0.00581395
0.00581395
0.00581395
0.00581395
0.00581395
0.00581395
0.00581395
0.00581395
0.00581395
0.00581395
0.00581395
0.00581395
0.00581395
0.00581395
0.00581395
0.00581395
0.00581395
0.00581395
0.00581395
0.00581395
0.00581395
0.00581395
0.00581395
0.00581395
0.00581395
0.00581395
0.00581395
0.00581395
0.00581395
0.00581395
0.00581395
0.00581395
0.00581395
0.00581395
0.00581395
0.00581395
0.00581395
0.00581395
0.00581395
0.00581395
0.00581395
0.00581395
0.00581395
0.00581395
0.00581395
0.00581395
0.00581395
0.00581395
0.00581395
0.00581395
0.00581395
0.00581395
0.00581395
0.00581395
0.00581395
0.00581395
0.00581395
0.00581395
0.00581395
0.00581395
0.00581395
0.00581395
0.00581395
0.00581395
0.00581395
0.00581395
0.00581395
0.00581395
0.00581395
0.00581395
0.00581395
0.00581395
0.00581395
0.00581395
0.00581395
0.00581395
0.00581395
0.00581395
0.00581395
0.00581395
0.00581395
0.00581395
0.00581395
0.00581395
0.00581395
0.00581395
0.00581395
0.00581395
0.00581395
0.00581395
0.00581395
0.00581395
0.00581395
0.00581395
0.00581395
0.00581395
0.00581395
0.00581395
0.00581395
0.00581395
0.00581395
0.00581395
0.00581395
0.00581395
0.00581395
0.00581395
0.00581395
0.00581395
0.00581395
0.00581395
0.00581395
0.00581395
0.00581395
0.00581395
0.00581395
0.00581395
0.00581395
0.00581395
0.00581395
0.00581395
0.00581395
0.00581395
0.00581395
0.00581395
0.00581395
0.00581395
0.00581395
0.00581395
0.00581395
0.00581395
0.00581395
0.00581395
0.00581395
0.00581395
0.00581395
0.00581395
0.00581395
0.00581395
0.00581395
0.00581395
0.00581395
0.00581395
0.00581395
0.00581395
0.00581395
0.00581395
0.00581395
0.00581395
0.00581395
0.00581395
0.00581395
0.00581395
0.00581395
0.00581395
0.00581395
0.00581395
0.00581395
0.00581395
0.00581395
0.00581395
0.00581395
0.00581395
0.00581395
0.00581395
0.00581395
0.00581395
0.00581395
0.00581395
0.00581395
0.00581395
0.00581395
0.00581395
0.00581395
0.00581395
0.00581395
0.00581395
0.00581395
0.00581395
0.00581395
0.00581395
0.00581395
0.00581395
0.00581395
0.00581395
0.00581395
0.00581395
0.00581395
0.00581395
0.00581395
0.00581395
0.00581395
0.00581395
0.00581395
0.00581395
0.00581395
0.00581395
0.00581395
0.00581395
0.00581395
0.00581395
0.00581395
0.00581395
0.00581395
0.00581395
0.00581395
0.00581395
0.00581395
0.00581395
0.00581395
0.00581395
0.00581395
0.00581395
0.00581395
0.00581395
0.00581395
0.00581395
0.00581395
0.00581395
0.00581395
0.00581395
0.00581395
0.00581395
0.00581395
0.00581395
0.00581395
0.00581395
0.00581395
0.00581395
0.00581395
0.00581395
0.00581395
0.00581395
0.00581395
0.00581395
0.00581395
0.00581395
0.00581395
0.00581395
0.00581395
0.00581395
0.00581395
0.00581395
0.00581395
0.00581395
0.00581395
0.00581395
0.00581395
0.00581395
0.00581395
0.00581395
0.00581395
0.00581395
0.00581395
0.00581395
0.00581395
0.00581395
0.00581395
0.00581395
0.00581395
0.00581395
0.00581395
0.00581395
0.00581395
0.00581395
0.00581395
0.00581395
0.00581395
0.00581395
0.00581395
0.00581395
0.00581395
0.00581395
0.00581395
0.00581395
0.00581395
0.00581395
0.00581395
0.00581395
0.00581395
0.00581395
0.00581395
0.00581395
0.00581395
0.00581395
0.00581395
0.00581395
0.00581395
0.00581395
0.00581395
0.00581395
0.00581395
0.00581395
0.00581395
0.00581395
0.00581395
0.00581395
0.00581395
0.00581395
0.00581395
0.00581395
0.00581395
0.00581395
0.00581395
0.00581395
0.00581395
0.00581395
0.00581395
0.00581395
0.00581395
0.00581395
0.00581395
0.00581395
0.00581395
0.00581395
0.00581395
0.00581395
0.00581395
0.00581395
0.00581395
0.00581395
0.00581395
0.00581395
0.00581395
0.00581395
0.00581395
0.00581395
0.00581395
0.00581395
0.00581395
0.00581395
0.00581395
0.00581395
0.00581395
0.00581395
0.00581395
0.00581395
0.00581395
0.00581395
0.00581395
0.00581395
0.00581395
0.00581395
0.00581395
0.00581395
0.00581395
0.00581395
0.00581395
0.00581395
0.00581395
0.00581395
0.00581395
0.00581395
0.00581395
0.00581395
0.00581395
0.00581395
0.00581395
0.00581395
0.00581395
0.00581395
0.00581395
0.00581395
0.00581395
0.00581395
0.00581395
0.00581395
0.00581395
0.00581395
0.00581395
0.00581395
0.00581395
0.00581395
0.00581395
0.00581395
0.00581395
0.00581395
0.00581395
0.00581395
0.00581395
0.00581395
0.00581395
0.00581395
0.00581395
0.00581395
0.00581395
0.00581395
0.00581395
0.00581395
0.00581395
0.00581395
0.00581395
0.00581395
0.00581395
0.00581395
0.00581395
0.00581395
0.00581395
0.00581395
0.00581395
0.00581395
0.00581395
0.00581395
0.00581395
0.00581395
0.00581395
0.00581395
0.00581395
0.00581395
0.00581395
0.00581395
0.00581395
0.00581395
0.00581395
0.00581395
0.00581395
0.00581395
0.00581395
0.00581395
0.00581395
0.00581395
0.00581395
0.00581395
0.00581395
0.00581395
0.00581395
0.00581395
0.00581395
0.00581395
0.00581395
0.00581395
0.00581395
0.00581395
0.00581395
0.00581395
0.00581395
0.00581395
0.00581395
0.00581395
0.00581395
0.00581395
0.00581395
0.00581395
0.00581395
0.00581395
0.00581395
0.00581395
0.00581395
0.00581395
0.00581395
0.00581395
0.00581395
0.00581395
0.00581395
0.00581395
0.00581395
0.00581395
0.00581395
0.00581395
0.00581395
0.00581395
0.00581395
0.00581395
0.00581395
0.00581395
0.00581395
0.00581395
0.00581395
0.00581395
0.00581395
0.00581395
0.00581395
0.00581395
0.00581395
0.00581395
0.00581395
0.00581395
0.00581395
0.00581395
0.00581395
0.00581395
0.00581395
0.00581395
0.00581395
0.00581395
0.00581395
0.00581395
0.00581395
0.00581395
0.00581395
0.00581395
0.00581395
0.00581395
0.00581395
0.00581395
0.00581395
0.00581395
0.00581395
0.00581395
0.00581395
0.00581395
0.00581395
0.00581395
0.00581395
0.00581395
0.00581395
0.00581395
0.00581395
0.00581395
0.00581395
0.00581395
0.00581395
0.00581395
0.00581395
0.00581395
0.00581395
0.00581395
0.00581395
0.00581395
0.00581395
0.00581395
0.00581395
0.00581395
0.00581395
0.00581395
0.00581395
0.00581395
0.00581395
0.00581395
0.00581395
0.00581395
0.00581395
0.00581395
0.00581395
0.00581395
0.00581395
0.00581395
0.00581395
0.00581395
0.00581395
0.00581395
0.00581395
0.00581395
0.00581395
0.00581395
0.00581395
0.00581395
0.00581395
0.00581395
0.00581395
0.00581395
0.00581395
0.00581395
0.00581395
0.00581395
0.00581395
0.00581395
0.00581395
0.00581395
0.00581395
0.00581395
0.00581395
0.00581395
0.00581395
0.00581395
0.00581395
0.00581395
0.00581395
0.00581395
0.00581395
0.00581395
0.00581395
0.00581395
0.00581395
0.00581395
0.00581395
0.00581395
0.00581395
0.00581395
0.00581395
0.00581395
0.00581395
0.00581395
0.00581395
0.00581395
0.00581395
0.00581395
0.00581395
0.00581395
0.00581395
0.00581395
0.00581395
0.00581395
0.00581395
0.00581395
0.00581395
0.00581395
0.00581395
0.00581395
0.00581395
0.00581395
0.00581395
0.00581395
0.00581395
0.00581395
0.00581395
0.00581395
0.00581395
0.00581395
0.00581395
0.00581395
0.00581395
0.00581395
0.00581395
0.00581395
0.00581395
0.00581395
0.00581395
0.00581395
0.00581395
0.00581395
0.00581395
0.00581395
0.00581395
0.00581395
0.00581395
0.00581395
0.00581395
0.00581395
0.00581395
0.00581395
0.00581395
0.00581395
0.00581395
0.00581395
0.00581395
0.00581395
0.00581395
0.00581395
0.00581395
0.00581395
0.00581395
0.00581395
0.00581395
0.00581395
0.00581395
0.00581395
0.00581395
0.00581395
0.00581395
0.00581395
0.00581395
0.00581395
0.00581395
0.00581395
0.00581395
0.00581395
0.00581395
0.00581395
0.00581395
0.00581395
0.00581395
0.00581395
0.00581395
0.00581395
0.00581395
0.00581395
0.00581395
0.00581395
0.00581395
0.00581395
0.00581395
0.00581395
0.00581395
0.00581395
0.00581395
0.00581395
0.00581395
0.00581395
0.00581395
0.00581395
0.00581395
0.00581395
0.00581395
0.00581395
0.00581395
0.00581395
0.00581395
0.00581395
0.00581395
0.00581395
0.00581395
0.00581395
0.00581395
0.00581395
0.00581395
0.00581395
0.00581395
0.00581395
0.00581395
0.00581395
0.00581395
0.00581395
0.00581395
0.00581395
0.00581395
0.00581395
0.00581395
0.00581395
0.00581395
0.00581395
0.00581395
0.00581395
0.00581395
0.00581395
0.00581395
0.00581395
0.00581395
0.00581395
0.00581395
0.00581395
0.00581395
0.00581395
0.00581395
0.00581395
0.00581395
0.00581395
0.00581395
0.00581395
0.00581395
0.00581395
0.00581395
0.00581395
0.00581395
0.00581395
0.00581395
0.00581395
0.00581395
0.00581395
0.00581395
0.00581395
0.00581395
0.00581395
0.00581395
0.00581395
0.00581395
0.00581395
0.00581395
0.00581395
0.00581395
0.00581395
0.00581395
0.00581395
0.00581395
0.00581395
0.00581395
0.00581395
0.00581395
0.00581395
0.00581395
0.00581395
0.00581395
0.00581395
0.00581395
0.00581395
0.00581395
0.00581395
0.00581395
0.00581395
0.00581395
0.00581395
0.00581395
0.00581395
0.00581395
0.00581395
0.00581395
0.00581395
0.00581395
0.00581395
0.00581395
0.00581395
0.00581395
0.00581395
0.00581395
0.00581395
0.00581395
0.00581395
0.00581395
0.00581395
0.00581395
0.00581395
0.00581395
0.00581395
0.00581395
0.00581395
0.00581395
0.00581395
0.00581395
0.00581395
0.00581395
0.00581395
0.00581395
0.00581395
0.00581395
0.00581395
0.00581395
0.00581395
0.00581395
0.00581395
0.00581395
0.00581395
0.00581395
0.00581395
0.00581395
0.00581395
0.00581395
0.00581395
0.00581395
0.00581395
0.00581395
0.00581395
0.00581395
0.00581395
0.00581395
0.00581395
0.00581395
0.00581395
0.00581395
0.00581395
0.00581395
0.00581395
0.00581395
0.00581395
0.00581395
0.00581395
0.00581395
0.00581395
0.00581395
0.00581395
0.00581395
0.00581395
0.00581395
0.00581395
0.00581395
0.00581395
0.00581395
0.00581395
0.00581395
0.00581395
0.00581395
0.00581395
0.00581395
0.00581395
0.00581395
0.00581395
0.00581395
0.00581395
0.00581395
0.00581395
0.00581395
0.00581395
0.00581395
0.00581395
0.00581395
0.00581395
0.00581395
0.00581395
0.00581395
0.00581395
0.00581395
0.00581395
0.00581395
0.00581395
0.00581395
0.00581395
0.00581395
0.00581395
0.00581395
0.00581395
0.00581395
0.00581395
0.00581395
0.00581395
0.00581395
0.00581395
0.00581395
0.00581395
0.00581395
0.00581395
0.00581395
0.00581395
0.00581395
0.00581395
0.00581395
0.00581395
0.00581395
0.00581395
0.00581395
0.00581395
0.00581395
0.00581395
0.00581395
0.00581395
0.00581395
0.00581395
0.00581395
0.00581395
0.00581395
0.00581395
0.00581395
0.00581395
0.00581395
0.00581395
0.00581395
0.00581395
0.00581395
0.00581395
0.00581395
0.00581395
0.00581395
0.00581395
0.00581395
0.00581395
0.00581395
0.00581395
0.00581395
0.00581395
0.00581395
0.00581395
0.00581395
0.00581395
0.00581395
0.00581395
0.00581395
0.00581395
0.00581395
0.00581395
0.00581395
0.00581395
0.00581395
0.00581395
0.00581395
0.00581395
0.00581395
0.00581395
0.00581395
0.00581395
0.00581395
0.00581395
0.00581395
0.00581395
0.00581395
0.00581395
0.00581395
0.00581395
0.00581395
0.00581395
0.00581395
0.00581395
0.00581395
0.00581395
0.00581395
0.00581395
0.00581395
0.00581395
0.00581395
0.00581395
0.00581395
0.00581395
0.00581395
0.00581395
0.00581395
0.00581395
0.00581395
0.00581395
0.00581395
0.00581395
0.00581395
0.00581395
0.00581395
0.00581395
0.00581395
0.00581395
0.00581395
0.00581395
0.00581395
0.00581395
0.00581395
0.00581395
0.00581395
0.00581395
0.00581395
0.00581395
0.00581395
0.00581395
0.00581395
0.00581395
0.00581395
0.00581395
0.00581395
0.00581395
0.00581395
0.00581395
0.00581395
0.00581395
0.00581395
0.00581395
0.00581395
0.00581395
0.00581395
0.00581395
0.00581395
0.00581395
0.00581395
0.00581395
0.00581395
0.00581395
0.00581395
0.00581395
0.00581395
0.00581395
0.00581395
0.00581395
0.00581395
0.00581395
0.00581395
0.00581395
0.00581395
0.00581395
0.00581395
0.00581395
0.00581395
0.00581395
0.00581395
0.00581395
0.00581395
0.00581395
0.00581395
0.00581395
0.00581395
0.00581395
0.00581395
0.00581395
0.00581395
0.00581395
0.00581395
0.00581395
0.00581395
0.00581395
0.00581395
0.00581395
0.00581395
0.00581395
0.00581395
0.00581395
0.00581395
0.00581395
0.00581395
0.00581395
0.00581395
0.00581395
0.00581395
0.00581395
0.00581395
0.00581395
0.00581395
0.00581395
0.00581395
0.00581395
0.00581395
0.00581395
0.00581395
0.00581395
0.00581395
0.00581395
0.00581395
0.00581395
0.00581395
0.00581395
0.00581395
0.00581395
0.00581395
0.00581395
0.00581395
0.00581395
0.00581395
0.00581395
0.00581395
0.00581395
0.00581395
0.00581395
0.00581395
0.00581395
0.00581395
0.00581395
0.00581395
0.00581395
0.00581395
0.00581395
0.00581395
0.00581395
0.00581395
0.00581395
0.00581395
0.00581395
0.00581395
0.00581395
0.00581395
0.00581395
0.00581395
0.00581395
0.00581395
0.00581395
0.00581395
0.00581395
0.00581395
0.00581395
0.00581395
0.00581395
0.00581395
0.00581395
0.00581395
0.00581395
0.00581395
0.00581395
0.00581395
0.00581395
0.00581395
0.00581395
0.00581395
0.00581395
0.00581395
0.00581395
0.00581395
0.00581395
0.00581395
0.00581395
0.00581395
0.00581395
0.00581395
0.00581395
0.00581395
0.00581395
0.00581395
0.00581395
0.00581395
0.00581395
0.00581395
0.00581395
0.00581395
0.00581395
0.00581395
0.00581395
0.00581395
0.00581395
0.00581395
0.00581395
0.00581395
0.00581395
0.00581395
0.00581395
0.00581395
0.00581395
0.00581395
0.00581395
0.00581395
0.00581395
0.00581395
0.00581395
0.00581395
0.00581395
0.00581395
0.00581395
0.00581395
0.00581395
0.00581395
0.00581395
0.00581395
0.00581395
0.00581395
0.00581395
0.00581395
0.00581395
0.00581395
0.00581395
0.00581395
0.00581395
0.00581395
0.00581395
0.00581395
0.00581395
0.00581395
0.00581395
0.00581395
0.00581395
0.00581395
0.00581395
0.00581395
0.00581395
0.00581395
0.00581395
0.00581395
0.00581395
0.00581395
0.00581395
0.00581395
0.00581395
0.00581395
0.00581395
0.00581395
0.00581395
0.00581395
0.00581395
0.00581395
0.00581395
0.00581395
0.00581395
0.00581395
0.00581395
0.00581395
0.00581395
0.00581395
0.00581395
0.00581395
0.00581395
0.00581395
0.00581395
0.00581395
0.00581395
0.00581395
0.00581395
0.00581395
0.00581395
0.00581395
0.00581395
0.00581395
0.00581395
0.00581395
0.00581395
0.00581395
0.00581395
0.00581395
0.00581395
0.00581395
0.00581395
0.00581395
0.00581395
0.00581395
0.00581395
0.00581395
0.00581395
0.00581395
0.00581395
0.00581395
0.00581395
0.00581395
0.00581395
0.00581395
0.00581395
0.00581395
0.00581395
0.00581395
0.00581395
0.00581395
0.00581395
0.00581395
0.00581395
0.00581395
0.00581395
0.00581395
0.00581395
0.00581395
0.00581395
0.00581395
0.00581395
0.00581395
0.00581395
0.00581395
0.00581395
0.00581395
0.00581395
0.00581395
0.00581395
0.00581395
0.00581395
0.00581395
0.00581395
0.00581395
0.00581395
0.00581395
0.00581395
0.00581395
0.00581395
0.00581395
0.00581395
0.00581395
0.00581395
0.00581395
0.00581395
0.00581395
0.00581395
0.00581395
0.00581395
0.00581395
0.00581395
0.00581395
0.00581395
0.00581395
0.00581395
0.00581395
0.00581395
0.00581395
0.00581395
0.00581395
0.00581395
0.00581395
0.00581395
0.00581395
0.00581395
0.00581395
0.00581395
0.00581395
0.00581395
0.00581395
0.00581395
0.00581395
0.00581395
0.00581395
0.00581395
0.00581395
0.00581395
0.00581395
0.00581395
0.00581395
0.00581395
0.00581395
0.00581395
0.00581395
0.00581395
0.00581395
0.00581395
0.00581395
0.00581395
0.00581395
0.00581395
0.00581395
0.00581395
0.00581395
0.00581395
0.00581395
0.00581395
0.00581395
0.00581395
0.00581395
0.00581395
0.00581395
0.00581395
0.00581395
0.00581395
0.00581395
0.00581395
0.00581395
0.00581395
0.00581395
0.00581395
0.00581395
0.00581395
0.00581395
0.00581395
0.00581395
0.00581395
0.00581395
0.00581395
0.00581395
0.00581395
0.00581395
0.00581395
0.00581395
0.00581395
0.00581395
0.00581395
0.00581395
0.00581395
0.00581395
0.00581395
0.00581395
0.00581395
0.00581395
0.00581395
0.00581395
0.00581395
0.00581395
0.00581395
0.00581395
0.00581395
0.00581395
0.00581395
0.00581395
0.00581395
0.00581395
0.00581395
0.00581395
0.00581395
0.00581395
0.00581395
0.00581395
0.00581395
0.00581395
0.00581395
0.00581395
0.00581395
0.00581395
0.00581395
0.00581395
0.00581395
0.00581395
0.00581395
0.00581395
0.00581395
0.00581395
0.00581395
0.00581395
0.00581395
0.00581395
0.00581395
0.00581395
0.00581395
0.00581395
0.00581395
0.00581395
0.00581395
0.00581395
0.00581395
0.00581395
0.00581395
0.00581395
0.00581395
0.00581395
0.00581395
0.00581395
0.00581395
0.00581395
0.00581395
0.00581395
0.00581395
0.00581395
0.00581395
0.00581395
0.00581395
0.00581395
0.00581395
0.00581395
0.00581395
0.00581395
0.00581395
0.00581395
0.00581395
0.00581395
0.00581395
0.00581395
0.00581395
0.00581395
0.00581395
0.00581395
0.00581395
0.00581395
0.00581395
0.00581395
0.00581395
0.00581395
0.00581395
0.00581395
0.00581395
0.00581395
0.00581395
0.00581395
0.00581395
0.00581395
0.00581395
0.00581395
0.00581395
0.00581395
0.00581395
0.00581395
0.00581395
0.00581395
0.00581395
0.00581395
0.00581395
0.00581395
0.00581395
0.00581395
0.00581395
0.00581395
0.00581395
0.00581395
0.00581395
0.00581395
0.00581395
0.00581395
0.00581395
0.00581395
0.00581395
0.00581395
0.00581395
0.00581395
0.00581395
0.00581395
0.00581395
0.00581395
0.00581395
0.00581395
0.00581395
0.00581395
0.00581395
0.00581395
0.00581395
0.00581395
0.00581395
0.00581395
0.00581395
0.00581395
0.00581395
0.00581395
0.00581395
0.00581395
0.00581395
0.00581395
0.00581395
0.00581395
0.00581395
0.00581395
0.00581395
0.00581395
0.00581395
0.00581395
0.00581395
0.00581395
0.00581395
0.00581395
0.00581395
0.00581395
0.00581395
0.00581395
0.00581395
0.00581395
0.00581395
0.00581395
0.00581395
0.00581395
0.00581395
0.00581395
0.00581395
0.00581395
0.00581395
0.00581395
0.00581395
0.00581395
0.00581395
0.00581395
0.00581395
0.00581395
0.00581395
0.00581395
0.00581395
0.00581395
0.00581395
0.00581395
0.00581395
0.00581395
0.00581395
0.00581395
0.00581395
0.00581395
0.00581395
0.00581395
0.00581395
0.00581395
0.00581395
0.00581395
0.00581395
0.00581395
0.00581395
0.00581395
0.00581395
0.00581395
0.00581395
0.00581395
0.00581395
0.00581395
0.00581395
0.00581395
0.00581395
0.00581395
0.00581395
0.00581395
0.00581395
0.00581395
0.00581395
0.00581395
0.00581395
0.00581395
0.00581395
0.00581395
0.00581395
0.00581395
0.00581395
0.00581395
0.00581395
0.00581395
0.00581395
0.00581395
0.00581395
0.00581395
0.00581395
0.00581395
0.00581395
0.00581395
0.00581395
0.00581395
0.00581395
0.00581395
0.00581395
0.00581395
0.00581395
0.00581395
0.00581395
0.00581395
0.00581395
0.00581395
0.00581395
0.00581395
0.00581395
0.00581395
0.00581395
0.00581395
0.00581395
0.00581395
0.00581395
0.00581395
0.00581395
0.00581395
0.00581395
0.00581395
0.00581395
0.00581395
0.00581395
0.00581395
0.00581395
0.00581395
0.00581395
0.00581395
0.00581395
0.00581395
0.00581395
0.00581395
0.00581395
0.00581395
0.00581395
0.00581395
0.00581395
0.00581395
0.00581395
0.00581395
0.00581395
0.00581395
0.00581395
0.00581395
0.00581395
0.00581395
0.00581395
0.00581395
0.00581395
0.00581395
0.00581395
0.00581395
0.00581395
0.00581395
0.00581395
0.00581395
0.00581395
0.00581395
0.00581395
0.00581395
0.00581395
0.00581395
0.00581395
0.00581395
0.00581395
0.00581395
0.00581395
0.00581395
0.00581395
0.00581395
0.00581395
0.00581395
0.00581395
0.00581395
0.00581395
0.00581395
0.00581395
0.00581395
0.00581395
0.00581395
0.00581395
0.00581395
0.00581395
0.00581395
0.00581395
0.00581395
0.00581395
0.00581395
0.00581395
0.00581395
0.00581395
0.00581395
0.00581395
0.00581395
0.00581395
0.00581395
0.00581395
0.00581395
0.00581395
0.00581395
0.00581395
0.00581395
0.00581395
0.00581395
0.00581395
0.00581395
0.00581395
0.00581395
0.00581395
0.00581395
0.00581395
0.00581395
0.00581395
0.00581395
0.00581395
0.00581395
0.00581395
0.00581395
0.00581395
0.00581395
0.00581395
0.00581395
0.00581395
0.00581395
0.00581395
0.00581395
0.00581395
0.00581395
0.00581395
0.00581395
0.00581395
0.00581395
0.00581395
0.00581395
0.00581395
0.00581395
0.00581395
0.00581395
0.00581395
0.00581395
0.00581395
0.00581395
0.00581395
0.00581395
0.00581395
0.00581395
0.00581395
0.00581395
0.00581395
0.00581395
0.00581395
0.00581395
0.00581395
0.00581395
0.00581395
0.00581395
0.00581395
0.00581395
0.00581395
0.00581395
0.00581395
0.00581395
0.00581395
0.00581395
0.00581395
0.00581395
0.00581395
0.00581395
0.00581395
0.00581395
0.00581395
0.00581395
0.00581395
0.00581395
0.00581395
0.00581395
0.00581395
0.00581395
0.00581395
0.00581395
0.00581395
0.00581395
0.00581395
0.00581395
0.00581395
0.00581395
0.00581395
0.00581395
0.00581395
0.00581395
0.00581395
0.00581395
0.00581395
0.00581395
0.00581395
0.00581395
0.00581395
0.00581395
0.00581395
0.00581395
0.00581395
0.00581395
0.00581395
0.00581395
0.00581395
0.00581395
0.00581395
0.00581395
0.00581395
0.00581395
0.00581395
0.00581395
0.00581395
0.00581395
0.00581395
0.00581395
0.00581395
0.00581395
0.00581395
0.00581395
0.00581395
0.00581395
0.00581395
0.00581395
0.00581395
0.00581395
0.00581395
0.00581395
0.00581395
0.00581395
0.00581395
0.00581395
0.00581395
0.00581395
0.00581395
0.00581395
0.00581395
0.00581395
0.00581395
0.00581395
0.00581395
0.00581395
0.00581395
0.00581395
0.00581395
0.00581395
0.00581395
0.00581395
0.00581395
0.00581395
0.00581395
0.00581395
0.00581395
0.00581395
0.00581395
0.00581395
0.00581395
0.00581395
0.00581395
0.00581395
0.00581395
0.00581395
0.00581395
0.00581395
0.00581395
0.00581395
0.00581395
0.00581395
0.00581395
0.00581395
0.00581395
0.00581395
0.00581395
0.00581395
0.00581395
0.00581395
0.00581395
0.00581395
0.00581395
0.00581395
0.00581395
0.00581395
0.00581395
0.00581395
0.00581395
0.00581395
0.00581395
0.00581395
0.00581395
0.00581395
0.00581395
0.00581395
0.00581395
0.00581395
0.00581395
0.00581395
0.00581395
0.00581395
0.00581395
0.00581395
0.00581395
0.00581395
0.00581395
0.00581395
0.00581395
0.00581395
0.00581395
0.00581395
0.00581395
0.00581395
0.00581395
0.00581395
0.00581395
0.00581395
0.00581395
0.00581395
0.00581395
0.00581395
0.00581395
0.00581395
0.00581395
0.00581395
0.00581395
0.00581395
0.00581395
0.00581395
0.00581395
0.00581395
0.00581395
0.00581395
0.00581395
0.00581395
0.00581395
0.00581395
0.00581395
0.00581395
0.00581395
0.00581395
0.00581395
0.00581395
0.00581395
0.00581395
0.00581395
0.00581395
0.00581395
0.00581395
0.00581395
0.00581395
0.00581395
0.00581395
0.00581395
0.00581395
0.00581395
0.00581395
0.00581395
0.00581395
0.00581395
0.00581395
0.00581395
0.00581395
0.00581395
0.00581395
0.00581395
0.00581395
0.00581395
0.00581395
0.00581395
0.00581395
0.00581395
0.00581395
0.00581395
0.00581395
0.00581395
0.00581395
0.00581395
0.00581395
0.00581395
0.00581395
0.00581395
0.00581395
0.00581395
0.00581395
0.00581395
0.00581395
0.00581395
0.00581395
0.00581395
0.00581395
0.00581395
0.00581395
0.00581395
0.00581395
0.00581395
0.00581395
0.00581395
0.00581395
0.00581395
0.00581395
0.00581395
0.00581395
0.00581395
0.00581395
0.00581395
0.00581395
0.00581395
0.00581395
0.00581395
0.00581395
0.00581395
0.00581395
0.00581395
0.00581395
0.00581395
0.00581395
0.00581395
0.00581395
0.00581395
0.00581395
0.00581395
0.00581395
0.00581395
0.00581395
0.00581395
0.00581395
0.00581395
0.00581395
0.00581395
0.00581395
0.00581395
0.00581395
0.00581395
0.00581395
0.00581395
0.00581395
0.00581395
0.00581395
0.00581395
0.00581395
0.00581395
0.00581395
0.00581395
0.00581395
0.00581395
0.00581395
0.00581395
0.00581395
0.00581395
0.00581395
0.00581395
0.00581395
0.00581395
0.00581395
0.00581395
0.00581395
0.00581395
0.00581395
0.00581395
0.00581395
0.00581395
0.00581395
0.00581395
0.00581395
0.00581395
0.00581395
0.00581395
0.00581395
0.00581395
0.00581395
0.00581395
0.00581395
0.00581395
0.00581395
0.00581395
0.00581395
0.00581395
0.00581395
0.00581395
0.00581395
0.00581395
0.00581395
0.00581395
0.00581395
0.00581395
0.00581395
0.00581395
0.00581395
0.00581395
0.00581395
0.00581395
0.00581395
0.00581395
0.00581395
0.00581395
0.00581395
0.00581395
0.00581395
0.00581395
0.00581395
0.00581395
0.00581395
0.00581395
0.00581395
0.00581395
0.00581395
0.00581395
0.00581395
0.00581395
0.00581395
0.00581395
0.00581395
0.00581395
0.00581395
0.00581395
0.00581395
0.00581395
0.00581395
0.00581395
0.00581395
0.00581395
0.00581395
0.00581395
0.00581395
0.00581395
0.00581395
0.00581395
0.00581395
0.00581395
0.00581395
0.00581395
0.00581395
0.00581395
0.00581395
0.00581395
0.00581395
0.00581395
0.00581395
0.00581395
0.00581395
0.00581395
0.00581395
0.00581395
0.00581395
0.00581395
0.00581395
0.00581395
0.00581395
0.00581395
0.00581395
0.00581395
0.00581395
0.00581395
0.00581395
0.00581395
0.00581395
0.00581395
0.00581395
0.00581395
0.00581395
0.00581395
0.00581395
0.00581395
0.00581395
0.00581395
0.00581395
0.00581395
0.00581395
0.00581395
0.00581395
0.00581395
0.00581395
0.00581395
0.00581395
0.00581395
0.00581395
0.00581395
0.00581395
0.00581395
0.00581395
0.00581395
0.00581395
0.00581395
0.00581395
0.00581395
0.00581395
0.00581395
0.00581395
0.00581395
0.00581395
0.00581395
0.00581395
0.00581395
0.00581395
0.00581395
0.00581395
0.00581395
0.00581395
0.00581395
0.00581395
0.00581395
0.00581395
0.00581395
0.00581395
0.00581395
0.00581395
0.00581395
0.00581395
0.00581395
0.00581395
0.00581395
0.00581395
0.00581395
0.00581395
0.00581395
0.00581395
0.00581395
0.00581395
0.00581395
0.00581395
0.00581395
0.00581395
0.00581395
0.00581395
0.00581395
0.00581395
0.00581395
0.00581395
0.00581395
0.00581395
0.00581395
0.00581395
0.00581395
0.00581395
0.00581395
0.00581395
0.00581395
0.00581395
0.00581395
0.00581395
0.00581395
0.00581395
0.00581395
0.00581395
0.00581395
0.00581395
0.00581395
0.00581395
0.00581395
0.00581395
0.00581395
0.00581395
0.00581395
0.00581395
0.00581395
0.00581395
0.00581395
0.00581395
0.00581395
0.00581395
0.00581395
0.00581395
0.00581395
0.00581395
0.00581395
0.00581395
0.00581395
0.00581395
0.00581395
0.00581395
0.00581395
0.00581395
0.00581395
0.00581395
0.00581395
0.00581395
0.00581395
0.00581395
0.00581395
0.00581395
0.00581395
0.00581395
0.00581395
0.00581395
0.00581395
0.00581395
0.00581395
0.00581395
0.00581395
0.00581395
0.00581395
0.00581395
0.00581395
0.00581395
0.00581395
0.00581395
0.00581395
0.00581395
0.00581395
0.00581395
0.00581395
0.00581395
0.00581395
0.00581395
0.00581395
0.00581395
0.00581395
0.00581395
0.00581395
0.00581395
0.00581395
0.00581395
0.00581395
0.00581395
0.00581395
0.00581395
0.00581395
0.00581395
0.00581395
0.00581395
0.00581395
0.00581395
0.00581395
0.00581395
0.00581395
0.00581395
0.00581395
0.00581395
0.00581395
0.00581395
0.00581395
0.00581395
0.00581395
0.00581395
0.00581395
0.00581395
0.00581395
0.00581395
0.00581395
0.00581395
0.00581395
0.00581395
0.00581395
0.00581395
0.00581395
0.00581395
0.00581395
0.00581395
0.00581395
0.00581395
0.00581395
0.00581395
0.00581395
0.00581395
0.00581395
0.00581395
0.00581395
0.00581395
0.00581395
0.00581395
0.00581395
0.00581395
0.00581395
0.00581395
0.00581395
0.00581395
0.00581395
0.00581395
0.00581395
0.00581395
0.00581395
0.00581395
0.00581395
0.00581395
0.00581395
0.00581395
0.00581395
0.00581395
0.00581395
0.00581395
0.00581395
0.00581395
0.00581395
0.00581395
0.00581395
0.00581395
0.00581395
0.00581395
0.00581395
0.00581395
0.00581395
0.00581395
0.00581395
0.00581395
0.00581395
0.00581395
0.00581395
0.00581395
0.00581395
0.00581395
0.00581395
0.00581395
0.00581395
0.00581395
0.00581395
0.00581395
0.00581395
0.00581395
0.00581395
0.00581395
0.00581395
0.00581395
0.00581395
0.00581395
0.00581395
0.00581395
0.00581395
0.00581395
0.00581395
0.00581395
0.00581395
0.00581395
0.00581395
0.00581395
0.00581395
0.00581395
0.00581395
0.00581395
0.00581395
0.00581395
0.00581395
0.00581395
0.00581395
0.00581395
0.00581395
0.00581395
0.00581395
0.00581395
0.00581395
0.00581395
0.00581395
0.00581395
0.00581395
0.00581395
0.00581395
0.00581395
0.00581395
0.00581395
0.00581395
0.00581395
0.00581395
0.00581395
0.00581395
0.00581395
0.00581395
0.00581395
0.00581395
0.00581395
0.00581395
0.00581395
0.00581395
0.00581395
0.00581395
0.00581395
0.00581395
0.00581395
0.00581395
0.00581395
0.00581395
0.00581395
0.00581395
0.00581395
0.00581395
0.00581395
0.00581395
0.00581395
0.00581395
0.00581395
0.00581395
0.00581395
0.00581395
0.00581395
0.00581395
0.00581395
0.00581395
0.00581395
0.00581395
0.00581395
0.00581395
0.00581395
0.00581395
0.00581395
0.00581395
0.00581395
0.00581395
0.00581395
0.00581395
0.00581395
0.00581395
0.00581395
0.00581395
0.00581395
0.00581395
0.00581395
0.00581395
0.00581395
0.00581395
0.00581395
0.00581395
0.00581395
0.00581395
0.00581395
0.00581395
0.00581395
0.00581395
0.00581395
0.00581395
0.00581395
0.00581395
0.00581395
0.00581395
0.00581395
0.00581395
0.00581395
0.00581395
0.00581395
0.00581395
0.00581395
0.00581395
0.00581395
0.00581395
0.00581395
0.00581395
0.00581395
0.00581395
0.00581395
0.00581395
0.00581395
0.00581395
0.00581395
0.00581395
0.00581395
0.00581395
0.00581395
0.00581395
0.00581395
0.00581395
0.00581395
0.00581395
0.00581395
0.00581395
0.00581395
0.00581395
0.00581395
0.00581395
0.00581395
0.00581395
0.00581395
0.00581395
0.00581395
0.00581395
0.00581395
0.00581395
0.00581395
0.00581395
0.00581395
0.00581395
0.00581395
0.00581395
0.00581395
0.00581395
0.00581395
0.00581395
0.00581395
0.00581395
0.00581395
0.00581395
0.00581395
0.00581395
0.00581395
0.00581395
0.00581395
0.00581395
0.00581395
0.00581395
0.00581395
0.00581395
0.00581395
0.00581395
0.00581395
0.00581395
0.00581395
0.00581395
0.00581395
0.00581395
0.00581395
0.00581395
0.00581395
0.00581395
0.00581395
0.00581395
0.00581395
0.00581395
0.00581395
0.00581395
0.00581395
0.00581395
0.00581395
0.00581395
0.00581395
0.00581395
0.00581395
0.00581395
0.00581395
0.00581395
0.00581395
0.00581395
0.00581395
0.00581395
0.00581395
0.00581395
0.00581395
0.00581395
0.00581395
0.00581395
0.00581395
0.00581395
0.00581395
0.00581395
0.00581395
0.00581395
0.00581395
0.00581395
0.00581395
0.00581395
0.00581395
0.00581395
0.00581395
0.00581395
0.00581395
0.00581395
0.00581395
0.00581395
0.00581395
0.00581395
0.00581395
0.00581395
0.00581395
0.00581395
0.00581395
0.00581395
0.00581395
0.00581395
0.00581395
0.00581395
0.00581395
0.00581395
0.00581395
0.00581395
0.00581395
0.00581395
0.00581395
0.00581395
0.00581395
0.00581395
0.00581395
0.00581395
0.00581395
0.00581395
0.00581395
0.00581395
0.00581395
0.00581395
0.00581395
0.00581395
0.00581395
0.00581395
0.00581395
0.00581395
0.00581395
0.00581395
0.00581395
0.00581395
0.00581395
0.00581395
0.00581395
0.00581395
0.00581395
0.00581395
0.00581395
0.00581395
0.00581395
0.00581395
0.00581395
0.00581395
0.00581395
0.00581395
0.00581395
0.00581395
0.00581395
0.00581395
0.00581395
0.00581395
0.00581395
0.00581395
0.00581395
0.00581395
0.00581395
0.00581395
0.00581395
0.00581395
0.00581395
0.00581395
0.00581395
0.00581395
0.00581395
0.00581395
0.00581395
0.00581395
0.00581395
0.00581395
0.00581395
0.00581395
0.00581395
0.00581395
0.00581395
0.00581395
0.00581395
0.00581395
0.00581395
0.00581395
0.00581395
0.00581395
0.00581395
0.00581395
0.00581395
0.00581395
0.00581395
0.00581395
0.00581395
0.00581395
0.00581395
0.00581395
0.00581395
0.00581395
0.00581395
0.00581395
0.00581395
0.00581395
0.00581395
0.00581395
0.00581395
0.00581395
0.00581395
0.00581395
0.00581395
0.00581395
0.00581395
0.00581395
0.00581395
0.00581395
0.00581395
0.00581395
0.00581395
0.00581395
0.00581395
0.00581395
0.00581395
0.00581395
0.00581395
0.00581395
0.00581395
0.00581395
0.00581395
0.00581395
0.00581395
0.00581395
0.00581395
0.00581395
0.00581395
0.00581395
0.00581395
0.00581395
0.00581395
0.00581395
0.00581395
0.00581395
0.00581395
0.00581395
0.00581395
0.00581395
0.00581395
0.00581395
0.00581395
0.00581395
0.00581395
0.00581395
0.00581395
0.00581395
0.00581395
0.00581395
0.00581395
0.00581395
0.00581395
0.00581395
0.00581395
0.00581395
0.00581395
0.00581395
0.00581395
0.00581395
0.00581395
0.00581395
0.00581395
0.00581395
0.00581395
0.00581395
0.00581395
0.00581395
0.00581395
0.00581395
0.00581395
0.00581395
0.00581395
0.00581395
0.00581395
0.00581395
0.00581395
0.00581395
0.00581395
0.00581395
0.00581395
0.00581395
0.00581395
0.00581395
0.00581395
0.00581395
0.00581395
0.00581395
0.00581395
0.00581395
0.00581395
0.00581395
0.00581395
0.00581395
0.00581395
0.00581395
0.00581395
0.00581395
0.00581395
0.00581395
0.00581395
0.00581395
0.00581395
0.00581395
0.00581395
0.00581395
0.00581395
0.00581395
0.00581395
0.00581395
0.00581395
0.00581395
0.00581395
0.00581395
0.00581395
0.00581395
0.00581395
0.00581395
0.00581395
0.00581395
0.00581395
0.00581395
0.00581395
0.00581395
0.00581395
0.00581395
0.00581395
0.00581395
0.00581395
0.00581395
0.00581395
0.00581395
0.00581395
0.00581395
0.00581395
0.00581395
0.00581395
0.00581395
0.00581395
0.00581395
0.00581395
0.00581395
0.00581395
0.00581395
0.00581395
0.00581395
0.00581395
0.00581395
0.00581395
0.00581395
0.00581395
0.00581395
0.00581395
0.00581395
0.00581395
0.00581395
0.00581395
0.00581395
0.00581395
0.00581395
0.00581395
0.00581395
0.00581395
0.00581395
0.00581395
0.00581395
0.00581395
0.00581395
0.00581395
0.00581395
0.00581395
0.00581395
0.00581395
0.00581395
0.00581395
0.00581395
0.00581395
0.00581395
0.00581395
0.00581395
0.00581395
0.00581395
0.00581395
0.00581395
0.00581395
0.00581395
0.00581395
0.00581395
0.00581395
0.00581395
0.00581395
0.00581395
0.00581395
0.00581395
0.00581395
0.00581395
0.00581395
0.00581395
0.00581395
0.00581395
0.00581395
0.00581395
0.00581395
0.00581395
0.00581395
0.00581395
0.00581395
0.00581395
0.00581395
0.00581395
0.00581395
0.00581395
0.00581395
0.00581395
0.00581395
0.00581395
0.00581395
0.00581395
0.00581395
0.00581395
0.00581395
0.00581395
0.00581395
0.00581395
0.00581395
0.00581395
0.00581395
0.00581395
0.00581395
0.00581395
0.00581395
0.00581395
0.00581395
0.00581395
0.00581395
0.00581395
0.00581395
0.00581395
0.00581395
0.00581395
0.00581395
0.00581395
0.00581395
0.00581395
0.00581395
0.00581395
0.00581395
0.00581395
0.00581395
0.00581395
0.00581395
0.00581395
0.00581395
0.00581395
0.00581395
0.00581395
0.00581395
0.00581395
0.00581395
0.00581395
0.00581395
0.00581395
0.00581395
0.00581395
0.00581395
0.00581395
0.00581395
0.00581395
0.00581395
0.00581395
0.00581395
0.00581395
0.00581395
0.00581395
0.00581395
0.00581395
0.00581395
0.00581395
0.00581395
0.00581395
0.00581395
0.00581395
0.00581395
0.00581395
0.00581395
0.00581395
0.00581395
0.00581395
0.00581395
0.00581395
0.00581395
0.00581395
0.00581395
0.00581395
0.00581395
0.00581395
0.00581395
0.00581395
0.00581395
0.00581395
0.00581395
0.00581395
0.00581395
0.00581395
0.00581395
0.00581395
0.00581395
0.00581395
0.00581395
0.00581395
0.00581395
0.00581395
0.00581395
0.00581395
0.00581395
0.00581395
0.00581395
0.00581395
0.00581395
0.00581395
0.00581395
0.00581395
0.00581395
0.00581395
0.00581395
0.00581395
0.00581395
0.00581395
0.00581395
0.00581395
0.00581395
0.00581395
0.00581395
0.00581395
0.00581395
0.00581395
0.00581395
0.00581395
0.00581395
0.00581395
0.00581395
0.00581395
0.00581395
0.00581395
0.00581395
0.00581395
0.00581395
0.00581395
0.00581395
0.00581395
0.00581395
0.00581395
0.00581395
0.00581395
0.00581395
0.00581395
0.00581395
0.00581395
0.00581395
0.00581395
0.00581395
0.00581395
0.00581395
0.00581395
0.00581395
0.00581395
0.00581395
0.00581395
0.00581395
0.00581395
0.00581395
0.00581395
0.00581395
0.00581395
0.00581395
0.00581395
0.00581395
0.00581395
0.00581395
0.00581395
0.00581395
0.00581395
0.00581395
0.00581395
0.00581395
0.00581395
0.00581395
0.00581395
0.00581395
0.00581395
0.00581395
0.00581395
0.00581395
0.00581395
0.00581395
0.00581395
0.00581395
0.00581395
0.00581395
0.00581395
0.00581395
0.00581395
0.00581395
0.00581395
0.00581395
0.00581395
0.00581395
0.00581395
0.00581395
0.00581395
0.00581395
0.00581395
0.00581395
0.00581395
0.00581395
0.00581395
0.00581395
0.00581395
0.00581395
0.00581395
0.00581395
0.00581395
0.00581395
0.00581395
0.00581395
0.00581395
0.00581395
0.00581395
0.00581395
0.00581395
0.00581395
0.00581395
0.00581395
0.00581395
0.00581395
0.00581395
0.00581395
0.00581395
0.00581395
0.00581395
0.00581395
0.00581395
0.00581395
0.00581395
0.00581395
0.00581395
0.00581395
0.00581395
0.00581395
0.00581395
0.00581395
0.00581395
0.00581395
0.00581395
0.00581395
0.00581395
0.00581395
0.00581395
0.00581395
0.00581395
0.00581395
0.00581395
0.00581395
0.00581395
0.00581395
0.00581395
0.00581395
0.00581395
0.00581395
0.00581395
0.00581395
0.00581395
0.00581395
0.00581395
0.00581395
0.00581395
0.00581395
0.00581395
0.00581395
0.00581395
0.00581395
0.00581395
0.00581395
0.00581395
0.00581395
0.00581395
0.00581395
0.00581395
0.00581395
0.00581395
0.00581395
0.00581395
0.00581395
0.00581395
0.00581395
0.00581395
0.00581395
0.00581395
0.00581395
0.00581395
0.00581395
0.00581395
0.00581395
0.00581395
0.00581395
0.00581395
0.00581395
0.00581395
0.00581395
0.00581395
0.00581395
0.00581395
0.00581395
0.00581395
0.00581395
0.00581395
0.00581395
0.00581395
0.00581395
0.00581395
0.00581395
0.00581395
0.00581395
0.00581395
0.00581395
0.00581395
0.00581395
0.00581395
0.00581395
0.00581395
0.00581395
0.00581395
0.00581395
0.00581395
0.00581395
0.00581395
0.00581395
0.00581395
0.00581395
0.00581395
0.00581395
0.00581395
0.00581395
0.00581395
0.00581395
0.00581395
0.00581395
0.00581395
0.00581395
0.00581395
0.00581395
0.00581395
0.00581395
0.00581395
0.00581395
0.00581395
0.00581395
0.00581395
0.00581395
0.00581395
0.00581395
0.00581395
0.00581395
0.00581395
0.00581395
0.00581395
0.00581395
0.00581395
0.00581395
0.00581395
0.00581395
0.00581395
0.00581395
0.00581395
0.00581395
0.00581395
0.00581395
0.00581395
0.00581395
0.00581395
0.00581395
0.00581395
0.00581395
0.00581395
0.00581395
0.00581395
0.00581395
0.00581395
0.00581395
0.00581395
0.00581395
0.00581395
0.00581395
0.00581395
0.00581395
0.00581395
0.00581395
0.00581395
0.00581395
0.00581395
0.00581395
0.00581395
0.00581395
0.00581395
0.00581395
0.00581395
0.00581395
0.00581395
0.00581395
0.00581395
0.00581395
0.00581395
0.00581395
0.00581395
0.00581395
0.00581395
0.00581395
0.00581395
0.00581395
0.00581395
0.00581395
0.00581395
0.00581395
0.00581395
0.00581395
0.00581395
0.00581395
0.00581395
0.00581395
0.00581395
0.00581395
0.00581395
0.00581395
0.00581395
0.00581395
0.00581395
0.00581395
0.00581395
0.00581395
0.00581395
0.00581395
0.00581395
0.00581395
0.00581395
0.00581395
0.00581395
0.00581395
0.00581395
0.00581395
0.00581395
0.00581395
0.00581395
0.00581395
0.00581395
0.00581395
0.00581395
0.00581395
0.00581395
0.00581395
0.00581395
0.00581395
0.00581395
0.00581395
0.00581395
0.00581395
0.00581395
0.00581395
0.00581395
0.00581395
0.00581395
0.00581395
0.00581395
0.00581395
0.00581395
0.00581395
0.00581395
0.00581395
0.00581395
0.00581395
0.00581395
0.00581395
0.00581395
0.00581395
0.00581395
0.00581395
0.00581395
0.00581395
0.00581395
0.00581395
0.00581395
0.00581395
0.00581395
0.00581395
0.00581395
0.00581395
0.00581395
0.00581395
0.00581395
0.00581395
0.00581395
0.00581395
0.00581395
0.00581395
0.00581395
0.00581395
0.00581395
0.00581395
0.00581395
0.00581395
0.00581395
0.00581395
0.00581395
0.00581395
0.00581395
0.00581395
0.00581395
0.00581395
0.00581395
0.00581395
0.00581395
0.00581395
0.00581395
0.00581395
0.00581395
0.00581395
0.00581395
0.00581395
0.00581395
0.00581395
0.00581395
0.00581395
0.00581395
0.00581395
0.00581395
0.00581395
0.00581395
0.00581395
0.00581395
0.00581395
0.00581395
0.00581395
0.00581395
0.00581395
0.00581395
0.00581395
0.00581395
0.00581395
0.00581395
0.00581395
0.00581395
0.00581395
0.00581395
0.00581395
0.00581395
0.00581395
0.00581395
0.00581395
0.00581395
0.00581395
0.00581395
0.00581395
0.00581395
0.00581395
0.00581395
0.00581395
0.00581395
0.00581395
0.00581395
0.00581395
0.00581395
0.00581395
0.00581395
0.00581395
0.00581395
0.00581395
0.00581395
0.00581395
0.00581395
0.00581395
0.00581395
0.00581395
0.00581395
0.00581395
0.00581395
0.00581395
0.00581395
0.00581395
0.00581395
0.00581395
0.00581395
0.00581395
0.00581395
0.00581395
0.00581395
0.00581395
0.00581395
0.00581395
0.00581395
0.00581395
0.00581395
0.00581395
0.00581395
0.00581395
0.00581395
0.00581395
0.00581395
0.00581395
0.00581395
0.00581395
0.00581395
0.00581395
0.00581395
0.00581395
0.00581395
0.00581395
0.00581395
0.00581395
0.00581395
0.00581395
0.00581395
0.00581395
0.00581395
0.00581395
0.00581395
0.00581395
0.00581395
0.00581395
0.00581395
0.00581395
0.00581395
0.00581395
0.00581395
0.00581395
0.00581395
0.00581395
0.00581395
0.00581395
0.00581395
0.00581395
0.00581395
0.00581395
0.00581395
0.00581395
0.00581395
0.00581395
0.00581395
0.00581395
0.00581395
0.00581395
0.00581395
0.00581395
0.00581395
0.00581395
0.00581395
0.00581395
0.00581395
0.00581395
0.00581395
0.00581395
0.00581395
0.00581395
0.00581395
0.00581395
0.00581395
0.00581395
0.00581395
0.00581395
0.00581395
0.00581395
0.00581395
0.00581395
0.00581395
0.00581395
0.00581395
0.00581395
0.00581395
0.00581395
0.00581395
0.00581395
0.00581395
0.00581395
0.00581395
0.00581395
0.00581395
0.00581395
0.00581395
0.00581395
0.00581395
0.00581395
0.00581395
0.00581395
0.00581395
0.00581395
0.00581395
0.00581395
0.00581395
0.00581395
0.00581395
0.00581395
0.00581395
0.00581395
0.00581395
0.00581395
0.00581395
0.00581395
0.00581395
0.00581395
0.00581395
0.00581395
0.00581395
0.00581395
0.00581395
0.00581395
0.00581395
0.00581395
0.00581395
0.00581395
0.00581395
0.00581395
0.00581395
0.00581395
0.00581395
0.00581395
0.00581395
0.00581395
0.00581395
0.00581395
0.00581395
0.00581395
0.00581395
0.00581395
0.00581395
0.00581395
0.00581395
0.00581395
0.00581395
0.00581395
0.00581395
0.00581395
0.00581395
0.00581395
0.00581395
0.00581395
0.00581395
0.00581395
0.00581395
0.00581395
0.00581395
0.00581395
0.00581395
0.00581395
0.00581395
0.00581395
0.00581395
0.00581395
0.00581395
0.00581395
0.00581395
0.00581395
0.00581395
0.00581395
0.00581395
0.00581395
0.00581395
0.00581395
0.00581395
0.00581395
0.00581395
0.00581395
0.00581395
0.00581395
0.00581395
0.00581395
0.00581395
0.00581395
0.00581395
0.00581395
0.00581395
0.00581395
0.00581395
0.00581395
0.00581395
0.00581395
0.00581395
0.00581395
0.00581395
0.00581395
0.00581395
0.00581395
0.00581395
0.00581395
0.00581395
0.00581395
0.00581395
0.00581395
0.00581395
0.00581395
0.00581395
0.00581395
0.00581395
0.00581395
0.00581395
0.00581395
0.00581395
0.00581395
0.00581395
0.00581395
0.00581395
0.00581395
0.00581395
0.00581395
0.00581395
0.00581395
0.00581395
0.00581395
0.00581395
0.00581395
0.00581395
0.00581395
0.00581395
0.00581395
0.00581395
0.00581395
0.00581395
0.00581395
0.00581395
0.00581395
0.00581395
0.00581395
0.00581395
0.00581395
0.00581395
0.00581395
0.00581395
0.00581395
0.00581395
0.00581395
0.00581395
0.00581395
0.00581395
0.00581395
0.00581395
0.00581395
0.00581395
0.00581395
0.00581395
0.00581395
0.00581395
0.00581395
0.00581395
0.00581395
0.00581395
0.00581395
0.00581395
0.00581395
0.00581395
0.00581395
0.00581395
0.00581395
0.00581395
0.00581395
0.00581395
0.00581395
0.00581395
0.00581395
0.00581395
0.00581395
0.00581395
0.00581395
0.00581395
0.00581395
0.00581395
0.00581395
0.00581395
0.00581395
0.00581395
0.00581395
0.00581395
0.00581395
0.00581395
0.00581395
0.00581395
0.00581395
0.00581395
0.00581395
0.00581395
0.00581395
0.00581395
0.00581395
0.00581395
0.00581395
0.00581395
0.00581395
0.00581395
0.00581395
0.00581395
0.00581395
0.00581395
0.00581395
0.00581395
0.00581395
0.00581395
0.00581395
0.00581395
0.00581395
0.00581395
0.00581395
0.00581395
0.00581395
0.00581395
0.00581395
0.00581395
0.00581395
0.00581395
0.00581395
0.00581395
0.00581395
0.00581395
0.00581395
0.00581395
0.00581395
0.00581395
0.00581395
0.00581395
0.00581395
0.00581395
0.00581395
0.00581395
0.00581395
0.00581395
0.00581395
0.00581395
0.00581395
0.00581395
0.00581395
0.00581395
0.00581395
0.00581395
0.00581395
0.00581395
0.00581395
0.00581395
0.00581395
0.00581395
0.00581395
0.00581395
0.00581395
0.00581395
0.00581395
0.00581395
0.00581395
0.00581395
0.00581395
0.00581395
0.00581395
0.00581395
0.00581395
0.00581395
0.00581395
0.00581395
0.00581395
0.00581395
0.00581395
0.00581395
0.00581395
0.00581395
0.00581395
0.00581395
0.00581395
0.00581395
0.00581395
0.00581395
0.00581395
0.00581395
0.00581395
0.00581395
0.00581395
0.00581395
0.00581395
0.00581395
0.00581395
0.00581395
0.00581395
0.00581395
0.00581395
0.00581395
0.00581395
0.00581395
0.00581395
0.00581395
0.00581395
0.00581395
0.00581395
0.00581395
0.00581395
0.00581395
0.00581395
0.00581395
0.00581395
0.00581395
0.00581395
0.00581395
0.00581395
0.00581395
0.00581395
0.00581395
0.00581395
0.00581395
0.00581395
0.00581395
0.00581395
0.00581395
0.00581395
0.00581395
0.00581395
0.00581395
0.00581395
0.00581395
0.00581395
0.00581395
0.00581395
0.00581395
0.00581395
0.00581395
0.00581395
0.00581395
0.00581395
0.00581395
0.00581395
0.00581395
0.00581395
0.00581395
0.00581395
0.00581395
0.00581395
0.00581395
0.00581395
0.00581395
0.00581395
0.00581395
0.00581395
0.00581395
0.00581395
0.00581395
0.00581395
0.00581395
0.00581395
0.00581395
0.00581395
0.00581395
0.00581395
0.00581395
0.00581395
0.00581395
0.00581395
0.00581395
0.00581395
0.00581395
0.00581395
0.00581395
0.00581395
0.00581395
0.00581395
0.00581395
0.00581395
0.00581395
0.00581395
0.00581395
0.00581395
0.00581395
0.00581395
0.00581395
0.00581395
0.00581395
0.00581395
0.00581395
0.00581395
0.00581395
0.00581395
0.00581395
0.00581395
0.00581395
0.00581395
0.00581395
0.00581395
0.00581395
0.00581395
0.00581395
0.00581395
0.00581395
0.00581395
0.00581395
0.00581395
0.00581395
0.00581395
0.00581395
0.00581395
0.00581395
0.00581395
0.00581395
0.00581395
0.00581395
0.00581395
0.00581395
0.00581395
0.00581395
0.00581395
0.00581395
0.00581395
0.00581395
0.00581395
0.00581395
0.00581395
0.00581395
0.00581395
0.00581395
0.00581395
0.00581395
0.00581395
0.00581395
0.00581395
0.00581395
0.00581395
0.00581395
0.00581395
0.00581395
0.00581395
0.00581395
0.00581395
0.00581395
0.00581395
0.00581395
0.00581395
0.00581395
0.00581395
0.00581395
0.00581395
0.00581395
0.00581395
0.00581395
0.00581395
0.00581395
0.00581395
0.00581395
0.00581395
0.00581395
0.00581395
0.00581395
0.00581395
0.00581395
0.00581395
0.00581395
0.00581395
0.00581395
0.00581395
0.00581395
0.00581395
0.00581395
0.00581395
0.00581395
0.00581395
0.00581395
0.00581395
0.00581395
0.00581395
0.00581395
0.00581395
0.00581395
0.00581395
0.00581395
0.00581395
0.00581395
0.00581395
0.00581395
0.00581395
0.00581395
0.00581395
0.00581395
0.00581395
0.00581395
0.00581395
0.00581395
0.00581395
0.00581395
0.00581395
0.00581395
0.00581395
0.00581395
0.00581395
0.00581395
0.00581395
0.00581395
0.00581395
0.00581395
0.00581395
0.00581395
0.00581395
0.00581395
0.00581395
0.00581395
0.00581395
0.00581395
0.00581395
0.00581395
0.00581395
0.00581395
0.00581395
0.00581395
0.00581395
0.00581395
0.00581395
0.00581395
0.00581395
0.00581395
0.00581395
0.00581395
0.00581395
0.00581395
0.00581395
0.00581395
0.00581395
0.00581395
0.00581395
0.00581395
0.00581395
0.00581395
0.00581395
0.00581395
0.00581395
0.00581395
0.00581395
0.00581395
0.00581395
0.00581395
0.00581395
0.00581395
0.00581395
0.00581395
0.00581395
0.00581395
0.00581395
0.00581395
0.00581395
0.00581395
0.00581395
0.00581395
0.00581395
0.00581395
0.00581395
0.00581395
0.00581395
0.00581395
0.00581395
0.00581395
0.00581395
0.00581395
0.00581395
0.00581395
0.00581395
0.00581395
0.00581395
0.00581395
0.00581395
0.00581395
0.00581395
0.00581395
0.00581395
0.00581395
0.00581395
0.00581395
0.00581395
0.00581395
0.00581395
0.00581395
0.00581395
0.00581395
0.00581395
0.00581395
0.00581395
0.00581395
0.00581395
0.00581395
0.00581395
0.00581395
0.00581395
0.00581395
0.00581395
0.00581395
0.00581395
0.00581395
0.00581395
0.00581395
0.00581395
0.00581395
0.00581395
0.00581395
0.00581395
0.00581395
0.00581395
0.00581395
0.00581395
0.00581395
0.00581395
0.00581395
0.00581395
0.00581395
0.00581395
0.00581395
0.00581395
0.00581395
0.00581395
0.00581395
0.00581395
0.00581395
0.00581395
0.00581395
0.00581395
0.00581395
0.00581395
0.00581395
0.00581395
0.00581395
0.00581395
0.00581395
0.00581395
0.00581395
0.00581395
0.00581395
0.00581395
0.00581395
0.00581395
0.00581395
0.00581395
0.00581395
0.00581395
0.00581395
0.00581395
0.00581395
0.00581395
0.00581395
0.00581395
0.00581395
0.00581395
0.00581395
0.00581395
0.00581395
0.00581395
0.00581395
0.00581395
0.00581395
0.00581395
0.00581395
0.00581395
0.00581395
0.00581395
0.00581395
0.00581395
0.00581395
0.00581395
0.00581395
0.00581395
0.00581395
0.00581395
0.00581395
0.00581395
0.00581395
0.00581395
0.00581395
0.00581395
0.00581395
0.00581395
0.00581395
0.00581395
0.00581395
0.00581395
0.00581395
0.00581395
0.00581395
0.00581395
0.00581395
0.00581395
0.00581395
0.00581395
0.00581395
0.00581395
0.00581395
0.00581395
0.00581395
0.00581395
0.00581395
0.00581395
0.00581395
0.00581395
0.00581395
0.00581395
0.00581395
0.00581395
0.00581395
0.00581395
0.00581395
0.00581395
0.00581395
0.00581395
0.00581395
0.00581395
0.00581395
0.00581395
0.00581395
0.00581395
0.00581395
0.00581395
0.00581395
0.00581395
0.00581395
0.00581395
0.00581395
0.00581395
0.00581395
0.00581395
0.00581395
0.00581395
0.00581395
0.00581395
0.00581395
0.00581395
0.00581395
0.00581395
0.00581395
0.00581395
0.00581395
0.00581395
0.00581395
0.00581395
0.00581395
0.00581395
0.00581395
0.00581395
0.00581395
0.00581395
0.00581395
0.00581395
0.00581395
0.00581395
0.00581395
0.00581395
0.00581395
0.00581395
0.00581395
0.00581395
0.00581395
0.00581395
0.00581395
0.00581395
0.00581395
0.00581395
0.00581395
0.00581395
0.00581395
0.00581395
0.00581395
0.00581395
0.00581395
0.00581395
0.00581395
0.00581395
0.00581395
0.00581395
0.00581395
0.00581395
0.00581395
0.00581395
0.00581395
0.00581395
0.00581395
0.00581395
0.00581395
0.00581395
0.00581395
0.00581395
0.00581395
0.00581395
0.00581395
0.00581395
0.00581395
0.00581395
0.00581395
0.00581395
0.00581395
0.00581395
0.00581395
0.00581395
0.00581395
0.00581395
0.00581395
0.00581395
0.00581395
0.00581395
0.00581395
0.00581395
0.00581395
0.00581395
0.00581395
0.00581395
0.00581395
0.00581395
0.00581395
0.00581395
0.00581395
0.00581395
0.00581395
0.00581395
0.00581395
0.00581395
0.00581395
0.00581395
0.00581395
0.00581395
0.00581395
0.00581395
0.00581395
0.00581395
0.00581395
0.00581395
0.00581395
0.00581395
0.00581395
0.00581395
0.00581395
0.00581395
0.00581395
0.00581395
0.00581395
0.00581395
0.00581395
0.00581395
0.00581395
0.00581395
0.00581395
0.00581395
0.00581395
0.00581395
0.00581395
0.00581395
0.00581395
0.00581395
0.00581395
0.00581395
0.00581395
0.00581395
0.00581395
0.00581395
0.00581395
0.00581395
0.00581395
0.00581395
0.00581395
0.00581395
0.00581395
0.00581395
0.00581395
0.00581395
0.00581395
0.00581395
0.00581395
0.00581395
0.00581395
0.00581395
0.00581395
0.00581395
0.00581395
0.00581395
0.00581395
0.00581395
0.00581395
0.00581395
0.00581395
0.00581395
0.00581395
0.00581395
0.00581395
0.00581395
0.00581395
0.00581395
0.00581395
0.00581395
0.00581395
0.00581395
0.00581395
0.00581395
0.00581395
0.00581395
0.00581395
0.00581395
0.00581395
0.00581395
0.00581395
0.00581395
0.00581395
0.00581395
0.00581395
0.00581395
0.00581395
0.00581395
0.00581395
0.00581395
0.00581395
0.00581395
0.00581395
0.00581395
0.00581395
0.00581395
0.00581395
0.00581395
0.00581395
0.00581395
0.00581395
0.00581395
0.00581395
0.00581395
0.00581395
0.00581395
0.00581395
0.00581395
0.00581395
0.00581395
0.00581395
0.00581395
0.00581395
0.00581395
0.00581395
0.00581395
0.00581395
0.00581395
0.00581395
0.00581395
0.00581395
0.00581395
0.00581395
0.00581395
0.00581395
0.00581395
0.00581395
0.00581395
0.00581395
0.00581395
0.00581395
0.00581395
0.00581395
0.00581395
0.00581395
0.00581395
0.00581395
0.00581395
0.00581395
0.00581395
0.00581395
0.00581395
0.00581395
0.00581395
0.00581395
0.00581395
0.00581395
0.00581395
0.00581395
0.00581395
0.00581395
0.00581395
0.00581395
0.00581395
0.00581395
0.00581395
0.00581395
0.00581395
0.00581395
0.00581395
0.00581395
0.00581395
0.00581395
0.00581395
0.00581395
0.00581395
0.00581395
0.00581395
0.00581395
0.00581395
0.00581395
0.00581395
0.00581395
0.00581395
0.00581395
0.00581395
0.00581395
0.00581395
0.00581395
0.00581395
0.00581395
0.00581395
0.00581395
0.00581395
0.00581395
0.00581395
0.00581395
0.00581395
0.00581395
0.00581395
0.00581395
0.00581395
0.00581395
0.00581395
0.00581395
0.00581395
0.00581395
0.00581395
0.00581395
0.00581395
0.00581395
0.00581395
0.00581395
0.00581395
0.00581395
0.00581395
0.00581395
0.00581395
0.00581395
0.00581395
0.00581395
0.00581395
0.00581395
0.00581395
0.00581395
0.00581395
0.00581395
0.00581395
0.00581395
0.00581395
0.00581395
0.00581395
0.00581395
0.00581395
0.00581395
0.00581395
0.00581395
0.00581395
0.00581395
0.00581395
0.00581395
0.00581395
0.00581395
0.00581395
0.00581395
0.00581395
0.00581395
0.00581395
0.00581395
0.00581395
0.00581395
0.00581395
0.00581395
0.00581395
0.00581395
0.00581395
0.00581395
0.00581395
0.00581395
0.00581395
0.00581395
0.00581395
0.00581395
0.00581395
0.00581395
0.00581395
0.00581395
0.00581395
0.00581395
0.00581395
0.00581395
0.00581395
0.00581395
0.00581395
0.00581395
0.00581395
0.00581395
0.00581395
0.00581395
0.00581395
0.00581395
0.00581395
0.00581395
0.00581395
0.00581395
0.00581395
0.00581395
0.00581395
0.00581395
0.00581395
0.00581395
0.00581395
0.00581395
0.00581395
0.00581395
0.00581395
0.00581395
0.00581395
0.00581395
0.00581395
0.00581395
0.00581395
0.00581395
0.00581395
0.00581395
0.00581395
0.00581395
0.00581395
0.00581395
0.00581395
0.00581395
0.00581395
0.00581395
0.00581395
0.00581395
0.00581395
0.00581395
0.00581395
0.00581395
0.00581395
0.00581395
0.00581395
0.00581395
0.00581395
0.00581395
0.00581395
0.00581395
0.00581395
0.00581395
0.00581395
0.00581395
0.00581395
0.00581395
0.00581395
0.00581395
0.00581395
0.00581395
0.00581395
0.00581395
0.00581395
0.00581395
0.00581395
0.00581395
0.00581395
0.00581395
0.00581395
0.00581395
0.00581395
0.00581395
0.00581395
0.00581395
0.00581395
0.00581395
0.00581395
0.00581395
0.00581395
0.00581395
0.00581395
0.00581395
0.00581395
0.00581395
0.00581395
0.00581395
0.00581395
0.00581395
0.00581395
0.00581395
0.00581395
0.00581395
0.00581395
0.00581395
0.00581395
0.00581395
0.00581395
0.00581395
0.00581395
0.00581395
0.00581395
0.00581395
0.00581395
0.00581395
0.00581395
0.00581395
0.00581395
0.00581395
0.00581395
0.00581395
0.00581395
0.00581395
0.00581395
0.00581395
0.00581395
0.00581395
0.00581395
0.00581395
0.00581395
0.00581395
0.00581395
0.00581395
0.00581395
0.00581395
0.00581395
0.00581395
0.00581395
0.00581395
0.00581395
0.00581395
0.00581395
0.00581395
0.00581395
0.00581395
0.00581395
0.00581395
0.00581395
0.00581395
0.00581395
0.00581395
0.00581395
0.00581395
0.00581395
0.00581395
0.00581395
0.00581395
0.00581395
0.00581395
0.00581395
0.00581395
0.00581395
0.00581395
0.00581395
0.00581395
0.00581395
0.00581395
0.00581395
0.00581395
0.00581395
0.00581395
0.00581395
0.00581395
0.00581395
0.00581395
0.00581395
0.00581395
0.00581395
0.00581395
0.00581395
0.00581395
0.00581395
0.00581395
0.00581395
0.00581395
0.00581395
0.00581395
0.00581395
0.00581395
0.00581395
0.00581395
0.00581395
0.00581395
0.00581395
0.00581395
0.00581395
0.00581395
0.00581395
0.00581395
0.00581395
0.00581395
0.00581395
0.00581395
0.00581395
0.00581395
0.00581395
0.00581395
0.00581395
0.00581395
0.00581395
0.00581395
0.00581395
0.00581395
0.00581395
0.00581395
0.00581395
0.00581395
0.00581395
0.00581395
0.00581395
0.00581395
0.00581395
0.00581395
0.00581395
0.00581395
0.00581395
0.00581395
0.00581395
0.00581395
0.00581395
0.00581395
0.00581395
0.00581395
0.00581395
0.00581395
0.00581395
0.00581395
0.00581395
0.00581395
0.00581395
0.00581395
0.00581395
0.00581395
0.00581395
0.00581395
0.00581395
0.00581395
0.00581395
0.00581395
0.00581395
0.00581395
0.00581395
0.00581395
0.00581395
0.00581395
0.00581395
0.00581395
0.00581395
0.00581395
0.00581395
0.00581395
0.00581395
0.00581395
0.00581395
0.00581395
0.00581395
0.00581395
0.00581395
0.00581395
0.00581395
0.00581395
0.00581395
0.00581395
0.00581395
0.00581395
0.00581395
0.00581395
0.00581395
0.00581395
0.00581395
0.00581395
0.00581395
0.00581395
0.00581395
0.00581395
0.00581395
0.00581395
0.00581395
0.00581395
0.00581395
0.00581395
0.00581395
0.00581395
0.00581395
0.00581395
0.00581395
0.00581395
0.00581395
0.00581395
0.00581395
0.00581395
0.00581395
0.00581395
0.00581395
0.00581395
0.00581395
0.00581395
0.00581395
0.00581395
0.00581395
0.00581395
0.00581395
0.00581395
0.00581395
0.00581395
0.00581395
0.00581395
0.00581395
0.00581395
0.00581395
0.00581395
0.00581395
0.00581395
0.00581395
0.00581395
0.00581395
0.00581395
0.00581395
0.00581395
0.00581395
0.00581395
0.00581395
0.00581395
0.00581395
0.00581395
0.00581395
0.00581395
0.00581395
0.00581395
0.00581395
0.00581395
0.00581395
0.00581395
0.00581395
0.00581395
0.00581395
0.00581395
0.00581395
0.00581395
0.00581395
0.00581395
0.00581395
0.00581395
0.00581395
0.00581395
0.00581395
0.00581395
0.00581395
0.00581395
0.00581395
0.00581395
0.00581395
0.00581395
0.00581395
0.00581395
0.00581395
0.00581395
0.00581395
0.00581395
0.00581395
0.00581395
0.00581395
0.00581395
0.00581395
0.00581395
0.00581395
0.00581395
0.00581395
0.00581395
0.00581395
0.00581395
0.00581395
0.00581395
0.00581395
0.00581395
0.00581395
0.00581395
0.00581395
0.00581395
0.00581395
0.00581395
0.00581395
0.00581395
0.00581395
0.00581395
0.00581395
0.00581395
0.00581395
0.00581395
0.00581395
0.00581395
0.00581395
0.00581395
0.00581395
0.00581395
0.00581395
0.00581395
0.00581395
0.00581395
0.00581395
0.00581395
0.00581395
0.00581395
0.00581395
0.00581395
0.00581395
0.00581395
0.00581395
0.00581395
0.00581395
0.00581395
0.00581395
0.00581395
0.00581395
0.00581395
0.00581395
0.00581395
0.00581395
0.00581395
0.00581395
0.00581395
0.00581395
0.00581395
0.00581395
0.00581395
0.00581395
0.00581395
0.00581395
0.00581395
0.00581395
0.00581395
0.00581395
0.00581395
0.00581395
0.00581395
0.00581395
0.00581395
0.00581395
0.00581395
0.00581395
0.00581395
0.00581395
0.00581395
0.00581395
0.00581395
0.00581395
0.00581395
0.00581395
0.00581395
0.00581395
0.00581395
0.00581395
0.00581395
0.00581395
0.00581395
0.00581395
0.00581395
0.00581395
0.00581395
0.00581395
0.00581395
0.00581395
0.00581395
0.00581395
0.00581395
0.00581395
0.00581395
0.00581395
0.00581395
0.00581395
0.00581395
0.00581395
0.00581395
0.00581395
0.00581395
0.00581395
0.00581395
0.00581395
0.00581395
0.00581395
0.00581395
0.00581395
0.00581395
0.00581395
0.00581395
0.00581395
0.00581395
0.00581395
0.00581395
0.00581395
0.00581395
0.00581395
0.00581395
0.00581395
0.00581395
0.00581395
0.00581395
0.00581395
0.00581395
0.00581395
0.00581395
0.00581395
0.00581395
0.00581395
0.00581395
0.00581395
0.00581395
0.00581395
0.00581395
0.00581395
0.00581395
0.00581395
0.00581395
0.00581395
0.00581395
0.00581395
0.00581395
0.00581395
0.00581395
0.00581395
0.00581395
0.00581395
0.00581395
0.00581395
0.00581395
0.00581395
0.00581395
0.00581395
0.00581395
0.00581395
0.00581395
0.00581395
0.00581395
0.00581395
0.00581395
0.00581395
0.00581395
0.00581395
0.00581395
0.00581395
0.00581395
0.00581395
0.00581395
0.00581395
0.00581395
0.00581395
0.00581395
0.00581395
0.00581395
0.00581395
0.00581395
0.00581395
0.00581395
0.00581395
0.00581395
0.00581395
0.00581395
0.00581395
0.00581395
0.00581395
0.00581395
0.00581395
0.00581395
0.00581395
0.00581395
0.00581395
0.00581395
0.00581395
0.00581395
0.00581395
0.00581395
0.00581395
0.00581395
0.00581395
0.00581395
0.00581395
0.00581395
0.00581395
0.00581395
0.00581395
0.00581395
0.00581395
0.00581395
0.00581395
0.00581395
0.00581395
0.00581395
0.00581395
0.00581395
0.00581395
0.00581395
0.00581395
0.00581395
0.00581395
0.00581395
0.00581395
0.00581395
0.00581395
0.00581395
0.00581395
0.00581395
0.00581395
0.00581395
0.00581395
0.00581395
0.00581395
0.00581395
0.00581395
0.00581395
0.00581395
0.00581395
0.00581395
0.00581395
0.00581395
0.00581395
0.00581395
0.00581395
0.00581395
0.00581395
0.00581395
0.00581395
0.00581395
0.00581395
0.00581395
0.00581395
0.00581395
0.00581395
0.00581395
0.00581395
0.00581395
0.00581395
0.00581395
0.00581395
0.00581395
0.00581395
0.00581395
0.00581395
0.00581395
0.00581395
0.00581395
0.00581395
0.00581395
0.00581395
0.00581395
0.00581395
0.00581395
0.00581395
0.00581395
0.00581395
0.00581395
0.00581395
0.00581395
0.00581395
0.00581395
0.00581395
0.00581395
0.00581395
0.00581395
0.00581395
0.00581395
0.00581395
0.00581395
0.00581395
0.00581395
0.00581395
0.00581395
0.00581395
0.00581395
0.00581395
0.00581395
0.00581395
0.00581395
0.00581395
0.00581395
0.00581395
0.00581395
0.00581395
0.00581395
0.00581395
0.00581395
0.00581395
0.00581395
0.00581395
0.00581395
0.00581395
0.00581395
0.00581395
0.00581395
0.00581395
0.00581395
0.00581395
0.00581395
0.00581395
0.00581395
0.00581395
0.00581395
0.00581395
0.00581395
0.00581395
0.00581395
0.00581395
0.00581395
0.00581395
0.00581395
0.00581395
0.00581395
0.00581395
0.00581395
0.00581395
0.00581395
0.00581395
0.00581395
0.00581395
0.00581395
0.00581395
0.00581395
0.00581395
0.00581395
0.00581395
0.00581395
0.00581395
0.00581395
0.00581395
0.00581395
0.00581395
0.00581395
0.00581395
0.00581395
0.00581395
0.00581395
0.00581395
0.00581395
0.00581395
0.00581395
0.00581395
0.00581395
0.00581395
0.00581395
0.00581395
0.00581395
0.00581395
0.00581395
0.00581395
0.00581395
0.00581395
0.00581395
0.00581395
0.00581395
0.00581395
0.00581395
0.00581395
0.00581395
0.00581395
0.00581395
0.00581395
0.00581395
0.00581395
0.00581395
0.00581395
0.00581395
0.00581395
0.00581395
0.00581395
0.00581395
0.00581395
0.00581395
0.00581395
0.00581395
0.00581395
0.00581395
0.00581395
0.00581395
0.00581395
0.00581395
0.00581395
0.00581395
0.00581395
0.00581395
0.00581395
0.00581395
0.00581395
0.00581395
0.00581395
0.00581395
0.00581395
0.00581395
0.00581395
0.00581395
0.00581395
0.00581395
0.00581395
0.00581395
0.00581395
0.00581395
0.00581395
0.00581395
0.00581395
0.00581395
0.00581395
0.00581395
0.00581395
0.00581395
0.00581395
0.00581395
0.00581395
0.00581395
0.00581395
0.00581395
0.00581395
0.00581395
0.00581395
0.00581395
0.00581395
0.00581395
0.00581395
0.00581395
0.00581395
0.00581395
0.00581395
0.00581395
0.00581395
0.00581395
0.00581395
0.00581395
0.00581395
0.00581395
0.00581395
0.00581395
0.00581395
0.00581395
0.00581395
0.00581395
0.00581395
0.00581395
0.00581395
0.00581395
0.00581395
0.00581395
0.00581395
0.00581395
0.00581395
0.00581395
0.00581395
0.00581395
0.00581395
0.00581395
0.00581395
0.00581395
0.00581395
0.00581395
0.00581395
0.00581395
0.00581395
0.00581395
0.00581395
0.00581395
0.00581395
0.00581395
0.00581395
0.00581395
0.00581395
0.00581395
0.00581395
0.00581395
0.00581395
0.00581395
0.00581395
0.00581395
0.00581395
0.00581395
0.00581395
0.00581395
0.00581395
0.00581395
0.00581395
0.00581395
0.00581395
0.00581395
0.00581395
0.00581395
0.00581395
0.00581395
0.00581395
0.00581395
0.00581395
0.00581395
0.00581395
0.00581395
0.00581395
0.00581395
0.00581395
0.00581395
0.00581395
0.00581395
0.00581395
0.00581395
0.00581395
0.00581395
0.00581395
0.00581395
0.00581395
0.00581395
0.00581395
0.00581395
0.00581395
0.00581395
0.00581395
0.00581395
0.00581395
0.00581395
0.00581395
0.00581395
0.00581395
0.00581395
0.00581395
0.00581395
0.00581395
0.00581395
0.00581395
0.00581395
0.00581395
0.00581395
0.00581395
0.00581395
0.00581395
0.00581395
0.00581395
0.00581395
0.00581395
0.00581395
0.00581395
0.00581395
0.00581395
0.00581395
0.00581395
0.00581395
0.00581395
0.00581395
0.00581395
0.00581395
0.00581395
0.00581395
0.00581395
0.00581395
0.00581395
0.00581395
0.00581395
0.00581395
0.00581395
0.00581395
0.00581395
0.00581395
0.00581395
0.00581395
0.00581395
0.00581395
0.00581395
0.00581395
0.00581395
0.00581395
0.00581395
0.00581395
0.00581395
0.00581395
0.00581395
0.00581395
0.00581395
0.00581395
0.00581395
0.00581395
0.00581395
0.00581395
0.00581395
0.00581395
0.00581395
0.00581395
0.00581395
0.00581395
0.00581395
0.00581395
0.00581395
0.00581395
0.00581395
0.00581395
0.00581395
0.00581395
0.00581395
0.00581395
0.00581395
0.00581395
0.00581395
0.00581395
0.00581395
0.00581395
0.00581395
0.00581395
0.00581395
0.00581395
0.00581395
0.00581395
0.00581395
0.00581395
0.00581395
0.00581395
0.00581395
0.00581395
0.00581395
0.00581395
0.00581395
0.00581395
0.00581395
0.00581395
0.00581395
0.00581395
0.00581395
0.00581395
0.00581395
0.00581395
0.00581395
0.00581395
0.00581395
0.00581395
0.00581395
0.00581395
0.00581395
0.00581395
0.00581395
0.00581395
0.00581395
0.00581395
0.00581395
0.00581395
0.00581395
0.00581395
0.00581395
0.00581395
0.00581395
0.00581395
0.00581395
0.00581395
0.00581395
0.00581395
0.00581395
0.00581395
0.00581395
0.00581395
0.00581395
0.00581395
0.00581395
0.00581395
0.00581395
0.00581395
0.00581395
0.00581395
0.00581395
0.00581395
0.00581395
0.00581395
0.00581395
0.00581395
0.00581395
0.00581395
0.00581395
0.00581395
0.00581395
0.00581395
0.00581395
0.00581395
0.00581395
0.00581395
0.00581395
0.00581395
0.00581395
0.00581395
0.00581395
0.00581395
0.00581395
0.00581395
0.00581395
0.00581395
0.00581395
0.00581395
0.00581395
0.00581395
0.00581395
0.00581395
0.00581395
0.00581395
0.00581395
0.00581395
0.00581395
0.00581395
0.00581395
0.00581395
0.00581395
0.00581395
0.00581395
0.00581395
0.00581395
0.00581395
0.00581395
0.00581395
0.00581395
0.00581395
0.00581395
0.00581395
0.00581395
0.00581395
0.00581395
0.00581395
0.00581395
0.00581395
0.00581395
0.00581395
0.00581395
0.00581395
0.00581395
0.00581395
0.00581395
0.00581395
0.00581395
0.00581395
0.00581395
0.00581395
0.00581395
0.00581395
0.00581395
0.00581395
0.00581395
0.00581395
0.00581395
0.00581395
0.00581395
0.00581395
0.00581395
0.00581395
0.00581395
0.00581395
0.00581395
0.00581395
0.00581395
0.00581395
0.00581395
0.00581395
0.00581395
0.00581395
0.00581395
0.00581395
0.00581395
0.00581395
0.00581395
0.00581395
0.00581395
0.00581395
0.00581395
0.00581395
0.00581395
0.00581395
0.00581395
0.00581395
0.00581395
0.00581395
0.00581395
0.00581395
0.00581395
0.00581395
0.00581395
0.00581395
0.00581395
0.00581395
0.00581395
0.00581395
0.00581395
0.00581395
0.00581395
0.00581395
0.00581395
0.00581395
0.00581395
0.00581395
0.00581395
0.00581395
0.00581395
0.00581395
0.00581395
0.00581395
0.00581395
0.00581395
0.00581395
0.00581395
0.00581395
0.00581395
0.00581395
0.00581395
0.00581395
0.00581395
0.00581395
0.00581395
0.00581395
0.00581395
0.00581395
0.00581395
0.00581395
0.00581395
0.00581395
0.00581395
0.00581395
0.00581395
0.00581395
0.00581395
0.00581395
0.00581395
0.00581395
0.00581395
0.00581395
0.00581395
0.00581395
0.00581395
0.00581395
0.00581395
0.00581395
0.00581395
0.00581395
0.00581395
0.00581395
0.00581395
0.00581395
0.00581395
0.00581395
0.00581395
0.00581395
0.00581395
0.00581395
0.00581395
0.00581395
0.00581395
0.00581395
0.00581395
0.00581395
0.00581395
0.00581395
0.00581395
0.00581395
0.00581395
0.00581395
0.00581395
0.00581395
0.00581395
0.00581395
0.00581395
0.00581395
0.00581395
0.00581395
0.00581395
0.00581395
0.00581395
0.00581395
0.00581395
0.00581395
0.00581395
0.00581395
0.00581395
0.00581395
0.00581395
0.00581395
0.00581395
0.00581395
0.00581395
0.00581395
0.00581395
0.00581395
0.00581395
0.00581395
0.00581395
0.00581395
0.00581395
0.00581395
0.00581395
0.00581395
0.00581395
0.00581395
0.00581395
0.00581395
0.00581395
0.00581395
0.00581395
0.00581395
0.00581395
0.00581395
0.00581395
0.00581395
0.00581395
0.00581395
0.00581395
0.00581395
0.00581395
0.00581395
0.00581395
0.00581395
0.00581395
0.00581395
0.00581395
0.00581395
0.00581395
0.00581395
0.00581395
0.00581395
0.00581395
0.00581395
0.00581395
0.00581395
0.00581395
0.00581395
0.00581395
0.00581395
0.00581395
0.00581395
0.00581395
0.00581395
0.00581395
0.00581395
0.00581395
0.00581395
0.00581395
0.00581395
0.00581395
0.00581395
0.00581395
0.00581395
0.00581395
0.00581395
0.00581395
0.00581395
0.00581395
0.00581395
0.00581395
0.00581395
0.00581395
0.00581395
0.00581395
0.00581395
0.00581395
0.00581395
0.00581395
0.00581395
0.00581395
0.00581395
0.00581395
0.00581395
0.00581395
0.00581395
0.00581395
0.00581395
0.00581395
0.00581395
0.00581395
0.00581395
0.00581395
0.00581395
0.00581395
0.00581395
0.00581395
0.00581395
0.00581395
0.00581395
0.00581395
0.00581395
0.00581395
0.00581395
0.00581395
0.00581395
0.00581395
0.00581395
0.00581395
0.00581395
0.00581395
0.00581395
0.00581395
0.00581395
0.00581395
0.00581395
0.00581395
0.00581395
0.00581395
0.00581395
0.00581395
0.00581395
0.00581395
0.00581395
0.00581395
0.00581395
0.00581395
0.00581395
0.00581395
0.00581395
0.00581395
0.00581395
0.00581395
0.00581395
0.00581395
0.00581395
0.00581395
0.00581395
0.00581395
0.00581395
0.00581395
0.00581395
0.00581395
0.00581395
0.00581395
0.00581395
0.00581395
0.00581395
0.00581395
0.00581395
0.00581395
0.00581395
0.00581395
0.00581395
0.00581395
0.00581395
0.00581395
0.00581395
0.00581395
0.00581395
0.00581395
0.00581395
0.00581395
0.00581395
0.00581395
0.00581395
0.00581395
0.00581395
0.00581395
0.00581395
0.00581395
0.00581395
0.00581395
0.00581395
0.00581395
0.00581395
0.00581395
0.00581395
0.00581395
0.00581395
0.00581395
0.00581395
0.00581395
0.00581395
0.00581395
0.00581395
0.00581395
0.00581395
0.00581395
0.00581395
0.00581395
0.00581395
0.00581395
0.00581395
0.00581395
0.00581395
0.00581395
0.00581395
0.00581395
0.00581395
0.00581395
0.00581395
0.00581395
0.00581395
0.00581395
0.00581395
0.00581395
0.00581395
0.00581395
0.00581395
0.00581395
0.00581395
0.00581395
0.00581395
0.00581395
0.00581395
0.00581395
0.00581395
0.00581395
0.00581395
0.00581395
0.00581395
0.00581395
0.00581395
0.00581395
0.00581395
0.00581395
0.00581395
0.00581395
0.00581395
0.00581395
0.00581395
0.00581395
0.00581395
0.00581395
0.00581395
0.00581395
0.00581395
0.00581395
0.00581395
0.00581395
0.00581395
0.00581395
0.00581395
0.00581395
0.00581395
0.00581395
0.00581395
0.00581395
0.00581395
0.00581395
0.00581395
0.00581395
0.00581395
0.00581395
0.00581395
0.00581395
0.00581395
0.00581395
0.00581395
0.00581395
0.00581395
0.00581395
0.00581395
0.00581395
0.00581395
0.00581395
0.00581395
0.00581395
0.00581395
0.00581395
0.00581395
0.00581395
0.00581395
0.00581395
0.00581395
0.00581395
0.00581395
0.00581395
0.00581395
0.00581395
0.00581395
0.00581395
0.00581395
0.00581395
0.00581395
0.00581395
0.00581395
0.00581395
0.00581395
0.00581395
0.00581395
0.00581395
0.00581395
0.00581395
0.00581395
0.00581395
0.00581395
0.00581395
0.00581395
0.00581395
0.00581395
0.00581395
0.00581395
0.00581395
0.00581395
0.00581395
0.00581395
0.00581395
0.00581395
0.00581395
0.00581395
0.00581395
0.00581395
0.00581395
0.00581395
0.00581395
0.00581395
0.00581395
0.00581395
0.00581395
0.00581395
0.00581395
0.00581395
0.00581395
0.00581395
0.00581395
0.00581395
0.00581395
0.00581395
0.00581395
0.00581395
0.00581395
0.00581395
0.00581395
0.00581395
0.00581395
0.00581395
0.00581395
0.00581395
0.00581395
0.00581395
0.00581395
0.00581395
0.00581395
0.00581395
0.00581395
0.00581395
0.00581395
0.00581395
0.00581395
0.00581395
0.00581395
0.00581395
0.00581395
0.00581395
0.00581395
0.00581395
0.00581395
0.00581395
0.00581395
0.00581395
0.00581395
0.00581395
0.00581395
0.00581395
0.00581395
0.00581395
0.00581395
0.00581395
0.00581395
0.00581395
0.00581395
0.00581395
0.00581395
0.00581395
0.00581395
0.00581395
0.00581395
0.00581395
0.00581395
0.00581395
0.00581395
0.00581395
0.00581395
0.00581395
0.00581395
0.00581395
0.00581395
0.00581395
0.00581395
0.00581395
0.00581395
0.00581395
0.00581395
0.00581395
0.00581395
0.00581395
0.00581395
0.00581395
0.00581395
0.00581395
0.00581395
0.00581395
0.00581395
0.00581395
0.00581395
0.00581395
0.00581395
0.00581395
0.00581395
0.00581395
0.00581395
0.00581395
0.00581395
0.00581395
0.00581395
0.00581395
0.00581395
0.00581395
0.00581395
0.00581395
0.00581395
0.00581395
0.00581395
0.00581395
0.00581395
0.00581395
0.00581395
0.00581395
0.00581395
0.00581395
0.00581395
0.00581395
0.00581395
0.00581395
0.00581395
0.00581395
0.00581395
0.00581395
0.00581395
0.00581395
0.00581395
0.00581395
0.00581395
0.00581395
0.00581395
0.00581395
0.00581395
0.00581395
0.00581395
0.00581395
0.00581395
0.00581395
0.00581395
0.00581395
0.00581395
0.00581395
0.00581395
0.00581395
0.00581395
0.00581395
0.00581395
0.00581395
0.00581395
0.00581395
0.00581395
0.00581395
0.00581395
0.00581395
0.00581395
0.00581395
0.00581395
0.00581395
0.00581395
0.00581395
0.00581395
0.00581395
0.00581395
0.00581395
0.00581395
0.00581395
0.00581395
0.00581395
0.00581395
0.00581395
0.00581395
0.00581395
0.00581395
0.00581395
0.00581395
0.00581395
0.00581395
0.00581395
0.00581395
0.00581395
0.00581395
0.00581395
0.00581395
0.00581395
0.00581395
0.00581395
0.00581395
0.00581395
0.00581395
0.00581395
0.00581395
0.00581395
0.00581395
0.00581395
0.00581395
0.00581395
0.00581395
0.00581395
0.00581395
0.00581395
0.00581395
0.00581395
0.00581395
0.00581395
0.00581395
0.00581395
0.00581395
0.00581395
0.00581395
0.00581395
0.00581395
0.00581395
0.00581395
0.00581395
0.00581395
0.00581395
0.00581395
0.00581395
0.00581395
0.00581395
0.00581395
0.00581395
0.00581395
0.00581395
0.00581395
0.00581395
0.00581395
0.00581395
0.00581395
0.00581395
0.00581395
0.00581395
0.00581395
0.00581395
0.00581395
0.00581395
0.00581395
0.00581395
0.00581395
0.00581395
0.00581395
0.00581395
0.00581395
0.00581395
0.00581395
0.00581395
0.00581395
0.00581395
0.00581395
0.00581395
0.00581395
0.00581395
0.00581395
0.00581395
0.00581395
0.00581395
0.00581395
0.00581395
0.00581395
0.00581395
0.00581395
0.00581395
0.00581395
0.00581395
0.00581395
0.00581395
0.00581395
0.00581395
0.00581395
0.00581395
0.00581395
0.00581395
0.00581395
0.00581395
0.00581395
0.00581395
0.00581395
0.00581395
0.00581395
0.00581395
0.00581395
0.00581395
0.00581395
0.00581395
0.00581395
0.00581395
0.00581395
0.00581395
0.00581395
0.00581395
0.00581395
0.00581395
0.00581395
0.00581395
0.00581395
0.00581395
0.00581395
0.00581395
0.00581395
0.00581395
0.00581395
0.00581395
0.00581395
0.00581395
0.00581395
0.00581395
0.00581395
0.00581395
0.00581395
0.00581395
0.00581395
0.00581395
0.00581395
0.00581395
0.00581395
0.00581395
0.00581395
0.00581395
0.00581395
0.00581395
0.00581395
0.00581395
0.00581395
0.00581395
0.00581395
0.00581395
0.00581395
0.00581395
0.00581395
0.00581395
0.00581395
0.00581395
0.00581395
0.00581395
0.00581395
0.00581395
0.00581395
0.00581395
0.00581395
0.00581395
0.00581395
0.00581395
0.00581395
0.00581395
0.00581395
0.00581395
0.00581395
0.00581395
0.00581395
0.00581395
0.00581395
0.00581395
0.00581395
0.00581395
0.00581395
0.00581395
0.00581395
0.00581395
0.00581395
0.00581395
0.00581395
0.00581395
0.00581395
0.00581395
0.00581395
0.00581395
0.00581395
0.00581395
0.00581395
0.00581395
0.00581395
0.00581395
0.00581395
0.00581395
0.00581395
0.00581395
0.00581395
0.00581395
0.00581395
0.00581395
0.00581395
0.00581395
0.00581395
0.00581395
0.00581395
0.00581395
0.00581395
0.00581395
0.00581395
0.00581395
0.00581395
0.00581395
0.00581395
0.00581395
0.00581395
0.00581395
0.00581395
0.00581395
0.00581395
0.00581395
0.00581395
0.00581395
0.00581395
0.00581395
0.00581395
0.00581395
0.00581395
0.00581395
0.00581395
0.00581395
0.00581395
0.00581395
0.00581395
0.00581395
0.00581395
0.00581395
0.00581395
0.00581395
0.00581395
0.00581395
0.00581395
0.00581395
0.00581395
0.00581395
0.00581395
0.00581395
0.00581395
0.00581395
0.00581395
0.00581395
0.00581395
0.00581395
0.00581395
0.00581395
0.00581395
0.00581395
0.00581395
0.00581395
0.00581395
0.00581395
0.00581395
0.00581395
0.00581395
0.00581395
0.00581395
0.00581395
0.00581395
0.00581395
0.00581395
0.00581395
0.00581395
0.00581395
0.00581395
0.00581395
0.00581395
0.00581395
0.00581395
0.00581395
0.00581395
0.00581395
0.00581395
0.00581395
0.00581395
0.00581395
0.00581395
0.00581395
0.00581395
0.00581395
0.00581395
0.00581395
0.00581395
0.00581395
0.00581395
0.00581395
0.00581395
0.00581395
0.00581395
0.00581395
0.00581395
0.00581395
0.00581395
0.00581395
0.00581395
0.00581395
0.00581395
0.00581395
0.00581395
0.00581395
0.00581395
0.00581395
0.00581395
0.00581395
0.00581395
0.00581395
0.00581395
0.00581395
0.00581395
0.00581395
0.00581395
0.00581395
0.00581395
0.00581395
0.00581395
0.00581395
0.00581395
0.00581395
0.00581395
0.00581395
0.00581395
0.00581395
0.00581395
0.00581395
0.00581395
0.00581395
0.00581395
0.00581395
0.00581395
0.00581395
0.00581395
0.00581395
0.00581395
0.00581395
0.00581395
0.00581395
0.00581395
0.00581395
0.00581395
0.00581395
0.00581395
0.00581395
0.00581395
0.00581395
0.00581395
0.00581395
0.00581395
0.00581395
0.00581395
0.00581395
0.00581395
0.00581395
0.00581395
0.00581395
0.00581395
0.00581395
0.00581395
0.00581395
0.00581395
0.00581395
0.00581395
0.00581395
0.00581395
0.00581395
0.00581395
0.00581395
0.00581395
0.00581395
0.00581395
0.00581395
0.00581395
0.00581395
0.00581395
0.00581395
0.00581395
0.00581395
0.00581395
0.00581395
0.00581395
0.00581395
0.00581395
0.00581395
0.00581395
0.00581395
0.00581395
0.00581395
0.00581395
0.00581395
0.00581395
0.00581395
0.00581395
0.00581395
0.00581395
0.00581395
0.00581395
0.00581395
0.00581395
0.00581395
0.00581395
0.00581395
0.00581395
0.00581395
0.00581395
0.00581395
0.00581395
0.00581395
0.00581395
0.00581395
0.00581395
0.00581395
0.00581395
0.00581395
0.00581395
0.00581395
0.00581395
0.00581395
0.00581395
0.00581395
0.00581395
0.00581395
0.00581395
0.00581395
0.00581395
0.00581395
0.00581395
0.00581395
0.00581395
0.00581395
0.00581395
0.00581395
0.00581395
0.00581395
0.00581395
0.00581395
0.00581395
0.00581395
0.00581395
0.00581395
0.00581395
0.00581395
0.00581395
0.00581395
0.00581395
0.00581395
0.00581395
0.00581395
0.00581395
0.00581395
0.00581395
0.00581395
0.00581395
0.00581395
0.00581395
0.00581395
0.00581395
0.00581395
0.00581395
0.00581395
0.00581395
0.00581395
0.00581395
0.00581395
0.00581395
0.00581395
0.00581395
0.00581395
0.00581395
0.00581395
0.00581395
0.00581395
0.00581395
0.00581395
0.00581395
0.00581395
0.00581395
0.00581395
0.00581395
0.00581395
0.00581395
0.00581395
0.00581395
0.00581395
0.00581395
0.00581395
0.00581395
0.00581395
0.00581395
0.00581395
0.00581395
0.00581395
0.00581395
0.00581395
0.00581395
0.00581395
0.00581395
0.00581395
0.00581395
0.00581395
0.00581395
0.00581395
0.00581395
0.00581395
0.00581395
0.00581395
0.00581395
0.00581395
0.00581395
0.00581395
0.00581395
0.00581395
0.00581395
0.00581395
0.00581395
0.00581395
0.00581395
0.00581395
0.00581395
0.00581395
0.00581395
0.00581395
0.00581395
0.00581395
0.00581395
0.00581395
0.00581395
0.00581395
0.00581395
0.00581395
0.00581395
0.00581395
0.00581395
0.00581395
0.00581395
0.00581395
0.00581395
0.00581395
0.00581395
0.00581395
0.00581395
0.00581395
0.00581395
0.00581395
0.00581395
0.00581395
0.00581395
0.00581395
0.00581395
0.00581395
0.00581395
0.00581395
0.00581395
0.00581395
0.00581395
0.00581395
0.00581395
0.00581395
0.00581395
0.00581395
0.00581395
0.00581395
0.00581395
0.00581395
0.00581395
0.00581395
0.00581395
0.00581395
0.00581395
0.00581395
0.00581395
0.00581395
0.00581395
0.00581395
0.00581395
0.00581395
0.00581395
0.00581395
0.00581395
0.00581395
0.00581395
0.00581395
0.00581395
0.00581395
0.00581395
0.00581395
0.00581395
0.00581395
0.00581395
0.00581395
0.00581395
0.00581395
0.00581395
0.00581395
0.00581395
0.00581395
0.00581395
0.00581395
0.00581395
0.00581395
0.00581395
0.00581395
0.00581395
0.00581395
0.00581395
0.00581395
0.00581395
0.00581395
0.00581395
0.00581395
0.00581395
0.00581395
0.00581395
0.00581395
0.00581395
0.00581395
0.00581395
0.00581395
0.00581395
0.00581395
0.00581395
0.00581395
0.00581395
0.00581395
0.00581395
0.00581395
0.00581395
0.00581395
0.00581395
0.00581395
0.00581395
0.00581395
0.00581395
0.00581395
0.00581395
0.00581395
0.00581395
0.00581395
0.00581395
0.00581395
0.00581395
0.00581395
0.00581395
0.00581395
0.00581395
0.00581395
0.00581395
0.00581395
0.00581395
0.00581395
0.00581395
0.00581395
0.00581395
0.00581395
0.00581395
0.00581395
0.00581395
0.00581395
0.00581395
0.00581395
0.00581395
0.00581395
0.00581395
0.00581395
0.00581395
0.00581395
0.00581395
0.00581395
0.00581395
0.00581395
0.00581395
0.00581395
0.00581395
0.00581395
0.00581395
0.00581395
0.00581395
0.00581395
0.00581395
0.00581395
0.00581395
0.00581395
0.00581395
0.00581395
0.00581395
0.00581395
0.00581395
0.00581395
0.00581395
0.00581395
0.00581395
0.00581395
0.00581395
0.00581395
0.00581395
0.00581395
0.00581395
0.00581395
0.00581395
0.00581395
0.00581395
0.00581395
0.00581395
0.00581395
0.00581395
0.00581395
0.00581395
0.00581395
0.00581395
0.00581395
0.00581395
0.00581395
0.00581395
0.00581395
0.00581395
0.00581395
0.00581395
0.00581395
0.00581395
0.00581395
0.00581395
0.00581395
0.00581395
0.00581395
0.00581395
0.00581395
0.00581395
0.00581395
0.00581395
0.00581395
0.00581395
0.00581395
0.00581395
0.00581395
0.00581395
0.00581395
0.00581395
0.00581395
0.00581395
0.00581395
0.00581395
0.00581395
0.00581395
0.00581395
0.00581395
0.00581395
0.00581395
0.00581395
0.00581395
0.00581395
0.00581395
0.00581395
0.00581395
0.00581395
0.00581395
0.00581395
0.00581395
0.00581395
0.00581395
0.00581395
0.00581395
0.00581395
0.00581395
0.00581395
0.00581395
0.00581395
0.00581395
0.00581395
0.00581395
0.00581395
0.00581395
0.00581395
0.00581395
0.00581395
0.00581395
0.00581395
0.00581395
0.00581395
0.00581395
0.00581395
0.00581395
0.00581395
0.00581395
0.00581395
0.00581395
0.00581395
0.00581395
0.00581395
0.00581395
0.00581395
0.00581395
0.00581395
0.00581395
0.00581395
0.00581395
0.00581395
0.00581395
0.00581395
0.00581395
0.00581395
0.00581395
0.00581395
0.00581395
0.00581395
0.00581395
0.00581395
0.00581395
0.00581395
0.00581395
0.00581395
0.00581395
0.00581395
0.00581395
0.00581395
0.00581395
0.00581395
0.00581395
0.00581395
0.00581395
0.00581395
0.00581395
0.00581395
0.00581395
0.00581395
0.00581395
0.00581395
0.00581395
0.00581395
0.00581395
0.00581395
0.00581395
0.00581395
0.00581395
0.00581395
0.00581395
0.00581395
0.00581395
0.00581395
0.00581395
0.00581395
0.00581395
0.00581395
0.00581395
0.00581395
0.00581395
0.00581395
0.00581395
0.00581395
0.00581395
0.00581395
0.00581395
0.00581395
0.00581395
0.00581395
0.00581395
0.00581395
0.00581395
0.00581395
0.00581395
0.00581395
0.00581395
0.00581395
0.00581395
0.00581395
0.00581395
0.00581395
0.00581395
0.00581395
0.00581395
0.00581395
0.00581395
0.00581395
0.00581395
0.00581395
0.00581395
0.00581395
0.00581395
0.00581395
0.00581395
0.00581395
0.00581395
0.00581395
0.00581395
0.00581395
0.00581395
0.00581395
0.00581395
0.00581395
0.00581395
0.00581395
0.00581395
0.00581395
0.00581395
0.00581395
0.00581395
0.00581395
0.00581395
0.00581395
0.00581395
0.00581395
0.00581395
0.00581395
0.00581395
0.00581395
0.00581395
0.00581395
0.00581395
0.00581395
0.00581395
0.00581395
0.00581395
0.00581395
0.00581395
0.00581395
0.00581395
0.00581395
0.00581395
0.00581395
0.00581395
0.00581395
0.00581395
0.00581395
0.00581395
0.00581395
0.00581395
0.00581395
0.00581395
0.00581395
0.00581395
0.00581395
0.00581395
0.00581395
0.00581395
0.00581395
0.00581395
0.00581395
0.00581395
0.00581395
0.00581395
0.00581395
0.00581395
0.00581395
0.00581395
0.00581395
0.00581395
0.00581395
0.00581395
0.00581395
0.00581395
0.00581395
0.00581395
0.00581395
0.00581395
0.00581395
0.00581395
0.00581395
0.00581395
0.00581395
0.00581395
0.00581395
0.00581395
0.00581395
0.00581395
0.00581395
0.00581395
0.00581395
0.00581395
0.00581395
0.00581395
0.00581395
0.00581395
0.00581395
0.00581395
0.00581395
0.00581395
0.00581395
0.00581395
0.00581395
0.00581395
0.00581395
0.00581395
0.00581395
0.00581395
0.00581395
0.00581395
0.00581395
0.00581395
0.00581395
0.00581395
0.00581395
0.00581395
0.00581395
0.00581395
0.00581395
0.00581395
0.00581395
0.00581395
0.00581395
0.00581395
0.00581395
0.00581395
0.00581395
0.00581395
0.00581395
0.00581395
0.00581395
0.00581395
0.00581395
0.00581395
0.00581395
0.00581395
0.00581395
0.00581395
0.00581395
0.00581395
0.00581395
0.00581395
0.00581395
0.00581395
0.00581395
0.00581395
0.00581395
0.00581395
0.00581395
0.00581395
0.00581395
0.00581395
0.00581395
0.00581395
0.00581395
0.00581395
0.00581395
0.00581395
0.00581395
0.00581395
0.00581395
0.00581395
0.00581395
0.00581395
0.00581395
0.00581395
0.00581395
0.00581395
0.00581395
0.00581395
0.00581395
0.00581395
0.00581395
0.00581395
0.00581395
0.00581395
0.00581395
0.00581395
0.00581395
0.00581395
0.00581395
0.00581395
0.00581395
0.00581395
0.00581395
0.00581395
0.00581395
0.00581395
0.00581395
0.00581395
0.00581395
0.00581395
0.00581395
0.00581395
0.00581395
0.00581395
0.00581395
0.00581395
0.00581395
0.00581395
0.00581395
0.00581395
0.00581395
0.00581395
0.00581395
0.00581395
0.00581395
0.00581395
0.00581395
0.00581395
0.00581395
0.00581395
0.00581395
0.00581395
0.00581395
0.00581395
0.00581395
0.00581395
0.00581395
0.00581395
0.00581395
0.00581395
0.00581395
0.00581395
0.00581395
0.00581395
0.00581395
0.00581395
0.00581395
0.00581395
0.00581395
0.00581395
0.00581395
0.00581395
0.00581395
0.00581395
0.00581395
0.00581395
0.00581395
0.00581395
0.00581395
0.00581395
0.00581395
0.00581395
0.00581395
0.00581395
0.00581395
0.00581395
0.00581395
0.00581395
0.00581395
0.00581395
0.00581395
0.00581395
0.00581395
0.00581395
0.00581395
0.00581395
0.00581395
0.00581395
0.00581395
0.00581395
0.00581395
0.00581395
0.00581395
0.00581395
0.00581395
0.00581395
0.00581395
0.00581395
0.00581395
0.00581395
0.00581395
0.00581395
0.00581395
0.00581395
0.00581395
0.00581395
0.00581395
0.00581395
0.00581395
0.00581395
0.00581395
0.00581395
0.00581395
0.00581395
0.00581395
0.00581395
0.00581395
0.00581395
0.00581395
0.00581395
0.00581395
0.00581395
0.00581395
0.00581395
0.00581395
0.00581395
0.00581395
0.00581395
0.00581395
0.00581395
0.00581395
0.00581395
0.00581395
0.00581395
0.00581395
0.00581395
0.00581395
0.00581395
0.00581395
0.00581395
0.00581395
0.00581395
0.00581395
0.00581395
0.00581395
0.00581395
0.00581395
0.00581395
0.00581395
0.00581395
0.00581395
0.00581395
0.00581395
0.00581395
0.00581395
0.00581395
0.00581395
0.00581395
0.00581395
0.00581395
0.00581395
0.00581395
0.00581395
0.00581395
0.00581395
0.00581395
0.00581395
0.00581395
0.00581395
0.00581395
0.00581395
0.00581395
0.00581395
0.00581395
0.00581395
0.00581395
0.00581395
0.00581395
0.00581395
0.00581395
0.00581395
0.00581395
0.00581395
0.00581395
0.00581395
0.00581395
0.00581395
0.00581395
0.00581395
0.00581395
0.00581395
0.00581395
0.00581395
0.00581395
0.00581395
0.00581395
0.00581395
0.00581395
0.00581395
0.00581395
0.00581395
0.00581395
0.00581395
0.00581395
0.00581395
0.00581395
0.00581395
0.00581395
0.00581395
0.00581395
0.00581395
0.00581395
0.00581395
0.00581395
0.00581395
0.00581395
0.00581395
0.00581395
0.00581395
0.00581395
0.00581395
0.00581395
0.00581395
0.00581395
0.00581395
0.00581395
0.00581395
0.00581395
0.00581395
0.00581395
0.00581395
0.00581395
0.00581395
0.00581395
0.00581395
0.00581395
0.00581395
0.00581395
0.00581395
0.00581395
0.00581395
0.00581395
0.00581395
0.00581395
0.00581395
0.00581395
0.00581395
0.00581395
0.00581395
0.00581395
0.00581395
0.00581395
0.00581395
0.00581395
0.00581395
0.00581395
0.00581395
0.00581395
0.00581395
0.00581395
0.00581395
0.00581395
0.00581395
0.00581395
0.00581395
0.00581395
0.00581395
0.00581395
0.00581395
0.00581395
0.00581395
0.00581395
0.00581395
0.00581395
0.00581395
0.00581395
0.00581395
0.00581395
0.00581395
0.00581395
0.00581395
0.00581395
0.00581395
0.00581395
0.00581395
0.00581395
0.00581395
0.00581395
0.00581395
0.00581395
0.00581395
0.00581395
0.00581395
0.00581395
0.00581395
0.00581395
0.00581395
0.00581395
0.00581395
0.00581395
0.00581395
0.00581395
0.00581395
0.00581395
0.00581395
0.00581395
0.00581395
0.00581395
0.00581395
0.00581395
0.00581395
0.00581395
0.00581395
0.00581395
0.00581395
0.00581395
0.00581395
0.00581395
0.00581395
0.00581395
0.00581395
0.00581395
0.00581395
0.00581395
0.00581395
0.00581395
0.00581395
0.00581395
0.00581395
0.00581395
0.00581395
0.00581395
0.00581395
0.00581395
0.00581395
0.00581395
0.00581395
0.00581395
0.00581395
0.00581395
0.00581395
0.00581395
0.00581395
0.00581395
0.00581395
0.00581395
0.00581395
0.00581395
0.00581395
0.00581395
0.00581395
0.00581395
0.00581395
0.00581395
0.00581395
0.00581395
0.00581395
0.00581395
0.00581395
0.00581395
0.00581395
0.00581395
0.00581395
0.00581395
0.00581395
0.00581395
0.00581395
0.00581395
0.00581395
0.00581395
0.00581395
0.00581395
0.00581395
0.00581395
0.00581395
0.00581395
0.00581395
0.00581395
0.00581395
0.00581395
0.00581395
0.00581395
0.00581395
0.00581395
0.00581395
0.00581395
0.00581395
0.00581395
0.00581395
0.00581395
0.00581395
0.00581395
0.00581395
0.00581395
0.00581395
0.00581395
0.00581395
0.00581395
0.00581395
0.00581395
0.00581395
0.00581395
0.00581395
0.00581395
0.00581395
0.00581395
0.00581395
0.00581395
0.00581395
0.00581395
0.00581395
0.00581395
0.00581395
0.00581395
0.00581395
0.00581395
0.00581395
0.00581395
0.00581395
0.00581395
0.00581395
0.00581395
0.00581395
0.00581395
0.00581395
0.00581395
0.00581395
0.00581395
0.00581395
0.00581395
0.00581395
0.00581395
0.00581395
0.00581395
0.00581395
0.00581395
0.00581395
0.00581395
0.00581395
0.00581395
0.00581395
0.00581395
0.00581395
0.00581395
0.00581395
0.00581395
0.00581395
0.00581395
0.00581395
0.00581395
0.00581395
0.00581395
0.00581395
0.00581395
0.00581395
0.00581395
0.00581395
0.00581395
0.00581395
0.00581395
0.00581395
0.00581395
0.00581395
0.00581395
0.00581395
0.00581395
0.00581395
0.00581395
0.00581395
0.00581395
0.00581395
0.00581395
0.00581395
0.00581395
0.00581395
0.00581395
0.00581395
0.00581395
0.00581395
0.00581395
0.00581395
0.00581395
0.00581395
0.00581395
0.00581395
0.00581395
0.00581395
0.00581395
0.00581395
0.00581395
0.00581395
0.00581395
0.00581395
0.00581395
0.00581395
0.00581395
0.00581395
0.00581395
0.00581395
0.00581395
0.00581395
0.00581395
0.00581395
0.00581395
0.00581395
0.00581395
0.00581395
0.00581395
0.00581395
0.00581395
0.00581395
0.00581395
0.00581395
0.00581395
0.00581395
0.00581395
0.00581395
0.00581395
0.00581395
0.00581395
0.00581395
0.00581395
0.00581395
0.00581395
0.00581395
0.00581395
0.00581395
0.00581395
0.00581395
0.00581395
0.00581395
0.00581395
0.00581395
0.00581395
0.00581395
0.00581395
0.00581395
0.00581395
0.00581395
0.00581395
0.00581395
0.00581395
0.00581395
0.00581395
0.00581395
0.00581395
0.00581395
0.00581395
0.00581395
0.00581395
0.00581395
0.00581395
0.00581395
0.00581395
0.00581395
0.00581395
0.00581395
0.00581395
0.00581395
0.00581395
0.00581395
0.00581395
0.00581395
0.00581395
0.00581395
0.00581395
0.00581395
0.00581395
0.00581395
0.00581395
0.00581395
0.00581395
0.00581395
0.00581395
0.00581395
0.00581395
0.00581395
0.00581395
0.00581395
0.00581395
0.00581395
0.00581395
0.00581395
0.00581395
0.00581395
0.00581395
0.00581395
0.00581395
0.00581395
0.00581395
0.00581395
0.00581395
0.00581395
0.00581395
0.00581395
0.00581395
0.00581395
0.00581395
0.00581395
0.00581395
0.00581395
0.00581395
0.00581395
0.00581395
0.00581395
0.00581395
0.00581395
0.00581395
0.00581395
0.00581395
0.00581395
0.00581395
0.00581395
0.00581395
0.00581395
0.00581395
0.00581395
0.00581395
0.00581395
0.00581395
0.00581395
0.00581395
0.00581395
0.00581395
0.00581395
0.00581395
0.00581395
0.00581395
0.00581395
0.00581395
0.00581395
0.00581395
0.00581395
0.00581395
0.00581395
0.00581395
0.00581395
0.00581395
0.00581395
0.00581395
0.00581395
0.00581395
0.00581395
0.00581395
0.00581395
0.00581395
0.00581395
0.00581395
0.00581395
0.00581395
0.00581395
0.00581395
0.00581395
0.00581395
0.00581395
0.00581395
0.00581395
0.00581395
0.00581395
0.00581395
0.00581395
0.00581395
0.00581395
0.00581395
0.00581395
0.00581395
0.00581395
0.00581395
0.00581395
0.00581395
0.00581395
0.00581395
0.00581395
0.00581395
0.00581395
0.00581395
0.00581395
0.00581395
0.00581395
0.00581395
0.00581395
0.00581395
0.00581395
0.00581395
0.00581395
0.00581395
0.00581395
0.00581395
0.00581395
0.00581395
0.00581395
0.00581395
0.00581395
0.00581395
0.00581395
0.00581395
0.00581395
0.00581395
0.00581395
0.00581395
0.00581395
0.00581395
0.00581395
0.00581395
0.00581395
0.00581395
0.00581395
0.00581395
0.00581395
0.00581395
0.00581395
0.00581395
0.00581395
0.00581395
0.00581395
0.00581395
0.00581395
0.00581395
0.00581395
0.00581395
0.00581395
0.00581395
0.00581395
0.00581395
0.00581395
0.00581395
0.00581395
0.00581395
0.00581395
0.00581395
0.00581395
0.00581395
0.00581395
0.00581395
0.00581395
0.00581395
0.00581395
0.00581395
0.00581395
0.00581395
0.00581395
0.00581395
0.00581395
0.00581395
0.00581395
0.00581395
0.00581395
0.00581395
0.00581395
0.00581395
0.00581395
0.00581395
0.00581395
0.00581395
0.00581395
0.00581395
0.00581395
0.00581395
0.00581395
0.00581395
0.00581395
0.00581395
0.00581395
0.00581395
0.00581395
0.00581395
0.00581395
0.00581395
0.00581395
0.00581395
0.00581395
0.00581395
0.00581395
0.00581395
0.00581395
0.00581395
0.00581395
0.00581395
0.00581395
0.00581395
0.00581395
0.00581395
0.00581395
0.00581395
0.00581395
0.00581395
0.00581395
0.00581395
0.00581395
0.00581395
0.00581395
0.00581395
0.00581395
0.00581395
0.00581395
0.00581395
0.00581395
0.00581395
0.00581395
0.00581395
0.00581395
0.00581395
0.00581395
0.00581395
0.00581395
0.00581395
0.00581395
0.00581395
0.00581395
0.00581395
0.00581395
0.00581395
0.00581395
0.00581395
0.00581395
0.00581395
0.00581395
0.00581395
0.00581395
0.00581395
0.00581395
0.00581395
0.00581395
0.00581395
0.00581395
0.00581395
0.00581395
0.00581395
0.00581395
0.00581395
0.00581395
0.00581395
0.00581395
0.00581395
0.00581395
0.00581395
0.00581395
0.00581395
0.00581395
0.00581395
0.00581395
0.00581395
0.00581395
0.00581395
0.00581395
0.00581395
0.00581395
0.00581395
0.00581395
0.00581395
0.00581395
0.00581395
0.00581395
0.00581395
0.00581395
0.00581395
0.00581395
0.00581395
0.00581395
0.00581395
0.00581395
0.00581395
0.00581395
0.00581395
0.00581395
0.00581395
0.00581395
0.00581395
0.00581395
0.00581395
0.00581395
0.00581395
0.00581395
0.00581395
0.00581395
0.00581395
0.00581395
0.00581395
0.00581395
0.00581395
0.00581395
0.00581395
0.00581395
0.00581395
0.00581395
0.00581395
0.00581395
0.00581395
0.00581395
0.00581395
0.00581395
0.00581395
0.00581395
0.00581395
0.00581395
0.00581395
0.00581395
0.00581395
0.00581395
0.00581395
0.00581395
0.00581395
0.00581395
0.00581395
0.00581395
0.00581395
0.00581395
0.00581395
0.00581395
0.00581395
0.00581395
0.00581395
0.00581395
0.00581395
0.00581395
0.00581395
0.00581395
0.00581395
0.00581395
0.00581395
0.00581395
0.00581395
0.00581395
0.00581395
0.00581395
0.00581395
0.00581395
0.00581395
0.00581395
0.00581395
0.00581395
0.00581395
0.00581395
0.00581395
0.00581395
0.00581395
0.00581395
0.00581395
0.00581395
0.00581395
0.00581395
0.00581395
0.00581395
0.00581395
0.00581395
0.00581395
0.00581395
0.00581395
0.00581395
0.00581395
0.00581395
0.00581395
0.00581395
0.00581395
0.00581395
0.00581395
0.00581395
0.00581395
0.00581395
0.00581395
0.00581395
0.00581395
0.00581395
0.00581395
0.00581395
0.00581395
0.00581395
0.00581395
0.00581395
0.00581395
0.00581395
0.00581395
0.00581395
0.00581395
0.00581395
0.00581395
0.00581395
0.00581395
0.00581395
0.00581395
0.00581395
0.00581395
0.00581395
0.00581395
0.00581395
0.00581395
0.00581395
0.00581395
0.00581395
0.00581395
0.00581395
0.00581395
0.00581395
0.00581395
0.00581395
0.00581395
0.00581395
0.00581395
0.00581395
0.00581395
0.00581395
0.00581395
0.00581395
0.00581395
0.00581395
0.00581395
0.00581395
0.00581395
0.00581395
0.00581395
0.00581395
0.00581395
0.00581395
0.00581395
0.00581395
0.00581395
0.00581395
0.00581395
0.00581395
0.00581395
0.00581395
0.00581395
0.00581395
0.00581395
0.00581395
0.00581395
0.00581395
0.00581395
0.00581395
0.00581395
0.00581395
0.00581395
0.00581395
0.00581395
0.00581395
0.00581395
0.00581395
0.00581395
0.00581395
0.00581395
0.00581395
0.00581395
0.00581395
0.00581395
0.00581395
0.00581395
0.00581395
0.00581395
0.00581395
0.00581395
0.00581395
0.00581395
0.00581395
0.00581395
0.00581395
0.00581395
0.00581395
0.00581395
0.00581395
0.00581395
0.00581395
0.00581395
0.00581395
0.00581395
0.00581395
0.00581395
0.00581395
0.00581395
0.00581395
0.00581395
0.00581395
0.00581395
0.00581395
0.00581395
0.00581395
0.00581395
0.00581395
0.00581395
0.00581395
0.00581395
0.00581395
0.00581395
0.00581395
0.00581395
0.00581395
0.00581395
0.00581395
0.00581395
0.00581395
0.00581395
0.00581395
0.00581395
0.00581395
0.00581395
0.00581395
0.00581395
0.00581395
0.00581395
0.00581395
0.00581395
0.00581395
0.00581395
0.00581395
0.00581395
0.00581395
0.00581395
0.00581395
0.00581395
0.00581395
0.00581395
0.00581395
0.00581395
0.00581395
0.00581395
0.00581395
0.00581395
0.00581395
0.00581395
0.00581395
0.00581395
0.00581395
0.00581395
0.00581395
0.00581395
0.00581395
0.00581395
0.00581395
0.00581395
0.00581395
0.00581395
0.00581395
0.00581395
0.00581395
0.00581395
0.00581395
0.00581395
0.00581395
0.00581395
0.00581395
0.00581395
0.00581395
0.00581395
0.00581395
0.00581395
0.00581395
0.00581395
0.00581395
0.00581395
0.00581395
0.00581395
0.00581395
0.00581395
0.00581395
0.00581395
0.00581395
0.00581395
0.00581395
0.00581395
0.00581395
0.00581395
0.00581395
0.00581395
0.00581395
0.00581395
0.00581395
0.00581395
0.00581395
0.00581395
0.00581395
0.00581395
0.00581395
0.00581395
0.00581395
0.00581395
0.00581395
0.00581395
0.00581395
0.00581395
0.00581395
0.00581395
0.00581395
0.00581395
0.00581395
0.00581395
0.00581395
0.00581395
0.00581395
0.00581395
0.00581395
0.00581395
0.00581395
0.00581395
0.00581395
0.00581395
0.00581395
0.00581395
0.00581395
0.00581395
0.00581395
0.00581395
0.00581395
0.00581395
0.00581395
0.00581395
0.00581395
0.00581395
0.00581395
0.00581395
0.00581395
0.00581395
0.00581395
0.00581395
0.00581395
0.00581395
0.00581395
0.00581395
0.00581395
0.00581395
0.00581395
0.00581395
0.00581395
0.00581395
0.00581395
0.00581395
0.00581395
0.00581395
0.00581395
0.00581395
0.00581395
0.00581395
0.00581395
0.00581395
0.00581395
0.00581395
0.00581395
0.00581395
0.00581395
0.00581395
0.00581395
0.00581395
0.00581395
0.00581395
0.00581395
0.00581395
0.00581395
0.00581395
0.00581395
0.00581395
0.00581395
0.00581395
0.00581395
0.00581395
0.00581395
0.00581395
0.00581395
0.00581395
0.00581395
0.00581395
0.00581395
0.00581395
0.00581395
0.00581395
0.00581395
0.00581395
0.00581395
0.00581395
0.00581395
0.00581395
0.00581395
0.00581395
0.00581395
0.00581395
0.00581395
0.00581395
0.00581395
0.00581395
0.00581395
0.00581395
0.00581395
0.00581395
0.00581395
0.00581395
0.00581395
0.00581395
0.00581395
0.00581395
0.00581395
0.00581395
0.00581395
0.00581395
0.00581395
0.00581395
0.00581395
0.00581395
0.00581395
0.00581395
0.00581395
0.00581395
0.00581395
0.00581395
0.00581395
0.00581395
0.00581395
0.00581395
0.00581395
0.00581395
0.00581395
0.00581395
0.00581395
0.00581395
0.00581395
0.00581395
0.00581395
0.00581395
0.00581395
0.00581395
0.00581395
0.00581395
0.00581395
0.00581395
0.00581395
0.00581395
0.00581395
0.00581395
0.00581395
0.00581395
0.00581395
0.00581395
0.00581395
0.00581395
0.00581395
0.00581395
0.00581395
0.00581395
0.00581395
0.00581395
0.00581395
0.00581395
0.00581395
0.00581395
0.00581395
0.00581395
0.00581395
0.00581395
0.00581395
0.00581395
0.00581395
0.00581395
0.00581395
0.00581395
0.00581395
0.00581395
0.00581395
0.00581395
0.00581395
0.00581395
0.00581395
0.00581395
0.00581395
0.00581395
0.00581395
0.00581395
0.00581395
0.00581395
0.00581395
0.00581395
0.00581395
0.00581395
0.00581395
0.00581395
0.00581395
0.00581395
0.00581395
0.00581395
0.00581395
0.00581395
0.00581395
0.00581395
0.00581395
0.00581395
0.00581395
0.00581395
0.00581395
0.00581395
0.00581395
0.00581395
0.00581395
0.00581395
0.00581395
0.00581395
0.00581395
0.00581395
0.00581395
0.00581395
0.00581395
0.00581395
0.00581395
0.00581395
0.00581395
0.00581395
0.00581395
0.00581395
0.00581395
0.00581395
0.00581395
0.00581395
0.00581395
0.00581395
0.00581395
0.00581395
0.00581395
0.00581395
0.00581395
0.00581395
0.00581395
0.00581395
0.00581395
0.00581395
0.00581395
0.00581395
0.00581395
0.00581395
0.00581395
0.00581395
0.00581395
0.00581395
0.00581395
0.00581395
0.00581395
0.00581395
0.00581395
0.00581395
0.00581395
0.00581395
0.00581395
0.00581395
0.00581395
0.00581395
0.00581395
0.00581395
0.00581395
0.00581395
0.00581395
0.00581395
0.00581395
0.00581395
0.00581395
0.00581395
0.00581395
0.00581395
0.00581395
0.00581395
0.00581395
0.00581395
0.00581395
0.00581395
0.00581395
0.00581395
0.00581395
0.00581395
0.00581395
0.00581395
0.00581395
0.00581395
0.00581395
0.00581395
0.00581395
0.00581395
0.00581395
0.00581395
0.00581395
0.00581395
0.00581395
0.00581395
0.00581395
0.00581395
0.00581395
0.00581395
0.00581395
0.00581395
0.00581395
0.00581395
0.00581395
0.00581395
0.00581395
0.00581395
0.00581395
0.00581395
0.00581395
0.00581395
0.00581395
0.00581395
0.00581395
0.00581395
0.00581395
0.00581395
0.00581395
0.00581395
0.00581395
0.00581395
0.00581395
0.00581395
0.00581395
0.00581395
0.00581395
0.00581395
0.00581395
0.00581395
0.00581395
0.00581395
0.00581395
0.00581395
0.00581395
0.00581395
0.00581395
0.00581395
0.00581395
0.00581395
0.00581395
0.00581395
0.00581395
0.00581395
0.00581395
0.00581395
0.00581395
0.00581395
0.00581395
0.00581395
0.00581395
0.00581395
0.00581395
0.00581395
0.00581395
0.00581395
0.00581395
0.00581395
0.00581395
0.00581395
0.00581395
0.00581395
0.00581395
0.00581395
0.00581395
0.00581395
0.00581395
0.00581395
0.00581395
0.00581395
0.00581395
0.00581395
0.00581395
0.00581395
0.00581395
0.00581395
0.00581395
0.00581395
0.00581395
0.00581395
0.00581395
0.00581395
0.00581395
0.00581395
0.00581395
0.00581395
0.00581395
0.00581395
0.00581395
0.00581395
0.00581395
0.00581395
0.00581395
0.00581395
0.00581395
0.00581395
0.00581395
0.00581395
0.00581395
0.00581395
0.00581395
0.00581395
0.00581395
0.00581395
0.00581395
0.00581395
0.00581395
0.00581395
0.00581395
0.00581395
0.00581395
0.00581395
0.00581395
0.00581395
0.00581395
0.00581395
0.00581395
0.00581395
0.00581395
0.00581395
0.00581395
0.00581395
0.00581395
0.00581395
0.00581395
0.00581395
0.00581395
0.00581395
0.00581395
0.00581395
0.00581395
0.00581395
0.00581395
0.00581395
0.00581395
0.00581395
0.00581395
0.00581395
0.00581395
0.00581395
0.00581395
0.00581395
0.00581395
0.00581395
0.00581395
0.00581395
0.00581395
0.00581395
0.00581395
0.00581395
0.00581395
0.00581395
0.00581395
0.00581395
0.00581395
0.00581395
0.00581395
0.00581395
0.00581395
0.00581395
0.00581395
0.00581395
0.00581395
0.00581395
0.00581395
0.00581395
0.00581395
0.00581395
0.00581395
0.00581395
0.00581395
0.00581395
0.00581395
0.00581395
0.00581395
0.00581395
0.00581395
0.00581395
0.00581395
0.00581395
0.00581395
0.00581395
0.00581395
0.00581395
0.00581395
0.00581395
0.00581395
0.00581395
0.00581395
0.00581395
0.00581395
0.00581395
0.00581395
0.00581395
0.00581395
0.00581395
0.00581395
0.00581395
0.00581395
0.00581395
0.00581395
0.00581395
0.00581395
0.00581395
0.00581395
0.00581395
0.00581395
0.00581395
0.00581395
0.00581395
0.00581395
0.00581395
0.00581395
0.00581395
0.00581395
0.00581395
0.00581395
0.00581395
0.00581395
0.00581395
0.00581395
0.00581395
0.00581395
0.00581395
0.00581395
0.00581395
0.00581395
0.00581395
0.00581395
0.00581395
0.00581395
0.00581395
0.00581395
0.00581395
0.00581395
0.00581395
0.00581395
0.00581395
0.00581395
0.00581395
0.00581395
0.00581395
0.00581395
0.00581395
0.00581395
0.00581395
0.00581395
0.00581395
0.00581395
0.00581395
0.00581395
0.00581395
0.00581395
0.00581395
0.00581395
0.00581395
0.00581395
0.00581395
0.00581395
0.00581395
0.00581395
0.00581395
0.00581395
0.00581395
0.00581395
0.00581395
0.00581395
0.00581395
0.00581395
0.00581395
0.00581395
0.00581395
0.00581395
0.00581395
0.00581395
0.00581395
0.00581395
0.00581395
0.00581395
0.00581395
0.00581395
0.00581395
0.00581395
0.00581395
0.00581395
0.00581395
0.00581395
0.00581395
0.00581395
0.00581395
0.00581395
0.00581395
0.00581395
0.00581395
0.00581395
0.00581395
0.00581395
0.00581395
0.00581395
0.00581395
0.00581395
0.00581395
0.00581395
0.00581395
0.00581395
0.00581395
0.00581395
0.00581395
0.00581395
0.00581395
0.00581395
0.00581395
0.00581395
0.00581395
0.00581395
0.00581395
0.00581395
0.00581395
0.00581395
0.00581395
0.00581395
0.00581395
0.00581395
0.00581395
0.00581395
0.00581395
0.00581395
0.00581395
0.00581395
0.00581395
0.00581395
0.00581395
0.00581395
0.00581395
0.00581395
0.00581395
0.00581395
0.00581395
0.00581395
0.00581395
0.00581395
0.00581395
0.00581395
0.00581395
0.00581395
0.00581395
0.00581395
0.00581395
0.00581395
0.00581395
0.00581395
0.00581395
0.00581395
0.00581395
0.00581395
0.00581395
0.00581395
0.00581395
0.00581395
0.00581395
0.00581395
0.00581395
0.00581395
0.00581395
0.00581395
0.00581395
0.00581395
0.00581395
0.00581395
0.00581395
0.00581395
0.00581395
0.00581395
0.00581395
0.00581395
0.00581395
0.00581395
0.00581395
0.00581395
0.00581395
0.00581395
0.00581395
0.00581395
0.00581395
0.00581395
0.00581395
0.00581395
0.00581395
0.00581395
0.00581395
0.00581395
0.00581395
0.00581395
0.00581395
0.00581395
0.00581395
0.00581395
0.00581395
0.00581395
0.00581395
0.00581395
0.00581395
0.00581395
0.00581395
0.00581395
0.00581395
0.00581395
0.00581395
0.00581395
0.00581395
0.00581395
0.00581395
0.00581395
0.00581395
0.00581395
0.00581395
0.00581395
0.00581395
0.00581395
0.00581395
0.00581395
0.00581395
0.00581395
0.00581395
0.00581395
0.00581395
0.00581395
0.00581395
0.00581395
0.00581395
0.00581395
0.00581395
0.00581395
0.00581395
0.00581395
0.00581395
0.00581395
0.00581395
0.00581395
0.00581395
0.00581395
0.00581395
0.00581395
0.00581395
0.00581395
0.00581395
0.00581395
0.00581395
0.00581395
0.00581395
0.00581395
0.00581395
0.00581395
0.00581395
0.00581395
0.00581395
0.00581395
0.00581395
0.00581395
0.00581395
0.00581395
0.00581395
0.00581395
0.00581395
0.00581395
0.00581395
0.00581395
0.00581395
0.00581395
0.00581395
0.00581395
0.00581395
0.00581395
0.00581395
0.00581395
0.00581395
0.00581395
0.00581395
0.00581395
0.00581395
0.00581395
0.00581395
0.00581395
0.00581395
0.00581395
0.00581395
0.00581395
0.00581395
0.00581395
0.00581395
0.00581395
0.00581395
0.00581395
0.00581395
0.00581395
0.00581395
0.00581395
0.00581395
0.00581395
0.00581395
0.00581395
0.00581395
0.00581395
0.00581395
0.00581395
0.00581395
0.00581395
0.00581395
0.00581395
0.00581395
0.00581395
0.00581395
0.00581395
0.00581395
0.00581395
0.00581395
0.00581395
0.00581395
0.00581395
0.00581395
0.00581395
0.00581395
0.00581395
0.00581395
0.00581395
0.00581395
0.00581395
0.00581395
0.00581395
0.00581395
0.00581395
0.00581395
0.00581395
0.00581395
0.00581395
0.00581395
0.00581395
0.00581395
0.00581395
0.00581395
0.00581395
0.00581395
0.00581395
0.00581395
0.00581395
0.00581395
0.00581395
0.00581395
0.00581395
0.00581395
0.00581395
0.00581395
0.00581395
0.00581395
0.00581395
0.00581395
0.00581395
0.00581395
0.00581395
0.00581395
0.00581395
0.00581395
0.00581395
0.00581395
0.00581395
0.00581395
0.00581395
0.00581395
0.00581395
0.00581395
0.00581395
0.00581395
0.00581395
0.00581395
0.00581395
0.00581395
0.00581395
0.00581395
0.00581395
0.00581395
0.00581395
0.00581395
0.00581395
0.00581395
0.00581395
0.00581395
0.00581395
0.00581395
0.00581395
0.00581395
0.00581395
0.00581395
0.00581395
0.00581395
0.00581395
0.00581395
0.00581395
0.00581395
0.00581395
0.00581395
0.00581395
0.00581395
0.00581395
0.00581395
0.00581395
0.00581395
0.00581395
0.00581395
0.00581395
0.00581395
0.00581395
0.00581395
0.00581395
0.00581395
0.00581395
0.00581395
0.00581395
0.00581395
0.00581395
0.00581395
0.00581395
0.00581395
0.00581395
0.00581395
0.00581395
0.00581395
0.00581395
0.00581395
0.00581395
0.00581395
0.00581395
0.00581395
0.00581395
0.00581395
0.00581395
0.00581395
0.00581395
0.00581395
0.00581395
0.00581395
0.00581395
0.00581395
0.00581395
0.00581395
0.00581395
0.00581395
0.00581395
0.00581395
0.00581395
0.00581395
0.00581395
0.00581395
0.00581395
0.00581395
0.00581395
0.00581395
0.00581395
0.00581395
0.00581395
0.00581395
0.00581395
0.00581395
0.00581395
0.00581395
0.00581395
0.00581395
0.00581395
0.00581395
0.00581395
0.00581395
0.00581395
0.00581395
0.00581395
0.00581395
0.00581395
0.00581395
0.00581395
0.00581395
0.00581395
0.00581395
0.00581395
0.00581395
0.00581395
0.00581395
0.00581395
0.00581395
0.00581395
0.00581395
0.00581395
0.00581395
0.00581395
0.00581395
0.00581395
0.00581395
0.00581395
0.00581395
0.00581395
0.00581395
0.00581395
0.00581395
0.00581395
0.00581395
0.00581395
0.00581395
0.00581395
0.00581395
0.00581395
0.00581395
0.00581395
0.00581395
0.00581395
0.00581395
0.00581395
0.00581395
0.00581395
0.00581395
0.00581395
0.00581395
0.00581395
0.00581395
0.00581395
0.00581395
0.00581395
0.00581395
0.00581395
0.00581395
0.00581395
0.00581395
0.00581395
0.00581395
0.00581395
0.00581395
0.00581395
0.00581395
0.00581395
0.00581395
0.00581395
0.00581395
0.00581395
0.00581395
0.00581395
0.00581395
0.00581395
0.00581395
0.00581395
0.00581395
0.00581395
0.00581395
0.00581395
0.00581395
0.00581395
0.00581395
0.00581395
0.00581395
0.00581395
0.00581395
0.00581395
0.00581395
0.00581395
0.00581395
0.00581395
0.00581395
0.00581395
0.00581395
0.00581395
0.00581395
0.00581395
0.00581395
0.00581395
0.00581395
0.00581395
0.00581395
0.00581395
0.00581395
0.00581395
0.00581395
0.00581395
0.00581395
0.00581395
0.00581395
0.00581395
0.00581395
0.00581395
0.00581395
0.00581395
0.00581395
0.00581395
0.00581395
0.00581395
0.00581395
0.00581395
0.00581395
0.00581395
0.00581395
0.00581395
0.00581395
0.00581395
0.00581395
0.00581395
0.00581395
0.00581395
0.00581395
0.00581395
0.00581395
0.00581395
0.00581395
0.00581395
0.00581395
0.00581395
0.00581395
0.00581395
0.00581395
0.00581395
0.00581395
0.00581395
0.00581395
0.00581395
0.00581395
0.00581395
0.00581395
0.00581395
0.00581395
0.00581395
0.00581395
0.00581395
0.00581395
0.00581395
0.00581395
0.00581395
0.00581395
0.00581395
0.00581395
0.00581395
0.00581395
0.00581395
0.00581395
0.00581395
0.00581395
0.00581395
0.00581395
0.00581395
0.00581395
0.00581395
0.00581395
0.00581395
0.00581395
0.00581395
0.00581395
0.00581395
0.00581395
0.00581395
0.00581395
0.00581395
0.00581395
0.00581395
0.00581395
0.00581395
0.00581395
0.00581395
0.00581395
0.00581395
0.00581395
0.00581395
0.00581395
0.00581395
0.00581395
0.00581395
0.00581395
0.00581395
0.00581395
0.00581395
0.00581395
0.00581395
0.00581395
0.00581395
0.00581395
0.00581395
0.00581395
0.00581395
0.00581395
0.00581395
0.00581395
0.00581395
0.00581395
0.00581395
0.00581395
0.00581395
0.00581395
0.00581395
0.00581395
0.00581395
0.00581395
0.00581395
0.00581395
0.00581395
0.00581395
0.00581395
0.00581395
0.00581395
0.00581395
0.00581395
0.00581395
0.00581395
0.00581395
0.00581395
0.00581395
0.00581395
0.00581395
0.00581395
0.00581395
0.00581395
0.00581395
0.00581395
0.00581395
0.00581395
0.00581395
0.00581395
0.00581395
0.00581395
0.00581395
0.00581395
0.00581395
0.00581395
0.00581395
0.00581395
0.00581395
0.00581395
0.00581395
0.00581395
0.00581395
0.00581395
0.00581395
0.00581395
0.00581395
0.00581395
0.00581395
0.00581395
0.00581395
0.00581395
0.00581395
0.00581395
0.00581395
0.00581395
0.00581395
0.00581395
0.00581395
0.00581395
0.00581395
0.00581395
0.00581395
0.00581395
0.00581395
0.00581395
0.00581395
0.00581395
0.00581395
0.00581395
0.00581395
0.00581395
0.00581395
0.00581395
0.00581395
0.00581395
0.00581395
0.00581395
0.00581395
0.00581395
0.00581395
0.00581395
0.00581395
0.00581395
0.00581395
0.00581395
0.00581395
0.00581395
0.00581395
0.00581395
0.00581395
0.00581395
0.00581395
0.00581395
0.00581395
0.00581395
0.00581395
0.00581395
0.00581395
0.00581395
0.00581395
0.00581395
0.00581395
0.00581395
0.00581395
0.00581395
0.00581395
0.00581395
0.00581395
0.00581395
0.00581395
0.00581395
0.00581395
0.00581395
0.00581395
0.00581395
0.00581395
0.00581395
0.00581395
0.00581395
0.00581395
0.00581395
0.00581395
0.00581395
0.00581395
0.00581395
0.00581395
0.00581395
0.00581395
0.00581395
0.00581395
0.00581395
0.00581395
0.00581395
0.00581395
0.00581395
0.00581395
0.00581395
0.00581395
0.00581395
0.00581395
0.00581395
0.00581395
0.00581395
0.00581395
0.00581395
0.00581395
0.00581395
0.00581395
0.00581395
0.00581395
0.00581395
0.00581395
0.00581395
0.00581395
0.00581395
0.00581395
0.00581395
0.00581395
0.00581395
0.00581395
0.00581395
0.00581395
0.00581395
0.00581395
0.00581395
0.00581395
0.00581395
0.00581395
0.00581395
0.00581395
0.00581395
0.00581395
0.00581395
0.00581395
0.00581395
0.00581395
0.00581395
0.00581395
0.00581395
0.00581395
0.00581395
0.00581395
0.00581395
0.00581395
0.00581395
0.00581395
0.00581395
0.00581395
0.00581395
0.00581395
0.00581395
0.00581395
0.00581395
0.00581395
0.00581395
0.00581395
0.00581395
0.00581395
0.00581395
0.00581395
0.00581395
0.00581395
0.00581395
0.00581395
0.00581395
0.00581395
0.00581395
0.00581395
0.00581395
0.00581395
0.00581395
0.00581395
0.00581395
0.00581395
0.00581395
0.00581395
0.00581395
0.00581395
0.00581395
0.00581395
0.00581395
0.00581395
0.00581395
0.00581395
0.00581395
0.00581395
0.00581395
0.00581395
0.00581395
0.00581395
0.00581395
0.00581395
0.00581395
0.00581395
0.00581395
0.00581395
0.00581395
0.00581395
0.00581395
0.00581395
0.00581395
0.00581395
0.00581395
0.00581395
0.00581395
0.00581395
0.00581395
0.00581395
0.00581395
0.00581395
0.00581395
0.00581395
0.00581395
0.00581395
0.00581395
0.00581395
0.00581395
0.00581395
0.00581395
0.00581395
0.00581395
0.00581395
0.00581395
0.00581395
0.00581395
0.00581395
0.00581395
0.00581395
0.00581395
0.00581395
0.00581395
0.00581395
0.00581395
0.00581395
0.00581395
0.00581395
0.00581395
0.00581395
0.00581395
0.00581395
0.00581395
0.00581395
0.00581395
0.00581395
0.00581395
0.00581395
0.00581395
0.00581395
0.00581395
0.00581395
0.00581395
0.00581395
0.00581395
0.00581395
0.00581395
0.00581395
0.00581395
0.00581395
0.00581395
0.00581395
0.00581395
0.00581395
0.00581395
0.00581395
0.00581395
0.00581395
0.00581395
0.00581395
0.00581395
0.00581395
0.00581395
0.00581395
0.00581395
0.00581395
0.00581395
0.00581395
0.00581395
0.00581395
0.00581395
0.00581395
0.00581395
0.00581395
0.00581395
0.00581395
0.00581395
0.00581395
0.00581395
0.00581395
0.00581395
0.00581395
0.00581395
0.00581395
0.00581395
0.00581395
0.00581395
0.00581395
0.00581395
0.00581395
0.00581395
0.00581395
0.00581395
0.00581395
0.00581395
0.00581395
0.00581395
0.00581395
0.00581395
0.00584795
0.00584795
0.00584795
0.00584795
0.00584795
0.00584795
0.00584795
0.00584795
0.00584795
0.00584795
0.00584795
0.00584795
0.00584795
0.00584795
0.00584795
0.00584795
0.00584795
0.00584795
0.00584795
0.00584795
0.00584795
0.00584795
0.00584795
0.00584795
0.00584795
0.00584795
0.00584795
0.00584795
0.00584795
0.00584795
0.00584795
0.00584795
0.00584795
0.00584795
0.00584795
0.00584795
0.00584795
0.00584795
0.00584795
0.00584795
0.00584795
0.00584795
0.00584795
0.00584795
0.00584795
0.00584795
0.00584795
0.00584795
0.00584795
0.00584795
0.00584795
0.00584795
0.00584795
0.00584795
0.00584795
0.00584795
0.00584795
0.00584795
0.00584795
0.00584795
0.00584795
0.00584795
0.00584795
0.00584795
0.00584795
0.00584795
0.00584795
0.00584795
0.00584795
0.00584795
0.00584795
0.00584795
0.00584795
0.00584795
0.00584795
0.00584795
0.00584795
0.00584795
0.00584795
0.00584795
0.00584795
0.00584795
0.00584795
0.00584795
0.00584795
0.00584795
0.00584795
0.00584795
0.00584795
0.00584795
0.00584795
0.00584795
0.00584795
0.00584795
0.00584795
0.00584795
0.00584795
0.00584795
0.00584795
0.00584795
0.00584795
0.00584795
0.00584795
0.00584795
0.00584795
0.00584795
0.00584795
0.00584795
0.00584795
0.00584795
0.00584795
0.00584795
0.00584795
0.00584795
0.00584795
0.00584795
0.00584795
0.00584795
0.00584795
0.00584795
0.00584795
0.00584795
0.00584795
0.00584795
0.00584795
0.00584795
0.00584795
0.00584795
0.00584795
0.00584795
0.00584795
0.00584795
0.00584795
0.00584795
0.00584795
0.00584795
0.00584795
0.00584795
0.00584795
0.00584795
0.00584795
0.00584795
0.00584795
0.00584795
0.00584795
0.00584795
0.00584795
0.00584795
0.00584795
0.00584795
0.00584795
0.00584795
0.00584795
0.00584795
0.00584795
0.00584795
0.00584795
0.00584795
0.00584795
0.00584795
0.00584795
0.00584795
0.00584795
0.00584795
0.00584795
0.00584795
0.00584795
0.00584795
0.00584795
0.00584795
0.00584795
0.00584795
0.00584795
0.00584795
0.00584795
0.00584795
0.00584795
0.00584795
0.00584795
0.00584795
0.00584795
0.00584795
0.00584795
0.00584795
0.00584795
0.00584795
0.00584795
0.00584795
0.00584795
0.00584795
0.00584795
0.00584795
0.00584795
0.00584795
0.00584795
0.00584795
0.00584795
0.00584795
0.00584795
0.00584795
0.00584795
0.00584795
0.00584795
0.00584795
0.00584795
0.00584795
0.00584795
0.00584795
0.00584795
0.00584795
0.00584795
0.00584795
0.00584795
0.00584795
0.00584795
0.00584795
0.00584795
0.00584795
0.00584795
0.00584795
0.00584795
0.00584795
0.00584795
0.00584795
0.00584795
0.00584795
0.00584795
0.00584795
0.00584795
0.00584795
0.00584795
0.00584795
0.00584795
0.00584795
0.00584795
0.00584795
0.00584795
0.00584795
0.00584795
0.00584795
0.00584795
0.00584795
0.00584795
0.00584795
0.00584795
0.00584795
0.00584795
0.00584795
0.00584795
0.00584795
0.00584795
0.00584795
0.00584795
0.00584795
0.00584795
0.00584795
0.00584795
0.00584795
0.00584795
0.00584795
0.00584795
0.00584795
0.00584795
0.00584795
0.00584795
0.00584795
0.00584795
0.00584795
0.00584795
0.00584795
0.00584795
0.00584795
0.00584795
0.00584795
0.00584795
0.00584795
0.00584795
0.00584795
0.00584795
0.00584795
0.00584795
0.00584795
0.00584795
0.00584795
0.00584795
0.00584795
0.00584795
0.00584795
0.00584795
0.00584795
0.00584795
0.00584795
0.00584795
0.00584795
0.00584795
0.00584795
0.00584795
0.00584795
0.00584795
0.00584795
0.00584795
0.00584795
0.00584795
0.00584795
0.00584795
0.00584795
0.00584795
0.00584795
0.00584795
0.00584795
0.00584795
0.00584795
0.00584795
0.00584795
0.00584795
0.00584795
0.00584795
0.00584795
0.00584795
0.00584795
0.00584795
0.00584795
0.00584795
0.00584795
0.00584795
0.00584795
0.00584795
0.00584795
0.00584795
0.00584795
0.00584795
0.00584795
0.00584795
0.00584795
0.00584795
0.00584795
0.00584795
0.00584795
0.00584795
0.00584795
0.00584795
0.00584795
0.00584795
0.00584795
0.00584795
0.00584795
0.00584795
0.00584795
0.00584795
0.00584795
0.00584795
0.00584795
0.00584795
0.00584795
0.00584795
0.00584795
0.00584795
0.00584795
0.00584795
0.00584795
0.00584795
0.00584795
0.00584795
0.00584795
0.00584795
0.00584795
0.00584795
0.00584795
0.00584795
0.00584795
0.00584795
0.00584795
0.00584795
0.00584795
0.00584795
0.00584795
0.00584795
0.00584795
0.00584795
0.00584795
0.00584795
0.00584795
0.00584795
0.00584795
0.00584795
0.00584795
0.00584795
0.00584795
0.00584795
0.00584795
0.00584795
0.00584795
0.00584795
0.00584795
0.00584795
0.00584795
0.00584795
0.00584795
0.00584795
0.00584795
0.00584795
0.00584795
0.00584795
0.00584795
0.00584795
0.00584795
0.00584795
0.00584795
0.00584795
0.00584795
0.00584795
0.00584795
0.00584795
0.00584795
0.00584795
0.00584795
0.00584795
0.00584795
0.00584795
0.00584795
0.00584795
0.00584795
0.00584795
0.00584795
0.00584795
0.00584795
0.00584795
0.00584795
0.00584795
0.00584795
0.00584795
0.00584795
0.00584795
0.00584795
0.00584795
0.00584795
0.00584795
0.00584795
0.00584795
0.00584795
0.00584795
0.00584795
0.00584795
0.00584795
0.00584795
0.00584795
0.00584795
0.00584795
0.00584795
0.00584795
0.00584795
0.00584795
0.00584795
0.00584795
0.00584795
0.00584795
0.00584795
0.00584795
0.00584795
0.00584795
0.00584795
0.00584795
0.00584795
0.00584795
0.00584795
0.00584795
0.00584795
0.00584795
0.00584795
0.00584795
0.00584795
0.00584795
0.00584795
0.00584795
0.00584795
0.00584795
0.00584795
0.00584795
0.00584795
0.00584795
0.00584795
0.00584795
0.00584795
0.00584795
0.00584795
0.00584795
0.00584795
0.00584795
0.00584795
0.00584795
0.00584795
0.00584795
0.00584795
0.00584795
0.00584795
0.00584795
0.00584795
0.00584795
0.00584795
0.00584795
0.00584795
0.00584795
0.00584795
0.00584795
0.00584795
0.00584795
0.00584795
0.00584795
0.00584795
0.00584795
0.00584795
0.00584795
0.00584795
0.00584795
0.00584795
0.00584795
0.00584795
0.00584795
0.00584795
0.00584795
0.00584795
0.00584795
0.00584795
0.00584795
0.00584795
0.00584795
0.00584795
0.00584795
0.00584795
0.00584795
0.00584795
0.00584795
0.00584795
0.00584795
0.00584795
0.00584795
0.00584795
0.00584795
0.00584795
0.00584795
0.00584795
0.00584795
0.00584795
0.00584795
0.00584795
0.00584795
0.00584795
0.00584795
0.00584795
0.00584795
0.00584795
0.00584795
0.00584795
0.00584795
0.00584795
0.00584795
0.00584795
0.00584795
0.00584795
0.00584795
0.00584795
0.00584795
0.00584795
0.00584795
0.00584795
0.00584795
0.00584795
0.00584795
0.00584795
0.00584795
0.00584795
0.00584795
0.00584795
0.00584795
0.00584795
0.00584795
0.00584795
0.00584795
0.00584795
0.00584795
0.00584795
0.00584795
0.00584795
0.00584795
0.00584795
0.00584795
0.00584795
0.00584795
0.00584795
0.00584795
0.00584795
0.00584795
0.00584795
0.00584795
0.00584795
0.00584795
0.00584795
0.00584795
0.00584795
0.00584795
0.00584795
0.00584795
0.00584795
0.00584795
0.00584795
0.00584795
0.00584795
0.00584795
0.00584795
0.00584795
0.00584795
0.00584795
0.00584795
0.00584795
0.00584795
0.00584795
0.00584795
0.00584795
0.00584795
0.00584795
0.00584795
0.00584795
0.00584795
0.00584795
0.00584795
0.00584795
0.00584795
0.00584795
0.00584795
0.00584795
0.00584795
0.00584795
0.00584795
0.00584795
0.00584795
0.00584795
0.00584795
0.00584795
0.00584795
0.00584795
0.00584795
0.00584795
0.00584795
0.00584795
0.00584795
0.00584795
0.00584795
0.00584795
0.00584795
0.00584795
0.00584795
0.00584795
0.00584795
0.00584795
0.00584795
0.00584795
0.00584795
0.00584795
0.00584795
0.00584795
0.00584795
0.00584795
0.00584795
0.00584795
0.00584795
0.00584795
0.00584795
0.00584795
0.00584795
0.00584795
0.00584795
0.00584795
0.00584795
0.00584795
0.00584795
0.00584795
0.00584795
0.00584795
0.00584795
0.00584795
0.00584795
0.00584795
0.00584795
0.00584795
0.00584795
0.00584795
0.00584795
0.00584795
0.00584795
0.00584795
0.00584795
0.00584795
0.00584795
0.00584795
0.00584795
0.00584795
0.00584795
0.00584795
0.00584795
0.00584795
0.00584795
0.00584795
0.00584795
0.00584795
0.00584795
0.00584795
0.00584795
0.00584795
0.00584795
0.00584795
0.00584795
0.00584795
0.00584795
0.00584795
0.00584795
0.00584795
0.00584795
0.00584795
0.00584795
0.00584795
0.00584795
0.00584795
0.00584795
0.00584795
0.00584795
0.00584795
0.00584795
0.00584795
0.00584795
0.00584795
0.00584795
0.00584795
0.00584795
0.00584795
0.00584795
0.00584795
0.00584795
0.00584795
0.00584795
0.00584795
0.00584795
0.00584795
0.00584795
0.00584795
0.00584795
0.00584795
0.00584795
0.00584795
0.00584795
0.00584795
0.00584795
0.00584795
0.00584795
0.00584795
0.00584795
0.00584795
0.00584795
0.00584795
0.00584795
0.00584795
0.00584795
0.00584795
0.00584795
0.00584795
0.00584795
0.00584795
0.00584795
0.00584795
0.00584795
0.00584795
0.00584795
0.00584795
0.00584795
0.00584795
0.00584795
0.00584795
0.00584795
0.00584795
0.00584795
0.00584795
0.00584795
0.00584795
0.00584795
0.00584795
0.00584795
0.00584795
0.00584795
0.00584795
0.00584795
0.00584795
0.00584795
0.00584795
0.00584795
0.00584795
0.00584795
0.00584795
0.00584795
0.00584795
0.00584795
0.00584795
0.00584795
0.00584795
0.00584795
0.00584795
0.00584795
0.00584795
0.00584795
0.00584795
0.00584795
0.00584795
0.00584795
0.00584795
0.00584795
0.00584795
0.00584795
0.00584795
0.00584795
0.00584795
0.00584795
0.00584795
0.00584795
0.00584795
0.00584795
0.00584795
0.00584795
0.00584795
0.00584795
0.00584795
0.00584795
0.00584795
0.00584795
0.00584795
0.00584795
0.00584795
0.00584795
0.00584795
0.00584795
0.00584795
0.00584795
0.00584795
0.00584795
0.00584795
0.00584795
0.00584795
0.00584795
0.00584795
0.00584795
0.00584795
0.00584795
0.00584795
0.00584795
0.00584795
0.00584795
0.00584795
0.00584795
0.00584795
0.00584795
0.00584795
0.00584795
0.00584795
0.00584795
0.00584795
0.00584795
0.00584795
0.00584795
0.00584795
0.00584795
0.00584795
0.00584795
0.00584795
0.00584795
0.00584795
0.00584795
0.00584795
0.00584795
0.00584795
0.00584795
0.00584795
0.00584795
0.00584795
0.00584795
0.00584795
0.00584795
0.00584795
0.00584795
0.00584795
0.00584795
0.00584795
0.00584795
0.00584795
0.00584795
0.00584795
0.00584795
0.00584795
0.00584795
0.00584795
0.00584795
0.00584795
0.00584795
0.00584795
0.00584795
0.00584795
0.00584795
0.00584795
0.00584795
0.00584795
0.00584795
0.00584795
0.00584795
0.00584795
0.00584795
0.00584795
0.00584795
0.00584795
0.00584795
0.00584795
0.00584795
0.00584795
0.00584795
0.00584795
0.00584795
0.00584795
0.00584795
0.00584795
0.00584795
0.00584795
0.00584795
0.00584795
0.00584795
0.00584795
0.00584795
0.00584795
0.00584795
0.00584795
0.00584795
0.00584795
0.00584795
0.00584795
0.00584795
0.00584795
0.00584795
0.00584795
0.00584795
0.00584795
0.00584795
0.00584795
0.00584795
0.00584795
0.00584795
0.00584795
0.00584795
0.00584795
0.00584795
0.00584795
0.00584795
0.00584795
0.00584795
0.00584795
0.00584795
0.00584795
0.00584795
0.00584795
0.00584795
0.00584795
0.00584795
0.00584795
0.00584795
0.00584795
0.00584795
0.00584795
0.00584795
0.00584795
0.00584795
0.00584795
0.00584795
0.00584795
0.00584795
0.00584795
0.00584795
0.00584795
0.00584795
0.00584795
0.00584795
0.00584795
0.00584795
0.00584795
0.00584795
0.00584795
0.00584795
0.00584795
0.00584795
0.00584795
0.00584795
0.00584795
0.00584795
0.00584795
0.00584795
0.00584795
0.00584795
0.00584795
0.00584795
0.00584795
0.00584795
0.00584795
0.00584795
0.00584795
0.00584795
0.00584795
0.00584795
0.00584795
0.00584795
0.00584795
0.00584795
0.00584795
0.00584795
0.00584795
0.00584795
0.00584795
0.00584795
0.00584795
0.00584795
0.00584795
0.00584795
0.00584795
0.00584795
0.00584795
0.00584795
0.00584795
0.00584795
0.00584795
0.00584795
0.00584795
0.00584795
0.00584795
0.00584795
0.00584795
0.00584795
0.00584795
0.00584795
0.00584795
0.00584795
0.00584795
0.00584795
0.00584795
0.00588235
0.00588235
0.00588235
0.00588235
0.00588235
0.00588235
0.00588235
0.00588235
0.00588235
0.00588235
0.00588235
0.00588235
0.00588235
0.00588235
0.00588235
0.00588235
0.00588235
0.00588235
0.00588235
0.00588235
0.00588235
0.00588235
0.00588235
0.00588235
0.00588235
0.00588235
0.00588235
0.00588235
0.00588235
0.00588235
0.00588235
0.00588235
0.00588235
0.00588235
0.00588235
0.00588235
0.00588235
0.00588235
0.00588235
0.00588235
0.00588235
0.00588235
0.00588235
0.00588235
0.00588235
0.00588235
0.00588235
0.00588235
0.00588235
0.00588235
0.00588235
0.00588235
0.00588235
0.00588235
0.00588235
0.00588235
0.00588235
0.00588235
0.00588235
0.00588235
0.00588235
0.00588235
0.00588235
0.00588235
0.00588235
0.00588235
0.00588235
0.00588235
0.00588235
0.00588235
0.00588235
0.00588235
0.00588235
0.00588235
0.00588235
0.00588235
0.00588235
0.00588235
0.00588235
0.00588235
0.00588235
0.00588235
0.00588235
0.00588235
0.00588235
0.00588235
0.00588235
0.00588235
0.00588235
0.00588235
0.00588235
0.00588235
0.00588235
0.00588235
0.00588235
0.00588235
0.00588235
0.00588235
0.00588235
0.00588235
0.00588235
0.00588235
0.00588235
0.00588235
0.00588235
0.00588235
0.00588235
0.00588235
0.00588235
0.00588235
0.00588235
0.00588235
0.00588235
0.00588235
0.00588235
0.00588235
0.00588235
0.00588235
0.00588235
0.00588235
0.00588235
0.00588235
0.00588235
0.00588235
0.00588235
0.00588235
0.00588235
0.00588235
0.00588235
0.00588235
0.00588235
0.00588235
0.00588235
0.00588235
0.00588235
0.00588235
0.00588235
0.00588235
0.00588235
0.00588235
0.00588235
0.00588235
0.00588235
0.00588235
0.00588235
0.00588235
0.00588235
0.00588235
0.00588235
0.00588235
0.00588235
0.00588235
0.00588235
0.00588235
0.00588235
0.00588235
0.00588235
0.00588235
0.00588235
0.00588235
0.00588235
0.00588235
0.00588235
0.00588235
0.00588235
0.00588235
0.00588235
0.00588235
0.00588235
0.00588235
0.00588235
0.00588235
0.00588235
0.00588235
0.00588235
0.00588235
0.00588235
0.00588235
0.00588235
0.00588235
0.00588235
0.00588235
0.00588235
0.00588235
0.00588235
0.00588235
0.00588235
0.00588235
0.00588235
0.00588235
0.00588235
0.00588235
0.00588235
0.00588235
0.00588235
0.00588235
0.00588235
0.00588235
0.00588235
0.00588235
0.00588235
0.00588235
0.00588235
0.00588235
0.00588235
0.00588235
0.00588235
0.00588235
0.00588235
0.00588235
0.00588235
0.00588235
0.00588235
0.00588235
0.00588235
0.00588235
0.00588235
0.00588235
0.00588235
0.00588235
0.00588235
0.00588235
0.00588235
0.00588235
0.00588235
0.00588235
0.00588235
0.00588235
0.00588235
0.00588235
0.00588235
0.00588235
0.00588235
0.00588235
0.00588235
0.00588235
0.00588235
0.00588235
0.00588235
0.00588235
0.00588235
0.00588235
0.00588235
0.00588235
0.00588235
0.00588235
0.00588235
0.00588235
0.00588235
0.00588235
0.00588235
0.00588235
0.00588235
0.00588235
0.00588235
0.00588235
0.00588235
0.00588235
0.00588235
0.00588235
0.00588235
0.00588235
0.00588235
0.00588235
0.00588235
0.00588235
0.00588235
0.00588235
0.00588235
0.00588235
0.00588235
0.00588235
0.00588235
0.00588235
0.00588235
0.00588235
0.00588235
0.00588235
0.00588235
0.00588235
0.00588235
0.00588235
0.00588235
0.00588235
0.00588235
0.00588235
0.00588235
0.00588235
0.00588235
0.00588235
0.00588235
0.00588235
0.00588235
0.00588235
0.00588235
0.00588235
0.00588235
0.00588235
0.00588235
0.00588235
0.00588235
0.00588235
0.00588235
0.00588235
0.00588235
0.00588235
0.00588235
0.00588235
0.00588235
0.00588235
0.00588235
0.00588235
0.00588235
0.00588235
0.00588235
0.00588235
0.00588235
0.00588235
0.00588235
0.00588235
0.00588235
0.00588235
0.00588235
0.00588235
0.00588235
0.00588235
0.00588235
0.00588235
0.00588235
0.00588235
0.00588235
0.00588235
0.00588235
0.00588235
0.00588235
0.00588235
0.00588235
0.00588235
0.00588235
0.00588235
0.00588235
0.00588235
0.00588235
0.00588235
0.00588235
0.00588235
0.00588235
0.00588235
0.00588235
0.00588235
0.00588235
0.00588235
0.00588235
0.00588235
0.00588235
0.00588235
0.00588235
0.00588235
0.00588235
0.00588235
0.00588235
0.00588235
0.00588235
0.00591716
0.00591716
0.00591716
0.00591716
0.00591716
0.00591716
0.00591716
0.00591716
0.00591716
0.00591716
0.00591716
0.00591716
0.00591716
0.00591716
0.00591716
0.00591716
0.00591716
0.00591716
0.00591716
0.00591716
0.00591716
0.00591716
0.00591716
0.00591716
0.00591716
0.00591716
0.00591716
0.00591716
0.00591716
0.00591716
0.00591716
0.00591716
0.00591716
0.00591716
0.00591716
0.00591716
0.00591716
0.00591716
0.00591716
0.00591716
0.00591716
0.00591716
0.00591716
0.00591716
0.00591716
0.00591716
0.00591716
0.00591716
0.00591716
0.00591716
0.00591716
0.00591716
0.00591716
0.00591716
0.00591716
0.00591716
0.00591716
0.00591716
0.00591716
0.00591716
0.00591716
0.00591716
0.00591716
0.00591716
0.00591716
0.00591716
0.00591716
0.00591716
0.00591716
0.00591716
0.00591716
0.00591716
0.00591716
0.00591716
0.00591716
0.00591716
0.00591716
0.00591716
0.00591716
0.00591716
0.00591716
0.00591716
0.00591716
0.00591716
0.00591716
0.00591716
0.00591716
0.00591716
0.00591716
0.00591716
0.00591716
0.00591716
0.00591716
0.00591716
0.00591716
0.00591716
0.00591716
0.00591716
0.00591716
0.00591716
0.00591716
0.00591716
0.00591716
0.00591716
0.00591716
0.00591716
0.00591716
0.00591716
0.00591716
0.00591716
0.00591716
0.00591716
0.00591716
0.00591716
0.00591716
0.00591716
0.00591716
0.00591716
0.00591716
0.00591716
0.00591716
0.00591716
0.00591716
0.00591716
0.00591716
0.00591716
0.00591716
0.00591716
0.00591716
0.00591716
0.00591716
0.00591716
0.00591716
0.00591716
0.00591716
0.00591716
0.00591716
0.00591716
0.00591716
0.00591716
0.00591716
0.00591716
0.00591716
0.00591716
0.00591716
0.00591716
0.00591716
0.00591716
0.00591716
0.00591716
0.00591716
0.00591716
0.00591716
0.00591716
0.00591716
0.00591716
0.00591716
0.00591716
0.00591716
0.00591716
0.00591716
0.00591716
0.00591716
0.00591716
0.00591716
0.00591716
0.00591716
0.00591716
0.00591716
0.00591716
0.00591716
0.00591716
0.00591716
0.00591716
0.00591716
0.00591716
0.00591716
0.00591716
0.00591716
0.00591716
0.00591716
0.00591716
0.00591716
0.00591716
0.00591716
0.00591716
0.00591716
0.00591716
0.00591716
0.00591716
0.00591716
0.00591716
0.00591716
0.00591716
0.00591716
0.00591716
0.00591716
0.00591716
0.00591716
0.00591716
0.00591716
0.00591716
0.00591716
0.00591716
0.00591716
0.00595238
0.00595238
0.00595238
0.00595238
0.00595238
0.00595238
0.00595238
0.00595238
0.00595238
0.00595238
0.00595238
0.00595238
0.00595238
0.00595238
0.00595238
0.00595238
0.00595238
0.00595238
0.00595238
0.00595238
0.00595238
0.00595238
0.00595238
0.00595238
0.00595238
0.00595238
0.00595238
0.00595238
0.00595238
0.00595238
0.00595238
0.00595238
0.00595238
0.00595238
0.00595238
0.00595238
0.00595238
0.00595238
0.00595238
0.00595238
0.00595238
0.00595238
0.00595238
0.00595238
0.00595238
0.00595238
0.00595238
0.00595238
0.00595238
0.00595238
0.00595238
0.00595238
0.00595238
0.00595238
0.00595238
0.00595238
0.00595238
0.00595238
0.00595238
0.00595238
0.00595238
0.00595238
0.00595238
0.00595238
0.00595238
0.00595238
0.00595238
0.00595238
0.00595238
0.00595238
0.00595238
0.00595238
0.00595238
0.00595238
0.00595238
0.00595238
0.00595238
0.00595238
0.00595238
0.00595238
0.00595238
0.00595238
0.00595238
0.00595238
0.00595238
0.00595238
0.00595238
0.00595238
0.00595238
0.00595238
0.00595238
0.00595238
0.00595238
0.00595238
0.00595238
0.00595238
0.00595238
0.00595238
0.00595238
0.00595238
0.00595238
0.00595238
0.00595238
0.00595238
0.00595238
0.00595238
0.00595238
0.00595238
0.00595238
0.00595238
0.00595238
0.00595238
0.00595238
0.00595238
0.00595238
0.00595238
0.00595238
0.00595238
0.00595238
0.00595238
0.00595238
0.00595238
0.00595238
0.00595238
0.00595238
0.00595238
0.00595238
0.00595238
0.00595238
0.00595238
0.00595238
0.00595238
0.00595238
0.00595238
0.00595238
0.00595238
0.00595238
0.00595238
0.00595238
0.00595238
0.00595238
0.00595238
0.00595238
0.00595238
0.00595238
0.00595238
0.00595238
0.00595238
0.00595238
0.00595238
0.00595238
0.00595238
0.00595238
0.00595238
0.00595238
0.00595238
0.00595238
0.00595238
0.00595238
0.00595238
0.00595238
0.00595238
0.00595238
0.00595238
0.00595238
0.00595238
0.00595238
0.00595238
0.00595238
0.00595238
0.00595238
0.00595238
0.00595238
0.00595238
0.00595238
0.00595238
0.00595238
0.00595238
0.00595238
0.00595238
0.00595238
0.00595238
0.00595238
0.00595238
0.00595238
0.00595238
0.00595238
0.00595238
0.00595238
0.00595238
0.00595238
0.00595238
0.00595238
0.00595238
0.00595238
0.00595238
0.00595238
0.00595238
0.00595238
0.00595238
0.00598802
0.00598802
0.00598802
0.00598802
0.00598802
0.00598802
0.00598802
0.00598802
0.00598802
0.00598802
0.00598802
0.00598802
0.00598802
0.00598802
0.00598802
0.00598802
0.00598802
0.00598802
0.00598802
0.00598802
0.00598802
0.00598802
0.00598802
0.00598802
0.00598802
0.00598802
0.00598802
0.00598802
0.00598802
0.00598802
0.00598802
0.00598802
0.00598802
0.00598802
0.00598802
0.00598802
0.00598802
0.00598802
0.00598802
0.00598802
0.00598802
0.00598802
0.00598802
0.00598802
0.00598802
0.00598802
0.00598802
0.00598802
0.00598802
0.00598802
0.00598802
0.00598802
0.00598802
0.00598802
0.00598802
0.00598802
0.00598802
0.00598802
0.00598802
0.00598802
0.00598802
0.00598802
0.00598802
0.00598802
0.00598802
0.00598802
0.00598802
0.00598802
0.00598802
0.00598802
0.00598802
0.00598802
0.00598802
0.00598802
0.00598802
0.00598802
0.00598802
0.00598802
0.00598802
0.00598802
0.00598802
0.00598802
0.00598802
0.00598802
0.00598802
0.00598802
0.00598802
0.00598802
0.00598802
0.00598802
0.00598802
0.00598802
0.00598802
0.00598802
0.00598802
0.00598802
0.00598802
0.00598802
0.00598802
0.00598802
0.00598802
0.00598802
0.00598802
0.00598802
0.00598802
0.00598802
0.00598802
0.00598802
0.00598802
0.00598802
0.00598802
0.00598802
0.00598802
0.00598802
0.00598802
0.00598802
0.00598802
0.00598802
0.00598802
0.00598802
0.00598802
0.00598802
0.00598802
0.00598802
0.00598802
0.00598802
0.00598802
0.00598802
0.00598802
0.00598802
0.0060241
0.0060241
0.0060241
0.0060241
0.0060241
0.0060241
0.0060241
0.0060241
0.0060241
0.0060241
0.0060241
0.0060241
0.0060241
0.0060241
0.0060241
0.0060241
0.0060241
0.0060241
0.0060241
0.0060241
0.0060241
0.0060241
0.0060241
0.0060241
0.0060241
0.0060241
0.0060241
0.0060241
0.0060241
0.0060241
0.0060241
0.0060241
0.0060241
0.0060241
0.0060241
0.0060241
0.0060241
0.0060241
0.0060241
0.0060241
0.0060241
0.0060241
0.0060241
0.0060241
0.0060241
0.0060241
0.0060241
0.0060241
0.0060241
0.0060241
0.0060241
0.0060241
0.0060241
0.0060241
0.0060241
0.0060241
0.0060241
0.0060241
0.0060241
0.0060241
0.0060241
0.0060241
0.0060241
0.0060241
0.0060241
0.0060241
0.0060241
0.0060241
0.0060241
0.0060241
0.0060241
0.0060241
0.0060241
0.0060241
0.0060241
0.0060241
0.0060241
0.0060241
0.0060241
0.0060241
0.0060241
0.0060241
0.0060241
0.0060241
0.0060241
0.0060241
0.0060241
0.0060241
0.0060241
0.0060241
0.0060241
0.0060241
0.0060241
0.0060241
0.0060241
0.0060241
0.0060241
0.0060241
0.0060241
0.0060241
0.0060241
0.0060241
0.0060241
0.0060241
0.0060241
0.0060241
0.0060241
0.0060241
0.0060241
0.0060241
0.0060241
0.00606061
0.00606061
0.00606061
0.00606061
0.00606061
0.00606061
0.00606061
0.00606061
0.00606061
0.00606061
0.00606061
0.00606061
0.00606061
0.00606061
0.00606061
0.00606061
0.00606061
0.00606061
0.00606061
0.00606061
0.00606061
0.00606061
0.00606061
0.00606061
0.00606061
0.00606061
0.00606061
0.00606061
0.00606061
0.00606061
0.00606061
0.00606061
0.00606061
0.00606061
0.00606061
0.00606061
0.00606061
0.00606061
0.00606061
0.00606061
0.00606061
0.00606061
0.00606061
0.00606061
0.00606061
0.00606061
0.00606061
0.00606061
0.00606061
0.00606061
0.00606061
0.00606061
0.00606061
0.00606061
0.00606061
0.00606061
0.00606061
0.00606061
0.00606061
0.00606061
0.00606061
0.00606061
0.00606061
0.00606061
0.00606061
0.00606061
0.00609756
0.00609756
0.00609756
0.00609756
0.00609756
0.00609756
0.00609756
0.00609756
0.00609756
0.00609756
0.00609756
0.00609756
0.00609756
0.00609756
0.00609756
0.00609756
0.00609756
0.00609756
0.00609756
0.00609756
0.00609756
0.00609756
0.00609756
0.00609756
0.00609756
0.00609756
0.00609756
0.00609756
0.00609756
0.00609756
0.00609756
0.00609756
0.00609756
0.00609756
0.00609756
0.00609756
0.00609756
0.00609756
0.00609756
0.00609756
0.00609756
0.00609756
0.00609756
0.00609756
0.00609756
0.00609756
0.00609756
0.00609756
0.00609756
0.00609756
0.00609756
0.00609756
0.00609756
0.00609756
0.00609756
0.00609756
0.00609756
0.00609756
0.00609756
0.00609756
0.00609756
0.00609756
0.00609756
0.00609756
0.00609756
0.00609756
0.00609756
0.00609756
0.00609756
0.00609756
0.00609756
0.00609756
0.00609756
0.00609756
0.00609756
0.00609756
0.00609756
0.00609756
0.00609756
0.00609756
0.00609756
0.00609756
0.00609756
0.00609756
0.00609756
0.00609756
0.00609756
0.00609756
0.00609756
0.00609756
0.00609756
0.00609756
0.00609756
0.00609756
0.00609756
0.00609756
0.00609756
0.00609756
0.00609756
0.00613497
0.00613497
0.00613497
0.00613497
0.00613497
0.00613497
0.00613497
0.00613497
0.00613497
0.00613497
0.00613497
0.00613497
0.00613497
0.00613497
0.00613497
0.00613497
0.00613497
0.00613497
0.00613497
0.00613497
0.00613497
0.00613497
0.00613497
0.00613497
0.00613497
0.00613497
0.00613497
0.00613497
0.00613497
0.00613497
0.00613497
0.00613497
0.00613497
0.00613497
0.00613497
0.00613497
0.00613497
0.00613497
0.00613497
0.00613497
0.00613497
0.00613497
0.00613497
0.00613497
0.00613497
0.00613497
0.00613497
0.00613497
0.00613497
0.00613497
0.00613497
0.00613497
0.00613497
0.00613497
0.00613497
0.00613497
0.00613497
0.00613497
0.00613497
0.00613497
0.00613497
0.00613497
0.00613497
0.00613497
0.00613497
0.00613497
0.00613497
0.00613497
0.00613497
0.00617284
0.00617284
0.00617284
0.00617284
0.00617284
0.00617284
0.00617284
0.00617284
0.00617284
0.00617284
0.00617284
0.00617284
0.00617284
0.00617284
0.00617284
0.00617284
0.00617284
0.00617284
0.00617284
0.00617284
0.00617284
0.00617284
0.00617284
0.00617284
0.00617284
0.00617284
0.00617284
0.00617284
0.00617284
0.00617284
0.00617284
0.00617284
0.00617284
0.00617284
0.00617284
0.00617284
0.00617284
0.00617284
0.00617284
0.00617284
0.00617284
0.00617284
0.00617284
0.00617284
0.00617284
0.00617284
0.00617284
0.00617284
0.00617284
0.00617284
0.00617284
0.00617284
0.00617284
0.00621118
0.00621118
0.00621118
0.00621118
0.00621118
0.00621118
0.00621118
0.00621118
0.00621118
0.00621118
0.00621118
0.00621118
0.00621118
0.00621118
0.00621118
0.00621118
0.00621118
0.00621118
0.00621118
0.00621118
0.00621118
0.00621118
0.00621118
0.00621118
0.00621118
0.00621118
0.00621118
0.00621118
0.00621118
0.00621118
0.00621118
0.00621118
0.00621118
0.00621118
0.00621118
0.00621118
0.00621118
0.00621118
0.00621118
0.00621118
0.00621118
0.00621118
0.00621118
0.00621118
0.00621118
0.00621118
0.00621118
0.00621118
0.00621118
0.00621118
0.00621118
0.00621118
0.00621118
0.00621118
0.00621118
0.00621118
0.00621118
0.00621118
0.00621118
0.00621118
0.00621118
0.00621118
0.00621118
0.00621118
0.00621118
0.00621118
0.00625
0.00625
0.00625
0.00625
0.00625
0.00625
0.00625
0.00625
0.00625
0.00625
0.00625
0.00625
0.00625
0.00625
0.00625
0.00625
0.00625
0.00625
0.00625
0.00625
0.00625
0.00625
0.00625
0.00625
0.00625
0.00625
0.00625
0.00625
0.00625
0.00625
0.00625
0.00625
0.00625
0.00625
0.00625
0.00625
0.00625
0.00625
0.00625
0.00625
0.00625
0.00625
0.00625
0.00625
0.00625
0.00625
0.00625
0.00625
0.00625
0.00628931
0.00628931
0.00628931
0.00628931
0.00628931
0.00628931
0.00628931
0.00628931
0.00628931
0.00628931
0.00628931
0.00628931
0.00628931
0.00628931
0.00628931
0.00628931
0.00628931
0.00628931
0.00628931
0.00628931
0.00628931
0.00628931
0.00628931
0.00628931
0.00628931
0.00628931
0.00628931
0.00628931
0.00628931
0.00628931
0.00628931
0.00628931
0.00628931
0.00628931
0.00632911
0.00632911
0.00632911
0.00632911
0.00632911
0.00632911
0.00632911
0.00632911
0.00632911
0.00632911
0.00632911
0.00632911
0.00632911
0.00632911
0.00632911
0.00632911
0.00632911
0.00632911
0.00632911
0.00632911
0.00632911
0.00632911
0.00632911
0.00632911
0.00632911
0.00632911
0.00636943
0.00636943
0.00636943
0.00636943
0.00636943
0.00636943
0.00636943
0.00636943
0.00636943
0.00636943
0.00636943
0.00636943
0.00636943
0.00636943
0.00636943
0.00636943
0.00636943
0.00636943
0.00636943
0.00636943
0.00636943
0.00636943
0.00636943
0.00636943
0.00636943
0.00636943
0.00636943
0.00636943
0.00636943
0.00641026
0.00641026
0.00641026
0.00641026
0.00641026
0.00641026
0.00641026
0.00641026
0.00641026
0.00641026
0.00641026
0.00641026
0.00641026
0.00641026
0.00641026
0.00641026
0.00641026
0.00641026
0.00641026
0.00641026
0.00641026
0.00641026
0.00641026
0.00641026
0.00645161
0.00645161
0.00645161
0.00645161
0.00645161
0.00645161
0.00645161
0.00645161
0.00645161
0.00645161
0.00645161
0.00645161
0.00645161
0.00645161
0.00645161
0.00645161
0.00645161
0.00645161
0.00645161
0.00645161
0.00645161
0.00645161
0.00645161
0.00645161
0.00645161
0.00645161
0.00645161
0.0116279
0.0116279
0.0116279
0.0116279
0.0116279
0.0116279
0.0116279
0.0116279
0.0116279
0.0116279
0.0116279
0.0116279
0.0116279
0.0116279
0.0116279
0.0116279
0.0116279
0.0116279
0.0116279
0.0116279
0.0116279
0.0116279
0.0116279
0.0116279
[truncated: 442,251 more chars]
