# Supplementary material for: Global genomic analyses of wheat powdery mildew reveal association of pathogen spread with historical human migration and trade
Source: Nat Commun. 2022 Jul 26;13:4315. doi: 10.1038/s41467-022-31975-0 (PMC9315327; doi:10.1038/s41467-022-31975-0)
Supplement: Supplementary file 8 — Source Data [file 41467_2022_31975_MOESM8_ESM.zip › Source Data/Suppl_Fig_03_noindels_HIGHIMPACT.txt]

0
0
0
0
0
0
0
0.00581395
0.00581395
0.00581395
0.00581395
0.00581395
0.00581395
0.00581395
0.00581395
0.00581395
0.00581395
0.00581395
0.00581395
0.00581395
0.00581395
0.00581395
0.00581395
0.00581395
0.00581395
0.00581395
0.00581395
0.00581395
0.00581395
0.00581395
0.00581395
0.00581395
0.00581395
0.00581395
0.00581395
0.00581395
0.00581395
0.00581395
0.00581395
0.00581395
0.00581395
0.00581395
0.00581395
0.00581395
0.00581395
0.00581395
0.00581395
0.00581395
0.00581395
0.00581395
0.00581395
0.00581395
0.00581395
0.00581395
0.00581395
0.00581395
0.00581395
0.00581395
0.00581395
0.00581395
0.00581395
0.00581395
0.00581395
0.00581395
0.00581395
0.00581395
0.00581395
0.00581395
0.00581395
0.00581395
0.00581395
0.00581395
0.00581395
0.00581395
0.00581395
0.00581395
0.00581395
0.00581395
0.00581395
0.00581395
0.00581395
0.00581395
0.00581395
0.00581395
0.00581395
0.00581395
0.00581395
0.00581395
0.00581395
0.00581395
0.00581395
0.00581395
0.00581395
0.00581395
0.00581395
0.00581395
0.00581395
0.00581395
0.00581395
0.00581395
0.00581395
0.00581395
0.00581395
0.00581395
0.00581395
0.00581395
0.00581395
0.00581395
0.00581395
0.00581395
0.00581395
0.00581395
0.00581395
0.00581395
0.00581395
0.00581395
0.00581395
0.00581395
0.00581395
0.00581395
0.00581395
0.00581395
0.00581395
0.00581395
0.00581395
0.00581395
0.00581395
0.00581395
0.00581395
0.00581395
0.00581395
0.00581395
0.00581395
0.00581395
0.00581395
0.00581395
0.00581395
0.00581395
0.00581395
0.00581395
0.00581395
0.00581395
0.00581395
0.00581395
0.00581395
0.00581395
0.00581395
0.00581395
0.00581395
0.00581395
0.00581395
0.00581395
0.00581395
0.00581395
0.00581395
0.00581395
0.00581395
0.00581395
0.00581395
0.00581395
0.00581395
0.00581395
0.00581395
0.00581395
0.00581395
0.00581395
0.00581395
0.00581395
0.00581395
0.00581395
0.00581395
0.00581395
0.00581395
0.00581395
0.00581395
0.00581395
0.00581395
0.00581395
0.00581395
0.00581395
0.00581395
0.00581395
0.00581395
0.00581395
0.00581395
0.00581395
0.00581395
0.00581395
0.00581395
0.00581395
0.00581395
0.00581395
0.00581395
0.00581395
0.00581395
0.00581395
0.00581395
0.00581395
0.00581395
0.00581395
0.00581395
0.00581395
0.00581395
0.00581395
0.00581395
0.00581395
0.00581395
0.00581395
0.00581395
0.00581395
0.00581395
0.00581395
0.00581395
0.00581395
0.00581395
0.00581395
0.00581395
0.00581395
0.00581395
0.00581395
0.00581395
0.00581395
0.00581395
0.00581395
0.00581395
0.00581395
0.00581395
0.00581395
0.00581395
0.00581395
0.00581395
0.00581395
0.00581395
0.00581395
0.00581395
0.00581395
0.00581395
0.00581395
0.00581395
0.00581395
0.00581395
0.00581395
0.00581395
0.00581395
0.00581395
0.00581395
0.00581395
0.00581395
0.00581395
0.00581395
0.00581395
0.00581395
0.00581395
0.00581395
0.00581395
0.00581395
0.00581395
0.00581395
0.00581395
0.00581395
0.00581395
0.00581395
0.00581395
0.00581395
0.00581395
0.00581395
0.00581395
0.00581395
0.00581395
0.00581395
0.00581395
0.00581395
0.00581395
0.00581395
0.00581395
0.00581395
0.00581395
0.00581395
0.00581395
0.00581395
0.00581395
0.00581395
0.00581395
0.00581395
0.00581395
0.00581395
0.00581395
0.00581395
0.00581395
0.00581395
0.00581395
0.00581395
0.00581395
0.00581395
0.00581395
0.00581395
0.00581395
0.00581395
0.00581395
0.00581395
0.00581395
0.00581395
0.00581395
0.00581395
0.00581395
0.00581395
0.00581395
0.00581395
0.00581395
0.00581395
0.00581395
0.00581395
0.00581395
0.00581395
0.00581395
0.00581395
0.00581395
0.00581395
0.00581395
0.00581395
0.00581395
0.00581395
0.00581395
0.00581395
0.00581395
0.00581395
0.00581395
0.00581395
0.00581395
0.00581395
0.00581395
0.00581395
0.00581395
0.00581395
0.00581395
0.00581395
0.00581395
0.00581395
0.00581395
0.00581395
0.00581395
0.00581395
0.00581395
0.00581395
0.00581395
0.00581395
0.00581395
0.00581395
0.00581395
0.00581395
0.00581395
0.00581395
0.00581395
0.00581395
0.00581395
0.00581395
0.00581395
0.00581395
0.00581395
0.00581395
0.00581395
0.00581395
0.00581395
0.00581395
0.00581395
0.00581395
0.00581395
0.00581395
0.00581395
0.00581395
0.00581395
0.00581395
0.00581395
0.00581395
0.00581395
0.00581395
0.00581395
0.00581395
0.00581395
0.00581395
0.00581395
0.00581395
0.00581395
0.00581395
0.00581395
0.00581395
0.00581395
0.00581395
0.00581395
0.00581395
0.00581395
0.00581395
0.00581395
0.00581395
0.00581395
0.00581395
0.00581395
0.00581395
0.00581395
0.00581395
0.00581395
0.00581395
0.00581395
0.00581395
0.00581395
0.00581395
0.00581395
0.00581395
0.00581395
0.00581395
0.00581395
0.00581395
0.00581395
0.00581395
0.00581395
0.00581395
0.00581395
0.00581395
0.00581395
0.00581395
0.00581395
0.00581395
0.00581395
0.00581395
0.00581395
0.00581395
0.00581395
0.00581395
0.00581395
0.00581395
0.00581395
0.00581395
0.00581395
0.00581395
0.00581395
0.00581395
0.00581395
0.00581395
0.00581395
0.00581395
0.00581395
0.00581395
0.00581395
0.00581395
0.00584795
0.00584795
0.00584795
0.00584795
0.00584795
0.00584795
0.00584795
0.00584795
0.00584795
0.00584795
0.00584795
0.00584795
0.00584795
0.00584795
0.00584795
0.00584795
0.00584795
0.00584795
0.00584795
0.00584795
0.00584795
0.00584795
0.00584795
0.00584795
0.00584795
0.00584795
0.00584795
0.00584795
0.00584795
0.00584795
0.00584795
0.00584795
0.00584795
0.00584795
0.00584795
0.00584795
0.00584795
0.00584795
0.00584795
0.00584795
0.00584795
0.00584795
0.00584795
0.00588235
0.00588235
0.00588235
0.00588235
0.00588235
0.00588235
0.00588235
0.00588235
0.00588235
0.00588235
0.00588235
0.00588235
0.00588235
0.00588235
0.00588235
0.00588235
0.00588235
0.00588235
0.00588235
0.00588235
0.00588235
0.00591716
0.00591716
0.00591716
0.00591716
0.00591716
0.00591716
0.00591716
0.00595238
0.00595238
0.00595238
0.00595238
0.00595238
0.00595238
0.00595238
0.00595238
0.00595238
0.00595238
0.00595238
0.00595238
0.00598802
0.00598802
0.00598802
0.00598802
0.00598802
0.00598802
0.00598802
0.00598802
0.00598802
0.00598802
0.0060241
0.0060241
0.0060241
0.0060241
0.0060241
0.0060241
0.0060241
0.0060241
0.0060241
0.00606061
0.00606061
0.00606061
0.00606061
0.00609756
0.00609756
0.00609756
0.00609756
0.00609756
0.00609756
0.00609756
0.00609756
0.00613497
0.00613497
0.00613497
0.00613497
0.00613497
0.00613497
0.00617284
0.00617284
0.00617284
0.00617284
0.00621118
0.00621118
0.00625
0.00625
0.00625
0.00628931
0.00632911
0.00636943
0.00636943
0.00641026
0.00641026
0.00645161
0.0116279
0.0116279
0.0116279
0.0116279
0.0116279
0.0116279
0.0116279
0.0116279
0.0116279
0.0116279
0.0116279
0.0116279
0.0116279
0.0116279
0.0116279
0.0116279
0.0116279
0.0116279
0.0116279
0.0116279
0.0116279
0.0116279
0.0116279
0.0116279
0.0116279
0.0116279
0.0116279
0.0116279
0.0116279
0.0116279
0.0116279
0.0116279
0.0116279
0.0116279
0.0116279
0.0116279
0.0116279
0.0116279
0.0116279
0.0116279
0.0116279
0.0116279
0.0116279
0.0116279
0.0116279
0.0116279
0.0116279
0.0116279
0.0116279
0.0116279
0.0116279
0.0116279
0.0116279
0.0116279
0.0116279
0.0116279
0.0116279
0.0116279
0.0116279
0.0116279
0.0116279
0.0116279
0.0116279
0.0116279
0.0116279
0.0116279
0.0116279
0.0116279
0.0116279
0.0116279
0.0116279
0.0116279
0.0116279
0.0116279
0.0116279
0.0116279
0.0116279
0.0116279
0.0116279
0.0116279
0.0116279
0.0116279
0.0116279
0.0116279
0.0116279
0.0116279
0.0116279
0.0116279
0.0116279
0.0116279
0.0116279
0.0116279
0.0116279
0.0116279
0.0116279
0.0116279
0.0116279
0.0116279
0.0116279
0.0116279
0.0116279
0.0116959
0.0116959
0.0116959
0.0116959
0.0116959
0.0116959
0.0116959
0.0116959
0.0116959
0.0116959
0.0116959
0.0116959
0.0116959
0.0116959
0.0116959
0.0116959
0.0117647
0.0117647
0.0117647
0.0117647
0.0117647
0.0118343
0.0118343
0.0118343
0.0119048
0.0119048
0.0119048
0.0119048
0.011976
0.0121951
0.0121951
0.0122699
0.0122699
0.0122699
0.0124224
0.0125
0.0125786
0.0127389
0.0129032
0.0174419
0.0174419
0.0174419
0.0174419
0.0174419
0.0174419
0.0174419
0.0174419
0.0174419
0.0174419
0.0174419
0.0174419
0.0174419
0.0174419
0.0174419
0.0174419
0.0174419
0.0174419
0.0174419
0.0174419
0.0174419
0.0174419
0.0174419
0.0174419
0.0174419
0.0174419
0.0174419
0.0174419
0.0174419
0.0174419
0.0174419
0.0174419
0.0174419
0.0174419
0.0174419
0.0174419
0.0174419
0.0174419
0.0174419
0.0174419
0.0174419
0.0174419
0.0174419
0.0174419
0.0174419
0.0174419
0.0174419
0.0174419
0.0174419
0.0174419
0.0174419
0.0174419
0.0174419
0.0174419
0.0174419
0.0174419
0.0174419
0.0174419
0.0174419
0.0174419
0.0174419
0.0174419
0.0174419
0.0174419
0.0174419
0.0175439
0.0175439
0.0175439
0.0175439
0.0175439
0.0175439
0.0175439
0.0175439
0.0176471
0.0176471
0.0177515
0.0177515
0.0178571
0.0178571
0.0182927
0.0182927
0.0186335
0.01875
0.0191083
0.0232558
0.0232558
0.0232558
0.0232558
0.0232558
0.0232558
0.0232558
0.0232558
0.0232558
0.0232558
0.0232558
0.0232558
0.0232558
0.0232558
0.0232558
0.0232558
0.0232558
0.0232558
0.0232558
0.0232558
0.0232558
0.0232558
0.0232558
0.0232558
0.0232558
0.0232558
0.0232558
0.0232558
0.0233918
0.0233918
0.0233918
0.0233918
0.0235294
0.0236686
0.0240964
0.0242424
0.0245399
0.0245399
0.0248447
0.0290698
0.0290698
0.0290698
0.0290698
0.0290698
0.0290698
0.0290698
0.0290698
0.0290698
0.0290698
0.0290698
0.0290698
0.0290698
0.0290698
0.0290698
0.0290698
0.0290698
0.0290698
0.0290698
0.0290698
0.0290698
0.0290698
0.0290698
0.0290698
0.0290698
0.0290698
0.0292398
0.0294118
0.0295858
0.0299401
0.0301205
0.030303
0.030303
0.0304878
0.03125
0.0348837
0.0348837
0.0348837
0.0348837
0.0348837
0.0348837
0.0348837
0.0348837
0.0348837
0.0348837
0.0348837
0.0348837
0.0348837
0.0348837
0.0350877
0.0357143
0.0359281
0.0359281
0.0361446
0.0363636
0.0406977
0.0406977
0.0406977
0.0406977
0.0406977
0.0406977
0.0406977
0.0406977
0.0406977
0.0406977
0.0406977
0.0406977
0.0406977
0.0406977
0.0406977
0.0406977
0.0409357
0.0411765
0.0414201
0.0424242
0.0465116
0.0465116
0.0465116
0.0465116
0.0465116
0.0465116
0.0465116
0.0465116
0.0465116
0.0467836
0.0470588
0.0473373
0.0473373
0.047619
0.0490798
0.0506329
0.0523256
0.0523256
0.0523256
0.0523256
0.0523256
0.0523256
0.0523256
0.0523256
0.0523256
0.0523256
0.0523256
0.0529412
0.0538922
0.056962
0.0581395
0.0581395
0.0581395
0.0581395
0.0581395
0.0581395
0.0584795
0.0588235
0.0588235
0.0639535
0.0639535
0.0639535
0.0639535
0.0639535
0.0639535
0.0639535
0.0639535
0.0639535
0.0639535
0.0643275
0.0697674
0.0697674
0.0697674
0.0697674
0.0697674
0.0697674
0.0697674
0.0697674
0.0697674
0.0697674
0.0697674
0.0697674
0.0697674
0.0697674
0.0697674
0.0697674
0.0697674
0.0697674
0.0697674
0.0697674
0.0697674
0.0697674
0.0755814
0.0755814
0.0755814
0.0755814
0.0755814
0.0755814
0.0755814
0.0755814
0.0755814
0.0755814
0.0778443
0.0813953
0.0813953
0.0813953
0.0838323
0.0930233
0.0930233
0.0930233
0.0930233
0.0930233
0.0935673
0.0935673
0.0952381
0.0988372
0.0988372
0.0988372
0.0993789
0.10119
0.104651
0.104651
0.104651
0.104651
0.104651
0.104651
0.105263
0.105263
0.105263
0.110465
0.110465
0.110465
0.110465
0.111111
0.116279
0.116279
0.116279
0.116279
0.116279
0.116959
0.116959
0.116959
0.116959
0.117647
0.122093
0.122093
0.122093
0.122093
0.122093
0.122807
0.127907
0.127907
0.127907
0.127907
0.127907
0.127907
0.127907
0.127907
0.128655
0.133721
0.134503
0.139535
0.139535
0.139535
0.140127
0.14375
0.14375
0.145349
0.145349
0.145349
0.145349
0.145349
0.145349
0.145349
0.147239
0.14881
0.149068
0.151163
0.151163
0.152047
0.156977
0.156977
0.156977
0.156977
0.161677
0.162791
0.162791
0.162791
0.164634
0.168605
0.174419
0.174419
0.174419
0.174419
0.174419
0.174419
0.174419
0.174419
0.180233
0.180233
0.180233
0.182353
0.182927
0.186047
0.194118
0.197674
0.197674
0.197674
0.201183
0.202381
0.203488
0.207317
0.209302
0.209302
0.209302
0.210526
0.215116
0.217647
0.219355
0.22093
0.22093
0.22093
0.22093
0.22093
0.22093
0.22807
0.22807
0.22807
0.232558
0.235294
0.244186
0.254438
0.255814
0.261628
0.261905
0.263158
0.263473
0.267442
0.267442
0.267442
0.267442
0.267442
0.267442
0.267442
0.269006
0.273256
0.27907
0.27907
0.27907
0.284884
0.295858
0.29878
0.302326
0.302326
0.30814
0.30814
0.30814
0.313609
0.315789
0.319767
0.319767
0.325581
0.331395
0.331395
0.331395
0.337209
0.337209
0.337209
0.343023
0.343023
0.347059
0.353293
0.354651
0.360465
0.360465
0.360947
0.362573
0.366279
0.384615
0.389535
0.395349
0.395349
0.395349
0.395349
0.405882
0.406977
0.409357
0.412791
0.421053
0.424419
0.430233
0.436047
0.44186
0.44186
0.44186
0.44186
0.459302
0.47093
0.476744
0.476744
0.482558
0.482558
0.488372
0.494186
0.494186
