# Supplementary material for: Global genomic analyses of wheat powdery mildew reveal association of pathogen spread with historical human migration and trade
Source: Nat Commun. 2022 Jul 26;13:4315. doi: 10.1038/s41467-022-31975-0 (PMC9315327; doi:10.1038/s41467-022-31975-0)
Supplement: Supplementary file 8 — Source Data [file 41467_2022_31975_MOESM8_ESM.zip › Source Data/Suppl_Fig_03_noindels_MISSENSE.txt]

0
0
0
0
0
0
0
0
0
0
0
0
0
0
0
0
0
0
0
0
0
0
0
0
0
0
0
0
0
0
0
0
0
0
0
0
0
0
0
0
0
0
0
0
0
0
0
0
0
0
0
0
0
0
0
0
0
0
0
0
0
0
0
0
0
0
0
0
0
0
0
0
0
0
0
0
0
0
0
0
0
0
0
0
0
0
0
0
0
0
0
0
0
0
0
0
0
0
0
0
0
0
0
0
0
0
0
0
0
0
0
0
0
0
0
0
0
0
0
0
0
0
0
0
0
0
0
0
0
0
0
0
0
0
0
0
0
0
0
0
0
0
0
0
0
0
0
0
0
0
0
0
0
0
0
0
0
0
0
0
0
0
0
0
0
0
0
0
0
0
0
0
0
0
0
0
0
0
0
0
0
0
0
0
0
0
0
0
0
0
0
0
0
0
0
0
0
0
0
0
0
0
0
0
0
0
0
0.00581395
0.00581395
0.00581395
0.00581395
0.00581395
0.00581395
0.00581395
0.00581395
0.00581395
0.00581395
0.00581395
0.00581395
0.00581395
0.00581395
0.00581395
0.00581395
0.00581395
0.00581395
0.00581395
0.00581395
0.00581395
0.00581395
0.00581395
0.00581395
0.00581395
0.00581395
0.00581395
0.00581395
0.00581395
0.00581395
0.00581395
0.00581395
0.00581395
0.00581395
0.00581395
0.00581395
0.00581395
0.00581395
0.00581395
0.00581395
0.00581395
0.00581395
0.00581395
0.00581395
0.00581395
0.00581395
0.00581395
0.00581395
0.00581395
0.00581395
0.00581395
0.00581395
0.00581395
0.00581395
0.00581395
0.00581395
0.00581395
0.00581395
0.00581395
0.00581395
0.00581395
0.00581395
0.00581395
0.00581395
0.00581395
0.00581395
0.00581395
0.00581395
0.00581395
0.00581395
0.00581395
0.00581395
0.00581395
0.00581395
0.00581395
0.00581395
0.00581395
0.00581395
0.00581395
0.00581395
0.00581395
0.00581395
0.00581395
0.00581395
0.00581395
0.00581395
0.00581395
0.00581395
0.00581395
0.00581395
0.00581395
0.00581395
0.00581395
0.00581395
0.00581395
0.00581395
0.00581395
0.00581395
0.00581395
0.00581395
0.00581395
0.00581395
0.00581395
0.00581395
0.00581395
0.00581395
0.00581395
0.00581395
0.00581395
0.00581395
0.00581395
0.00581395
0.00581395
0.00581395
0.00581395
0.00581395
0.00581395
0.00581395
0.00581395
0.00581395
0.00581395
0.00581395
0.00581395
0.00581395
0.00581395
0.00581395
0.00581395
0.00581395
0.00581395
0.00581395
0.00581395
0.00581395
0.00581395
0.00581395
0.00581395
0.00581395
0.00581395
0.00581395
0.00581395
0.00581395
0.00581395
0.00581395
0.00581395
0.00581395
0.00581395
0.00581395
0.00581395
0.00581395
0.00581395
0.00581395
0.00581395
0.00581395
0.00581395
0.00581395
0.00581395
0.00581395
0.00581395
0.00581395
0.00581395
0.00581395
0.00581395
0.00581395
0.00581395
0.00581395
0.00581395
0.00581395
0.00581395
0.00581395
0.00581395
0.00581395
0.00581395
0.00581395
0.00581395
0.00581395
0.00581395
0.00581395
0.00581395
0.00581395
0.00581395
0.00581395
0.00581395
0.00581395
0.00581395
0.00581395
0.00581395
0.00581395
0.00581395
0.00581395
0.00581395
0.00581395
0.00581395
0.00581395
0.00581395
0.00581395
0.00581395
0.00581395
0.00581395
0.00581395
0.00581395
0.00581395
0.00581395
0.00581395
0.00581395
0.00581395
0.00581395
0.00581395
0.00581395
0.00581395
0.00581395
0.00581395
0.00581395
0.00581395
0.00581395
0.00581395
0.00581395
0.00581395
0.00581395
0.00581395
0.00581395
0.00581395
0.00581395
0.00581395
0.00581395
0.00581395
0.00581395
0.00581395
0.00581395
0.00581395
0.00581395
0.00581395
0.00581395
0.00581395
0.00581395
0.00581395
0.00581395
0.00581395
0.00581395
0.00581395
0.00581395
0.00581395
0.00581395
0.00581395
0.00581395
0.00581395
0.00581395
0.00581395
0.00581395
0.00581395
0.00581395
0.00581395
0.00581395
0.00581395
0.00581395
0.00581395
0.00581395
0.00581395
0.00581395
0.00581395
0.00581395
0.00581395
0.00581395
0.00581395
0.00581395
0.00581395
0.00581395
0.00581395
0.00581395
0.00581395
0.00581395
0.00581395
0.00581395
0.00581395
0.00581395
0.00581395
0.00581395
0.00581395
0.00581395
0.00581395
0.00581395
0.00581395
0.00581395
0.00581395
0.00581395
0.00581395
0.00581395
0.00581395
0.00581395
0.00581395
0.00581395
0.00581395
0.00581395
0.00581395
0.00581395
0.00581395
0.00581395
0.00581395
0.00581395
0.00581395
0.00581395
0.00581395
0.00581395
0.00581395
0.00581395
0.00581395
0.00581395
0.00581395
0.00581395
0.00581395
0.00581395
0.00581395
0.00581395
0.00581395
0.00581395
0.00581395
0.00581395
0.00581395
0.00581395
0.00581395
0.00581395
0.00581395
0.00581395
0.00581395
0.00581395
0.00581395
0.00581395
0.00581395
0.00581395
0.00581395
0.00581395
0.00581395
0.00581395
0.00581395
0.00581395
0.00581395
0.00581395
0.00581395
0.00581395
0.00581395
0.00581395
0.00581395
0.00581395
0.00581395
0.00581395
0.00581395
0.00581395
0.00581395
0.00581395
0.00581395
0.00581395
0.00581395
0.00581395
0.00581395
0.00581395
0.00581395
0.00581395
0.00581395
0.00581395
0.00581395
0.00581395
0.00581395
0.00581395
0.00581395
0.00581395
0.00581395
0.00581395
0.00581395
0.00581395
0.00581395
0.00581395
0.00581395
0.00581395
0.00581395
0.00581395
0.00581395
0.00581395
0.00581395
0.00581395
0.00581395
0.00581395
0.00581395
0.00581395
0.00581395
0.00581395
0.00581395
0.00581395
0.00581395
0.00581395
0.00581395
0.00581395
0.00581395
0.00581395
0.00581395
0.00581395
0.00581395
0.00581395
0.00581395
0.00581395
0.00581395
0.00581395
0.00581395
0.00581395
0.00581395
0.00581395
0.00581395
0.00581395
0.00581395
0.00581395
0.00581395
0.00581395
0.00581395
0.00581395
0.00581395
0.00581395
0.00581395
0.00581395
0.00581395
0.00581395
0.00581395
0.00581395
0.00581395
0.00581395
0.00581395
0.00581395
0.00581395
0.00581395
0.00581395
0.00581395
0.00581395
0.00581395
0.00581395
0.00581395
0.00581395
0.00581395
0.00581395
0.00581395
0.00581395
0.00581395
0.00581395
0.00581395
0.00581395
0.00581395
0.00581395
0.00581395
0.00581395
0.00581395
0.00581395
0.00581395
0.00581395
0.00581395
0.00581395
0.00581395
0.00581395
0.00581395
0.00581395
0.00581395
0.00581395
0.00581395
0.00581395
0.00581395
0.00581395
0.00581395
0.00581395
0.00581395
0.00581395
0.00581395
0.00581395
0.00581395
0.00581395
0.00581395
0.00581395
0.00581395
0.00581395
0.00581395
0.00581395
0.00581395
0.00581395
0.00581395
0.00581395
0.00581395
0.00581395
0.00581395
0.00581395
0.00581395
0.00581395
0.00581395
0.00581395
0.00581395
0.00581395
0.00581395
0.00581395
0.00581395
0.00581395
0.00581395
0.00581395
0.00581395
0.00581395
0.00581395
0.00581395
0.00581395
0.00581395
0.00581395
0.00581395
0.00581395
0.00581395
0.00581395
0.00581395
0.00581395
0.00581395
0.00581395
0.00581395
0.00581395
0.00581395
0.00581395
0.00581395
0.00581395
0.00581395
0.00581395
0.00581395
0.00581395
0.00581395
0.00581395
0.00581395
0.00581395
0.00581395
0.00581395
0.00581395
0.00581395
0.00581395
0.00581395
0.00581395
0.00581395
0.00581395
0.00581395
0.00581395
0.00581395
0.00581395
0.00581395
0.00581395
0.00581395
0.00581395
0.00581395
0.00581395
0.00581395
0.00581395
0.00581395
0.00581395
0.00581395
0.00581395
0.00581395
0.00581395
0.00581395
0.00581395
0.00581395
0.00581395
0.00581395
0.00581395
0.00581395
0.00581395
0.00581395
0.00581395
0.00581395
0.00581395
0.00581395
0.00581395
0.00581395
0.00581395
0.00581395
0.00581395
0.00581395
0.00581395
0.00581395
0.00581395
0.00581395
0.00581395
0.00581395
0.00581395
0.00581395
0.00581395
0.00581395
0.00581395
0.00581395
0.00581395
0.00581395
0.00581395
0.00581395
0.00581395
0.00581395
0.00581395
0.00581395
0.00581395
0.00581395
0.00581395
0.00581395
0.00581395
0.00581395
0.00581395
0.00581395
0.00581395
0.00581395
0.00581395
0.00581395
0.00581395
0.00581395
0.00581395
0.00581395
0.00581395
0.00581395
0.00581395
0.00581395
0.00581395
0.00581395
0.00581395
0.00581395
0.00581395
0.00581395
0.00581395
0.00581395
0.00581395
0.00581395
0.00581395
0.00581395
0.00581395
0.00581395
0.00581395
0.00581395
0.00581395
0.00581395
0.00581395
0.00581395
0.00581395
0.00581395
0.00581395
0.00581395
0.00581395
0.00581395
0.00581395
0.00581395
0.00581395
0.00581395
0.00581395
0.00581395
0.00581395
0.00581395
0.00581395
0.00581395
0.00581395
0.00581395
0.00581395
0.00581395
0.00581395
0.00581395
0.00581395
0.00581395
0.00581395
0.00581395
0.00581395
0.00581395
0.00581395
0.00581395
0.00581395
0.00581395
0.00581395
0.00581395
0.00581395
0.00581395
0.00581395
0.00581395
0.00581395
0.00581395
0.00581395
0.00581395
0.00581395
0.00581395
0.00581395
0.00581395
0.00581395
0.00581395
0.00581395
0.00581395
0.00581395
0.00581395
0.00581395
0.00581395
0.00581395
0.00581395
0.00581395
0.00581395
0.00581395
0.00581395
0.00581395
0.00581395
0.00581395
0.00581395
0.00581395
0.00581395
0.00581395
0.00581395
0.00581395
0.00581395
0.00581395
0.00581395
0.00581395
0.00581395
0.00581395
0.00581395
0.00581395
0.00581395
0.00581395
0.00581395
0.00581395
0.00581395
0.00581395
0.00581395
0.00581395
0.00581395
0.00581395
0.00581395
0.00581395
0.00581395
0.00581395
0.00581395
0.00581395
0.00581395
0.00581395
0.00581395
0.00581395
0.00581395
0.00581395
0.00581395
0.00581395
0.00581395
0.00581395
0.00581395
0.00581395
0.00581395
0.00581395
0.00581395
0.00581395
0.00581395
0.00581395
0.00581395
0.00581395
0.00581395
0.00581395
0.00581395
0.00581395
0.00581395
0.00581395
0.00581395
0.00581395
0.00581395
0.00581395
0.00581395
0.00581395
0.00581395
0.00581395
0.00581395
0.00581395
0.00581395
0.00581395
0.00581395
0.00581395
0.00581395
0.00581395
0.00581395
0.00581395
0.00581395
0.00581395
0.00581395
0.00581395
0.00581395
0.00581395
0.00581395
0.00581395
0.00581395
0.00581395
0.00581395
0.00581395
0.00581395
0.00581395
0.00581395
0.00581395
0.00581395
0.00581395
0.00581395
0.00581395
0.00581395
0.00581395
0.00581395
0.00581395
0.00581395
0.00581395
0.00581395
0.00581395
0.00581395
0.00581395
0.00581395
0.00581395
0.00581395
0.00581395
0.00581395
0.00581395
0.00581395
0.00581395
0.00581395
0.00581395
0.00581395
0.00581395
0.00581395
0.00581395
0.00581395
0.00581395
0.00581395
0.00581395
0.00581395
0.00581395
0.00581395
0.00581395
0.00581395
0.00581395
0.00581395
0.00581395
0.00581395
0.00581395
0.00581395
0.00581395
0.00581395
0.00581395
0.00581395
0.00581395
0.00581395
0.00581395
0.00581395
0.00581395
0.00581395
0.00581395
0.00581395
0.00581395
0.00581395
0.00581395
0.00581395
0.00581395
0.00581395
0.00581395
0.00581395
0.00581395
0.00581395
0.00581395
0.00581395
0.00581395
0.00581395
0.00581395
0.00581395
0.00581395
0.00581395
0.00581395
0.00581395
0.00581395
0.00581395
0.00581395
0.00581395
0.00581395
0.00581395
0.00581395
0.00581395
0.00581395
0.00581395
0.00581395
0.00581395
0.00581395
0.00581395
0.00581395
0.00581395
0.00581395
0.00581395
0.00581395
0.00581395
0.00581395
0.00581395
0.00581395
0.00581395
0.00581395
0.00581395
0.00581395
0.00581395
0.00581395
0.00581395
0.00581395
0.00581395
0.00581395
0.00581395
0.00581395
0.00581395
0.00581395
0.00581395
0.00581395
0.00581395
0.00581395
0.00581395
0.00581395
0.00581395
0.00581395
0.00581395
0.00581395
0.00581395
0.00581395
0.00581395
0.00581395
0.00581395
0.00581395
0.00581395
0.00581395
0.00581395
0.00581395
0.00581395
0.00581395
0.00581395
0.00581395
0.00581395
0.00581395
0.00581395
0.00581395
0.00581395
0.00581395
0.00581395
0.00581395
0.00581395
0.00581395
0.00581395
0.00581395
0.00581395
0.00581395
0.00581395
0.00581395
0.00581395
0.00581395
0.00581395
0.00581395
0.00581395
0.00581395
0.00581395
0.00581395
0.00581395
0.00581395
0.00581395
0.00581395
0.00581395
0.00581395
0.00581395
0.00581395
0.00581395
0.00581395
0.00581395
0.00581395
0.00581395
0.00581395
0.00581395
0.00581395
0.00581395
0.00581395
0.00581395
0.00581395
0.00581395
0.00581395
0.00581395
0.00581395
0.00581395
0.00581395
0.00581395
0.00581395
0.00581395
0.00581395
0.00581395
0.00581395
0.00581395
0.00581395
0.00581395
0.00581395
0.00581395
0.00581395
0.00581395
0.00581395
0.00581395
0.00581395
0.00581395
0.00581395
0.00581395
0.00581395
0.00581395
0.00581395
0.00581395
0.00581395
0.00581395
0.00581395
0.00581395
0.00581395
0.00581395
0.00581395
0.00581395
0.00581395
0.00581395
0.00581395
0.00581395
0.00581395
0.00581395
0.00581395
0.00581395
0.00581395
0.00581395
0.00581395
0.00581395
0.00581395
0.00581395
0.00581395
0.00581395
0.00581395
0.00581395
0.00581395
0.00581395
0.00581395
0.00581395
0.00581395
0.00581395
0.00581395
0.00581395
0.00581395
0.00581395
0.00581395
0.00581395
0.00581395
0.00581395
0.00581395
0.00581395
0.00581395
0.00581395
0.00581395
0.00581395
0.00581395
0.00581395
0.00581395
0.00581395
0.00581395
0.00581395
0.00581395
0.00581395
0.00581395
0.00581395
0.00581395
0.00581395
0.00581395
0.00581395
0.00581395
0.00581395
0.00581395
0.00581395
0.00581395
0.00581395
0.00581395
0.00581395
0.00581395
0.00581395
0.00581395
0.00581395
0.00581395
0.00581395
0.00581395
0.00581395
0.00581395
0.00581395
0.00581395
0.00581395
0.00581395
0.00581395
0.00581395
0.00581395
0.00581395
0.00581395
0.00581395
0.00581395
0.00581395
0.00581395
0.00581395
0.00581395
0.00581395
0.00581395
0.00581395
0.00581395
0.00581395
0.00581395
0.00581395
0.00581395
0.00581395
0.00581395
0.00581395
0.00581395
0.00581395
0.00581395
0.00581395
0.00581395
0.00581395
0.00581395
0.00581395
0.00581395
0.00581395
0.00581395
0.00581395
0.00581395
0.00581395
0.00581395
0.00581395
0.00581395
0.00581395
0.00581395
0.00581395
0.00581395
0.00581395
0.00581395
0.00581395
0.00581395
0.00581395
0.00581395
0.00581395
0.00581395
0.00581395
0.00581395
0.00581395
0.00581395
0.00581395
0.00581395
0.00581395
0.00581395
0.00581395
0.00581395
0.00581395
0.00581395
0.00581395
0.00581395
0.00581395
0.00581395
0.00581395
0.00581395
0.00581395
0.00581395
0.00581395
0.00581395
0.00581395
0.00581395
0.00581395
0.00581395
0.00581395
0.00581395
0.00581395
0.00581395
0.00581395
0.00581395
0.00581395
0.00581395
0.00581395
0.00581395
0.00581395
0.00581395
0.00581395
0.00581395
0.00581395
0.00581395
0.00581395
0.00581395
0.00581395
0.00581395
0.00581395
0.00581395
0.00581395
0.00581395
0.00581395
0.00581395
0.00581395
0.00581395
0.00581395
0.00581395
0.00581395
0.00581395
0.00581395
0.00581395
0.00581395
0.00581395
0.00581395
0.00581395
0.00581395
0.00581395
0.00581395
0.00581395
0.00581395
0.00581395
0.00581395
0.00581395
0.00581395
0.00581395
0.00581395
0.00581395
0.00581395
0.00581395
0.00581395
0.00581395
0.00581395
0.00581395
0.00581395
0.00581395
0.00581395
0.00581395
0.00581395
0.00581395
0.00581395
0.00581395
0.00581395
0.00581395
0.00581395
0.00581395
0.00581395
0.00581395
0.00581395
0.00581395
0.00581395
0.00581395
0.00581395
0.00581395
0.00581395
0.00581395
0.00581395
0.00581395
0.00581395
0.00581395
0.00581395
0.00581395
0.00581395
0.00581395
0.00581395
0.00581395
0.00581395
0.00581395
0.00581395
0.00581395
0.00581395
0.00581395
0.00581395
0.00581395
0.00581395
0.00581395
0.00581395
0.00581395
0.00581395
0.00581395
0.00581395
0.00581395
0.00581395
0.00581395
0.00581395
0.00581395
0.00581395
0.00581395
0.00581395
0.00581395
0.00581395
0.00581395
0.00581395
0.00581395
0.00581395
0.00581395
0.00581395
0.00581395
0.00581395
0.00581395
0.00581395
0.00581395
0.00581395
0.00581395
0.00581395
0.00581395
0.00581395
0.00581395
0.00581395
0.00581395
0.00581395
0.00581395
0.00581395
0.00581395
0.00581395
0.00581395
0.00581395
0.00581395
0.00581395
0.00581395
0.00581395
0.00581395
0.00581395
0.00581395
0.00581395
0.00581395
0.00581395
0.00581395
0.00581395
0.00581395
0.00581395
0.00581395
0.00581395
0.00581395
0.00581395
0.00581395
0.00581395
0.00581395
0.00581395
0.00581395
0.00581395
0.00581395
0.00581395
0.00581395
0.00581395
0.00581395
0.00581395
0.00581395
0.00581395
0.00581395
0.00581395
0.00581395
0.00581395
0.00581395
0.00581395
0.00581395
0.00581395
0.00581395
0.00581395
0.00581395
0.00581395
0.00581395
0.00581395
0.00581395
0.00581395
0.00581395
0.00581395
0.00581395
0.00581395
0.00581395
0.00581395
0.00581395
0.00581395
0.00581395
0.00581395
0.00581395
0.00581395
0.00581395
0.00581395
0.00581395
0.00581395
0.00581395
0.00581395
0.00581395
0.00581395
0.00581395
0.00581395
0.00581395
0.00581395
0.00581395
0.00581395
0.00581395
0.00581395
0.00581395
0.00581395
0.00581395
0.00581395
0.00581395
0.00581395
0.00581395
0.00581395
0.00581395
0.00581395
0.00581395
0.00581395
0.00581395
0.00581395
0.00581395
0.00581395
0.00581395
0.00581395
0.00581395
0.00581395
0.00581395
0.00581395
0.00581395
0.00581395
0.00581395
0.00581395
0.00581395
0.00581395
0.00581395
0.00581395
0.00581395
0.00581395
0.00581395
0.00581395
0.00581395
0.00581395
0.00581395
0.00581395
0.00581395
0.00581395
0.00581395
0.00581395
0.00581395
0.00581395
0.00581395
0.00581395
0.00581395
0.00581395
0.00581395
0.00581395
0.00581395
0.00581395
0.00581395
0.00581395
0.00581395
0.00581395
0.00581395
0.00581395
0.00581395
0.00581395
0.00581395
0.00581395
0.00581395
0.00581395
0.00581395
0.00581395
0.00581395
0.00581395
0.00581395
0.00581395
0.00581395
0.00581395
0.00581395
0.00581395
0.00581395
0.00581395
0.00581395
0.00581395
0.00581395
0.00581395
0.00581395
0.00581395
0.00581395
0.00581395
0.00581395
0.00581395
0.00581395
0.00581395
0.00581395
0.00581395
0.00581395
0.00581395
0.00581395
0.00581395
0.00581395
0.00581395
0.00581395
0.00581395
0.00581395
0.00581395
0.00581395
0.00581395
0.00581395
0.00581395
0.00581395
0.00581395
0.00581395
0.00581395
0.00581395
0.00581395
0.00581395
0.00581395
0.00581395
0.00581395
0.00581395
0.00581395
0.00581395
0.00581395
0.00581395
0.00581395
0.00581395
0.00581395
0.00581395
0.00581395
0.00581395
0.00581395
0.00581395
0.00581395
0.00581395
0.00581395
0.00581395
0.00581395
0.00581395
0.00581395
0.00581395
0.00581395
0.00581395
0.00581395
0.00581395
0.00581395
0.00581395
0.00581395
0.00581395
0.00581395
0.00581395
0.00581395
0.00581395
0.00581395
0.00581395
0.00581395
0.00581395
0.00581395
0.00581395
0.00581395
0.00581395
0.00581395
0.00581395
0.00581395
0.00581395
0.00581395
0.00581395
0.00581395
0.00581395
0.00581395
0.00581395
0.00581395
0.00581395
0.00581395
0.00581395
0.00581395
0.00581395
0.00581395
0.00581395
0.00581395
0.00581395
0.00581395
0.00581395
0.00581395
0.00581395
0.00581395
0.00581395
0.00581395
0.00581395
0.00581395
0.00581395
0.00581395
0.00581395
0.00581395
0.00581395
0.00581395
0.00581395
0.00581395
0.00581395
0.00581395
0.00581395
0.00581395
0.00581395
0.00581395
0.00581395
0.00581395
0.00581395
0.00581395
0.00581395
0.00581395
0.00581395
0.00581395
0.00581395
0.00581395
0.00581395
0.00581395
0.00581395
0.00581395
0.00581395
0.00581395
0.00581395
0.00581395
0.00581395
0.00581395
0.00581395
0.00581395
0.00581395
0.00581395
0.00581395
0.00581395
0.00581395
0.00581395
0.00581395
0.00581395
0.00581395
0.00581395
0.00581395
0.00581395
0.00581395
0.00581395
0.00581395
0.00581395
0.00581395
0.00581395
0.00581395
0.00581395
0.00581395
0.00581395
0.00581395
0.00581395
0.00581395
0.00581395
0.00581395
0.00581395
0.00581395
0.00581395
0.00581395
0.00581395
0.00581395
0.00581395
0.00581395
0.00581395
0.00581395
0.00581395
0.00581395
0.00581395
0.00581395
0.00581395
0.00581395
0.00581395
0.00581395
0.00581395
0.00581395
0.00581395
0.00581395
0.00581395
0.00581395
0.00581395
0.00581395
0.00581395
0.00581395
0.00581395
0.00581395
0.00581395
0.00581395
0.00581395
0.00581395
0.00581395
0.00581395
0.00581395
0.00581395
0.00581395
0.00581395
0.00581395
0.00581395
0.00581395
0.00581395
0.00581395
0.00581395
0.00581395
0.00581395
0.00581395
0.00581395
0.00581395
0.00581395
0.00581395
0.00581395
0.00581395
0.00581395
0.00581395
0.00581395
0.00581395
0.00581395
0.00581395
0.00581395
0.00581395
0.00581395
0.00581395
0.00581395
0.00581395
0.00581395
0.00581395
0.00581395
0.00581395
0.00581395
0.00581395
0.00581395
0.00581395
0.00581395
0.00581395
0.00581395
0.00581395
0.00581395
0.00581395
0.00581395
0.00581395
0.00581395
0.00581395
0.00581395
0.00581395
0.00581395
0.00581395
0.00581395
0.00581395
0.00581395
0.00581395
0.00581395
0.00581395
0.00581395
0.00581395
0.00581395
0.00581395
0.00581395
0.00581395
0.00581395
0.00581395
0.00581395
0.00581395
0.00581395
0.00581395
0.00581395
0.00581395
0.00581395
0.00581395
0.00581395
0.00581395
0.00581395
0.00581395
0.00581395
0.00581395
0.00581395
0.00581395
0.00581395
0.00581395
0.00581395
0.00581395
0.00581395
0.00581395
0.00581395
0.00581395
0.00581395
0.00581395
0.00581395
0.00581395
0.00581395
0.00581395
0.00581395
0.00581395
0.00581395
0.00581395
0.00581395
0.00581395
0.00581395
0.00581395
0.00581395
0.00581395
0.00581395
0.00581395
0.00581395
0.00581395
0.00581395
0.00581395
0.00581395
0.00581395
0.00581395
0.00581395
0.00581395
0.00581395
0.00581395
0.00581395
0.00581395
0.00581395
0.00581395
0.00581395
0.00581395
0.00581395
0.00581395
0.00581395
0.00581395
0.00581395
0.00581395
0.00581395
0.00581395
0.00581395
0.00581395
0.00581395
0.00581395
0.00581395
0.00581395
0.00581395
0.00581395
0.00581395
0.00581395
0.00581395
0.00581395
0.00581395
0.00581395
0.00581395
0.00581395
0.00581395
0.00581395
0.00581395
0.00581395
0.00581395
0.00581395
0.00581395
0.00581395
0.00581395
0.00581395
0.00581395
0.00581395
0.00581395
0.00581395
0.00581395
0.00581395
0.00581395
0.00581395
0.00581395
0.00581395
0.00581395
0.00581395
0.00581395
0.00581395
0.00581395
0.00581395
0.00581395
0.00581395
0.00581395
0.00581395
0.00581395
0.00581395
0.00581395
0.00581395
0.00581395
0.00581395
0.00581395
0.00581395
0.00581395
0.00581395
0.00581395
0.00581395
0.00581395
0.00581395
0.00581395
0.00581395
0.00581395
0.00581395
0.00581395
0.00581395
0.00581395
0.00581395
0.00581395
0.00581395
0.00581395
0.00581395
0.00581395
0.00581395
0.00581395
0.00581395
0.00581395
0.00581395
0.00581395
0.00581395
0.00581395
0.00581395
0.00581395
0.00581395
0.00581395
0.00581395
0.00581395
0.00581395
0.00581395
0.00581395
0.00581395
0.00581395
0.00581395
0.00581395
0.00581395
0.00581395
0.00581395
0.00581395
0.00581395
0.00581395
0.00581395
0.00581395
0.00581395
0.00581395
0.00581395
0.00581395
0.00581395
0.00581395
0.00581395
0.00581395
0.00581395
0.00581395
0.00581395
0.00581395
0.00581395
0.00581395
0.00581395
0.00581395
0.00581395
0.00581395
0.00581395
0.00581395
0.00581395
0.00581395
0.00581395
0.00581395
0.00581395
0.00581395
0.00581395
0.00581395
0.00581395
0.00581395
0.00581395
0.00581395
0.00581395
0.00581395
0.00581395
0.00581395
0.00581395
0.00581395
0.00581395
0.00581395
0.00581395
0.00581395
0.00581395
0.00581395
0.00581395
0.00581395
0.00581395
0.00581395
0.00581395
0.00581395
0.00581395
0.00581395
0.00581395
0.00581395
0.00581395
0.00581395
0.00581395
0.00581395
0.00581395
0.00581395
0.00581395
0.00581395
0.00581395
0.00581395
0.00581395
0.00581395
0.00581395
0.00581395
0.00581395
0.00581395
0.00581395
0.00581395
0.00581395
0.00581395
0.00581395
0.00581395
0.00581395
0.00581395
0.00581395
0.00581395
0.00581395
0.00581395
0.00581395
0.00581395
0.00581395
0.00581395
0.00581395
0.00581395
0.00581395
0.00581395
0.00581395
0.00581395
0.00581395
0.00581395
0.00581395
0.00581395
0.00581395
0.00581395
0.00581395
0.00581395
0.00581395
0.00581395
0.00581395
0.00581395
0.00581395
0.00581395
0.00581395
0.00581395
0.00581395
0.00581395
0.00581395
0.00581395
0.00581395
0.00581395
0.00581395
0.00581395
0.00581395
0.00581395
0.00581395
0.00581395
0.00581395
0.00581395
0.00581395
0.00581395
0.00581395
0.00581395
0.00581395
0.00581395
0.00581395
0.00581395
0.00581395
0.00581395
0.00581395
0.00581395
0.00581395
0.00581395
0.00581395
0.00581395
0.00581395
0.00581395
0.00581395
0.00581395
0.00581395
0.00581395
0.00581395
0.00581395
0.00581395
0.00581395
0.00581395
0.00581395
0.00581395
0.00581395
0.00581395
0.00581395
0.00581395
0.00581395
0.00581395
0.00581395
0.00581395
0.00581395
0.00581395
0.00581395
0.00581395
0.00581395
0.00581395
0.00581395
0.00581395
0.00581395
0.00581395
0.00581395
0.00581395
0.00581395
0.00581395
0.00581395
0.00581395
0.00581395
0.00581395
0.00581395
0.00581395
0.00581395
0.00581395
0.00581395
0.00581395
0.00581395
0.00581395
0.00581395
0.00581395
0.00581395
0.00581395
0.00581395
0.00581395
0.00581395
0.00581395
0.00581395
0.00581395
0.00581395
0.00581395
0.00581395
0.00581395
0.00581395
0.00581395
0.00581395
0.00581395
0.00581395
0.00581395
0.00581395
0.00581395
0.00581395
0.00581395
0.00581395
0.00581395
0.00581395
0.00581395
0.00581395
0.00581395
0.00581395
0.00581395
0.00581395
0.00581395
0.00581395
0.00581395
0.00581395
0.00581395
0.00581395
0.00581395
0.00581395
0.00581395
0.00581395
0.00581395
0.00581395
0.00581395
0.00581395
0.00581395
0.00581395
0.00581395
0.00581395
0.00581395
0.00581395
0.00581395
0.00581395
0.00581395
0.00581395
0.00581395
0.00581395
0.00581395
0.00581395
0.00581395
0.00581395
0.00581395
0.00581395
0.00581395
0.00581395
0.00581395
0.00581395
0.00581395
0.00581395
0.00581395
0.00581395
0.00581395
0.00581395
0.00581395
0.00581395
0.00581395
0.00581395
0.00581395
0.00581395
0.00581395
0.00581395
0.00581395
0.00581395
0.00581395
0.00581395
0.00581395
0.00581395
0.00581395
0.00581395
0.00581395
0.00581395
0.00581395
0.00581395
0.00581395
0.00581395
0.00581395
0.00581395
0.00581395
0.00581395
0.00581395
0.00581395
0.00581395
0.00581395
0.00581395
0.00581395
0.00581395
0.00581395
0.00581395
0.00581395
0.00581395
0.00581395
0.00581395
0.00581395
0.00581395
0.00581395
0.00581395
0.00581395
0.00581395
0.00581395
0.00581395
0.00581395
0.00581395
0.00581395
0.00581395
0.00581395
0.00581395
0.00581395
0.00581395
0.00581395
0.00581395
0.00581395
0.00581395
0.00581395
0.00581395
0.00581395
0.00581395
0.00581395
0.00581395
0.00581395
0.00581395
0.00581395
0.00581395
0.00581395
0.00581395
0.00581395
0.00581395
0.00581395
0.00581395
0.00581395
0.00581395
0.00581395
0.00581395
0.00581395
0.00581395
0.00581395
0.00581395
0.00581395
0.00581395
0.00581395
0.00581395
0.00581395
0.00581395
0.00581395
0.00581395
0.00581395
0.00581395
0.00581395
0.00581395
0.00581395
0.00581395
0.00581395
0.00581395
0.00581395
0.00581395
0.00581395
0.00581395
0.00581395
0.00581395
0.00581395
0.00581395
0.00581395
0.00581395
0.00581395
0.00581395
0.00581395
0.00581395
0.00581395
0.00581395
0.00581395
0.00581395
0.00581395
0.00581395
0.00581395
0.00581395
0.00581395
0.00581395
0.00581395
0.00581395
0.00581395
0.00581395
0.00581395
0.00581395
0.00581395
0.00581395
0.00581395
0.00581395
0.00581395
0.00581395
0.00581395
0.00581395
0.00581395
0.00581395
0.00581395
0.00581395
0.00581395
0.00581395
0.00581395
0.00581395
0.00581395
0.00581395
0.00581395
0.00581395
0.00581395
0.00581395
0.00581395
0.00581395
0.00581395
0.00581395
0.00581395
0.00581395
0.00581395
0.00581395
0.00581395
0.00581395
0.00581395
0.00581395
0.00581395
0.00581395
0.00581395
0.00581395
0.00581395
0.00581395
0.00581395
0.00581395
0.00581395
0.00581395
0.00581395
0.00581395
0.00581395
0.00581395
0.00581395
0.00581395
0.00581395
0.00581395
0.00581395
0.00581395
0.00581395
0.00581395
0.00581395
0.00581395
0.00581395
0.00581395
0.00581395
0.00581395
0.00581395
0.00581395
0.00581395
0.00581395
0.00581395
0.00581395
0.00581395
0.00581395
0.00581395
0.00581395
0.00581395
0.00581395
0.00581395
0.00581395
0.00581395
0.00581395
0.00581395
0.00581395
0.00581395
0.00581395
0.00581395
0.00581395
0.00581395
0.00581395
0.00581395
0.00581395
0.00581395
0.00581395
0.00581395
0.00581395
0.00581395
0.00581395
0.00581395
0.00581395
0.00581395
0.00581395
0.00581395
0.00581395
0.00581395
0.00581395
0.00581395
0.00581395
0.00581395
0.00581395
0.00581395
0.00581395
0.00581395
0.00581395
0.00581395
0.00581395
0.00581395
0.00581395
0.00581395
0.00581395
0.00581395
0.00581395
0.00581395
0.00581395
0.00581395
0.00581395
0.00581395
0.00581395
0.00581395
0.00581395
0.00581395
0.00581395
0.00581395
0.00581395
0.00581395
0.00581395
0.00581395
0.00581395
0.00581395
0.00581395
0.00581395
0.00581395
0.00581395
0.00581395
0.00581395
0.00581395
0.00581395
0.00581395
0.00581395
0.00581395
0.00581395
0.00581395
0.00581395
0.00581395
0.00581395
0.00581395
0.00581395
0.00581395
0.00581395
0.00581395
0.00581395
0.00581395
0.00581395
0.00581395
0.00581395
0.00581395
0.00581395
0.00581395
0.00581395
0.00581395
0.00581395
0.00581395
0.00581395
0.00581395
0.00581395
0.00581395
0.00581395
0.00581395
0.00581395
0.00581395
0.00581395
0.00581395
0.00581395
0.00581395
0.00581395
0.00581395
0.00581395
0.00581395
0.00581395
0.00581395
0.00581395
0.00581395
0.00581395
0.00581395
0.00581395
0.00581395
0.00581395
0.00581395
0.00581395
0.00581395
0.00581395
0.00581395
0.00581395
0.00581395
0.00581395
0.00581395
0.00581395
0.00581395
0.00581395
0.00581395
0.00581395
0.00581395
0.00581395
0.00581395
0.00581395
0.00581395
0.00581395
0.00581395
0.00581395
0.00581395
0.00581395
0.00581395
0.00581395
0.00581395
0.00581395
0.00581395
0.00581395
0.00581395
0.00581395
0.00581395
0.00581395
0.00581395
0.00581395
0.00581395
0.00581395
0.00581395
0.00581395
0.00581395
0.00581395
0.00581395
0.00581395
0.00581395
0.00581395
0.00581395
0.00581395
0.00581395
0.00581395
0.00581395
0.00581395
0.00581395
0.00581395
0.00581395
0.00581395
0.00581395
0.00581395
0.00581395
0.00581395
0.00581395
0.00581395
0.00581395
0.00581395
0.00581395
0.00581395
0.00581395
0.00581395
0.00581395
0.00581395
0.00581395
0.00581395
0.00581395
0.00581395
0.00581395
0.00581395
0.00581395
0.00581395
0.00581395
0.00581395
0.00581395
0.00581395
0.00581395
0.00581395
0.00581395
0.00581395
0.00581395
0.00581395
0.00581395
0.00581395
0.00581395
0.00581395
0.00581395
0.00581395
0.00581395
0.00581395
0.00581395
0.00581395
0.00581395
0.00581395
0.00581395
0.00581395
0.00581395
0.00581395
0.00581395
0.00581395
0.00581395
0.00581395
0.00581395
0.00581395
0.00581395
0.00581395
0.00581395
0.00581395
0.00581395
0.00581395
0.00581395
0.00581395
0.00581395
0.00581395
0.00581395
0.00581395
0.00581395
0.00581395
0.00581395
0.00581395
0.00581395
0.00581395
0.00581395
0.00581395
0.00581395
0.00581395
0.00581395
0.00581395
0.00581395
0.00581395
0.00581395
0.00581395
0.00581395
0.00581395
0.00581395
0.00581395
0.00581395
0.00581395
0.00581395
0.00581395
0.00581395
0.00581395
0.00581395
0.00581395
0.00581395
0.00581395
0.00581395
0.00581395
0.00581395
0.00581395
0.00581395
0.00581395
0.00581395
0.00581395
0.00581395
0.00581395
0.00581395
0.00581395
0.00581395
0.00581395
0.00581395
0.00581395
0.00581395
0.00581395
0.00581395
0.00581395
0.00581395
0.00581395
0.00581395
0.00581395
0.00581395
0.00581395
0.00581395
0.00581395
0.00581395
0.00581395
0.00581395
0.00581395
0.00581395
0.00581395
0.00581395
0.00581395
0.00581395
0.00581395
0.00581395
0.00581395
0.00581395
0.00581395
0.00581395
0.00581395
0.00581395
0.00581395
0.00581395
0.00581395
0.00581395
0.00581395
0.00581395
0.00581395
0.00581395
0.00581395
0.00581395
0.00581395
0.00581395
0.00581395
0.00581395
0.00581395
0.00581395
0.00581395
0.00581395
0.00581395
0.00581395
0.00581395
0.00581395
0.00581395
0.00581395
0.00581395
0.00581395
0.00581395
0.00581395
0.00581395
0.00581395
0.00581395
0.00581395
0.00581395
0.00581395
0.00581395
0.00581395
0.00581395
0.00581395
0.00581395
0.00581395
0.00581395
0.00581395
0.00581395
0.00581395
0.00581395
0.00581395
0.00581395
0.00581395
0.00581395
0.00581395
0.00581395
0.00581395
0.00581395
0.00581395
0.00581395
0.00581395
0.00581395
0.00581395
0.00581395
0.00581395
0.00581395
0.00581395
0.00581395
0.00581395
0.00581395
0.00581395
0.00581395
0.00581395
0.00581395
0.00581395
0.00581395
0.00581395
0.00581395
0.00581395
0.00581395
0.00581395
0.00581395
0.00581395
0.00581395
0.00581395
0.00581395
0.00581395
0.00581395
0.00581395
0.00581395
0.00581395
0.00581395
0.00581395
0.00581395
0.00581395
0.00581395
0.00581395
0.00581395
0.00581395
0.00581395
0.00581395
0.00581395
0.00581395
0.00581395
0.00581395
0.00581395
0.00581395
0.00581395
0.00581395
0.00581395
0.00581395
0.00581395
0.00581395
0.00581395
0.00581395
0.00581395
0.00581395
0.00581395
0.00581395
0.00581395
0.00581395
0.00581395
0.00581395
0.00581395
0.00581395
0.00581395
0.00581395
0.00581395
0.00581395
0.00581395
0.00581395
0.00581395
0.00581395
0.00581395
0.00581395
0.00581395
0.00581395
0.00581395
0.00581395
0.00581395
0.00581395
0.00581395
0.00581395
0.00581395
0.00581395
0.00581395
0.00581395
0.00581395
0.00581395
0.00581395
0.00581395
0.00581395
0.00581395
0.00581395
0.00581395
0.00581395
0.00581395
0.00581395
0.00581395
0.00581395
0.00581395
0.00581395
0.00581395
0.00581395
0.00581395
0.00581395
0.00581395
0.00581395
0.00581395
0.00581395
0.00581395
0.00581395
0.00581395
0.00581395
0.00581395
0.00581395
0.00581395
0.00581395
0.00581395
0.00581395
0.00581395
0.00581395
0.00581395
0.00581395
0.00581395
0.00581395
0.00581395
0.00581395
0.00581395
0.00581395
0.00581395
0.00581395
0.00581395
0.00581395
0.00581395
0.00581395
0.00581395
0.00581395
0.00581395
0.00581395
0.00581395
0.00581395
0.00581395
0.00581395
0.00581395
0.00581395
0.00581395
0.00581395
0.00581395
0.00581395
0.00581395
0.00581395
0.00581395
0.00581395
0.00581395
0.00581395
0.00581395
0.00581395
0.00581395
0.00581395
0.00581395
0.00581395
0.00581395
0.00581395
0.00581395
0.00581395
0.00581395
0.00581395
0.00581395
0.00581395
0.00581395
0.00581395
0.00581395
0.00581395
0.00581395
0.00581395
0.00581395
0.00581395
0.00581395
0.00581395
0.00581395
0.00581395
0.00581395
0.00581395
0.00581395
0.00581395
0.00581395
0.00581395
0.00581395
0.00581395
0.00581395
0.00581395
0.00581395
0.00581395
0.00581395
0.00581395
0.00581395
0.00581395
0.00581395
0.00581395
0.00581395
0.00581395
0.00581395
0.00581395
0.00581395
0.00581395
0.00581395
0.00581395
0.00581395
0.00581395
0.00581395
0.00581395
0.00581395
0.00581395
0.00581395
0.00581395
0.00581395
0.00581395
0.00581395
0.00581395
0.00581395
0.00581395
0.00581395
0.00581395
0.00581395
0.00581395
0.00581395
0.00581395
0.00581395
0.00581395
0.00581395
0.00581395
0.00581395
0.00581395
0.00581395
0.00581395
0.00581395
0.00581395
0.00581395
0.00581395
0.00581395
0.00581395
0.00581395
0.00581395
0.00581395
0.00581395
0.00581395
0.00581395
0.00581395
0.00581395
0.00581395
0.00581395
0.00581395
0.00581395
0.00581395
0.00581395
0.00581395
0.00581395
0.00581395
0.00581395
0.00581395
0.00581395
0.00581395
0.00581395
0.00581395
0.00581395
0.00581395
0.00581395
0.00581395
0.00581395
0.00581395
0.00581395
0.00581395
0.00581395
0.00581395
0.00581395
0.00581395
0.00581395
0.00581395
0.00581395
0.00581395
0.00581395
0.00581395
0.00581395
0.00581395
0.00581395
0.00581395
0.00581395
0.00581395
0.00581395
0.00581395
0.00581395
0.00581395
0.00581395
0.00581395
0.00581395
0.00581395
0.00581395
0.00581395
0.00581395
0.00581395
0.00581395
0.00581395
0.00581395
0.00581395
0.00581395
0.00581395
0.00581395
0.00581395
0.00581395
0.00581395
0.00581395
0.00581395
0.00581395
0.00581395
0.00581395
0.00581395
0.00581395
0.00581395
0.00581395
0.00581395
0.00581395
0.00581395
0.00581395
0.00581395
0.00581395
0.00581395
0.00581395
0.00581395
0.00581395
0.00581395
0.00581395
0.00581395
0.00581395
0.00581395
0.00581395
0.00581395
0.00581395
0.00581395
0.00581395
0.00581395
0.00581395
0.00581395
0.00581395
0.00581395
0.00581395
0.00581395
0.00581395
0.00581395
0.00581395
0.00581395
0.00581395
0.00581395
0.00581395
0.00581395
0.00581395
0.00581395
0.00581395
0.00581395
0.00581395
0.00581395
0.00581395
0.00581395
0.00581395
0.00581395
0.00581395
0.00581395
0.00581395
0.00581395
0.00581395
0.00581395
0.00581395
0.00581395
0.00581395
0.00581395
0.00581395
0.00581395
0.00581395
0.00581395
0.00581395
0.00581395
0.00581395
0.00581395
0.00581395
0.00581395
0.00581395
0.00581395
0.00581395
0.00581395
0.00581395
0.00581395
0.00581395
0.00581395
0.00581395
0.00581395
0.00581395
0.00581395
0.00581395
0.00581395
0.00581395
0.00581395
0.00581395
0.00581395
0.00581395
0.00581395
0.00581395
0.00581395
0.00581395
0.00581395
0.00581395
0.00581395
0.00581395
0.00581395
0.00581395
0.00581395
0.00581395
0.00581395
0.00581395
0.00581395
0.00581395
0.00581395
0.00581395
0.00581395
0.00581395
0.00581395
0.00581395
0.00581395
0.00581395
0.00581395
0.00581395
0.00581395
0.00581395
0.00581395
0.00581395
0.00581395
0.00581395
0.00581395
0.00581395
0.00581395
0.00581395
0.00581395
0.00581395
0.00581395
0.00581395
0.00581395
0.00581395
0.00581395
0.00581395
0.00581395
0.00581395
0.00581395
0.00581395
0.00581395
0.00581395
0.00581395
0.00581395
0.00581395
0.00581395
0.00581395
0.00581395
0.00581395
0.00581395
0.00581395
0.00581395
0.00581395
0.00581395
0.00581395
0.00581395
0.00581395
0.00581395
0.00581395
0.00581395
0.00581395
0.00581395
0.00581395
0.00581395
0.00581395
0.00581395
0.00581395
0.00581395
0.00581395
0.00581395
0.00581395
0.00581395
0.00581395
0.00581395
0.00581395
0.00581395
0.00581395
0.00581395
0.00581395
0.00581395
0.00581395
0.00581395
0.00581395
0.00581395
0.00581395
0.00581395
0.00581395
0.00581395
0.00581395
0.00581395
0.00581395
0.00581395
0.00581395
0.00581395
0.00581395
0.00581395
0.00581395
0.00581395
0.00581395
0.00581395
0.00581395
0.00581395
0.00581395
0.00581395
0.00581395
0.00581395
0.00581395
0.00581395
0.00581395
0.00581395
0.00581395
0.00581395
0.00581395
0.00581395
0.00581395
0.00581395
0.00581395
0.00581395
0.00581395
0.00581395
0.00581395
0.00581395
0.00581395
0.00581395
0.00581395
0.00581395
0.00581395
0.00581395
0.00581395
0.00581395
0.00581395
0.00581395
0.00581395
0.00581395
0.00581395
0.00581395
0.00581395
0.00581395
0.00581395
0.00581395
0.00581395
0.00581395
0.00581395
0.00581395
0.00581395
0.00581395
0.00581395
0.00581395
0.00581395
0.00581395
0.00581395
0.00581395
0.00581395
0.00581395
0.00581395
0.00581395
0.00581395
0.00581395
0.00581395
0.00581395
0.00581395
0.00581395
0.00581395
0.00581395
0.00581395
0.00581395
0.00581395
0.00581395
0.00581395
0.00581395
0.00581395
0.00581395
0.00581395
0.00581395
0.00581395
0.00581395
0.00581395
0.00581395
0.00581395
0.00581395
0.00581395
0.00581395
0.00581395
0.00581395
0.00581395
0.00581395
0.00581395
0.00581395
0.00581395
0.00581395
0.00581395
0.00581395
0.00581395
0.00581395
0.00581395
0.00581395
0.00581395
0.00581395
0.00581395
0.00581395
0.00581395
0.00581395
0.00581395
0.00581395
0.00581395
0.00581395
0.00581395
0.00581395
0.00581395
0.00581395
0.00581395
0.00581395
0.00581395
0.00581395
0.00581395
0.00581395
0.00581395
0.00581395
0.00581395
0.00581395
0.00581395
0.00581395
0.00581395
0.00581395
0.00581395
0.00581395
0.00581395
0.00581395
0.00581395
0.00581395
0.00581395
0.00581395
0.00581395
0.00581395
0.00581395
0.00581395
0.00581395
0.00581395
0.00581395
0.00581395
0.00581395
0.00581395
0.00581395
0.00581395
0.00581395
0.00581395
0.00581395
0.00581395
0.00581395
0.00581395
0.00581395
0.00581395
0.00581395
0.00581395
0.00581395
0.00581395
0.00581395
0.00581395
0.00581395
0.00581395
0.00581395
0.00581395
0.00581395
0.00581395
0.00581395
0.00581395
0.00581395
0.00581395
0.00581395
0.00581395
0.00581395
0.00581395
0.00581395
0.00581395
0.00581395
0.00581395
0.00581395
0.00581395
0.00581395
0.00581395
0.00581395
0.00581395
0.00581395
0.00581395
0.00581395
0.00581395
0.00581395
0.00581395
0.00581395
0.00581395
0.00581395
0.00581395
0.00581395
0.00581395
0.00581395
0.00581395
0.00581395
0.00581395
0.00581395
0.00581395
0.00581395
0.00581395
0.00581395
0.00581395
0.00581395
0.00581395
0.00581395
0.00581395
0.00581395
0.00581395
0.00581395
0.00581395
0.00581395
0.00581395
0.00581395
0.00581395
0.00581395
0.00581395
0.00581395
0.00581395
0.00581395
0.00581395
0.00581395
0.00581395
0.00581395
0.00581395
0.00581395
0.00581395
0.00581395
0.00581395
0.00581395
0.00581395
0.00581395
0.00581395
0.00581395
0.00581395
0.00581395
0.00581395
0.00581395
0.00581395
0.00581395
0.00581395
0.00581395
0.00581395
0.00581395
0.00581395
0.00581395
0.00581395
0.00581395
0.00581395
0.00581395
0.00581395
0.00581395
0.00581395
0.00581395
0.00581395
0.00581395
0.00581395
0.00581395
0.00581395
0.00581395
0.00581395
0.00581395
0.00581395
0.00581395
0.00581395
0.00581395
0.00581395
0.00581395
0.00581395
0.00581395
0.00581395
0.00581395
0.00581395
0.00581395
0.00581395
0.00581395
0.00581395
0.00581395
0.00581395
0.00581395
0.00581395
0.00581395
0.00581395
0.00581395
0.00581395
0.00581395
0.00581395
0.00581395
0.00581395
0.00581395
0.00581395
0.00581395
0.00581395
0.00581395
0.00581395
0.00581395
0.00581395
0.00581395
0.00581395
0.00581395
0.00581395
0.00581395
0.00581395
0.00581395
0.00581395
0.00581395
0.00581395
0.00581395
0.00581395
0.00581395
0.00581395
0.00581395
0.00581395
0.00581395
0.00581395
0.00581395
0.00581395
0.00581395
0.00581395
0.00581395
0.00581395
0.00581395
0.00581395
0.00581395
0.00581395
0.00581395
0.00581395
0.00581395
0.00581395
0.00581395
0.00581395
0.00581395
0.00581395
0.00581395
0.00581395
0.00581395
0.00581395
0.00581395
0.00581395
0.00581395
0.00581395
0.00581395
0.00581395
0.00581395
0.00581395
0.00581395
0.00581395
0.00581395
0.00581395
0.00581395
0.00581395
0.00581395
0.00581395
0.00581395
0.00581395
0.00581395
0.00581395
0.00581395
0.00581395
0.00581395
0.00581395
0.00581395
0.00581395
0.00581395
0.00581395
0.00581395
0.00581395
0.00581395
0.00581395
0.00581395
0.00581395
0.00581395
0.00581395
0.00581395
0.00581395
0.00581395
0.00581395
0.00581395
0.00581395
0.00581395
0.00581395
0.00581395
0.00581395
0.00581395
0.00581395
0.00581395
0.00581395
0.00581395
0.00581395
0.00581395
0.00581395
0.00581395
0.00581395
0.00581395
0.00581395
0.00581395
0.00581395
0.00581395
0.00581395
0.00581395
0.00581395
0.00581395
0.00581395
0.00581395
0.00581395
0.00581395
0.00581395
0.00581395
0.00581395
0.00581395
0.00581395
0.00581395
0.00581395
0.00581395
0.00581395
0.00581395
0.00581395
0.00581395
0.00581395
0.00581395
0.00581395
0.00581395
0.00581395
0.00581395
0.00581395
0.00581395
0.00581395
0.00581395
0.00581395
0.00581395
0.00581395
0.00581395
0.00581395
0.00581395
0.00581395
0.00581395
0.00581395
0.00581395
0.00581395
0.00581395
0.00581395
0.00581395
0.00581395
0.00581395
0.00581395
0.00581395
0.00581395
0.00581395
0.00581395
0.00581395
0.00581395
0.00581395
0.00581395
0.00581395
0.00581395
0.00581395
0.00581395
0.00581395
0.00581395
0.00581395
0.00581395
0.00581395
0.00581395
0.00581395
0.00581395
0.00581395
0.00581395
0.00581395
0.00581395
0.00581395
0.00581395
0.00581395
0.00581395
0.00581395
0.00581395
0.00581395
0.00581395
0.00581395
0.00581395
0.00581395
0.00581395
0.00581395
0.00581395
0.00581395
0.00581395
0.00581395
0.00581395
0.00581395
0.00581395
0.00581395
0.00581395
0.00581395
0.00581395
0.00581395
0.00581395
0.00581395
0.00581395
0.00581395
0.00581395
0.00581395
0.00581395
0.00581395
0.00581395
0.00581395
0.00581395
0.00581395
0.00581395
0.00581395
0.00581395
0.00581395
0.00581395
0.00581395
0.00581395
0.00581395
0.00581395
0.00581395
0.00581395
0.00581395
0.00581395
0.00581395
0.00581395
0.00581395
0.00581395
0.00581395
0.00581395
0.00581395
0.00581395
0.00581395
0.00581395
0.00581395
0.00581395
0.00581395
0.00581395
0.00581395
0.00581395
0.00581395
0.00581395
0.00581395
0.00581395
0.00581395
0.00581395
0.00581395
0.00581395
0.00581395
0.00581395
0.00581395
0.00581395
0.00581395
0.00581395
0.00581395
0.00581395
0.00581395
0.00581395
0.00581395
0.00581395
0.00581395
0.00581395
0.00581395
0.00581395
0.00581395
0.00581395
0.00581395
0.00581395
0.00581395
0.00581395
0.00581395
0.00581395
0.00581395
0.00581395
0.00581395
0.00581395
0.00581395
0.00581395
0.00581395
0.00581395
0.00581395
0.00581395
0.00581395
0.00581395
0.00581395
0.00581395
0.00581395
0.00581395
0.00581395
0.00581395
0.00581395
0.00581395
0.00581395
0.00581395
0.00581395
0.00581395
0.00581395
0.00581395
0.00581395
0.00581395
0.00581395
0.00581395
0.00581395
0.00581395
0.00581395
0.00581395
0.00581395
0.00581395
0.00581395
0.00581395
0.00581395
0.00581395
0.00581395
0.00581395
0.00581395
0.00581395
0.00581395
0.00581395
0.00581395
0.00581395
0.00581395
0.00581395
0.00581395
0.00581395
0.00581395
0.00581395
0.00581395
0.00581395
0.00581395
0.00581395
0.00581395
0.00581395
0.00581395
0.00581395
0.00581395
0.00581395
0.00581395
0.00581395
0.00581395
0.00581395
0.00581395
0.00581395
0.00581395
0.00581395
0.00581395
0.00581395
0.00581395
0.00581395
0.00581395
0.00581395
0.00581395
0.00581395
0.00581395
0.00581395
0.00581395
0.00581395
0.00581395
0.00581395
0.00581395
0.00581395
0.00581395
0.00581395
0.00581395
0.00581395
0.00581395
0.00581395
0.00581395
0.00581395
0.00581395
0.00581395
0.00581395
0.00581395
0.00581395
0.00581395
0.00581395
0.00581395
0.00581395
0.00581395
0.00581395
0.00581395
0.00581395
0.00581395
0.00581395
0.00581395
0.00581395
0.00581395
0.00581395
0.00581395
0.00581395
0.00581395
0.00581395
0.00581395
0.00581395
0.00581395
0.00581395
0.00581395
0.00581395
0.00581395
0.00581395
0.00581395
0.00581395
0.00581395
0.00581395
0.00581395
0.00581395
0.00581395
0.00581395
0.00581395
0.00581395
0.00581395
0.00581395
0.00581395
0.00581395
0.00581395
0.00581395
0.00581395
0.00581395
0.00581395
0.00581395
0.00581395
0.00581395
0.00581395
0.00581395
0.00581395
0.00581395
0.00581395
0.00581395
0.00581395
0.00581395
0.00581395
0.00581395
0.00581395
0.00581395
0.00581395
0.00581395
0.00581395
0.00581395
0.00581395
0.00581395
0.00581395
0.00581395
0.00581395
0.00581395
0.00581395
0.00581395
0.00581395
0.00581395
0.00581395
0.00581395
0.00581395
0.00581395
0.00581395
0.00581395
0.00581395
0.00581395
0.00581395
0.00581395
0.00581395
0.00581395
0.00581395
0.00581395
0.00581395
0.00581395
0.00581395
0.00581395
0.00581395
0.00581395
0.00581395
0.00581395
0.00581395
0.00581395
0.00581395
0.00581395
0.00581395
0.00581395
0.00581395
0.00581395
0.00581395
0.00581395
0.00581395
0.00581395
0.00581395
0.00581395
0.00581395
0.00581395
0.00581395
0.00581395
0.00581395
0.00581395
0.00581395
0.00581395
0.00581395
0.00581395
0.00581395
0.00581395
0.00581395
0.00581395
0.00581395
0.00581395
0.00581395
0.00581395
0.00581395
0.00581395
0.00581395
0.00581395
0.00581395
0.00581395
0.00581395
0.00581395
0.00581395
0.00581395
0.00581395
0.00581395
0.00581395
0.00581395
0.00581395
0.00581395
0.00581395
0.00581395
0.00581395
0.00581395
0.00581395
0.00581395
0.00581395
0.00581395
0.00581395
0.00581395
0.00581395
0.00581395
0.00581395
0.00581395
0.00581395
0.00581395
0.00581395
0.00581395
0.00581395
0.00581395
0.00581395
0.00581395
0.00581395
0.00581395
0.00581395
0.00581395
0.00581395
0.00581395
0.00581395
0.00581395
0.00581395
0.00581395
0.00581395
0.00581395
0.00581395
0.00581395
0.00581395
0.00581395
0.00581395
0.00581395
0.00581395
0.00581395
0.00581395
0.00581395
0.00581395
0.00581395
0.00581395
0.00581395
0.00581395
0.00581395
0.00581395
0.00581395
0.00581395
0.00581395
0.00581395
0.00581395
0.00581395
0.00581395
0.00581395
0.00581395
0.00581395
0.00581395
0.00581395
0.00581395
0.00581395
0.00581395
0.00581395
0.00581395
0.00581395
0.00581395
0.00581395
0.00581395
0.00581395
0.00581395
0.00581395
0.00581395
0.00581395
0.00581395
0.00581395
0.00581395
0.00581395
0.00581395
0.00581395
0.00581395
0.00581395
0.00581395
0.00581395
0.00581395
0.00581395
0.00581395
0.00581395
0.00581395
0.00581395
0.00581395
0.00581395
0.00581395
0.00581395
0.00581395
0.00581395
0.00581395
0.00581395
0.00581395
0.00581395
0.00581395
0.00581395
0.00581395
0.00581395
0.00581395
0.00581395
0.00581395
0.00581395
0.00581395
0.00581395
0.00581395
0.00581395
0.00581395
0.00581395
0.00581395
0.00581395
0.00581395
0.00581395
0.00581395
0.00581395
0.00581395
0.00581395
0.00581395
0.00581395
0.00581395
0.00581395
0.00581395
0.00581395
0.00581395
0.00581395
0.00581395
0.00581395
0.00581395
0.00581395
0.00581395
0.00581395
0.00581395
0.00581395
0.00581395
0.00581395
0.00581395
0.00581395
0.00581395
0.00581395
0.00581395
0.00581395
0.00581395
0.00581395
0.00581395
0.00581395
0.00581395
0.00581395
0.00581395
0.00581395
0.00581395
0.00581395
0.00581395
0.00581395
0.00581395
0.00581395
0.00581395
0.00581395
0.00581395
0.00581395
0.00581395
0.00581395
0.00581395
0.00581395
0.00581395
0.00581395
0.00581395
0.00581395
0.00581395
0.00581395
0.00581395
0.00581395
0.00581395
0.00581395
0.00581395
0.00581395
0.00581395
0.00581395
0.00581395
0.00581395
0.00581395
0.00581395
0.00581395
0.00581395
0.00581395
0.00581395
0.00581395
0.00581395
0.00581395
0.00581395
0.00581395
0.00581395
0.00581395
0.00581395
0.00581395
0.00581395
0.00581395
0.00581395
0.00581395
0.00581395
0.00581395
0.00581395
0.00581395
0.00581395
0.00581395
0.00581395
0.00581395
0.00581395
0.00581395
0.00581395
0.00581395
0.00581395
0.00581395
0.00581395
0.00581395
0.00581395
0.00581395
0.00581395
0.00581395
0.00581395
0.00581395
0.00581395
0.00581395
0.00581395
0.00581395
0.00581395
0.00581395
0.00581395
0.00581395
0.00581395
0.00581395
0.00581395
0.00581395
0.00581395
0.00581395
0.00581395
0.00581395
0.00581395
0.00581395
0.00581395
0.00581395
0.00581395
0.00581395
0.00581395
0.00581395
0.00581395
0.00581395
0.00581395
0.00581395
0.00581395
0.00581395
0.00581395
0.00581395
0.00581395
0.00581395
0.00581395
0.00581395
0.00581395
0.00581395
0.00581395
0.00581395
0.00581395
0.00581395
0.00581395
0.00581395
0.00581395
0.00581395
0.00581395
0.00581395
0.00581395
0.00581395
0.00581395
0.00581395
0.00581395
0.00581395
0.00581395
0.00581395
0.00581395
0.00581395
0.00581395
0.00581395
0.00581395
0.00581395
0.00581395
0.00581395
0.00581395
0.00581395
0.00581395
0.00581395
0.00581395
0.00581395
0.00581395
0.00581395
0.00581395
0.00581395
0.00581395
0.00581395
0.00581395
0.00581395
0.00581395
0.00581395
0.00581395
0.00581395
0.00581395
0.00581395
0.00581395
0.00581395
0.00581395
0.00581395
0.00581395
0.00581395
0.00581395
0.00581395
0.00581395
0.00581395
0.00581395
0.00581395
0.00581395
0.00581395
0.00581395
0.00581395
0.00581395
0.00581395
0.00581395
0.00581395
0.00581395
0.00581395
0.00581395
0.00581395
0.00581395
0.00581395
0.00581395
0.00581395
0.00581395
0.00581395
0.00581395
0.00581395
0.00581395
0.00581395
0.00581395
0.00581395
0.00581395
0.00581395
0.00581395
0.00581395
0.00581395
0.00581395
0.00581395
0.00581395
0.00581395
0.00581395
0.00581395
0.00581395
0.00581395
0.00581395
0.00581395
0.00581395
0.00581395
0.00581395
0.00581395
0.00581395
0.00581395
0.00581395
0.00581395
0.00581395
0.00581395
0.00581395
0.00581395
0.00581395
0.00581395
0.00581395
0.00581395
0.00581395
0.00581395
0.00581395
0.00581395
0.00581395
0.00581395
0.00581395
0.00581395
0.00581395
0.00581395
0.00581395
0.00581395
0.00581395
0.00581395
0.00581395
0.00581395
0.00581395
0.00581395
0.00581395
0.00581395
0.00581395
0.00581395
0.00581395
0.00581395
0.00581395
0.00581395
0.00581395
0.00581395
0.00581395
0.00581395
0.00581395
0.00581395
0.00581395
0.00581395
0.00581395
0.00581395
0.00581395
0.00581395
0.00581395
0.00581395
0.00581395
0.00581395
0.00581395
0.00581395
0.00581395
0.00581395
0.00581395
0.00581395
0.00581395
0.00581395
0.00581395
0.00581395
0.00581395
0.00581395
0.00581395
0.00581395
0.00581395
0.00581395
0.00581395
0.00581395
0.00581395
0.00581395
0.00581395
0.00581395
0.00581395
0.00581395
0.00581395
0.00581395
0.00581395
0.00581395
0.00581395
0.00581395
0.00581395
0.00581395
0.00581395
0.00581395
0.00581395
0.00581395
0.00581395
0.00581395
0.00581395
0.00581395
0.00581395
0.00581395
0.00581395
0.00581395
0.00581395
0.00581395
0.00581395
0.00581395
0.00581395
0.00581395
0.00581395
0.00581395
0.00581395
0.00581395
0.00581395
0.00581395
0.00581395
0.00581395
0.00581395
0.00581395
0.00581395
0.00581395
0.00581395
0.00581395
0.00581395
0.00581395
0.00581395
0.00581395
0.00581395
0.00581395
0.00581395
0.00581395
0.00581395
0.00581395
0.00581395
0.00581395
0.00581395
0.00581395
0.00581395
0.00581395
0.00581395
0.00581395
0.00581395
0.00581395
0.00581395
0.00581395
0.00581395
0.00581395
0.00581395
0.00581395
0.00581395
0.00581395
0.00581395
0.00581395
0.00581395
0.00581395
0.00581395
0.00581395
0.00581395
0.00581395
0.00581395
0.00581395
0.00581395
0.00581395
0.00581395
0.00581395
0.00581395
0.00581395
0.00581395
0.00581395
0.00581395
0.00581395
0.00581395
0.00581395
0.00581395
0.00581395
0.00581395
0.00581395
0.00581395
0.00581395
0.00581395
0.00581395
0.00581395
0.00581395
0.00581395
0.00581395
0.00581395
0.00581395
0.00581395
0.00581395
0.00581395
0.00581395
0.00581395
0.00581395
0.00581395
0.00581395
0.00581395
0.00581395
0.00581395
0.00581395
0.00581395
0.00581395
0.00581395
0.00581395
0.00581395
0.00581395
0.00581395
0.00581395
0.00581395
0.00581395
0.00581395
0.00581395
0.00581395
0.00581395
0.00581395
0.00581395
0.00581395
0.00581395
0.00581395
0.00581395
0.00581395
0.00581395
0.00581395
0.00581395
0.00581395
0.00581395
0.00581395
0.00581395
0.00581395
0.00581395
0.00581395
0.00581395
0.00581395
0.00581395
0.00581395
0.00581395
0.00581395
0.00581395
0.00581395
0.00581395
0.00581395
0.00581395
0.00581395
0.00581395
0.00581395
0.00581395
0.00581395
0.00581395
0.00581395
0.00581395
0.00581395
0.00581395
0.00581395
0.00581395
0.00581395
0.00581395
0.00581395
0.00581395
0.00581395
0.00581395
0.00581395
0.00581395
0.00581395
0.00581395
0.00581395
0.00581395
0.00581395
0.00581395
0.00581395
0.00581395
0.00581395
0.00581395
0.00581395
0.00581395
0.00581395
0.00581395
0.00581395
0.00581395
0.00581395
0.00581395
0.00581395
0.00581395
0.00581395
0.00581395
0.00581395
0.00581395
0.00581395
0.00581395
0.00581395
0.00581395
0.00581395
0.00581395
0.00581395
0.00581395
0.00581395
0.00581395
0.00581395
0.00581395
0.00581395
0.00581395
0.00581395
0.00581395
0.00581395
0.00581395
0.00581395
0.00581395
0.00581395
0.00581395
0.00581395
0.00581395
0.00581395
0.00581395
0.00581395
0.00581395
0.00581395
0.00581395
0.00581395
0.00581395
0.00581395
0.00581395
0.00581395
0.00581395
0.00581395
0.00581395
0.00581395
0.00581395
0.00581395
0.00581395
0.00581395
0.00581395
0.00581395
0.00581395
0.00581395
0.00581395
0.00581395
0.00581395
0.00581395
0.00581395
0.00581395
0.00581395
0.00581395
0.00581395
0.00581395
0.00581395
0.00581395
0.00581395
0.00581395
0.00581395
0.00581395
0.00581395
0.00581395
0.00581395
0.00581395
0.00581395
0.00581395
0.00581395
0.00581395
0.00581395
0.00581395
0.00581395
0.00581395
0.00581395
0.00581395
0.00581395
0.00581395
0.00581395
0.00581395
0.00581395
0.00581395
0.00581395
0.00581395
0.00581395
0.00581395
0.00581395
0.00581395
0.00581395
0.00581395
0.00581395
0.00581395
0.00581395
0.00581395
0.00581395
0.00581395
0.00581395
0.00581395
0.00581395
0.00581395
0.00581395
0.00581395
0.00581395
0.00581395
0.00581395
0.00581395
0.00581395
0.00581395
0.00581395
0.00581395
0.00581395
0.00581395
0.00581395
0.00581395
0.00581395
0.00581395
0.00581395
0.00581395
0.00581395
0.00581395
0.00581395
0.00581395
0.00581395
0.00581395
0.00581395
0.00581395
0.00581395
0.00581395
0.00581395
0.00581395
0.00581395
0.00581395
0.00581395
0.00581395
0.00581395
0.00581395
0.00581395
0.00581395
0.00581395
0.00581395
0.00581395
0.00581395
0.00581395
0.00581395
0.00581395
0.00581395
0.00581395
0.00581395
0.00581395
0.00581395
0.00581395
0.00581395
0.00581395
0.00581395
0.00581395
0.00581395
0.00581395
0.00581395
0.00581395
0.00581395
0.00581395
0.00581395
0.00581395
0.00581395
0.00581395
0.00581395
0.00581395
0.00581395
0.00581395
0.00581395
0.00581395
0.00581395
0.00581395
0.00581395
0.00581395
0.00581395
0.00581395
0.00581395
0.00581395
0.00581395
0.00581395
0.00581395
0.00581395
0.00581395
0.00581395
0.00581395
0.00581395
0.00581395
0.00581395
0.00581395
0.00581395
0.00581395
0.00581395
0.00581395
0.00581395
0.00581395
0.00581395
0.00581395
0.00581395
0.00581395
0.00581395
0.00581395
0.00581395
0.00581395
0.00581395
0.00581395
0.00581395
0.00581395
0.00581395
0.00581395
0.00581395
0.00581395
0.00581395
0.00581395
0.00581395
0.00581395
0.00581395
0.00581395
0.00581395
0.00581395
0.00581395
0.00581395
0.00581395
0.00581395
0.00581395
0.00581395
0.00581395
0.00581395
0.00581395
0.00581395
0.00581395
0.00581395
0.00581395
0.00581395
0.00581395
0.00581395
0.00581395
0.00581395
0.00581395
0.00581395
0.00581395
0.00581395
0.00581395
0.00581395
0.00581395
0.00581395
0.00581395
0.00581395
0.00581395
0.00581395
0.00581395
0.00581395
0.00581395
0.00581395
0.00581395
0.00581395
0.00581395
0.00581395
0.00581395
0.00581395
0.00581395
0.00581395
0.00581395
0.00581395
0.00581395
0.00581395
0.00581395
0.00581395
0.00581395
0.00581395
0.00581395
0.00581395
0.00581395
0.00581395
0.00581395
0.00581395
0.00581395
0.00581395
0.00581395
0.00581395
0.00581395
0.00581395
0.00581395
0.00581395
0.00581395
0.00581395
0.00581395
0.00581395
0.00581395
0.00581395
0.00581395
0.00581395
0.00581395
0.00581395
0.00581395
0.00581395
0.00581395
0.00581395
0.00581395
0.00581395
0.00581395
0.00581395
0.00581395
0.00581395
0.00581395
0.00581395
0.00581395
0.00581395
0.00581395
0.00581395
0.00581395
0.00581395
0.00581395
0.00581395
0.00581395
0.00581395
0.00581395
0.00581395
0.00581395
0.00581395
0.00581395
0.00581395
0.00581395
0.00581395
0.00581395
0.00581395
0.00581395
0.00581395
0.00581395
0.00581395
0.00581395
0.00581395
0.00581395
0.00581395
0.00581395
0.00581395
0.00581395
0.00581395
0.00581395
0.00581395
0.00581395
0.00581395
0.00581395
0.00581395
0.00581395
0.00581395
0.00581395
0.00581395
0.00581395
0.00581395
0.00581395
0.00581395
0.00581395
0.00581395
0.00581395
0.00581395
0.00581395
0.00581395
0.00581395
0.00581395
0.00581395
0.00581395
0.00581395
0.00581395
0.00581395
0.00581395
0.00581395
0.00581395
0.00581395
0.00581395
0.00581395
0.00581395
0.00581395
0.00581395
0.00581395
0.00581395
0.00581395
0.00581395
0.00581395
0.00581395
0.00581395
0.00581395
0.00581395
0.00581395
0.00581395
0.00581395
0.00581395
0.00581395
0.00581395
0.00581395
0.00581395
0.00581395
0.00581395
0.00581395
0.00581395
0.00581395
0.00581395
0.00581395
0.00581395
0.00581395
0.00581395
0.00581395
0.00581395
0.00581395
0.00581395
0.00581395
0.00581395
0.00581395
0.00581395
0.00581395
0.00581395
0.00581395
0.00581395
0.00581395
0.00581395
0.00581395
0.00581395
0.00581395
0.00581395
0.00581395
0.00581395
0.00581395
0.00581395
0.00581395
0.00581395
0.00581395
0.00581395
0.00581395
0.00581395
0.00581395
0.00581395
0.00581395
0.00581395
0.00581395
0.00581395
0.00581395
0.00581395
0.00581395
0.00581395
0.00581395
0.00581395
0.00581395
0.00581395
0.00581395
0.00581395
0.00581395
0.00581395
0.00581395
0.00581395
0.00581395
0.00581395
0.00581395
0.00581395
0.00581395
0.00581395
0.00581395
0.00581395
0.00581395
0.00581395
0.00581395
0.00581395
0.00581395
0.00581395
0.00581395
0.00581395
0.00581395
0.00581395
0.00581395
0.00581395
0.00581395
0.00581395
0.00581395
0.00581395
0.00581395
0.00581395
0.00581395
0.00581395
0.00581395
0.00581395
0.00581395
0.00581395
0.00581395
0.00581395
0.00581395
0.00581395
0.00581395
0.00581395
0.00581395
0.00581395
0.00581395
0.00581395
0.00581395
0.00581395
0.00581395
0.00581395
0.00581395
0.00581395
0.00581395
0.00581395
0.00581395
0.00581395
0.00581395
0.00581395
0.00581395
0.00581395
0.00581395
0.00581395
0.00581395
0.00581395
0.00581395
0.00581395
0.00581395
0.00581395
0.00581395
0.00581395
0.00581395
0.00581395
0.00581395
0.00581395
0.00581395
0.00581395
0.00581395
0.00581395
0.00581395
0.00581395
0.00581395
0.00581395
0.00581395
0.00581395
0.00581395
0.00581395
0.00581395
0.00581395
0.00581395
0.00581395
0.00581395
0.00581395
0.00581395
0.00581395
0.00581395
0.00581395
0.00581395
0.00581395
0.00581395
0.00581395
0.00581395
0.00581395
0.00581395
0.00581395
0.00581395
0.00581395
0.00581395
0.00581395
0.00581395
0.00581395
0.00581395
0.00581395
0.00581395
0.00581395
0.00581395
0.00581395
0.00581395
0.00581395
0.00581395
0.00581395
0.00581395
0.00581395
0.00581395
0.00581395
0.00581395
0.00581395
0.00581395
0.00581395
0.00581395
0.00581395
0.00581395
0.00581395
0.00581395
0.00581395
0.00581395
0.00581395
0.00581395
0.00581395
0.00581395
0.00581395
0.00581395
0.00581395
0.00581395
0.00581395
0.00581395
0.00581395
0.00581395
0.00581395
0.00581395
0.00581395
0.00581395
0.00581395
0.00581395
0.00581395
0.00581395
0.00581395
0.00581395
0.00581395
0.00581395
0.00581395
0.00581395
0.00581395
0.00581395
0.00581395
0.00581395
0.00581395
0.00581395
0.00581395
0.00581395
0.00581395
0.00581395
0.00581395
0.00581395
0.00581395
0.00581395
0.00581395
0.00581395
0.00581395
0.00581395
0.00581395
0.00581395
0.00581395
0.00581395
0.00581395
0.00581395
0.00581395
0.00581395
0.00581395
0.00581395
0.00581395
0.00581395
0.00581395
0.00581395
0.00581395
0.00581395
0.00581395
0.00581395
0.00581395
0.00581395
0.00581395
0.00581395
0.00581395
0.00581395
0.00581395
0.00581395
0.00581395
0.00581395
0.00581395
0.00581395
0.00581395
0.00581395
0.00581395
0.00581395
0.00581395
0.00581395
0.00581395
0.00581395
0.00581395
0.00581395
0.00581395
0.00581395
0.00581395
0.00581395
0.00581395
0.00581395
0.00581395
0.00581395
0.00581395
0.00581395
0.00581395
0.00581395
0.00581395
0.00581395
0.00581395
0.00581395
0.00581395
0.00581395
0.00581395
0.00581395
0.00581395
0.00581395
0.00581395
0.00581395
0.00581395
0.00581395
0.00581395
0.00581395
0.00581395
0.00581395
0.00581395
0.00581395
0.00581395
0.00581395
0.00581395
0.00581395
0.00581395
0.00581395
0.00581395
0.00581395
0.00581395
0.00581395
0.00581395
0.00581395
0.00581395
0.00581395
0.00581395
0.00581395
0.00581395
0.00581395
0.00581395
0.00581395
0.00581395
0.00581395
0.00581395
0.00581395
0.00581395
0.00581395
0.00581395
0.00581395
0.00581395
0.00581395
0.00581395
0.00581395
0.00581395
0.00581395
0.00581395
0.00581395
0.00581395
0.00581395
0.00581395
0.00581395
0.00581395
0.00581395
0.00581395
0.00581395
0.00581395
0.00581395
0.00581395
0.00581395
0.00581395
0.00581395
0.00581395
0.00581395
0.00581395
0.00581395
0.00581395
0.00581395
0.00581395
0.00581395
0.00581395
0.00581395
0.00581395
0.00581395
0.00581395
0.00581395
0.00581395
0.00581395
0.00581395
0.00581395
0.00581395
0.00581395
0.00581395
0.00581395
0.00581395
0.00581395
0.00581395
0.00581395
0.00581395
0.00581395
0.00581395
0.00581395
0.00581395
0.00581395
0.00581395
0.00581395
0.00581395
0.00581395
0.00581395
0.00581395
0.00581395
0.00581395
0.00581395
0.00581395
0.00581395
0.00581395
0.00581395
0.00581395
0.00581395
0.00581395
0.00581395
0.00581395
0.00581395
0.00581395
0.00581395
0.00581395
0.00581395
0.00581395
0.00581395
0.00581395
0.00581395
0.00581395
0.00581395
0.00581395
0.00581395
0.00581395
0.00581395
0.00581395
0.00581395
0.00581395
0.00581395
0.00581395
0.00581395
0.00581395
0.00581395
0.00581395
0.00581395
0.00581395
0.00581395
0.00581395
0.00581395
0.00581395
0.00581395
0.00581395
0.00581395
0.00581395
0.00581395
0.00581395
0.00581395
0.00581395
0.00581395
0.00581395
0.00581395
0.00581395
0.00581395
0.00581395
0.00581395
0.00581395
0.00581395
0.00581395
0.00581395
0.00581395
0.00581395
0.00581395
0.00581395
0.00581395
0.00581395
0.00581395
0.00581395
0.00581395
0.00581395
0.00581395
0.00581395
0.00581395
0.00581395
0.00581395
0.00581395
0.00581395
0.00581395
0.00581395
0.00581395
0.00581395
0.00581395
0.00581395
0.00581395
0.00581395
0.00581395
0.00581395
0.00581395
0.00581395
0.00581395
0.00581395
0.00581395
0.00581395
0.00581395
0.00581395
0.00581395
0.00581395
0.00581395
0.00581395
0.00581395
0.00581395
0.00581395
0.00581395
0.00581395
0.00581395
0.00581395
0.00581395
0.00581395
0.00581395
0.00581395
0.00581395
0.00581395
0.00581395
0.00581395
0.00581395
0.00581395
0.00581395
0.00581395
0.00581395
0.00581395
0.00581395
0.00581395
0.00581395
0.00581395
0.00581395
0.00581395
0.00581395
0.00581395
0.00581395
0.00581395
0.00581395
0.00581395
0.00581395
0.00581395
0.00581395
0.00581395
0.00581395
0.00581395
0.00581395
0.00581395
0.00581395
0.00581395
0.00581395
0.00581395
0.00581395
0.00581395
0.00581395
0.00581395
0.00581395
0.00581395
0.00581395
0.00581395
0.00581395
0.00581395
0.00581395
0.00581395
0.00581395
0.00581395
0.00581395
0.00581395
0.00581395
0.00581395
0.00581395
0.00581395
0.00581395
0.00581395
0.00581395
0.00581395
0.00581395
0.00581395
0.00581395
0.00581395
0.00581395
0.00581395
0.00581395
0.00581395
0.00581395
0.00581395
0.00581395
0.00581395
0.00581395
0.00581395
0.00581395
0.00581395
0.00581395
0.00581395
0.00581395
0.00581395
0.00581395
0.00581395
0.00581395
0.00581395
0.00581395
0.00581395
0.00581395
0.00581395
0.00581395
0.00581395
0.00581395
0.00581395
0.00581395
0.00581395
0.00581395
0.00581395
0.00581395
0.00581395
0.00581395
0.00581395
0.00581395
0.00581395
0.00581395
0.00581395
0.00581395
0.00581395
0.00581395
0.00581395
0.00581395
0.00581395
0.00581395
0.00581395
0.00581395
0.00581395
0.00581395
0.00581395
0.00581395
0.00581395
0.00581395
0.00581395
0.00581395
0.00581395
0.00581395
0.00581395
0.00581395
0.00581395
0.00581395
0.00581395
0.00581395
0.00581395
0.00581395
0.00581395
0.00581395
0.00581395
0.00581395
0.00581395
0.00581395
0.00581395
0.00581395
0.00581395
0.00581395
0.00581395
0.00581395
0.00581395
0.00581395
0.00581395
0.00581395
0.00581395
0.00581395
0.00581395
0.00581395
0.00581395
0.00581395
0.00581395
0.00581395
0.00581395
0.00581395
0.00581395
0.00581395
0.00581395
0.00581395
0.00581395
0.00581395
0.00581395
0.00581395
0.00581395
0.00581395
0.00581395
0.00581395
0.00581395
0.00581395
0.00581395
0.00581395
0.00581395
0.00581395
0.00581395
0.00581395
0.00581395
0.00581395
0.00581395
0.00581395
0.00581395
0.00581395
0.00581395
0.00581395
0.00581395
0.00581395
0.00581395
0.00581395
0.00581395
0.00581395
0.00581395
0.00581395
0.00581395
0.00581395
0.00581395
0.00581395
0.00581395
0.00581395
0.00581395
0.00581395
0.00581395
0.00581395
0.00581395
0.00581395
0.00581395
0.00581395
0.00581395
0.00581395
0.00581395
0.00581395
0.00581395
0.00581395
0.00581395
0.00581395
0.00581395
0.00581395
0.00581395
0.00581395
0.00581395
0.00581395
0.00581395
0.00581395
0.00581395
0.00581395
0.00581395
0.00581395
0.00581395
0.00581395
0.00581395
0.00581395
0.00581395
0.00581395
0.00581395
0.00581395
0.00581395
0.00581395
0.00581395
0.00581395
0.00581395
0.00581395
0.00581395
0.00581395
0.00581395
0.00581395
0.00581395
0.00581395
0.00581395
0.00581395
0.00581395
0.00581395
0.00581395
0.00581395
0.00581395
0.00581395
0.00581395
0.00581395
0.00581395
0.00581395
0.00581395
0.00581395
0.00581395
0.00581395
0.00581395
0.00581395
0.00581395
0.00581395
0.00581395
0.00581395
0.00581395
0.00581395
0.00581395
0.00581395
0.00581395
0.00581395
0.00581395
0.00581395
0.00581395
0.00581395
0.00581395
0.00581395
0.00581395
0.00581395
0.00581395
0.00581395
0.00581395
0.00581395
0.00581395
0.00581395
0.00581395
0.00581395
0.00581395
0.00581395
0.00581395
0.00581395
0.00581395
0.00581395
0.00581395
0.00581395
0.00581395
0.00581395
0.00581395
0.00581395
0.00581395
0.00581395
0.00581395
0.00581395
0.00581395
0.00581395
0.00581395
0.00581395
0.00581395
0.00581395
0.00581395
0.00581395
0.00581395
0.00581395
0.00581395
0.00581395
0.00581395
0.00581395
0.00581395
0.00581395
0.00581395
0.00581395
0.00581395
0.00581395
0.00581395
0.00581395
0.00581395
0.00581395
0.00581395
0.00581395
0.00581395
0.00581395
0.00581395
0.00581395
0.00581395
0.00581395
0.00581395
0.00581395
0.00581395
0.00581395
0.00581395
0.00581395
0.00581395
0.00581395
0.00581395
0.00581395
0.00581395
0.00581395
0.00581395
0.00581395
0.00581395
0.00581395
0.00581395
0.00581395
0.00581395
0.00581395
0.00581395
0.00581395
0.00581395
0.00581395
0.00581395
0.00581395
0.00581395
0.00581395
0.00581395
0.00581395
0.00581395
0.00581395
0.00581395
0.00581395
0.00581395
0.00581395
0.00581395
0.00581395
0.00581395
0.00581395
0.00581395
0.00581395
0.00581395
0.00581395
0.00581395
0.00581395
0.00581395
0.00581395
0.00581395
0.00581395
0.00581395
0.00581395
0.00581395
0.00581395
0.00581395
0.00581395
0.00581395
0.00581395
0.00581395
0.00581395
0.00581395
0.00581395
0.00581395
0.00581395
0.00581395
0.00581395
0.00581395
0.00581395
0.00581395
0.00581395
0.00581395
0.00581395
0.00581395
0.00581395
0.00581395
0.00581395
0.00581395
0.00581395
0.00581395
0.00581395
0.00581395
0.00581395
0.00581395
0.00581395
0.00581395
0.00581395
0.00581395
0.00581395
0.00581395
0.00581395
0.00581395
0.00581395
0.00581395
0.00581395
0.00581395
0.00581395
0.00581395
0.00581395
0.00581395
0.00581395
0.00581395
0.00581395
0.00581395
0.00581395
0.00581395
0.00581395
0.00581395
0.00581395
0.00581395
0.00581395
0.00581395
0.00581395
0.00581395
0.00581395
0.00581395
0.00581395
0.00581395
0.00581395
0.00581395
0.00581395
0.00581395
0.00581395
0.00581395
0.00581395
0.00581395
0.00581395
0.00581395
0.00581395
0.00581395
0.00581395
0.00581395
0.00581395
0.00581395
0.00581395
0.00581395
0.00581395
0.00581395
0.00581395
0.00581395
0.00581395
0.00581395
0.00581395
0.00581395
0.00581395
0.00581395
0.00581395
0.00581395
0.00581395
0.00581395
0.00581395
0.00581395
0.00581395
0.00581395
0.00581395
0.00581395
0.00581395
0.00581395
0.00581395
0.00581395
0.00581395
0.00581395
0.00581395
0.00581395
0.00581395
0.00581395
0.00581395
0.00581395
0.00581395
0.00581395
0.00581395
0.00581395
0.00581395
0.00581395
0.00581395
0.00581395
0.00581395
0.00581395
0.00581395
0.00581395
0.00581395
0.00581395
0.00581395
0.00581395
0.00581395
0.00581395
0.00581395
0.00581395
0.00581395
0.00581395
0.00581395
0.00581395
0.00581395
0.00581395
0.00581395
0.00581395
0.00581395
0.00581395
0.00581395
0.00581395
0.00581395
0.00581395
0.00581395
0.00581395
0.00581395
0.00581395
0.00581395
0.00581395
0.00581395
0.00581395
0.00581395
0.00581395
0.00581395
0.00581395
0.00581395
0.00581395
0.00581395
0.00581395
0.00581395
0.00581395
0.00581395
0.00581395
0.00581395
0.00581395
0.00581395
0.00581395
0.00581395
0.00581395
0.00581395
0.00581395
0.00581395
0.00581395
0.00581395
0.00581395
0.00581395
0.00581395
0.00581395
0.00581395
0.00581395
0.00581395
0.00581395
0.00581395
0.00581395
0.00581395
0.00581395
0.00581395
0.00581395
0.00581395
0.00581395
0.00581395
0.00581395
0.00581395
0.00581395
0.00581395
0.00581395
0.00581395
0.00581395
0.00581395
0.00581395
0.00581395
0.00581395
0.00581395
0.00581395
0.00581395
0.00581395
0.00581395
0.00581395
0.00581395
0.00581395
0.00581395
0.00581395
0.00581395
0.00581395
0.00581395
0.00581395
0.00581395
0.00581395
0.00581395
0.00581395
0.00581395
0.00581395
0.00581395
0.00581395
0.00581395
0.00581395
0.00581395
0.00581395
0.00581395
0.00581395
0.00581395
0.00581395
0.00581395
0.00581395
0.00581395
0.00581395
0.00581395
0.00581395
0.00581395
0.00581395
0.00581395
0.00581395
0.00581395
0.00581395
0.00581395
0.00581395
0.00581395
0.00581395
0.00581395
0.00581395
0.00581395
0.00581395
0.00581395
0.00581395
0.00581395
0.00581395
0.00581395
0.00581395
0.00581395
0.00581395
0.00581395
0.00581395
0.00581395
0.00581395
0.00581395
0.00581395
0.00581395
0.00581395
0.00581395
0.00581395
0.00581395
0.00581395
0.00581395
0.00581395
0.00581395
0.00581395
0.00581395
0.00581395
0.00581395
0.00581395
0.00581395
0.00581395
0.00581395
0.00581395
0.00581395
0.00581395
0.00581395
0.00581395
0.00581395
0.00581395
0.00581395
0.00581395
0.00581395
0.00581395
0.00581395
0.00581395
0.00581395
0.00581395
0.00581395
0.00581395
0.00581395
0.00581395
0.00581395
0.00581395
0.00581395
0.00581395
0.00581395
0.00581395
0.00581395
0.00581395
0.00581395
0.00581395
0.00581395
0.00581395
0.00581395
0.00581395
0.00581395
0.00581395
0.00581395
0.00581395
0.00581395
0.00581395
0.00581395
0.00581395
0.00581395
0.00581395
0.00581395
0.00581395
0.00581395
0.00581395
0.00581395
0.00581395
0.00581395
0.00581395
0.00581395
0.00581395
0.00581395
0.00581395
0.00581395
0.00581395
0.00581395
0.00581395
0.00581395
0.00581395
0.00581395
0.00581395
0.00581395
0.00581395
0.00581395
0.00581395
0.00581395
0.00581395
0.00581395
0.00581395
0.00581395
0.00581395
0.00581395
0.00581395
0.00581395
0.00581395
0.00581395
0.00581395
0.00581395
0.00581395
0.00581395
0.00581395
0.00581395
0.00581395
0.00581395
0.00581395
0.00581395
0.00581395
0.00581395
0.00581395
0.00581395
0.00581395
0.00581395
0.00581395
0.00581395
0.00581395
0.00581395
0.00581395
0.00581395
0.00581395
0.00581395
0.00581395
0.00581395
0.00581395
0.00581395
0.00581395
0.00581395
0.00581395
0.00581395
0.00581395
0.00581395
0.00581395
0.00581395
0.00581395
0.00581395
0.00581395
0.00581395
0.00581395
0.00581395
0.00581395
0.00581395
0.00581395
0.00581395
0.00581395
0.00581395
0.00581395
0.00581395
0.00581395
0.00581395
0.00581395
0.00581395
0.00581395
0.00581395
0.00581395
0.00581395
0.00581395
0.00581395
0.00581395
0.00581395
0.00581395
0.00581395
0.00581395
0.00581395
0.00581395
0.00581395
0.00581395
0.00581395
0.00581395
0.00581395
0.00581395
0.00581395
0.00581395
0.00581395
0.00581395
0.00581395
0.00581395
0.00581395
0.00581395
0.00581395
0.00581395
0.00581395
0.00581395
0.00581395
0.00581395
0.00581395
0.00581395
0.00581395
0.00581395
0.00581395
0.00581395
0.00581395
0.00581395
0.00581395
0.00581395
0.00581395
0.00581395
0.00581395
0.00581395
0.00581395
0.00581395
0.00581395
0.00581395
0.00581395
0.00581395
0.00581395
0.00581395
0.00581395
0.00581395
0.00581395
0.00581395
0.00581395
0.00581395
0.00581395
0.00581395
0.00581395
0.00581395
0.00581395
0.00581395
0.00581395
0.00581395
0.00581395
0.00581395
0.00581395
0.00581395
0.00581395
0.00581395
0.00581395
0.00581395
0.00581395
0.00581395
0.00581395
0.00581395
0.00581395
0.00581395
0.00581395
0.00581395
0.00581395
0.00581395
0.00581395
0.00581395
0.00581395
0.00581395
0.00581395
0.00581395
0.00581395
0.00581395
0.00581395
0.00581395
0.00581395
0.00581395
0.00581395
0.00581395
0.00581395
0.00581395
0.00581395
0.00581395
0.00581395
0.00581395
0.00581395
0.00581395
0.00581395
0.00581395
0.00581395
0.00581395
0.00581395
0.00581395
0.00581395
0.00581395
0.00581395
0.00581395
0.00581395
0.00581395
0.00581395
0.00581395
0.00581395
0.00581395
0.00581395
0.00581395
0.00581395
0.00581395
0.00581395
0.00581395
0.00581395
0.00581395
0.00581395
0.00581395
0.00581395
0.00581395
0.00581395
0.00581395
0.00581395
0.00581395
0.00581395
0.00581395
0.00581395
0.00581395
0.00581395
0.00581395
0.00581395
0.00581395
0.00581395
0.00581395
0.00581395
0.00581395
0.00581395
0.00581395
0.00581395
0.00581395
0.00581395
0.00581395
0.00581395
0.00581395
0.00581395
0.00581395
0.00581395
0.00581395
0.00581395
0.00581395
0.00581395
0.00581395
0.00581395
0.00581395
0.00581395
0.00581395
0.00581395
0.00581395
0.00581395
0.00581395
0.00581395
0.00581395
0.00581395
0.00581395
0.00581395
0.00581395
0.00581395
0.00581395
0.00581395
0.00581395
0.00581395
0.00581395
0.00581395
0.00581395
0.00581395
0.00581395
0.00581395
0.00581395
0.00581395
0.00581395
0.00581395
0.00581395
0.00581395
0.00581395
0.00581395
0.00581395
0.00581395
0.00581395
0.00581395
0.00581395
0.00581395
0.00581395
0.00581395
0.00581395
0.00581395
0.00581395
0.00581395
0.00581395
0.00581395
0.00581395
0.00581395
0.00581395
0.00581395
0.00581395
0.00581395
0.00581395
0.00581395
0.00581395
0.00581395
0.00581395
0.00581395
0.00581395
0.00581395
0.00581395
0.00581395
0.00581395
0.00581395
0.00581395
0.00581395
0.00581395
0.00581395
0.00581395
0.00581395
0.00581395
0.00581395
0.00581395
0.00581395
0.00581395
0.00581395
0.00581395
0.00581395
0.00581395
0.00581395
0.00581395
0.00581395
0.00581395
0.00581395
0.00581395
0.00581395
0.00581395
0.00581395
0.00581395
0.00581395
0.00581395
0.00581395
0.00581395
0.00581395
0.00581395
0.00581395
0.00581395
0.00581395
0.00581395
0.00581395
0.00581395
0.00581395
0.00581395
0.00581395
0.00581395
0.00581395
0.00581395
0.00581395
0.00581395
0.00581395
0.00581395
0.00581395
0.00581395
0.00581395
0.00581395
0.00581395
0.00581395
0.00581395
0.00581395
0.00581395
0.00581395
0.00581395
0.00581395
0.00581395
0.00581395
0.00581395
0.00581395
0.00581395
0.00581395
0.00581395
0.00581395
0.00581395
0.00581395
0.00581395
0.00581395
0.00581395
0.00581395
0.00581395
0.00581395
0.00581395
0.00581395
0.00581395
0.00581395
0.00581395
0.00581395
0.00581395
0.00581395
0.00581395
0.00581395
0.00581395
0.00581395
0.00581395
0.00581395
0.00581395
0.00581395
0.00581395
0.00581395
0.00581395
0.00581395
0.00581395
0.00581395
0.00581395
0.00581395
0.00581395
0.00581395
0.00581395
0.00581395
0.00581395
0.00581395
0.00581395
0.00581395
0.00581395
0.00581395
0.00581395
0.00581395
0.00581395
0.00581395
0.00581395
0.00581395
0.00581395
0.00581395
0.00581395
0.00581395
0.00581395
0.00581395
0.00581395
0.00581395
0.00581395
0.00581395
0.00581395
0.00581395
0.00581395
0.00581395
0.00581395
0.00581395
0.00581395
0.00581395
0.00581395
0.00581395
0.00581395
0.00581395
0.00581395
0.00581395
0.00581395
0.00581395
0.00581395
0.00581395
0.00581395
0.00581395
0.00581395
0.00581395
0.00581395
0.00581395
0.00581395
0.00581395
0.00581395
0.00581395
0.00581395
0.00581395
0.00581395
0.00581395
0.00581395
0.00581395
0.00581395
0.00581395
0.00581395
0.00581395
0.00581395
0.00581395
0.00581395
0.00581395
0.00581395
0.00581395
0.00581395
0.00581395
0.00581395
0.00581395
0.00581395
0.00581395
0.00581395
0.00581395
0.00581395
0.00581395
0.00581395
0.00581395
0.00581395
0.00581395
0.00581395
0.00581395
0.00581395
0.00581395
0.00581395
0.00581395
0.00581395
0.00581395
0.00581395
0.00581395
0.00581395
0.00581395
0.00581395
0.00581395
0.00581395
0.00581395
0.00581395
0.00581395
0.00581395
0.00581395
0.00581395
0.00581395
0.00581395
0.00581395
0.00581395
0.00581395
0.00581395
0.00581395
0.00581395
0.00581395
0.00581395
0.00581395
0.00581395
0.00581395
0.00581395
0.00581395
0.00581395
0.00581395
0.00581395
0.00581395
0.00581395
0.00581395
0.00581395
0.00581395
0.00581395
0.00581395
0.00581395
0.00581395
0.00581395
0.00581395
0.00581395
0.00581395
0.00581395
0.00581395
0.00581395
0.00581395
0.00581395
0.00581395
0.00581395
0.00581395
0.00581395
0.00581395
0.00581395
0.00581395
0.00581395
0.00581395
0.00581395
0.00581395
0.00581395
0.00581395
0.00581395
0.00581395
0.00581395
0.00581395
0.00581395
0.00581395
0.00581395
0.00581395
0.00581395
0.00581395
0.00581395
0.00581395
0.00581395
0.00581395
0.00581395
0.00581395
0.00581395
0.00581395
0.00581395
0.00581395
0.00581395
0.00581395
0.00581395
0.00581395
0.00581395
0.00581395
0.00581395
0.00581395
0.00581395
0.00581395
0.00581395
0.00581395
0.00581395
0.00581395
0.00581395
0.00581395
0.00581395
0.00581395
0.00581395
0.00581395
0.00581395
0.00581395
0.00581395
0.00581395
0.00581395
0.00581395
0.00581395
0.00581395
0.00581395
0.00581395
0.00581395
0.00581395
0.00581395
0.00581395
0.00581395
0.00581395
0.00581395
0.00581395
0.00581395
0.00581395
0.00581395
0.00581395
0.00581395
0.00581395
0.00581395
0.00581395
0.00581395
0.00581395
0.00581395
0.00581395
0.00581395
0.00581395
0.00581395
0.00581395
0.00581395
0.00581395
0.00581395
0.00581395
0.00581395
0.00581395
0.00581395
0.00581395
0.00581395
0.00581395
0.00581395
0.00581395
0.00581395
0.00581395
0.00581395
0.00581395
0.00581395
0.00581395
0.00581395
0.00581395
0.00581395
0.00581395
0.00581395
0.00581395
0.00581395
0.00581395
0.00581395
0.00581395
0.00581395
0.00581395
0.00581395
0.00581395
0.00581395
0.00581395
0.00581395
0.00581395
0.00581395
0.00581395
0.00581395
0.00581395
0.00581395
0.00581395
0.00581395
0.00581395
0.00581395
0.00581395
0.00581395
0.00581395
0.00581395
0.00581395
0.00581395
0.00581395
0.00581395
0.00581395
0.00581395
0.00581395
0.00581395
0.00581395
0.00581395
0.00581395
0.00581395
0.00581395
0.00581395
0.00581395
0.00581395
0.00581395
0.00581395
0.00581395
0.00581395
0.00581395
0.00581395
0.00581395
0.00581395
0.00581395
0.00581395
0.00581395
0.00581395
0.00581395
0.00581395
0.00581395
0.00581395
0.00581395
0.00581395
0.00581395
0.00581395
0.00581395
0.00581395
0.00581395
0.00581395
0.00581395
0.00581395
0.00581395
0.00581395
0.00581395
0.00581395
0.00581395
0.00581395
0.00581395
0.00581395
0.00581395
0.00581395
0.00581395
0.00581395
0.00581395
0.00581395
0.00581395
0.00581395
0.00581395
0.00581395
0.00581395
0.00581395
0.00581395
0.00581395
0.00581395
0.00581395
0.00581395
0.00581395
0.00581395
0.00581395
0.00581395
0.00581395
0.00581395
0.00581395
0.00581395
0.00581395
0.00581395
0.00581395
0.00581395
0.00581395
0.00581395
0.00581395
0.00581395
0.00581395
0.00581395
0.00581395
0.00581395
0.00581395
0.00581395
0.00581395
0.00581395
0.00581395
0.00581395
0.00581395
0.00581395
0.00581395
0.00581395
0.00581395
0.00581395
0.00581395
0.00581395
0.00581395
0.00581395
0.00581395
0.00581395
0.00581395
0.00581395
0.00581395
0.00581395
0.00581395
0.00581395
0.00581395
0.00581395
0.00581395
0.00581395
0.00581395
0.00581395
0.00581395
0.00581395
0.00581395
0.00581395
0.00581395
0.00581395
0.00581395
0.00581395
0.00581395
0.00581395
0.00581395
0.00581395
0.00581395
0.00581395
0.00581395
0.00581395
0.00581395
0.00581395
0.00581395
0.00581395
0.00581395
0.00581395
0.00581395
0.00581395
0.00581395
0.00581395
0.00581395
0.00581395
0.00581395
0.00581395
0.00581395
0.00581395
0.00581395
0.00581395
0.00581395
0.00581395
0.00581395
0.00581395
0.00581395
0.00581395
0.00581395
0.00581395
0.00581395
0.00581395
0.00581395
0.00581395
0.00581395
0.00581395
0.00581395
0.00581395
0.00581395
0.00581395
0.00581395
0.00581395
0.00581395
0.00581395
0.00581395
0.00581395
0.00581395
0.00581395
0.00581395
0.00581395
0.00581395
0.00581395
0.00581395
0.00581395
0.00581395
0.00581395
0.00581395
0.00581395
0.00581395
0.00581395
0.00581395
0.00581395
0.00581395
0.00581395
0.00581395
0.00581395
0.00581395
0.00581395
0.00581395
0.00581395
0.00581395
0.00581395
0.00581395
0.00581395
0.00581395
0.00581395
0.00581395
0.00581395
0.00581395
0.00581395
0.00581395
0.00581395
0.00581395
0.00581395
0.00581395
0.00581395
0.00581395
0.00581395
0.00581395
0.00581395
0.00581395
0.00581395
0.00581395
0.00581395
0.00581395
0.00581395
0.00581395
0.00581395
0.00581395
0.00581395
0.00581395
0.00581395
0.00581395
0.00581395
0.00581395
0.00581395
0.00581395
0.00581395
0.00581395
0.00581395
0.00581395
0.00581395
0.00581395
0.00581395
0.00581395
0.00581395
0.00581395
0.00581395
0.00581395
0.00581395
0.00581395
0.00581395
0.00581395
0.00581395
0.00581395
0.00581395
0.00581395
0.00581395
0.00581395
0.00581395
0.00581395
0.00581395
0.00581395
0.00581395
0.00581395
0.00581395
0.00581395
0.00581395
0.00581395
0.00581395
0.00581395
0.00581395
0.00581395
0.00581395
0.00581395
0.00581395
0.00581395
0.00581395
0.00581395
0.00581395
0.00581395
0.00581395
0.00581395
0.00581395
0.00581395
0.00581395
0.00581395
0.00581395
0.00581395
0.00581395
0.00581395
0.00581395
0.00581395
0.00581395
0.00581395
0.00581395
0.00581395
0.00581395
0.00581395
0.00581395
0.00581395
0.00581395
0.00581395
0.00581395
0.00581395
0.00581395
0.00581395
0.00581395
0.00581395
0.00581395
0.00581395
0.00581395
0.00581395
0.00581395
0.00581395
0.00581395
0.00581395
0.00581395
0.00581395
0.00581395
0.00581395
0.00581395
0.00581395
0.00581395
0.00581395
0.00581395
0.00581395
0.00581395
0.00581395
0.00581395
0.00581395
0.00581395
0.00581395
0.00581395
0.00581395
0.00581395
0.00581395
0.00581395
0.00581395
0.00581395
0.00581395
0.00581395
0.00581395
0.00581395
0.00581395
0.00581395
0.00581395
0.00581395
0.00581395
0.00581395
0.00581395
0.00581395
0.00581395
0.00581395
0.00581395
0.00581395
0.00581395
0.00581395
0.00581395
0.00581395
0.00581395
0.00581395
0.00581395
0.00581395
0.00581395
0.00581395
0.00581395
0.00581395
0.00581395
0.00581395
0.00581395
0.00581395
0.00581395
0.00581395
0.00581395
0.00581395
0.00581395
0.00581395
0.00581395
0.00581395
0.00581395
0.00581395
0.00581395
0.00581395
0.00581395
0.00581395
0.00581395
0.00581395
0.00581395
0.00581395
0.00581395
0.00581395
0.00581395
0.00581395
0.00581395
0.00581395
0.00581395
0.00581395
0.00581395
0.00581395
0.00581395
0.00581395
0.00581395
0.00581395
0.00581395
0.00581395
0.00581395
0.00581395
0.00581395
0.00581395
0.00581395
0.00581395
0.00581395
0.00581395
0.00581395
0.00581395
0.00581395
0.00581395
0.00581395
0.00581395
0.00581395
0.00581395
0.00581395
0.00581395
0.00581395
0.00581395
0.00581395
0.00581395
0.00581395
0.00581395
0.00581395
0.00581395
0.00581395
0.00581395
0.00581395
0.00581395
0.00581395
0.00581395
0.00581395
0.00581395
0.00581395
0.00581395
0.00581395
0.00581395
0.00581395
0.00581395
0.00581395
0.00581395
0.00581395
0.00581395
0.00581395
0.00581395
0.00581395
0.00581395
0.00581395
0.00581395
0.00581395
0.00581395
0.00581395
0.00581395
0.00581395
0.00581395
0.00581395
0.00581395
0.00581395
0.00581395
0.00581395
0.00581395
0.00581395
0.00581395
0.00581395
0.00581395
0.00581395
0.00581395
0.00581395
0.00581395
0.00581395
0.00581395
0.00581395
0.00581395
0.00581395
0.00581395
0.00581395
0.00581395
0.00581395
0.00581395
0.00581395
0.00581395
0.00581395
0.00581395
0.00581395
0.00581395
0.00581395
0.00581395
0.00581395
0.00581395
0.00581395
0.00581395
0.00581395
0.00581395
0.00581395
0.00581395
0.00581395
0.00581395
0.00581395
0.00581395
0.00581395
0.00581395
0.00581395
0.00581395
0.00581395
0.00581395
0.00581395
0.00581395
0.00581395
0.00581395
0.00581395
0.00581395
0.00581395
0.00581395
0.00581395
0.00581395
0.00581395
0.00581395
0.00581395
0.00581395
0.00581395
0.00581395
0.00581395
0.00581395
0.00581395
0.00581395
0.00581395
0.00581395
0.00581395
0.00581395
0.00581395
0.00581395
0.00581395
0.00581395
0.00581395
0.00581395
0.00581395
0.00581395
0.00581395
0.00581395
0.00581395
0.00581395
0.00581395
0.00581395
0.00581395
0.00581395
0.00581395
0.00581395
0.00581395
0.00581395
0.00581395
0.00581395
0.00581395
0.00581395
0.00581395
0.00581395
0.00581395
0.00581395
0.00581395
0.00581395
0.00581395
0.00581395
0.00581395
0.00581395
0.00581395
0.00581395
0.00581395
0.00581395
0.00581395
0.00581395
0.00581395
0.00581395
0.00581395
0.00581395
0.00581395
0.00581395
0.00581395
0.00581395
0.00581395
0.00581395
0.00581395
0.00581395
0.00581395
0.00581395
0.00581395
0.00581395
0.00581395
0.00581395
0.00581395
0.00581395
0.00581395
0.00581395
0.00581395
0.00581395
0.00581395
0.00581395
0.00581395
0.00581395
0.00581395
0.00581395
0.00581395
0.00581395
0.00581395
0.00581395
0.00581395
0.00581395
0.00581395
0.00581395
0.00581395
0.00581395
0.00581395
0.00581395
0.00581395
0.00581395
0.00581395
0.00581395
0.00581395
0.00581395
0.00581395
0.00581395
0.00581395
0.00581395
0.00581395
0.00581395
0.00581395
0.00581395
0.00581395
0.00581395
0.00581395
0.00581395
0.00581395
0.00581395
0.00581395
0.00581395
0.00581395
0.00581395
0.00581395
0.00581395
0.00581395
0.00581395
0.00581395
0.00581395
0.00581395
0.00581395
0.00581395
0.00581395
0.00581395
0.00581395
0.00581395
0.00581395
0.00581395
0.00581395
0.00581395
0.00581395
0.00581395
0.00581395
0.00581395
0.00581395
0.00581395
0.00581395
0.00581395
0.00581395
0.00581395
0.00581395
0.00581395
0.00581395
0.00581395
0.00581395
0.00581395
0.00581395
0.00581395
0.00581395
0.00581395
0.00581395
0.00581395
0.00581395
0.00581395
0.00581395
0.00581395
0.00581395
0.00581395
0.00581395
0.00581395
0.00581395
0.00581395
0.00581395
0.00581395
0.00581395
0.00581395
0.00581395
0.00581395
0.00581395
0.00581395
0.00581395
0.00581395
0.00581395
0.00581395
0.00581395
0.00581395
0.00581395
0.00581395
0.00581395
0.00581395
0.00581395
0.00581395
0.00581395
0.00581395
0.00581395
0.00581395
0.00581395
0.00581395
0.00581395
0.00581395
0.00581395
0.00581395
0.00581395
0.00581395
0.00581395
0.00581395
0.00581395
0.00581395
0.00581395
0.00581395
0.00581395
0.00581395
0.00581395
0.00581395
0.00581395
0.00581395
0.00581395
0.00581395
0.00581395
0.00581395
0.00581395
0.00581395
0.00581395
0.00581395
0.00581395
0.00581395
0.00581395
0.00581395
0.00581395
0.00581395
0.00581395
0.00581395
0.00581395
0.00581395
0.00581395
0.00581395
0.00581395
0.00581395
0.00581395
0.00581395
0.00581395
0.00581395
0.00581395
0.00581395
0.00581395
0.00581395
0.00581395
0.00581395
0.00581395
0.00581395
0.00581395
0.00581395
0.00581395
0.00581395
0.00581395
0.00581395
0.00581395
0.00581395
0.00581395
0.00581395
0.00581395
0.00581395
0.00581395
0.00581395
0.00581395
0.00581395
0.00581395
0.00581395
0.00581395
0.00581395
0.00581395
0.00581395
0.00581395
0.00581395
0.00581395
0.00581395
0.00581395
0.00581395
0.00581395
0.00581395
0.00581395
0.00581395
0.00581395
0.00581395
0.00581395
0.00581395
0.00581395
0.00581395
0.00581395
0.00581395
0.00581395
0.00581395
0.00581395
0.00581395
0.00581395
0.00581395
0.00581395
0.00581395
0.00581395
0.00581395
0.00581395
0.00581395
0.00581395
0.00581395
0.00581395
0.00581395
0.00581395
0.00581395
0.00581395
0.00581395
0.00581395
0.00581395
0.00581395
0.00581395
0.00581395
0.00581395
0.00581395
0.00581395
0.00581395
0.00581395
0.00581395
0.00581395
0.00581395
0.00581395
0.00581395
0.00581395
0.00581395
0.00581395
0.00581395
0.00581395
0.00581395
0.00581395
0.00581395
0.00581395
0.00581395
0.00581395
0.00581395
0.00581395
0.00581395
0.00581395
0.00581395
0.00581395
0.00581395
0.00581395
0.00581395
0.00581395
0.00581395
0.00581395
0.00581395
0.00581395
0.00581395
0.00581395
0.00581395
0.00581395
0.00581395
0.00581395
0.00581395
0.00581395
0.00581395
0.00581395
0.00581395
0.00581395
0.00581395
0.00581395
0.00581395
0.00581395
0.00581395
0.00581395
0.00581395
0.00581395
0.00581395
0.00581395
0.00581395
0.00581395
0.00581395
0.00581395
0.00581395
0.00581395
0.00581395
0.00581395
0.00581395
0.00581395
0.00581395
0.00581395
0.00581395
0.00581395
0.00581395
0.00581395
0.00581395
0.00581395
0.00581395
0.00581395
0.00581395
0.00581395
0.00581395
0.00581395
0.00581395
0.00581395
0.00581395
0.00581395
0.00581395
0.00581395
0.00581395
0.00581395
0.00581395
0.00581395
0.00581395
0.00581395
0.00581395
0.00581395
0.00581395
0.00581395
0.00581395
0.00581395
0.00581395
0.00581395
0.00581395
0.00581395
0.00581395
0.00581395
0.00581395
0.00581395
0.00581395
0.00581395
0.00581395
0.00581395
0.00581395
0.00581395
0.00581395
0.00581395
0.00581395
0.00581395
0.00581395
0.00581395
0.00581395
0.00581395
0.00581395
0.00581395
0.00581395
0.00581395
0.00581395
0.00581395
0.00581395
0.00581395
0.00581395
0.00581395
0.00581395
0.00581395
0.00581395
0.00581395
0.00581395
0.00581395
0.00581395
0.00581395
0.00581395
0.00581395
0.00581395
0.00581395
0.00581395
0.00581395
0.00581395
0.00581395
0.00581395
0.00581395
0.00581395
0.00581395
0.00581395
0.00581395
0.00581395
0.00581395
0.00581395
0.00581395
0.00581395
0.00581395
0.00581395
0.00581395
0.00581395
0.00581395
0.00581395
0.00581395
0.00581395
0.00581395
0.00581395
0.00581395
0.00581395
0.00581395
0.00581395
0.00581395
0.00581395
0.00581395
0.00581395
0.00581395
0.00581395
0.00581395
0.00581395
0.00581395
0.00581395
0.00581395
0.00581395
0.00581395
0.00581395
0.00581395
0.00581395
0.00581395
0.00581395
0.00581395
0.00581395
0.00581395
0.00581395
0.00581395
0.00581395
0.00581395
0.00581395
0.00581395
0.00581395
0.00581395
0.00581395
0.00581395
0.00581395
0.00581395
0.00581395
0.00581395
0.00581395
0.00581395
0.00581395
0.00581395
0.00581395
0.00581395
0.00581395
0.00581395
0.00581395
0.00581395
0.00581395
0.00581395
0.00581395
0.00581395
0.00581395
0.00581395
0.00581395
0.00581395
0.00581395
0.00581395
0.00581395
0.00581395
0.00581395
0.00581395
0.00581395
0.00581395
0.00581395
0.00581395
0.00581395
0.00581395
0.00581395
0.00581395
0.00581395
0.00581395
0.00581395
0.00581395
0.00581395
0.00581395
0.00581395
0.00581395
0.00581395
0.00581395
0.00581395
0.00581395
0.00581395
0.00581395
0.00581395
0.00581395
0.00581395
0.00581395
0.00581395
0.00581395
0.00581395
0.00581395
0.00581395
0.00581395
0.00581395
0.00581395
0.00581395
0.00581395
0.00581395
0.00581395
0.00581395
0.00581395
0.00581395
0.00581395
0.00581395
0.00581395
0.00581395
0.00581395
0.00581395
0.00581395
0.00581395
0.00581395
0.00581395
0.00581395
0.00581395
0.00581395
0.00581395
0.00581395
0.00581395
0.00581395
0.00581395
0.00581395
0.00581395
0.00581395
0.00581395
0.00581395
0.00581395
0.00581395
0.00581395
0.00581395
0.00581395
0.00581395
0.00581395
0.00581395
0.00581395
0.00581395
0.00581395
0.00581395
0.00581395
0.00581395
0.00581395
0.00581395
0.00581395
0.00581395
0.00581395
0.00581395
0.00581395
0.00581395
0.00581395
0.00581395
0.00581395
0.00581395
0.00581395
0.00581395
0.00581395
0.00581395
0.00581395
0.00581395
0.00581395
0.00581395
0.00581395
0.00581395
0.00581395
0.00581395
0.00581395
0.00581395
0.00581395
0.00581395
0.00581395
0.00581395
0.00581395
0.00581395
0.00581395
0.00581395
0.00581395
0.00581395
0.00581395
0.00581395
0.00581395
0.00581395
0.00581395
0.00581395
0.00581395
0.00581395
0.00581395
0.00581395
0.00581395
0.00581395
0.00581395
0.00581395
0.00581395
0.00581395
0.00581395
0.00581395
0.00581395
0.00581395
0.00581395
0.00581395
0.00581395
0.00581395
0.00581395
0.00581395
0.00581395
0.00581395
0.00581395
0.00581395
0.00581395
0.00581395
0.00581395
0.00581395
0.00581395
0.00581395
0.00581395
0.00581395
0.00581395
0.00581395
0.00581395
0.00581395
0.00581395
0.00581395
0.00581395
0.00581395
0.00581395
0.00581395
0.00581395
0.00581395
0.00581395
0.00581395
0.00581395
0.00581395
0.00581395
0.00581395
0.00581395
0.00581395
0.00581395
0.00581395
0.00581395
0.00581395
0.00581395
0.00581395
0.00581395
0.00581395
0.00581395
0.00581395
0.00581395
0.00581395
0.00581395
0.00581395
0.00581395
0.00581395
0.00581395
0.00581395
0.00581395
0.00581395
0.00581395
0.00581395
0.00581395
0.00581395
0.00581395
0.00581395
0.00581395
0.00581395
0.00581395
0.00581395
0.00581395
0.00581395
0.00581395
0.00581395
0.00581395
0.00581395
0.00581395
0.00581395
0.00581395
0.00581395
0.00581395
0.00581395
0.00581395
0.00581395
0.00581395
0.00581395
0.00581395
0.00581395
0.00581395
0.00581395
0.00581395
0.00581395
0.00581395
0.00581395
0.00581395
0.00581395
0.00581395
0.00581395
0.00581395
0.00581395
0.00581395
0.00581395
0.00581395
0.00581395
0.00581395
0.00581395
0.00581395
0.00581395
0.00581395
0.00581395
0.00581395
0.00581395
0.00581395
0.00581395
0.00581395
0.00581395
0.00581395
0.00581395
0.00581395
0.00581395
0.00581395
0.00581395
0.00581395
0.00581395
0.00581395
0.00581395
0.00581395
0.00581395
0.00581395
0.00581395
0.00581395
0.00581395
0.00581395
0.00581395
0.00581395
0.00581395
0.00581395
0.00581395
0.00581395
0.00581395
0.00581395
0.00581395
0.00581395
0.00581395
0.00581395
0.00581395
0.00581395
0.00581395
0.00581395
0.00581395
0.00581395
0.00581395
0.00581395
0.00581395
0.00581395
0.00581395
0.00581395
0.00581395
0.00581395
0.00581395
0.00581395
0.00581395
0.00581395
0.00581395
0.00581395
0.00581395
0.00581395
0.00581395
0.00581395
0.00581395
0.00581395
0.00581395
0.00581395
0.00581395
0.00581395
0.00581395
0.00581395
0.00581395
0.00581395
0.00581395
0.00581395
0.00581395
0.00581395
0.00581395
0.00581395
0.00581395
0.00581395
0.00581395
0.00581395
0.00581395
0.00581395
0.00581395
0.00581395
0.00581395
0.00581395
0.00581395
0.00581395
0.00581395
0.00581395
0.00581395
0.00581395
0.00581395
0.00581395
0.00581395
0.00581395
0.00581395
0.00581395
0.00581395
0.00581395
0.00581395
0.00581395
0.00581395
0.00581395
0.00581395
0.00581395
0.00581395
0.00581395
0.00581395
0.00581395
0.00581395
0.00581395
0.00581395
0.00581395
0.00581395
0.00581395
0.00581395
0.00581395
0.00581395
0.00581395
0.00581395
0.00581395
0.00581395
0.00581395
0.00581395
0.00581395
0.00581395
0.00581395
0.00581395
0.00581395
0.00581395
0.00581395
0.00581395
0.00581395
0.00581395
0.00581395
0.00581395
0.00581395
0.00581395
0.00581395
0.00581395
0.00581395
0.00581395
0.00581395
0.00581395
0.00581395
0.00581395
0.00581395
0.00581395
0.00581395
0.00581395
0.00581395
0.00581395
0.00581395
0.00581395
0.00581395
0.00581395
0.00581395
0.00581395
0.00581395
0.00581395
0.00581395
0.00581395
0.00581395
0.00581395
0.00581395
0.00581395
0.00581395
0.00581395
0.00581395
0.00581395
0.00581395
0.00581395
0.00581395
0.00581395
0.00581395
0.00581395
0.00581395
0.00581395
0.00581395
0.00581395
0.00581395
0.00581395
0.00581395
0.00581395
0.00581395
0.00581395
0.00581395
0.00581395
0.00581395
0.00581395
0.00581395
0.00581395
0.00581395
0.00581395
0.00581395
0.00581395
0.00581395
0.00581395
0.00581395
0.00581395
0.00581395
0.00581395
0.00581395
0.00581395
0.00581395
0.00581395
0.00581395
0.00581395
0.00581395
0.00581395
0.00581395
0.00581395
0.00581395
0.00581395
0.00581395
0.00581395
0.00581395
0.00581395
0.00581395
0.00581395
0.00581395
0.00581395
0.00581395
0.00581395
0.00581395
0.00581395
0.00581395
0.00581395
0.00581395
0.00581395
0.00581395
0.00581395
0.00581395
0.00581395
0.00581395
0.00581395
0.00581395
0.00581395
0.00581395
0.00581395
0.00581395
0.00581395
0.00581395
0.00581395
0.00581395
0.00581395
0.00581395
0.00581395
0.00581395
0.00581395
0.00581395
0.00581395
0.00581395
0.00581395
0.00581395
0.00581395
0.00581395
0.00581395
0.00581395
0.00581395
0.00581395
0.00581395
0.00581395
0.00581395
0.00581395
0.00581395
0.00581395
0.00581395
0.00581395
0.00581395
0.00581395
0.00581395
0.00581395
0.00581395
0.00581395
0.00581395
0.00581395
0.00581395
0.00581395
0.00581395
0.00581395
0.00581395
0.00581395
0.00581395
0.00581395
0.00581395
0.00581395
0.00581395
0.00581395
0.00581395
0.00581395
0.00581395
0.00581395
0.00581395
0.00581395
0.00581395
0.00581395
0.00581395
0.00581395
0.00581395
0.00581395
0.00581395
0.00581395
0.00581395
0.00581395
0.00581395
0.00581395
0.00581395
0.00581395
0.00581395
0.00581395
0.00581395
0.00581395
0.00581395
0.00581395
0.00581395
0.00581395
0.00581395
0.00581395
0.00581395
0.00581395
0.00581395
0.00581395
0.00581395
0.00581395
0.00581395
0.00581395
0.00581395
0.00581395
0.00581395
0.00581395
0.00581395
0.00581395
0.00581395
0.00581395
0.00581395
0.00581395
0.00581395
0.00581395
0.00581395
0.00581395
0.00581395
0.00581395
0.00581395
0.00581395
0.00581395
0.00581395
0.00581395
0.00581395
0.00581395
0.00581395
0.00581395
0.00581395
0.00581395
0.00581395
0.00581395
0.00581395
0.00581395
0.00581395
0.00581395
0.00581395
0.00581395
0.00581395
0.00581395
0.00581395
0.00581395
0.00581395
0.00581395
0.00581395
0.00581395
0.00581395
0.00581395
0.00581395
0.00581395
0.00581395
0.00581395
0.00581395
0.00581395
0.00581395
0.00581395
0.00581395
0.00581395
0.00581395
0.00581395
0.00581395
0.00581395
0.00581395
0.00581395
0.00581395
0.00581395
0.00581395
0.00581395
0.00581395
0.00581395
0.00581395
0.00581395
0.00581395
0.00581395
0.00581395
0.00581395
0.00581395
0.00581395
0.00581395
0.00581395
0.00581395
0.00581395
0.00581395
0.00581395
0.00581395
0.00581395
0.00581395
0.00581395
0.00581395
0.00581395
0.00581395
0.00581395
0.00581395
0.00581395
0.00581395
0.00581395
0.00581395
0.00581395
0.00581395
0.00581395
0.00581395
0.00581395
0.00581395
0.00581395
0.00581395
0.00581395
0.00581395
0.00581395
0.00581395
0.00581395
0.00581395
0.00581395
0.00581395
0.00581395
0.00581395
0.00581395
0.00581395
0.00581395
0.00581395
0.00581395
0.00581395
0.00581395
0.00581395
0.00581395
0.00581395
0.00581395
0.00581395
0.00581395
0.00581395
0.00581395
0.00581395
0.00581395
0.00581395
0.00581395
0.00581395
0.00581395
0.00581395
0.00581395
0.00581395
0.00581395
0.00581395
0.00581395
0.00581395
0.00581395
0.00581395
0.00581395
0.00581395
0.00581395
0.00581395
0.00581395
0.00581395
0.00581395
0.00581395
0.00581395
0.00581395
0.00581395
0.00581395
0.00581395
0.00581395
0.00581395
0.00581395
0.00581395
0.00581395
0.00581395
0.00581395
0.00581395
0.00581395
0.00581395
0.00581395
0.00581395
0.00581395
0.00581395
0.00581395
0.00581395
0.00581395
0.00581395
0.00581395
0.00581395
0.00581395
0.00581395
0.00581395
0.00581395
0.00581395
0.00581395
0.00581395
0.00581395
0.00581395
0.00581395
0.00581395
0.00581395
0.00581395
0.00581395
0.00581395
0.00581395
0.00581395
0.00581395
0.00581395
0.00581395
0.00581395
0.00581395
0.00581395
0.00581395
0.00581395
0.00581395
0.00581395
0.00581395
0.00581395
0.00581395
0.00581395
0.00581395
0.00581395
0.00581395
0.00581395
0.00581395
0.00581395
0.00581395
0.00581395
0.00581395
0.00581395
0.00581395
0.00581395
0.00581395
0.00581395
0.00581395
0.00581395
0.00581395
0.00581395
0.00581395
0.00581395
0.00581395
0.00581395
0.00581395
0.00581395
0.00581395
0.00581395
0.00581395
0.00581395
0.00581395
0.00581395
0.00581395
0.00581395
0.00581395
0.00581395
0.00581395
0.00581395
0.00581395
0.00581395
0.00581395
0.00581395
0.00581395
0.00581395
0.00581395
0.00581395
0.00581395
0.00581395
0.00581395
0.00581395
0.00581395
0.00581395
0.00581395
0.00581395
0.00581395
0.00581395
0.00581395
0.00581395
0.00581395
0.00581395
0.00581395
0.00581395
0.00581395
0.00581395
0.00581395
0.00581395
0.00581395
0.00581395
0.00581395
0.00581395
0.00581395
0.00581395
0.00581395
0.00581395
0.00581395
0.00581395
0.00581395
0.00581395
0.00581395
0.00581395
0.00581395
0.00581395
0.00581395
0.00581395
0.00581395
0.00581395
0.00581395
0.00581395
0.00581395
0.00581395
0.00581395
0.00581395
0.00581395
0.00581395
0.00581395
0.00581395
0.00581395
0.00581395
0.00581395
0.00581395
0.00581395
0.00581395
0.00581395
0.00581395
0.00581395
0.00581395
0.00581395
0.00581395
0.00581395
0.00581395
0.00581395
0.00581395
0.00581395
0.00581395
0.00581395
0.00581395
0.00581395
0.00581395
0.00581395
0.00581395
0.00581395
0.00581395
0.00581395
0.00581395
0.00581395
0.00581395
0.00581395
0.00581395
0.00581395
0.00581395
0.00581395
0.00581395
0.00581395
0.00581395
0.00581395
0.00581395
0.00581395
0.00581395
0.00581395
0.00581395
0.00581395
0.00581395
0.00581395
0.00581395
0.00581395
0.00581395
0.00581395
0.00581395
0.00581395
0.00581395
0.00581395
0.00581395
0.00581395
0.00581395
0.00581395
0.00581395
0.00581395
0.00581395
0.00581395
0.00581395
0.00581395
0.00581395
0.00581395
0.00581395
0.00581395
0.00581395
0.00581395
0.00581395
0.00581395
0.00581395
0.00581395
0.00581395
0.00581395
0.00581395
0.00581395
0.00581395
0.00581395
0.00581395
0.00581395
0.00581395
0.00581395
0.00581395
0.00581395
0.00581395
0.00581395
0.00581395
0.00581395
0.00581395
0.00581395
0.00581395
0.00581395
0.00581395
0.00581395
0.00581395
0.00581395
0.00581395
0.00581395
0.00581395
0.00581395
0.00581395
0.00581395
0.00581395
0.00581395
0.00581395
0.00581395
0.00581395
0.00581395
0.00581395
0.00581395
0.00581395
0.00581395
0.00581395
0.00581395
0.00581395
0.00581395
0.00581395
0.00581395
0.00581395
0.00581395
0.00581395
0.00581395
0.00581395
0.00581395
0.00581395
0.00581395
0.00581395
0.00581395
0.00581395
0.00581395
0.00581395
0.00581395
0.00581395
0.00581395
0.00581395
0.00581395
0.00581395
0.00581395
0.00581395
0.00581395
0.00581395
0.00581395
0.00581395
0.00581395
0.00581395
0.00581395
0.00581395
0.00581395
0.00581395
0.00581395
0.00581395
0.00581395
0.00581395
0.00581395
0.00581395
0.00581395
0.00581395
0.00581395
0.00581395
0.00581395
0.00581395
0.00581395
0.00581395
0.00581395
0.00581395
0.00581395
0.00581395
0.00581395
0.00581395
0.00581395
0.00581395
0.00581395
0.00581395
0.00581395
0.00581395
0.00581395
0.00581395
0.00581395
0.00581395
0.00581395
0.00581395
0.00581395
0.00581395
0.00581395
0.00581395
0.00581395
0.00581395
0.00581395
0.00581395
0.00581395
0.00581395
0.00581395
0.00581395
0.00581395
0.00581395
0.00581395
0.00581395
0.00581395
0.00581395
0.00581395
0.00581395
0.00581395
0.00581395
0.00581395
0.00581395
0.00581395
0.00581395
0.00581395
0.00581395
0.00581395
0.00581395
0.00581395
0.00581395
0.00581395
0.00581395
0.00581395
0.00581395
0.00581395
0.00581395
0.00581395
0.00581395
0.00581395
0.00581395
0.00581395
0.00581395
0.00581395
0.00581395
0.00581395
0.00581395
0.00581395
0.00581395
0.00581395
0.00581395
0.00581395
0.00581395
0.00581395
0.00581395
0.00581395
0.00581395
0.00581395
0.00581395
0.00581395
0.00581395
0.00581395
0.00581395
0.00581395
0.00581395
0.00581395
0.00581395
0.00581395
0.00581395
0.00581395
0.00581395
0.00581395
0.00581395
0.00581395
0.00581395
0.00581395
0.00581395
0.00581395
0.00581395
0.00581395
0.00581395
0.00581395
0.00581395
0.00581395
0.00581395
0.00581395
0.00581395
0.00581395
0.00581395
0.00581395
0.00581395
0.00581395
0.00581395
0.00581395
0.00581395
0.00581395
0.00581395
0.00581395
0.00581395
0.00581395
0.00581395
0.00581395
0.00581395
0.00581395
0.00581395
0.00581395
0.00581395
0.00581395
0.00581395
0.00581395
0.00581395
0.00581395
0.00581395
0.00581395
0.00581395
0.00581395
0.00581395
0.00581395
0.00581395
0.00581395
0.00581395
0.00581395
0.00581395
0.00581395
0.00581395
0.00581395
0.00581395
0.00581395
0.00581395
0.00581395
0.00581395
0.00581395
0.00581395
0.00581395
0.00581395
0.00581395
0.00581395
0.00581395
0.00581395
0.00581395
0.00581395
0.00581395
0.00581395
0.00581395
0.00581395
0.00581395
0.00581395
0.00581395
0.00581395
0.00581395
0.00581395
0.00581395
0.00581395
0.00581395
0.00581395
0.00581395
0.00581395
0.00581395
0.00581395
0.00581395
0.00581395
0.00581395
0.00581395
0.00581395
0.00581395
0.00581395
0.00581395
0.00581395
0.00581395
0.00581395
0.00581395
0.00581395
0.00581395
0.00581395
0.00581395
0.00581395
0.00581395
0.00581395
0.00581395
0.00581395
0.00581395
0.00581395
0.00581395
0.00581395
0.00581395
0.00581395
0.00581395
0.00581395
0.00581395
0.00581395
0.00581395
0.00581395
0.00581395
0.00581395
0.00581395
0.00581395
0.00581395
0.00581395
0.00581395
0.00581395
0.00581395
0.00581395
0.00581395
0.00581395
0.00581395
0.00581395
0.00581395
0.00581395
0.00581395
0.00581395
0.00581395
0.00581395
0.00581395
0.00581395
0.00581395
0.00581395
0.00581395
0.00581395
0.00581395
0.00581395
0.00581395
0.00581395
0.00581395
0.00581395
0.00581395
0.00581395
0.00581395
0.00581395
0.00581395
0.00581395
0.00581395
0.00581395
0.00581395
0.00581395
0.00581395
0.00581395
0.00581395
0.00581395
0.00581395
0.00581395
0.00581395
0.00581395
0.00581395
0.00581395
0.00581395
0.00581395
0.00581395
0.00581395
0.00581395
0.00581395
0.00581395
0.00581395
0.00581395
0.00581395
0.00581395
0.00581395
0.00581395
0.00581395
0.00581395
0.00581395
0.00581395
0.00581395
0.00581395
0.00581395
0.00581395
0.00581395
0.00581395
0.00581395
0.00581395
0.00581395
0.00581395
0.00581395
0.00581395
0.00581395
0.00581395
0.00581395
0.00581395
0.00581395
0.00581395
0.00581395
0.00581395
0.00581395
0.00581395
0.00581395
0.00581395
0.00581395
0.00581395
0.00581395
0.00581395
0.00581395
0.00581395
0.00581395
0.00581395
0.00581395
0.00581395
0.00581395
0.00581395
0.00581395
0.00581395
0.00581395
0.00581395
0.00581395
0.00581395
0.00581395
0.00581395
0.00581395
0.00581395
0.00581395
0.00581395
0.00581395
0.00581395
0.00581395
0.00581395
0.00581395
0.00581395
0.00581395
0.00581395
0.00581395
0.00581395
0.00581395
0.00581395
0.00581395
0.00581395
0.00581395
0.00581395
0.00581395
0.00581395
0.00581395
0.00581395
0.00581395
0.00581395
0.00581395
0.00581395
0.00581395
0.00581395
0.00581395
0.00581395
0.00581395
0.00581395
0.00581395
0.00581395
0.00581395
0.00581395
0.00581395
0.00581395
0.00581395
0.00581395
0.00581395
0.00581395
0.00581395
0.00581395
0.00581395
0.00581395
0.00581395
0.00581395
0.00581395
0.00581395
0.00581395
0.00581395
0.00581395
0.00581395
0.00581395
0.00581395
0.00581395
0.00581395
0.00581395
0.00581395
0.00581395
0.00581395
0.00581395
0.00581395
0.00581395
0.00581395
0.00581395
0.00581395
0.00581395
0.00581395
0.00581395
0.00581395
0.00581395
0.00581395
0.00581395
0.00581395
0.00581395
0.00581395
0.00581395
0.00581395
0.00581395
0.00581395
0.00581395
0.00581395
0.00581395
0.00581395
0.00581395
0.00581395
0.00581395
0.00581395
0.00581395
0.00581395
0.00581395
0.00581395
0.00581395
0.00581395
0.00581395
0.00581395
0.00581395
0.00581395
0.00581395
0.00581395
0.00581395
0.00581395
0.00581395
0.00581395
0.00581395
0.00581395
0.00581395
0.00581395
0.00581395
0.00581395
0.00581395
0.00581395
0.00581395
0.00581395
0.00581395
0.00581395
0.00581395
0.00581395
0.00581395
0.00581395
0.00581395
0.00581395
0.00581395
0.00581395
0.00581395
0.00581395
0.00581395
0.00581395
0.00581395
0.00581395
0.00581395
0.00581395
0.00581395
0.00581395
0.00581395
0.00581395
0.00581395
0.00581395
0.00581395
0.00581395
0.00581395
0.00581395
0.00581395
0.00581395
0.00581395
0.00581395
0.00581395
0.00581395
0.00581395
0.00581395
0.00581395
0.00581395
0.00581395
0.00581395
0.00581395
0.00581395
0.00581395
0.00581395
0.00581395
0.00581395
0.00581395
0.00581395
0.00581395
0.00581395
0.00581395
0.00581395
0.00581395
0.00581395
0.00581395
0.00581395
0.00581395
0.00581395
0.00581395
0.00581395
0.00581395
0.00581395
0.00581395
0.00581395
0.00581395
0.00581395
0.00581395
0.00581395
0.00581395
0.00581395
0.00581395
0.00581395
0.00581395
0.00581395
0.00581395
0.00581395
0.00581395
0.00581395
0.00581395
0.00581395
0.00581395
0.00581395
0.00581395
0.00581395
0.00581395
0.00581395
0.00581395
0.00581395
0.00581395
0.00581395
0.00581395
0.00581395
0.00581395
0.00581395
0.00581395
0.00581395
0.00581395
0.00581395
0.00581395
0.00581395
0.00581395
0.00581395
0.00581395
0.00581395
0.00581395
0.00581395
0.00581395
0.00581395
0.00581395
0.00581395
0.00581395
0.00581395
0.00581395
0.00581395
0.00581395
0.00581395
0.00581395
0.00581395
0.00581395
0.00581395
0.00581395
0.00581395
0.00581395
0.00581395
0.00581395
0.00581395
0.00581395
0.00581395
0.00581395
0.00581395
0.00581395
0.00581395
0.00581395
0.00581395
0.00581395
0.00581395
0.00581395
0.00581395
0.00581395
0.00581395
0.00581395
0.00581395
0.00581395
0.00581395
0.00581395
0.00581395
0.00581395
0.00581395
0.00581395
0.00581395
0.00581395
0.00581395
0.00581395
0.00581395
0.00581395
0.00581395
0.00581395
0.00581395
0.00581395
0.00581395
0.00581395
0.00581395
0.00581395
0.00581395
0.00581395
0.00581395
0.00581395
0.00581395
0.00581395
0.00581395
0.00581395
0.00581395
0.00581395
0.00581395
0.00581395
0.00581395
0.00581395
0.00581395
0.00581395
0.00581395
0.00581395
0.00581395
0.00581395
0.00581395
0.00581395
0.00581395
0.00581395
0.00581395
0.00581395
0.00581395
0.00581395
0.00581395
0.00581395
0.00581395
0.00581395
0.00581395
0.00581395
0.00581395
0.00581395
0.00581395
0.00581395
0.00581395
0.00581395
0.00581395
0.00581395
0.00581395
0.00581395
0.00581395
0.00581395
0.00581395
0.00581395
0.00581395
0.00581395
0.00581395
0.00581395
0.00581395
0.00581395
0.00581395
0.00581395
0.00581395
0.00581395
0.00581395
0.00581395
0.00581395
0.00581395
0.00581395
0.00581395
0.00581395
0.00581395
0.00581395
0.00581395
0.00581395
0.00581395
0.00581395
0.00581395
0.00581395
0.00581395
0.00581395
0.00581395
0.00581395
0.00581395
0.00581395
0.00581395
0.00581395
0.00581395
0.00581395
0.00581395
0.00581395
0.00581395
0.00581395
0.00581395
0.00581395
0.00581395
0.00581395
0.00581395
0.00581395
0.00581395
0.00581395
0.00581395
0.00581395
0.00581395
0.00581395
0.00581395
0.00581395
0.00581395
0.00581395
0.00581395
0.00581395
0.00581395
0.00581395
0.00581395
0.00581395
0.00581395
0.00581395
0.00581395
0.00581395
0.00581395
0.00581395
0.00581395
0.00581395
0.00581395
0.00581395
0.00581395
0.00581395
0.00581395
0.00581395
0.00581395
0.00581395
0.00581395
0.00581395
0.00581395
0.00581395
0.00581395
0.00581395
0.00581395
0.00581395
0.00581395
0.00581395
0.00581395
0.00581395
0.00581395
0.00581395
0.00581395
0.00581395
0.00581395
0.00581395
0.00581395
0.00581395
0.00581395
0.00581395
0.00581395
0.00581395
0.00581395
0.00581395
0.00581395
0.00581395
0.00581395
0.00581395
0.00581395
0.00581395
0.00581395
0.00581395
0.00581395
0.00581395
0.00581395
0.00581395
0.00581395
0.00581395
0.00581395
0.00581395
0.00581395
0.00581395
0.00581395
0.00581395
0.00581395
0.00581395
0.00581395
0.00581395
0.00581395
0.00581395
0.00581395
0.00581395
0.00581395
0.00581395
0.00581395
0.00581395
0.00581395
0.00581395
0.00581395
0.00581395
0.00581395
0.00581395
0.00581395
0.00581395
0.00581395
0.00581395
0.00581395
0.00581395
0.00581395
0.00581395
0.00581395
0.00581395
0.00581395
0.00581395
0.00581395
0.00581395
0.00581395
0.00581395
0.00581395
0.00581395
0.00581395
0.00581395
0.00581395
0.00581395
0.00581395
0.00581395
0.00581395
0.00581395
0.00581395
0.00581395
0.00581395
0.00581395
0.00581395
0.00581395
0.00581395
0.00581395
0.00581395
0.00581395
0.00581395
0.00581395
0.00581395
0.00581395
0.00581395
0.00581395
0.00581395
0.00581395
0.00581395
0.00581395
0.00581395
0.00581395
0.00581395
0.00581395
0.00581395
0.00581395
0.00581395
0.00581395
0.00581395
0.00581395
0.00581395
0.00581395
0.00581395
0.00581395
0.00581395
0.00581395
0.00581395
0.00581395
0.00581395
0.00581395
0.00581395
0.00581395
0.00581395
0.00581395
0.00581395
0.00581395
0.00581395
0.00581395
0.00581395
0.00581395
0.00581395
0.00581395
0.00581395
0.00581395
0.00581395
0.00581395
0.00581395
0.00581395
0.00581395
0.00581395
0.00581395
0.00581395
0.00581395
0.00581395
0.00581395
0.00581395
0.00581395
0.00581395
0.00581395
0.00581395
0.00581395
0.00581395
0.00581395
0.00581395
0.00581395
0.00581395
0.00581395
0.00581395
0.00581395
0.00581395
0.00581395
0.00581395
0.00581395
0.00581395
0.00581395
0.00581395
0.00581395
0.00581395
0.00581395
0.00581395
0.00581395
0.00581395
0.00581395
0.00581395
0.00581395
0.00581395
0.00581395
0.00581395
0.00581395
0.00581395
0.00581395
0.00581395
0.00581395
0.00581395
0.00581395
0.00581395
0.00581395
0.00581395
0.00581395
0.00581395
0.00581395
0.00581395
0.00581395
0.00581395
0.00581395
0.00581395
0.00581395
0.00581395
0.00581395
0.00581395
0.00581395
0.00581395
0.00581395
0.00581395
0.00581395
0.00581395
0.00581395
0.00581395
0.00581395
0.00581395
0.00581395
0.00581395
0.00581395
0.00581395
0.00581395
0.00581395
0.00581395
0.00581395
0.00581395
0.00581395
0.00581395
0.00581395
0.00581395
0.00581395
0.00581395
0.00581395
0.00581395
0.00581395
0.00581395
0.00581395
0.00581395
0.00581395
0.00581395
0.00581395
0.00581395
0.00581395
0.00581395
0.00581395
0.00581395
0.00581395
0.00581395
0.00581395
0.00581395
0.00581395
0.00581395
0.00581395
0.00581395
0.00581395
0.00581395
0.00581395
0.00581395
0.00581395
0.00581395
0.00581395
0.00581395
0.00581395
0.00581395
0.00581395
0.00581395
0.00581395
0.00581395
0.00581395
0.00581395
0.00581395
0.00581395
0.00581395
0.00581395
0.00581395
0.00581395
0.00581395
0.00581395
0.00581395
0.00581395
0.00581395
0.00581395
0.00581395
0.00581395
0.00581395
0.00581395
0.00581395
0.00581395
0.00581395
0.00581395
0.00581395
0.00581395
0.00581395
0.00581395
0.00581395
0.00581395
0.00581395
0.00581395
0.00581395
0.00581395
0.00581395
0.00581395
0.00581395
0.00581395
0.00581395
0.00581395
0.00581395
0.00581395
0.00581395
0.00581395
0.00581395
0.00581395
0.00581395
0.00581395
0.00581395
0.00581395
0.00581395
0.00581395
0.00581395
0.00581395
0.00581395
0.00581395
0.00581395
0.00581395
0.00581395
0.00581395
0.00581395
0.00581395
0.00581395
0.00581395
0.00581395
0.00581395
0.00581395
0.00581395
0.00581395
0.00581395
0.00581395
0.00581395
0.00581395
0.00581395
0.00581395
0.00581395
0.00581395
0.00581395
0.00581395
0.00581395
0.00581395
0.00581395
0.00581395
0.00581395
0.00581395
0.00581395
0.00581395
0.00581395
0.00581395
0.00581395
0.00581395
0.00581395
0.00581395
0.00581395
0.00581395
0.00581395
0.00581395
0.00581395
0.00581395
0.00581395
0.00581395
0.00581395
0.00581395
0.00581395
0.00581395
0.00581395
0.00581395
0.00581395
0.00581395
0.00581395
0.00581395
0.00581395
0.00581395
0.00581395
0.00581395
0.00581395
0.00581395
0.00581395
0.00581395
0.00581395
0.00581395
0.00581395
0.00581395
0.00581395
0.00581395
0.00581395
0.00581395
0.00581395
0.00581395
0.00581395
0.00581395
0.00581395
0.00581395
0.00581395
0.00581395
0.00581395
0.00581395
0.00581395
0.00581395
0.00581395
0.00581395
0.00581395
0.00581395
0.00581395
0.00581395
0.00581395
0.00581395
0.00581395
0.00581395
0.00581395
0.00581395
0.00581395
0.00581395
0.00581395
0.00581395
0.00581395
0.00581395
0.00581395
0.00581395
0.00581395
0.00581395
0.00581395
0.00581395
0.00581395
0.00581395
0.00581395
0.00581395
0.00581395
0.00581395
0.00581395
0.00581395
0.00581395
0.00581395
0.00581395
0.00581395
0.00581395
0.00581395
0.00581395
0.00581395
0.00581395
0.00581395
0.00581395
0.00581395
0.00581395
0.00581395
0.00581395
0.00581395
0.00581395
0.00581395
0.00581395
0.00581395
0.00581395
0.00581395
0.00581395
0.00581395
0.00581395
0.00581395
0.00581395
0.00581395
0.00581395
0.00581395
0.00581395
0.00581395
0.00581395
0.00581395
0.00581395
0.00581395
0.00581395
0.00581395
0.00581395
0.00581395
0.00581395
0.00581395
0.00581395
0.00581395
0.00581395
0.00581395
0.00581395
0.00581395
0.00581395
0.00581395
0.00581395
0.00581395
0.00581395
0.00581395
0.00581395
0.00581395
0.00581395
0.00581395
0.00581395
0.00581395
0.00581395
0.00581395
0.00581395
0.00581395
0.00581395
0.00581395
0.00581395
0.00581395
0.00581395
0.00581395
0.00581395
0.00581395
0.00581395
0.00581395
0.00581395
0.00581395
0.00581395
0.00581395
0.00581395
0.00581395
0.00581395
0.00581395
0.00581395
0.00581395
0.00581395
0.00581395
0.00581395
0.00581395
0.00581395
0.00581395
0.00581395
0.00581395
0.00581395
0.00581395
0.00581395
0.00581395
0.00581395
0.00581395
0.00581395
0.00581395
0.00581395
0.00581395
0.00581395
0.00581395
0.00581395
0.00581395
0.00581395
0.00581395
0.00581395
0.00581395
0.00581395
0.00581395
0.00581395
0.00581395
0.00581395
0.00581395
0.00581395
0.00581395
0.00581395
0.00581395
0.00581395
0.00581395
0.00581395
0.00581395
0.00581395
0.00581395
0.00581395
0.00581395
0.00581395
0.00581395
0.00581395
0.00581395
0.00581395
0.00581395
0.00581395
0.00581395
0.00581395
0.00581395
0.00581395
0.00581395
0.00581395
0.00581395
0.00581395
0.00581395
0.00581395
0.00581395
0.00581395
0.00581395
0.00581395
0.00581395
0.00581395
0.00581395
0.00581395
0.00581395
0.00581395
0.00581395
0.00581395
0.00581395
0.00581395
0.00581395
0.00581395
0.00581395
0.00581395
0.00581395
0.00581395
0.00581395
0.00581395
0.00581395
0.00581395
0.00581395
0.00581395
0.00581395
0.00581395
0.00581395
0.00581395
0.00581395
0.00581395
0.00581395
0.00581395
0.00581395
0.00581395
0.00581395
0.00581395
0.00581395
0.00581395
0.00581395
0.00581395
0.00581395
0.00581395
0.00581395
0.00581395
0.00581395
0.00581395
0.00581395
0.00581395
0.00581395
0.00581395
0.00581395
0.00581395
0.00581395
0.00581395
0.00581395
0.00581395
0.00581395
0.00581395
0.00581395
0.00581395
0.00581395
0.00581395
0.00581395
0.00581395
0.00581395
0.00581395
0.00581395
0.00581395
0.00581395
0.00581395
0.00581395
0.00581395
0.00581395
0.00581395
0.00581395
0.00581395
0.00581395
0.00581395
0.00581395
0.00581395
0.00581395
0.00581395
0.00581395
0.00581395
0.00581395
0.00581395
0.00581395
0.00581395
0.00581395
0.00581395
0.00581395
0.00581395
0.00581395
0.00581395
0.00581395
0.00581395
0.00581395
0.00581395
0.00581395
0.00581395
0.00581395
0.00581395
0.00581395
0.00581395
0.00581395
0.00581395
0.00581395
0.00581395
0.00581395
0.00581395
0.00581395
0.00581395
0.00581395
0.00581395
0.00581395
0.00581395
0.00581395
0.00581395
0.00581395
0.00581395
0.00581395
0.00581395
0.00581395
0.00581395
0.00581395
0.00581395
0.00581395
0.00581395
0.00581395
0.00581395
0.00581395
0.00581395
0.00581395
0.00581395
0.00581395
0.00581395
0.00581395
0.00581395
0.00581395
0.00581395
0.00581395
0.00581395
0.00581395
0.00581395
0.00581395
0.00581395
0.00581395
0.00581395
0.00581395
0.00581395
0.00581395
0.00581395
0.00581395
0.00581395
0.00581395
0.00581395
0.00581395
0.00581395
0.00581395
0.00581395
0.00581395
0.00581395
0.00581395
0.00581395
0.00581395
0.00581395
0.00581395
0.00581395
0.00581395
0.00581395
0.00581395
0.00581395
0.00581395
0.00581395
0.00581395
0.00581395
0.00581395
0.00581395
0.00581395
0.00581395
0.00581395
0.00581395
0.00581395
0.00581395
0.00581395
0.00581395
0.00581395
0.00581395
0.00581395
0.00581395
0.00581395
0.00581395
0.00581395
0.00581395
0.00581395
0.00581395
0.00581395
0.00581395
0.00581395
0.00581395
0.00581395
0.00581395
0.00581395
0.00581395
0.00581395
0.00581395
0.00581395
0.00581395
0.00581395
0.00581395
0.00581395
0.00581395
0.00581395
0.00581395
0.00581395
0.00581395
0.00581395
0.00581395
0.00581395
0.00581395
0.00581395
0.00581395
0.00581395
0.00581395
0.00581395
0.00581395
0.00581395
0.00581395
0.00581395
0.00581395
0.00581395
0.00581395
0.00581395
0.00581395
0.00581395
0.00581395
0.00581395
0.00581395
0.00581395
0.00581395
0.00581395
0.00581395
0.00581395
0.00581395
0.00581395
0.00581395
0.00581395
0.00581395
0.00581395
0.00581395
0.00581395
0.00581395
0.00581395
0.00581395
0.00581395
0.00581395
0.00581395
0.00581395
0.00581395
0.00581395
0.00581395
0.00581395
0.00581395
0.00581395
0.00581395
0.00581395
0.00581395
0.00581395
0.00581395
0.00581395
0.00581395
0.00581395
0.00581395
0.00581395
0.00581395
0.00581395
0.00581395
0.00581395
0.00581395
0.00581395
0.00581395
0.00581395
0.00581395
0.00581395
0.00581395
0.00581395
0.00581395
0.00581395
0.00581395
0.00581395
0.00581395
0.00581395
0.00581395
0.00581395
0.00581395
0.00581395
0.00581395
0.00581395
0.00581395
0.00581395
0.00581395
0.00581395
0.00581395
0.00581395
0.00581395
0.00581395
0.00581395
0.00581395
0.00581395
0.00581395
0.00581395
0.00581395
0.00581395
0.00581395
0.00581395
0.00581395
0.00581395
0.00581395
0.00581395
0.00581395
0.00581395
0.00581395
0.00581395
0.00581395
0.00581395
0.00581395
0.00581395
0.00581395
0.00581395
0.00581395
0.00581395
0.00581395
0.00581395
0.00581395
0.00581395
0.00581395
0.00581395
0.00581395
0.00581395
0.00581395
0.00581395
0.00581395
0.00581395
0.00581395
0.00581395
0.00581395
0.00581395
0.00581395
0.00581395
0.00581395
0.00581395
0.00581395
0.00581395
0.00581395
0.00581395
0.00581395
0.00581395
0.00581395
0.00581395
0.00581395
0.00581395
0.00581395
0.00581395
0.00581395
0.00581395
0.00581395
0.00581395
0.00581395
0.00581395
0.00581395
0.00581395
0.00581395
0.00581395
0.00581395
0.00581395
0.00581395
0.00581395
0.00581395
0.00581395
0.00581395
0.00581395
0.00581395
0.00581395
0.00581395
0.00581395
0.00581395
0.00581395
0.00581395
0.00581395
0.00581395
0.00581395
0.00581395
0.00581395
0.00581395
0.00581395
0.00581395
0.00581395
0.00581395
0.00581395
0.00581395
0.00581395
0.00581395
0.00581395
0.00581395
0.00581395
0.00581395
0.00581395
0.00581395
0.00581395
0.00581395
0.00581395
0.00581395
0.00581395
0.00581395
0.00581395
0.00581395
0.00581395
0.00581395
0.00581395
0.00581395
0.00581395
0.00581395
0.00581395
0.00581395
0.00581395
0.00581395
0.00581395
0.00581395
0.00581395
0.00581395
0.00581395
0.00581395
0.00581395
0.00581395
0.00581395
0.00581395
0.00581395
0.00581395
0.00581395
0.00581395
0.00581395
0.00581395
0.00581395
0.00581395
0.00581395
0.00581395
0.00581395
0.00581395
0.00581395
0.00581395
0.00581395
0.00581395
0.00581395
0.00581395
0.00581395
0.00581395
0.00581395
0.00581395
0.00581395
0.00581395
0.00581395
0.00581395
0.00581395
0.00581395
0.00581395
0.00581395
0.00581395
0.00581395
0.00581395
0.00581395
0.00581395
0.00581395
0.00581395
0.00581395
0.00581395
0.00581395
0.00581395
0.00581395
0.00581395
0.00581395
0.00581395
0.00581395
0.00581395
0.00581395
0.00581395
0.00581395
0.00581395
0.00581395
0.00581395
0.00581395
0.00581395
0.00581395
0.00581395
0.00581395
0.00581395
0.00581395
0.00581395
0.00581395
0.00581395
0.00581395
0.00581395
0.00581395
0.00581395
0.00581395
0.00581395
0.00581395
0.00581395
0.00581395
0.00581395
0.00581395
0.00581395
0.00581395
0.00581395
0.00581395
0.00581395
0.00581395
0.00581395
0.00581395
0.00581395
0.00581395
0.00581395
0.00581395
0.00581395
0.00581395
0.00581395
0.00581395
0.00581395
0.00581395
0.00581395
0.00581395
0.00581395
0.00581395
0.00581395
0.00581395
0.00581395
0.00581395
0.00581395
0.00581395
0.00581395
0.00581395
0.00581395
0.00581395
0.00581395
0.00581395
0.00581395
0.00581395
0.00581395
0.00581395
0.00581395
0.00581395
0.00581395
0.00581395
0.00581395
0.00581395
0.00581395
0.00581395
0.00581395
0.00581395
0.00581395
0.00581395
0.00581395
0.00581395
0.00581395
0.00581395
0.00581395
0.00581395
0.00581395
0.00581395
0.00581395
0.00581395
0.00581395
0.00581395
0.00581395
0.00581395
0.00581395
0.00581395
0.00581395
0.00581395
0.00581395
0.00581395
0.00581395
0.00581395
0.00581395
0.00581395
0.00581395
0.00581395
0.00581395
0.00581395
0.00581395
0.00581395
0.00581395
0.00581395
0.00581395
0.00581395
0.00581395
0.00581395
0.00581395
0.00581395
0.00581395
0.00581395
0.00581395
0.00581395
0.00581395
0.00581395
0.00581395
0.00581395
0.00581395
0.00581395
0.00581395
0.00581395
0.00581395
0.00581395
0.00581395
0.00581395
0.00581395
0.00581395
0.00581395
0.00581395
0.00581395
0.00581395
0.00581395
0.00581395
0.00581395
0.00581395
0.00581395
0.00581395
0.00581395
0.00581395
0.00581395
0.00581395
0.00581395
0.00581395
0.00581395
0.00581395
0.00581395
0.00581395
0.00581395
0.00581395
0.00581395
0.00581395
0.00581395
0.00581395
0.00581395
0.00581395
0.00581395
0.00581395
0.00581395
0.00581395
0.00581395
0.00581395
0.00581395
0.00581395
0.00581395
0.00581395
0.00581395
0.00581395
0.00581395
0.00581395
0.00581395
0.00581395
0.00581395
0.00581395
0.00581395
0.00581395
0.00581395
0.00581395
0.00581395
0.00581395
0.00581395
0.00581395
0.00581395
0.00581395
0.00581395
0.00581395
0.00581395
0.00581395
0.00581395
0.00581395
0.00581395
0.00581395
0.00581395
0.00581395
0.00581395
0.00581395
0.00581395
0.00581395
0.00581395
0.00581395
0.00581395
0.00581395
0.00581395
0.00581395
0.00581395
0.00581395
0.00581395
0.00581395
0.00581395
0.00581395
0.00581395
0.00581395
0.00581395
0.00581395
0.00581395
0.00581395
0.00581395
0.00581395
0.00581395
0.00581395
0.00581395
0.00581395
0.00581395
0.00581395
0.00581395
0.00581395
0.00581395
0.00581395
0.00581395
0.00581395
0.00581395
0.00581395
0.00581395
0.00581395
0.00581395
0.00581395
0.00581395
0.00581395
0.00581395
0.00581395
0.00581395
0.00581395
0.00581395
0.00581395
0.00581395
0.00581395
0.00581395
0.00581395
0.00581395
0.00581395
0.00581395
0.00581395
0.00581395
0.00581395
0.00581395
0.00581395
0.00581395
0.00581395
0.00581395
0.00581395
0.00581395
0.00581395
0.00581395
0.00581395
0.00581395
0.00581395
0.00581395
0.00581395
0.00581395
0.00581395
0.00581395
0.00581395
0.00581395
0.00581395
0.00581395
0.00581395
0.00581395
0.00581395
0.00581395
0.00581395
0.00581395
0.00581395
0.00581395
0.00581395
0.00581395
0.00581395
0.00581395
0.00581395
0.00581395
0.00581395
0.00581395
0.00581395
0.00581395
0.00581395
0.00581395
0.00581395
0.00581395
0.00581395
0.00581395
0.00581395
0.00581395
0.00581395
0.00581395
0.00581395
0.00581395
0.00581395
0.00581395
0.00581395
0.00581395
0.00581395
0.00581395
0.00581395
0.00581395
0.00581395
0.00581395
0.00581395
0.00581395
0.00581395
0.00581395
0.00581395
0.00581395
0.00581395
0.00581395
0.00581395
0.00581395
0.00581395
0.00581395
0.00581395
0.00581395
0.00581395
0.00581395
0.00581395
0.00581395
0.00581395
0.00581395
0.00581395
0.00581395
0.00581395
0.00581395
0.00581395
0.00581395
0.00581395
0.00581395
0.00581395
0.00581395
0.00581395
0.00581395
0.00581395
0.00581395
0.00581395
0.00581395
0.00581395
0.00581395
0.00581395
0.00581395
0.00581395
0.00581395
0.00581395
0.00581395
0.00581395
0.00581395
0.00581395
0.00581395
0.00581395
0.00581395
0.00581395
0.00581395
0.00581395
0.00581395
0.00581395
0.00581395
0.00581395
0.00581395
0.00581395
0.00581395
0.00581395
0.00581395
0.00581395
0.00581395
0.00581395
0.00581395
0.00581395
0.00581395
0.00581395
0.00581395
0.00581395
0.00581395
0.00581395
0.00581395
0.00581395
0.00581395
0.00581395
0.00581395
0.00581395
0.00581395
0.00581395
0.00581395
0.00581395
0.00581395
0.00581395
0.00581395
0.00581395
0.00581395
0.00581395
0.00581395
0.00581395
0.00581395
0.00581395
0.00581395
0.00581395
0.00581395
0.00581395
0.00581395
0.00581395
0.00581395
0.00581395
0.00581395
0.00581395
0.00581395
0.00581395
0.00581395
0.00581395
0.00581395
0.00581395
0.00581395
0.00581395
0.00581395
0.00581395
0.00581395
0.00581395
0.00581395
0.00581395
0.00581395
0.00581395
0.00581395
0.00581395
0.00581395
0.00581395
0.00581395
0.00581395
0.00581395
0.00581395
0.00581395
0.00581395
0.00581395
0.00581395
0.00581395
0.00581395
0.00581395
0.00581395
0.00581395
0.00581395
0.00581395
0.00581395
0.00581395
0.00581395
0.00581395
0.00581395
0.00581395
0.00581395
0.00581395
0.00581395
0.00581395
0.00581395
0.00581395
0.00581395
0.00581395
0.00581395
0.00581395
0.00581395
0.00581395
0.00581395
0.00581395
0.00581395
0.00581395
0.00581395
0.00581395
0.00581395
0.00581395
0.00581395
0.00581395
0.00581395
0.00581395
0.00581395
0.00581395
0.00581395
0.00581395
0.00581395
0.00581395
0.00581395
0.00581395
0.00581395
0.00581395
0.00581395
0.00581395
0.00581395
0.00581395
0.00581395
0.00581395
0.00581395
0.00581395
0.00581395
0.00581395
0.00581395
0.00581395
0.00581395
0.00581395
0.00581395
0.00581395
0.00581395
0.00581395
0.00581395
0.00581395
0.00581395
0.00581395
0.00581395
0.00581395
0.00581395
0.00581395
0.00581395
0.00581395
0.00581395
0.00581395
0.00581395
0.00581395
0.00581395
0.00581395
0.00581395
0.00581395
0.00581395
0.00581395
0.00581395
0.00581395
0.00581395
0.00581395
0.00581395
0.00581395
0.00581395
0.00581395
0.00581395
0.00581395
0.00581395
0.00581395
0.00581395
0.00581395
0.00581395
0.00581395
0.00581395
0.00581395
0.00581395
0.00581395
0.00581395
0.00581395
0.00581395
0.00581395
0.00581395
0.00581395
0.00581395
0.00581395
0.00581395
0.00581395
0.00581395
0.00581395
0.00581395
0.00581395
0.00581395
0.00581395
0.00581395
0.00581395
0.00581395
0.00581395
0.00581395
0.00581395
0.00581395
0.00581395
0.00581395
0.00581395
0.00581395
0.00581395
0.00581395
0.00581395
0.00581395
0.00581395
0.00581395
0.00581395
0.00581395
0.00581395
0.00581395
0.00581395
0.00581395
0.00581395
0.00581395
0.00581395
0.00581395
0.00581395
0.00581395
0.00581395
0.00581395
0.00581395
0.00581395
0.00581395
0.00581395
0.00581395
0.00581395
0.00581395
0.00581395
0.00581395
0.00581395
0.00581395
0.00581395
0.00581395
0.00581395
0.00581395
0.00581395
0.00581395
0.00581395
0.00581395
0.00581395
0.00581395
0.00581395
0.00581395
0.00581395
0.00581395
0.00581395
0.00581395
0.00581395
0.00581395
0.00581395
0.00581395
0.00581395
0.00581395
0.00581395
0.00581395
0.00581395
0.00581395
0.00581395
0.00581395
0.00581395
0.00581395
0.00581395
0.00581395
0.00581395
0.00581395
0.00581395
0.00581395
0.00581395
0.00581395
0.00581395
0.00581395
0.00581395
0.00581395
0.00581395
0.00581395
0.00581395
0.00581395
0.00581395
0.00581395
0.00581395
0.00581395
0.00581395
0.00581395
0.00581395
0.00581395
0.00581395
0.00581395
0.00581395
0.00581395
0.00581395
0.00581395
0.00581395
0.00581395
0.00581395
0.00581395
0.00581395
0.00581395
0.00581395
0.00581395
0.00581395
0.00581395
0.00581395
0.00581395
0.00581395
0.00581395
0.00581395
0.00581395
0.00581395
0.00581395
0.00581395
0.00581395
0.00581395
0.00581395
0.00581395
0.00581395
0.00581395
0.00581395
0.00581395
0.00581395
0.00581395
0.00581395
0.00581395
0.00581395
0.00581395
0.00581395
0.00581395
0.00581395
0.00581395
0.00581395
0.00581395
0.00581395
0.00581395
0.00581395
0.00581395
0.00581395
0.00581395
0.00581395
0.00581395
0.00581395
0.00581395
0.00581395
0.00581395
0.00581395
0.00581395
0.00581395
0.00581395
0.00581395
0.00581395
0.00581395
0.00581395
0.00581395
0.00581395
0.00581395
0.00581395
0.00581395
0.00581395
0.00581395
0.00581395
0.00581395
0.00581395
0.00581395
0.00581395
0.00581395
0.00581395
0.00581395
0.00581395
0.00581395
0.00581395
0.00581395
0.00581395
0.00581395
0.00581395
0.00581395
0.00581395
0.00581395
0.00581395
0.00581395
0.00581395
0.00581395
0.00581395
0.00581395
0.00581395
0.00581395
0.00581395
0.00581395
0.00581395
0.00581395
0.00581395
0.00581395
0.00581395
0.00581395
0.00581395
0.00581395
0.00581395
0.00581395
0.00581395
0.00581395
0.00581395
0.00581395
0.00581395
0.00581395
0.00581395
0.00581395
0.00581395
0.00581395
0.00581395
0.00581395
0.00581395
0.00581395
0.00581395
0.00581395
0.00581395
0.00581395
0.00581395
0.00581395
0.00581395
0.00581395
0.00581395
0.00581395
0.00581395
0.00581395
0.00581395
0.00581395
0.00581395
0.00581395
0.00581395
0.00581395
0.00581395
0.00581395
0.00581395
0.00581395
0.00581395
0.00581395
0.00581395
0.00581395
0.00581395
0.00581395
0.00581395
0.00581395
0.00581395
0.00581395
0.00581395
0.00581395
0.00581395
0.00581395
0.00581395
0.00581395
0.00581395
0.00581395
0.00581395
0.00581395
0.00581395
0.00581395
0.00581395
0.00581395
0.00581395
0.00581395
0.00581395
0.00581395
0.00581395
0.00581395
0.00581395
0.00581395
0.00581395
0.00581395
0.00581395
0.00581395
0.00581395
0.00581395
0.00581395
0.00581395
0.00581395
0.00581395
0.00581395
0.00581395
0.00581395
0.00581395
0.00581395
0.00581395
0.00581395
0.00581395
0.00581395
0.00581395
0.00581395
0.00581395
0.00581395
0.00581395
0.00581395
0.00581395
0.00581395
0.00581395
0.00581395
0.00581395
0.00581395
0.00581395
0.00581395
0.00581395
0.00581395
0.00581395
0.00581395
0.00581395
0.00581395
0.00581395
0.00581395
0.00581395
0.00581395
0.00581395
0.00581395
0.00581395
0.00581395
0.00581395
0.00581395
0.00581395
0.00581395
0.00581395
0.00581395
0.00581395
0.00581395
0.00581395
0.00581395
0.00581395
0.00581395
0.00581395
0.00581395
0.00581395
0.00581395
0.00581395
0.00581395
0.00581395
0.00581395
0.00581395
0.00581395
0.00581395
0.00581395
0.00581395
0.00581395
0.00581395
0.00581395
0.00581395
0.00581395
0.00581395
0.00581395
0.00581395
0.00581395
0.00581395
0.00581395
0.00581395
0.00581395
0.00581395
0.00581395
0.00581395
0.00581395
0.00581395
0.00581395
0.00581395
0.00581395
0.00581395
0.00581395
0.00581395
0.00581395
0.00581395
0.00581395
0.00581395
0.00581395
0.00581395
0.00581395
0.00581395
0.00581395
0.00581395
0.00581395
0.00581395
0.00581395
0.00581395
0.00581395
0.00581395
0.00581395
0.00581395
0.00581395
0.00581395
0.00581395
0.00581395
0.00581395
0.00581395
0.00581395
0.00581395
0.00581395
0.00581395
0.00581395
0.00581395
0.00581395
0.00581395
0.00581395
0.00581395
0.00581395
0.00581395
0.00581395
0.00581395
0.00581395
0.00581395
0.00581395
0.00581395
0.00581395
0.00581395
0.00581395
0.00581395
0.00581395
0.00581395
0.00581395
0.00581395
0.00581395
0.00581395
0.00581395
0.00581395
0.00581395
0.00581395
0.00581395
0.00581395
0.00581395
0.00581395
0.00581395
0.00581395
0.00581395
0.00581395
0.00581395
0.00581395
0.00581395
0.00581395
0.00581395
0.00581395
0.00581395
0.00581395
0.00581395
0.00581395
0.00581395
0.00581395
0.00581395
0.00581395
0.00581395
0.00581395
0.00581395
0.00581395
0.00581395
0.00581395
0.00581395
0.00581395
0.00581395
0.00581395
0.00581395
0.00581395
0.00581395
0.00581395
0.00581395
0.00581395
0.00581395
0.00581395
0.00581395
0.00581395
0.00581395
0.00581395
0.00581395
0.00581395
0.00581395
0.00581395
0.00581395
0.00581395
0.00581395
0.00581395
0.00581395
0.00581395
0.00581395
0.00581395
0.00581395
0.00581395
0.00581395
0.00581395
0.00581395
0.00581395
0.00581395
0.00581395
0.00581395
0.00581395
0.00581395
0.00581395
0.00581395
0.00581395
0.00581395
0.00581395
0.00581395
0.00581395
0.00581395
0.00581395
0.00581395
0.00581395
0.00581395
0.00581395
0.00581395
0.00581395
0.00581395
0.00581395
0.00581395
0.00581395
0.00581395
0.00581395
0.00581395
0.00581395
0.00581395
0.00581395
0.00581395
0.00581395
0.00581395
0.00581395
0.00581395
0.00581395
0.00581395
0.00581395
0.00581395
0.00581395
0.00581395
0.00581395
0.00581395
0.00581395
0.00581395
0.00581395
0.00581395
0.00581395
0.00581395
0.00581395
0.00581395
0.00581395
0.00581395
0.00581395
0.00581395
0.00581395
0.00581395
0.00581395
0.00581395
0.00581395
0.00581395
0.00581395
0.00581395
0.00581395
0.00581395
0.00581395
0.00581395
0.00581395
0.00581395
0.00581395
0.00581395
0.00581395
0.00581395
0.00581395
0.00581395
0.00581395
0.00581395
0.00581395
0.00581395
0.00581395
0.00581395
0.00581395
0.00581395
0.00581395
0.00581395
0.00581395
0.00581395
0.00581395
0.00581395
0.00581395
0.00581395
0.00581395
0.00581395
0.00581395
0.00581395
0.00581395
0.00581395
0.00581395
0.00581395
0.00581395
0.00581395
0.00581395
0.00581395
0.00581395
0.00581395
0.00581395
0.00581395
0.00581395
0.00581395
0.00581395
0.00581395
0.00581395
0.00581395
0.00581395
0.00581395
0.00581395
0.00581395
0.00581395
0.00581395
0.00581395
0.00581395
0.00581395
0.00581395
0.00581395
0.00581395
0.00581395
0.00581395
0.00581395
0.00581395
0.00581395
0.00581395
0.00581395
0.00581395
0.00581395
0.00581395
0.00581395
0.00581395
0.00581395
0.00581395
0.00581395
0.00581395
0.00581395
0.00581395
0.00581395
0.00581395
0.00581395
0.00581395
0.00581395
0.00581395
0.00581395
0.00581395
0.00581395
0.00581395
0.00581395
0.00581395
0.00581395
0.00581395
0.00581395
0.00581395
0.00581395
0.00581395
0.00581395
0.00581395
0.00581395
0.00581395
0.00581395
0.00581395
0.00581395
0.00581395
0.00581395
0.00581395
0.00581395
0.00581395
0.00581395
0.00581395
0.00581395
0.00581395
0.00581395
0.00581395
0.00581395
0.00581395
0.00581395
0.00581395
0.00581395
0.00581395
0.00581395
0.00581395
0.00581395
0.00581395
0.00581395
0.00581395
0.00581395
0.00581395
0.00581395
0.00581395
0.00581395
0.00581395
0.00581395
0.00581395
0.00581395
0.00581395
0.00581395
0.00581395
0.00581395
0.00581395
0.00581395
0.00581395
0.00581395
0.00581395
0.00581395
0.00581395
0.00581395
0.00581395
0.00581395
0.00581395
0.00581395
0.00581395
0.00581395
0.00581395
0.00581395
0.00581395
0.00581395
0.00581395
0.00581395
0.00581395
0.00581395
0.00581395
0.00581395
0.00581395
0.00581395
0.00581395
0.00581395
0.00581395
0.00581395
0.00581395
0.00581395
0.00581395
0.00581395
0.00581395
0.00581395
0.00581395
0.00581395
0.00581395
0.00581395
0.00581395
0.00581395
0.00581395
0.00581395
0.00581395
0.00581395
0.00581395
0.00581395
0.00581395
0.00581395
0.00581395
0.00581395
0.00581395
0.00581395
0.00581395
0.00581395
0.00581395
0.00581395
0.00581395
0.00581395
0.00581395
0.00581395
0.00581395
0.00581395
0.00581395
0.00581395
0.00581395
0.00581395
0.00581395
0.00581395
0.00581395
0.00581395
0.00581395
0.00581395
0.00581395
0.00581395
0.00581395
0.00581395
0.00581395
0.00581395
0.00581395
0.00581395
0.00581395
0.00581395
0.00581395
0.00581395
0.00581395
0.00581395
0.00581395
0.00581395
0.00581395
0.00581395
0.00581395
0.00581395
0.00581395
0.00581395
0.00581395
0.00581395
0.00581395
0.00581395
0.00581395
0.00581395
0.00581395
0.00581395
0.00581395
0.00581395
0.00581395
0.00581395
0.00581395
0.00581395
0.00581395
0.00581395
0.00581395
0.00581395
0.00581395
0.00581395
0.00581395
0.00581395
0.00581395
0.00581395
0.00581395
0.00581395
0.00581395
0.00581395
0.00581395
0.00581395
0.00581395
0.00581395
0.00581395
0.00581395
0.00581395
0.00581395
0.00581395
0.00581395
0.00581395
0.00581395
0.00581395
0.00581395
0.00581395
0.00581395
0.00581395
0.00581395
0.00581395
0.00581395
0.00581395
0.00581395
0.00581395
0.00581395
0.00581395
0.00581395
0.00581395
0.00581395
0.00581395
0.00581395
0.00581395
0.00581395
0.00581395
0.00581395
0.00581395
0.00581395
0.00581395
0.00581395
0.00581395
0.00581395
0.00581395
0.00581395
0.00581395
0.00581395
0.00581395
0.00581395
0.00581395
0.00581395
0.00581395
0.00581395
0.00581395
0.00581395
0.00581395
0.00581395
0.00581395
0.00581395
0.00581395
0.00581395
0.00581395
0.00581395
0.00581395
0.00581395
0.00581395
0.00581395
0.00581395
0.00581395
0.00581395
0.00581395
0.00581395
0.00581395
0.00581395
0.00581395
0.00581395
0.00581395
0.00581395
0.00581395
0.00581395
0.00581395
0.00581395
0.00581395
0.00581395
0.00581395
0.00581395
0.00581395
0.00581395
0.00581395
0.00581395
0.00581395
0.00581395
0.00581395
0.00581395
0.00581395
0.00581395
0.00581395
0.00581395
0.00581395
0.00581395
0.00581395
0.00581395
0.00581395
0.00581395
0.00581395
0.00581395
0.00581395
0.00581395
0.00581395
0.00581395
0.00581395
0.00581395
0.00581395
0.00581395
0.00581395
0.00581395
0.00581395
0.00581395
0.00581395
0.00581395
0.00581395
0.00581395
0.00581395
0.00581395
0.00581395
0.00581395
0.00581395
0.00581395
0.00581395
0.00581395
0.00581395
0.00581395
0.00581395
0.00581395
0.00581395
0.00581395
0.00581395
0.00581395
0.00581395
0.00581395
0.00581395
0.00581395
0.00581395
0.00581395
0.00581395
0.00581395
0.00581395
0.00581395
0.00581395
0.00581395
0.00581395
0.00581395
0.00581395
0.00581395
0.00581395
0.00581395
0.00581395
0.00581395
0.00581395
0.00581395
0.00581395
0.00581395
0.00581395
0.00581395
0.00581395
0.00581395
0.00581395
0.00581395
0.00581395
0.00581395
0.00581395
0.00581395
0.00581395
0.00581395
0.00581395
0.00581395
0.00581395
0.00581395
0.00581395
0.00581395
0.00581395
0.00581395
0.00581395
0.00581395
0.00581395
0.00581395
0.00581395
0.00581395
0.00581395
0.00581395
0.00581395
0.00581395
0.00581395
0.00581395
0.00581395
0.00581395
0.00581395
0.00581395
0.00581395
0.00581395
0.00581395
0.00581395
0.00581395
0.00581395
0.00581395
0.00581395
0.00581395
0.00581395
0.00581395
0.00581395
0.00581395
0.00581395
0.00581395
0.00581395
0.00581395
0.00581395
0.00581395
0.00581395
0.00581395
0.00581395
0.00581395
0.00581395
0.00581395
0.00581395
0.00581395
0.00581395
0.00581395
0.00581395
0.00581395
0.00581395
0.00581395
0.00581395
0.00581395
0.00581395
0.00581395
0.00581395
0.00581395
0.00581395
0.00581395
0.00581395
0.00581395
0.00581395
0.00581395
0.00581395
0.00581395
0.00581395
0.00581395
0.00581395
0.00581395
0.00581395
0.00581395
0.00581395
0.00581395
0.00581395
0.00581395
0.00581395
0.00581395
0.00581395
0.00581395
0.00581395
0.00581395
0.00581395
0.00581395
0.00581395
0.00581395
0.00581395
0.00581395
0.00581395
0.00581395
0.00581395
0.00581395
0.00581395
0.00581395
0.00581395
0.00581395
0.00581395
0.00581395
0.00581395
0.00581395
0.00581395
0.00581395
0.00581395
0.00581395
0.00581395
0.00581395
0.00581395
0.00581395
0.00581395
0.00581395
0.00581395
0.00581395
0.00581395
0.00581395
0.00581395
0.00581395
0.00581395
0.00581395
0.00581395
0.00581395
0.00581395
0.00581395
0.00581395
0.00581395
0.00581395
0.00581395
0.00581395
0.00581395
0.00581395
0.00581395
0.00581395
0.00581395
0.00581395
0.00581395
0.00581395
0.00581395
0.00581395
0.00581395
0.00581395
0.00581395
0.00581395
0.00581395
0.00581395
0.00581395
0.00581395
0.00581395
0.00581395
0.00581395
0.00581395
0.00581395
0.00581395
0.00581395
0.00581395
0.00581395
0.00581395
0.00581395
0.00581395
0.00581395
0.00581395
0.00581395
0.00581395
0.00581395
0.00581395
0.00581395
0.00581395
0.00581395
0.00581395
0.00581395
0.00581395
0.00581395
0.00581395
0.00581395
0.00581395
0.00581395
0.00581395
0.00581395
0.00581395
0.00581395
0.00581395
0.00581395
0.00581395
0.00581395
0.00581395
0.00581395
0.00581395
0.00581395
0.00581395
0.00581395
0.00581395
0.00581395
0.00581395
0.00581395
0.00581395
0.00581395
0.00581395
0.00581395
0.00581395
0.00581395
0.00581395
0.00581395
0.00581395
0.00581395
0.00581395
0.00581395
0.00581395
0.00581395
0.00581395
0.00581395
0.00581395
0.00581395
0.00581395
0.00581395
0.00581395
0.00581395
0.00581395
0.00581395
0.00581395
0.00581395
0.00581395
0.00581395
0.00581395
0.00581395
0.00581395
0.00581395
0.00581395
0.00581395
0.00581395
0.00581395
0.00581395
0.00581395
0.00581395
0.00581395
0.00581395
0.00581395
0.00581395
0.00581395
0.00581395
0.00581395
0.00581395
0.00581395
0.00581395
0.00581395
0.00581395
0.00581395
0.00581395
0.00581395
0.00581395
0.00581395
0.00581395
0.00581395
0.00581395
0.00581395
0.00581395
0.00581395
0.00581395
0.00581395
0.00581395
0.00581395
0.00581395
0.00581395
0.00581395
0.00581395
0.00581395
0.00581395
0.00581395
0.00581395
0.00581395
0.00581395
0.00581395
0.00581395
0.00581395
0.00581395
0.00581395
0.00581395
0.00581395
0.00581395
0.00581395
0.00581395
0.00581395
0.00581395
0.00581395
0.00581395
0.00581395
0.00581395
0.00581395
0.00581395
0.00581395
0.00581395
0.00581395
0.00581395
0.00581395
0.00581395
0.00581395
0.00581395
0.00581395
0.00581395
0.00581395
0.00581395
0.00581395
0.00581395
0.00581395
0.00581395
0.00581395
0.00581395
0.00581395
0.00581395
0.00581395
0.00581395
0.00581395
0.00581395
0.00581395
0.00581395
0.00581395
0.00581395
0.00581395
0.00581395
0.00581395
0.00581395
0.00581395
0.00581395
0.00581395
0.00581395
0.00581395
0.00581395
0.00581395
0.00581395
0.00581395
0.00581395
0.00581395
0.00581395
0.00581395
0.00581395
0.00581395
0.00581395
0.00581395
0.00581395
0.00581395
0.00581395
0.00581395
0.00581395
0.00581395
0.00581395
0.00581395
0.00581395
0.00581395
0.00581395
0.00581395
0.00581395
0.00581395
0.00581395
0.00581395
0.00581395
0.00581395
0.00581395
0.00581395
0.00581395
0.00581395
0.00581395
0.00581395
0.00581395
0.00581395
0.00581395
0.00581395
0.00581395
0.00581395
0.00581395
0.00581395
0.00581395
0.00581395
0.00581395
0.00581395
0.00581395
0.00581395
0.00581395
0.00581395
0.00581395
0.00581395
0.00581395
0.00581395
0.00581395
0.00581395
0.00581395
0.00581395
0.00581395
0.00581395
0.00581395
0.00581395
0.00581395
0.00581395
0.00581395
0.00581395
0.00581395
0.00581395
0.00581395
0.00581395
0.00581395
0.00581395
0.00581395
0.00581395
0.00581395
0.00581395
0.00581395
0.00581395
0.00581395
0.00581395
0.00581395
0.00581395
0.00581395
0.00581395
0.00581395
0.00581395
0.00581395
0.00581395
0.00581395
0.00581395
0.00581395
0.00581395
0.00581395
0.00581395
0.00581395
0.00581395
0.00581395
0.00581395
0.00581395
0.00581395
0.00581395
0.00581395
0.00581395
0.00581395
0.00581395
0.00581395
0.00581395
0.00581395
0.00581395
0.00581395
0.00581395
0.00581395
0.00581395
0.00581395
0.00581395
0.00581395
0.00581395
0.00581395
0.00581395
0.00581395
0.00581395
0.00581395
0.00581395
0.00581395
0.00581395
0.00581395
0.00581395
0.00581395
0.00581395
0.00581395
0.00581395
0.00581395
0.00581395
0.00581395
0.00581395
0.00581395
0.00581395
0.00581395
0.00581395
0.00581395
0.00581395
0.00581395
0.00581395
0.00581395
0.00581395
0.00581395
0.00581395
0.00581395
0.00581395
0.00581395
0.00581395
0.00581395
0.00581395
0.00581395
0.00581395
0.00581395
0.00581395
0.00581395
0.00581395
0.00581395
0.00581395
0.00581395
0.00581395
0.00581395
0.00581395
0.00581395
0.00581395
0.00581395
0.00581395
0.00581395
0.00581395
0.00581395
0.00581395
0.00581395
0.00581395
0.00581395
0.00581395
0.00581395
0.00581395
0.00581395
0.00581395
0.00581395
0.00581395
0.00581395
0.00581395
0.00581395
0.00581395
0.00581395
0.00581395
0.00581395
0.00581395
0.00581395
0.00581395
0.00581395
0.00581395
0.00581395
0.00581395
0.00581395
0.00581395
0.00581395
0.00581395
0.00581395
0.00581395
0.00581395
0.00581395
0.00581395
0.00581395
0.00581395
0.00581395
0.00581395
0.00581395
0.00581395
0.00581395
0.00581395
0.00581395
0.00581395
0.00581395
0.00581395
0.00581395
0.00581395
0.00581395
0.00581395
0.00581395
0.00581395
0.00581395
0.00581395
0.00581395
0.00581395
0.00581395
0.00581395
0.00581395
0.00581395
0.00581395
0.00581395
0.00581395
0.00581395
0.00581395
0.00581395
0.00581395
0.00581395
0.00581395
0.00581395
0.00581395
0.00581395
0.00581395
0.00581395
0.00581395
0.00581395
0.00581395
0.00581395
0.00581395
0.00581395
0.00581395
0.00581395
0.00581395
0.00581395
0.00581395
0.00581395
0.00581395
0.00581395
0.00581395
0.00581395
0.00581395
0.00581395
0.00581395
0.00581395
0.00581395
0.00581395
0.00581395
0.00581395
0.00581395
0.00581395
0.00581395
0.00581395
0.00581395
0.00581395
0.00581395
0.00581395
0.00581395
0.00581395
0.00581395
0.00581395
0.00581395
0.00581395
0.00581395
0.00581395
0.00581395
0.00581395
0.00581395
0.00581395
0.00581395
0.00581395
0.00581395
0.00581395
0.00581395
0.00581395
0.00581395
0.00581395
0.00581395
0.00581395
0.00581395
0.00581395
0.00581395
0.00581395
0.00581395
0.00581395
0.00581395
0.00581395
0.00581395
0.00581395
0.00581395
0.00581395
0.00581395
0.00581395
0.00581395
0.00581395
0.00581395
0.00581395
0.00581395
0.00581395
0.00581395
0.00581395
0.00581395
0.00581395
0.00581395
0.00581395
0.00581395
0.00581395
0.00581395
0.00581395
0.00581395
0.00581395
0.00581395
0.00581395
0.00581395
0.00581395
0.00581395
0.00581395
0.00581395
0.00581395
0.00581395
0.00581395
0.00581395
0.00581395
0.00581395
0.00581395
0.00581395
0.00581395
0.00581395
0.00581395
0.00581395
0.00581395
0.00581395
0.00581395
0.00581395
0.00581395
0.00581395
0.00581395
0.00581395
0.00581395
0.00581395
0.00581395
0.00581395
0.00581395
0.00581395
0.00581395
0.00581395
0.00581395
0.00581395
0.00581395
0.00581395
0.00581395
0.00581395
0.00581395
0.00581395
0.00581395
0.00581395
0.00581395
0.00581395
0.00581395
0.00581395
0.00581395
0.00581395
0.00581395
0.00581395
0.00581395
0.00581395
0.00581395
0.00581395
0.00581395
0.00581395
0.00581395
0.00581395
0.00581395
0.00581395
0.00581395
0.00581395
0.00581395
0.00581395
0.00581395
0.00581395
0.00581395
0.00581395
0.00581395
0.00581395
0.00581395
0.00581395
0.00581395
0.00581395
0.00581395
0.00581395
0.00581395
0.00581395
0.00581395
0.00581395
0.00581395
0.00581395
0.00581395
0.00581395
0.00581395
0.00581395
0.00581395
0.00581395
0.00581395
0.00581395
0.00581395
0.00581395
0.00581395
0.00581395
0.00581395
0.00581395
0.00581395
0.00581395
0.00581395
0.00581395
0.00581395
0.00581395
0.00581395
0.00581395
0.00581395
0.00581395
0.00581395
0.00581395
0.00581395
0.00581395
0.00581395
0.00581395
0.00581395
0.00581395
0.00581395
0.00581395
0.00581395
0.00581395
0.00581395
0.00581395
0.00581395
0.00581395
0.00581395
0.00581395
0.00581395
0.00581395
0.00581395
0.00581395
0.00581395
0.00581395
0.00581395
0.00581395
0.00581395
0.00581395
0.00581395
0.00581395
0.00581395
0.00581395
0.00581395
0.00581395
0.00581395
0.00581395
0.00581395
0.00581395
0.00581395
0.00581395
0.00581395
0.00581395
0.00581395
0.00581395
0.00581395
0.00581395
0.00581395
0.00581395
0.00581395
0.00581395
0.00581395
0.00581395
0.00581395
0.00581395
0.00581395
0.00581395
0.00581395
0.00581395
0.00581395
0.00581395
0.00581395
0.00581395
0.00581395
0.00581395
0.00581395
0.00581395
0.00581395
0.00581395
0.00581395
0.00581395
0.00581395
0.00581395
0.00581395
0.00581395
0.00581395
0.00581395
0.00581395
0.00581395
0.00581395
0.00581395
0.00581395
0.00581395
0.00581395
0.00581395
0.00581395
0.00581395
0.00581395
0.00581395
0.00581395
0.00581395
0.00581395
0.00581395
0.00581395
0.00581395
0.00581395
0.00581395
0.00581395
0.00581395
0.00581395
0.00581395
0.00581395
0.00581395
0.00581395
0.00581395
0.00581395
0.00581395
0.00581395
0.00581395
0.00581395
0.00581395
0.00581395
0.00581395
0.00581395
0.00581395
0.00581395
0.00581395
0.00581395
0.00581395
0.00581395
0.00581395
0.00581395
0.00581395
0.00581395
0.00581395
0.00581395
0.00581395
0.00581395
0.00581395
0.00581395
0.00581395
0.00581395
0.00581395
0.00581395
0.00581395
0.00581395
0.00581395
0.00581395
0.00581395
0.00581395
0.00581395
0.00581395
0.00581395
0.00581395
0.00581395
0.00581395
0.00581395
0.00581395
0.00581395
0.00581395
0.00581395
0.00581395
0.00581395
0.00581395
0.00581395
0.00581395
0.00581395
0.00581395
0.00581395
0.00581395
0.00581395
0.00581395
0.00581395
0.00581395
0.00581395
0.00581395
0.00581395
0.00581395
0.00581395
0.00581395
0.00581395
0.00581395
0.00581395
0.00581395
0.00581395
0.00581395
0.00581395
0.00581395
0.00581395
0.00581395
0.00581395
0.00581395
0.00581395
0.00581395
0.00581395
0.00581395
0.00581395
0.00581395
0.00581395
0.00581395
0.00581395
0.00581395
0.00581395
0.00581395
0.00581395
0.00581395
0.00581395
0.00581395
0.00581395
0.00581395
0.00581395
0.00581395
0.00581395
0.00581395
0.00581395
0.00581395
0.00581395
0.00581395
0.00581395
0.00581395
0.00581395
0.00581395
0.00581395
0.00581395
0.00581395
0.00581395
0.00581395
0.00581395
0.00581395
0.00581395
0.00581395
0.00581395
0.00581395
0.00581395
0.00581395
0.00581395
0.00581395
0.00581395
0.00581395
0.00581395
0.00581395
0.00581395
0.00581395
0.00581395
0.00581395
0.00581395
0.00581395
0.00581395
0.00581395
0.00581395
0.00581395
0.00581395
0.00581395
0.00581395
0.00581395
0.00581395
0.00581395
0.00581395
0.00581395
0.00581395
0.00581395
0.00581395
0.00581395
0.00581395
0.00581395
0.00581395
0.00581395
0.00581395
0.00581395
0.00581395
0.00581395
0.00581395
0.00581395
0.00581395
0.00581395
0.00581395
0.00581395
0.00581395
0.00581395
0.00581395
0.00581395
0.00581395
0.00581395
0.00581395
0.00581395
0.00581395
0.00581395
0.00581395
0.00581395
0.00581395
0.00581395
0.00581395
0.00581395
0.00581395
0.00581395
0.00581395
0.00581395
0.00581395
0.00581395
0.00581395
0.00581395
0.00581395
0.00581395
0.00581395
0.00581395
0.00581395
0.00581395
0.00581395
0.00581395
0.00581395
0.00581395
0.00581395
0.00581395
0.00581395
0.00581395
0.00581395
0.00581395
0.00581395
0.00581395
0.00581395
0.00581395
0.00581395
0.00581395
0.00581395
0.00581395
0.00581395
0.00581395
0.00581395
0.00581395
0.00581395
0.00581395
0.00581395
0.00581395
0.00581395
0.00581395
0.00581395
0.00581395
0.00581395
0.00581395
0.00581395
0.00581395
0.00581395
0.00581395
0.00581395
0.00581395
0.00581395
0.00581395
0.00581395
0.00581395
0.00581395
0.00581395
0.00581395
0.00581395
0.00581395
0.00581395
0.00581395
0.00581395
0.00581395
0.00581395
0.00581395
0.00581395
0.00581395
0.00581395
0.00581395
0.00581395
0.00581395
0.00581395
0.00581395
0.00581395
0.00581395
0.00581395
0.00581395
0.00581395
0.00581395
0.00581395
0.00581395
0.00581395
0.00581395
0.00581395
0.00581395
0.00581395
0.00581395
0.00581395
0.00581395
0.00581395
0.00581395
0.00581395
0.00581395
0.00581395
0.00581395
0.00581395
0.00581395
0.00581395
0.00581395
0.00581395
0.00581395
0.00581395
0.00581395
0.00581395
0.00581395
0.00581395
0.00581395
0.00581395
0.00581395
0.00581395
0.00581395
0.00581395
0.00581395
0.00581395
0.00581395
0.00581395
0.00581395
0.00581395
0.00581395
0.00581395
0.00581395
0.00581395
0.00581395
0.00581395
0.00581395
0.00581395
0.00581395
0.00581395
0.00581395
0.00581395
0.00581395
0.00581395
0.00581395
0.00581395
0.00581395
0.00581395
0.00581395
0.00581395
0.00581395
0.00581395
0.00581395
0.00581395
0.00581395
0.00581395
0.00581395
0.00581395
0.00581395
0.00581395
0.00581395
0.00581395
0.00581395
0.00581395
0.00581395
0.00581395
0.00581395
0.00581395
0.00581395
0.00581395
0.00581395
0.00581395
0.00581395
0.00581395
0.00581395
0.00581395
0.00581395
0.00581395
0.00581395
0.00581395
0.00581395
0.00581395
0.00581395
0.00581395
0.00581395
0.00581395
0.00581395
0.00581395
0.00581395
0.00581395
0.00581395
0.00581395
0.00581395
0.00581395
0.00581395
0.00581395
0.00581395
0.00581395
0.00581395
0.00581395
0.00581395
0.00581395
0.00581395
0.00581395
0.00581395
0.00581395
0.00581395
0.00581395
0.00581395
0.00581395
0.00581395
0.00581395
0.00581395
0.00581395
0.00581395
0.00581395
0.00581395
0.00581395
0.00581395
0.00581395
0.00581395
0.00581395
0.00581395
0.00581395
0.00581395
0.00581395
0.00581395
0.00581395
0.00581395
0.00581395
0.00581395
0.00581395
0.00581395
0.00581395
0.00581395
0.00581395
0.00581395
0.00581395
0.00581395
0.00581395
0.00581395
0.00581395
0.00581395
0.00581395
0.00581395
0.00581395
0.00581395
0.00581395
0.00581395
0.00581395
0.00581395
0.00581395
0.00581395
0.00581395
0.00581395
0.00581395
0.00581395
0.00581395
0.00581395
0.00581395
0.00581395
0.00581395
0.00581395
0.00581395
0.00581395
0.00581395
0.00581395
0.00581395
0.00581395
0.00581395
0.00581395
0.00581395
0.00581395
0.00581395
0.00581395
0.00581395
0.00581395
0.00581395
0.00581395
0.00581395
0.00581395
0.00581395
0.00581395
0.00581395
0.00581395
0.00581395
0.00581395
0.00581395
0.00581395
0.00581395
0.00581395
0.00581395
0.00581395
0.00581395
0.00581395
0.00581395
0.00581395
0.00581395
0.00581395
0.00581395
0.00581395
0.00581395
0.00581395
0.00581395
0.00581395
0.00581395
0.00581395
0.00581395
0.00581395
0.00581395
0.00581395
0.00581395
0.00581395
0.00581395
0.00581395
0.00581395
0.00581395
0.00581395
0.00581395
0.00581395
0.00581395
0.00581395
0.00581395
0.00581395
0.00581395
0.00581395
0.00581395
0.00581395
0.00581395
0.00581395
0.00581395
0.00581395
0.00581395
0.00581395
0.00581395
0.00581395
0.00581395
0.00581395
0.00581395
0.00581395
0.00581395
0.00581395
0.00581395
0.00581395
0.00581395
0.00581395
0.00581395
0.00581395
0.00581395
0.00581395
0.00581395
0.00581395
0.00581395
0.00581395
0.00581395
0.00581395
0.00581395
0.00581395
0.00581395
0.00581395
0.00581395
0.00581395
0.00581395
0.00581395
0.00581395
0.00581395
0.00581395
0.00581395
0.00581395
0.00581395
0.00581395
0.00581395
0.00581395
0.00581395
0.00581395
0.00581395
0.00581395
0.00581395
0.00581395
0.00581395
0.00581395
0.00581395
0.00581395
0.00581395
0.00581395
0.00581395
0.00581395
0.00581395
0.00581395
0.00581395
0.00581395
0.00581395
0.00581395
0.00581395
0.00581395
0.00581395
0.00581395
0.00581395
0.00581395
0.00581395
0.00581395
0.00581395
0.00581395
0.00581395
0.00581395
0.00581395
0.00581395
0.00581395
0.00581395
0.00581395
0.00581395
0.00581395
0.00581395
0.00581395
0.00581395
0.00581395
0.00581395
0.00581395
0.00581395
0.00581395
0.00581395
0.00581395
0.00581395
0.00581395
0.00581395
0.00581395
0.00581395
0.00581395
0.00581395
0.00581395
0.00581395
0.00581395
0.00581395
0.00581395
0.00581395
0.00581395
0.00581395
0.00581395
0.00581395
0.00581395
0.00581395
0.00581395
0.00581395
0.00581395
0.00581395
0.00581395
0.00581395
0.00581395
0.00581395
0.00581395
0.00581395
0.00581395
0.00581395
0.00581395
0.00581395
0.00581395
0.00581395
0.00581395
0.00581395
0.00581395
0.00581395
0.00581395
0.00581395
0.00581395
0.00581395
0.00581395
0.00581395
0.00581395
0.00581395
0.00581395
0.00581395
0.00581395
0.00581395
0.00581395
0.00581395
0.00581395
0.00581395
0.00581395
0.00581395
0.00581395
0.00581395
0.00581395
0.00581395
0.00581395
0.00581395
0.00581395
0.00581395
0.00581395
0.00581395
0.00581395
0.00581395
0.00581395
0.00581395
0.00581395
0.00581395
0.00581395
0.00581395
0.00581395
0.00581395
0.00581395
0.00581395
0.00581395
0.00581395
0.00581395
0.00581395
0.00581395
0.00581395
0.00581395
0.00581395
0.00581395
0.00581395
0.00581395
0.00581395
0.00581395
0.00581395
0.00581395
0.00581395
0.00581395
0.00581395
0.00581395
0.00581395
0.00581395
0.00581395
0.00581395
0.00581395
0.00581395
0.00581395
0.00581395
0.00581395
0.00581395
0.00581395
0.00581395
0.00581395
0.00581395
0.00581395
0.00581395
0.00581395
0.00581395
0.00581395
0.00581395
0.00581395
0.00581395
0.00581395
0.00581395
0.00581395
0.00581395
0.00581395
0.00581395
0.00581395
0.00581395
0.00581395
0.00581395
0.00581395
0.00581395
0.00581395
0.00581395
0.00581395
0.00581395
0.00581395
0.00581395
0.00581395
0.00581395
0.00581395
0.00581395
0.00581395
0.00581395
0.00581395
0.00581395
0.00581395
0.00581395
0.00581395
0.00581395
0.00581395
0.00581395
0.00581395
0.00581395
0.00581395
0.00581395
0.00581395
0.00581395
0.00581395
0.00581395
0.00581395
0.00581395
0.00581395
0.00581395
0.00581395
0.00581395
0.00581395
0.00581395
0.00581395
0.00581395
0.00581395
0.00581395
0.00581395
0.00581395
0.00581395
0.00581395
0.00581395
0.00581395
0.00581395
0.00581395
0.00581395
0.00581395
0.00581395
0.00581395
0.00581395
0.00581395
0.00581395
0.00581395
0.00581395
0.00581395
0.00581395
0.00581395
0.00581395
0.00581395
0.00581395
0.00581395
0.00581395
0.00581395
0.00581395
0.00581395
0.00581395
0.00581395
0.00581395
0.00581395
0.00581395
0.00581395
0.00581395
0.00581395
0.00581395
0.00581395
0.00581395
0.00581395
0.00581395
0.00581395
0.00581395
0.00581395
0.00581395
0.00581395
0.00581395
0.00581395
0.00581395
0.00581395
0.00581395
0.00581395
0.00581395
0.00581395
0.00581395
0.00581395
0.00581395
0.00581395
0.00581395
0.00581395
0.00581395
0.00581395
0.00581395
0.00581395
0.00581395
0.00581395
0.00581395
0.00581395
0.00581395
0.00581395
0.00581395
0.00581395
0.00581395
0.00581395
0.00581395
0.00581395
0.00581395
0.00581395
0.00581395
0.00581395
0.00581395
0.00581395
0.00581395
0.00581395
0.00581395
0.00581395
0.00581395
0.00581395
0.00581395
0.00581395
0.00581395
0.00581395
0.00581395
0.00581395
0.00581395
0.00581395
0.00581395
0.00581395
0.00581395
0.00581395
0.00581395
0.00581395
0.00581395
0.00581395
0.00581395
0.00581395
0.00581395
0.00581395
0.00581395
0.00581395
0.00581395
0.00581395
0.00581395
0.00581395
0.00581395
0.00581395
0.00581395
0.00581395
0.00581395
0.00581395
0.00581395
0.00581395
0.00581395
0.00581395
0.00581395
0.00581395
0.00581395
0.00581395
0.00581395
0.00581395
0.00581395
0.00581395
0.00581395
0.00581395
0.00581395
0.00581395
0.00581395
0.00581395
0.00581395
0.00581395
0.00581395
0.00581395
0.00581395
0.00581395
0.00581395
0.00581395
0.00581395
0.00581395
0.00581395
0.00581395
0.00581395
0.00581395
0.00581395
0.00581395
0.00581395
0.00581395
0.00581395
0.00581395
0.00581395
0.00581395
0.00581395
0.00581395
0.00581395
0.00581395
0.00581395
0.00581395
0.00581395
0.00581395
0.00581395
0.00581395
0.00581395
0.00581395
0.00581395
0.00581395
0.00581395
0.00581395
0.00581395
0.00581395
0.00581395
0.00581395
0.00581395
0.00581395
0.00581395
0.00581395
0.00581395
0.00581395
0.00581395
0.00581395
0.00581395
0.00581395
0.00581395
0.00581395
0.00581395
0.00581395
0.00581395
0.00581395
0.00581395
0.00581395
0.00581395
0.00581395
0.00581395
0.00581395
0.00581395
0.00581395
0.00581395
0.00581395
0.00581395
0.00581395
0.00581395
0.00581395
0.00581395
0.00581395
0.00581395
0.00581395
0.00581395
0.00581395
0.00581395
0.00581395
0.00581395
0.00581395
0.00581395
0.00581395
0.00581395
0.00581395
0.00581395
0.00581395
0.00581395
0.00581395
0.00581395
0.00581395
0.00581395
0.00581395
0.00581395
0.00581395
0.00581395
0.00581395
0.00581395
0.00581395
0.00581395
0.00581395
0.00581395
0.00581395
0.00581395
0.00581395
0.00581395
0.00581395
0.00581395
0.00581395
0.00581395
0.00581395
0.00581395
0.00581395
0.00581395
0.00581395
0.00581395
0.00581395
0.00581395
0.00581395
0.00581395
0.00581395
0.00581395
0.00581395
0.00581395
0.00581395
0.00581395
0.00581395
0.00581395
0.00581395
0.00581395
0.00581395
0.00581395
0.00581395
0.00581395
0.00581395
0.00581395
0.00581395
0.00581395
0.00581395
0.00581395
0.00581395
0.00581395
0.00581395
0.00581395
0.00581395
0.00581395
0.00581395
0.00581395
0.00581395
0.00581395
0.00581395
0.00581395
0.00581395
0.00581395
0.00581395
0.00581395
0.00581395
0.00581395
0.00581395
0.00581395
0.00581395
0.00581395
0.00581395
0.00581395
0.00581395
0.00581395
0.00581395
0.00581395
0.00581395
0.00581395
0.00581395
0.00581395
0.00581395
0.00581395
0.00581395
0.00581395
0.00581395
0.00581395
0.00581395
0.00581395
0.00581395
0.00581395
0.00581395
0.00581395
0.00581395
0.00581395
0.00581395
0.00581395
0.00581395
0.00581395
0.00581395
0.00581395
0.00581395
0.00581395
0.00581395
0.00581395
0.00581395
0.00581395
0.00581395
0.00581395
0.00581395
0.00581395
0.00581395
0.00581395
0.00581395
0.00581395
0.00581395
0.00581395
0.00581395
0.00581395
0.00581395
0.00581395
0.00581395
0.00581395
0.00581395
0.00581395
0.00581395
0.00581395
0.00581395
0.00581395
0.00581395
0.00581395
0.00581395
0.00581395
0.00581395
0.00581395
0.00581395
0.00581395
0.00581395
0.00581395
0.00581395
0.00581395
0.00581395
0.00581395
0.00581395
0.00581395
0.00581395
0.00581395
0.00581395
0.00581395
0.00581395
0.00581395
0.00581395
0.00581395
0.00581395
0.00581395
0.00581395
0.00581395
0.00581395
0.00581395
0.00581395
0.00581395
0.00581395
0.00581395
0.00581395
0.00581395
0.00581395
0.00581395
0.00581395
0.00581395
0.00581395
0.00581395
0.00581395
0.00581395
0.00581395
0.00581395
0.00581395
0.00581395
0.00581395
0.00581395
0.00581395
0.00581395
0.00581395
0.00581395
0.00581395
0.00581395
0.00581395
0.00581395
0.00581395
0.00581395
0.00581395
0.00581395
0.00581395
0.00581395
0.00581395
0.00581395
0.00581395
0.00581395
0.00581395
0.00581395
0.00581395
0.00581395
0.00581395
0.00581395
0.00581395
0.00581395
0.00581395
0.00581395
0.00581395
0.00581395
0.00581395
0.00581395
0.00581395
0.00581395
0.00581395
0.00581395
0.00581395
0.00581395
0.00581395
0.00581395
0.00581395
0.00581395
0.00581395
0.00581395
0.00581395
0.00581395
0.00581395
0.00581395
0.00581395
0.00581395
0.00581395
0.00581395
0.00581395
0.00581395
0.00581395
0.00581395
0.00581395
0.00581395
0.00581395
0.00581395
0.00581395
0.00581395
0.00581395
0.00581395
0.00581395
0.00581395
0.00581395
0.00581395
0.00581395
0.00581395
0.00581395
0.00581395
0.00581395
0.00581395
0.00581395
0.00581395
0.00581395
0.00581395
0.00581395
0.00581395
0.00581395
0.00581395
0.00581395
0.00581395
0.00581395
0.00581395
0.00581395
0.00581395
0.00581395
0.00581395
0.00581395
0.00581395
0.00581395
0.00581395
0.00581395
0.00581395
0.00581395
0.00581395
0.00581395
0.00581395
0.00581395
0.00581395
0.00581395
0.00581395
0.00581395
0.00581395
0.00581395
0.00581395
0.00581395
0.00581395
0.00581395
0.00581395
0.00581395
0.00581395
0.00581395
0.00581395
0.00581395
0.00581395
0.00581395
0.00581395
0.00581395
0.00581395
0.00581395
0.00581395
0.00581395
0.00581395
0.00581395
0.00581395
0.00581395
0.00581395
0.00581395
0.00581395
0.00581395
0.00581395
0.00581395
0.00581395
0.00581395
0.00581395
0.00581395
0.00581395
0.00581395
0.00581395
0.00581395
0.00581395
0.00581395
0.00581395
0.00581395
0.00581395
0.00581395
0.00581395
0.00581395
0.00581395
0.00581395
0.00581395
0.00581395
0.00581395
0.00581395
0.00581395
0.00581395
0.00581395
0.00581395
0.00581395
0.00581395
0.00581395
0.00581395
0.00581395
0.00581395
0.00581395
0.00581395
0.00581395
0.00581395
0.00581395
0.00581395
0.00581395
0.00581395
0.00581395
0.00581395
0.00581395
0.00581395
0.00581395
0.00581395
0.00581395
0.00581395
0.00581395
0.00581395
0.00581395
0.00581395
0.00581395
0.00581395
0.00581395
0.00581395
0.00581395
0.00581395
0.00581395
0.00581395
0.00581395
0.00581395
0.00581395
0.00581395
0.00581395
0.00581395
0.00581395
0.00581395
0.00581395
0.00581395
0.00581395
0.00581395
0.00581395
0.00581395
0.00581395
0.00581395
0.00581395
0.00581395
0.00581395
0.00581395
0.00581395
0.00581395
0.00581395
0.00581395
0.00581395
0.00581395
0.00581395
0.00581395
0.00581395
0.00581395
0.00581395
0.00581395
0.00581395
0.00581395
0.00581395
0.00581395
0.00581395
0.00581395
0.00581395
0.00581395
0.00581395
0.00581395
0.00581395
0.00581395
0.00581395
0.00581395
0.00581395
0.00581395
0.00581395
0.00581395
0.00581395
0.00581395
0.00581395
0.00581395
0.00581395
0.00581395
0.00581395
0.00581395
0.00581395
0.00581395
0.00581395
0.00581395
0.00581395
0.00581395
0.00581395
0.00581395
0.00581395
0.00581395
0.00581395
0.00581395
0.00581395
0.00581395
0.00581395
0.00581395
0.00581395
0.00581395
0.00581395
0.00581395
0.00581395
0.00581395
0.00581395
0.00581395
0.00581395
0.00581395
0.00581395
0.00581395
0.00581395
0.00581395
0.00581395
0.00581395
0.00581395
0.00581395
0.00581395
0.00581395
0.00581395
0.00581395
0.00581395
0.00581395
0.00581395
0.00581395
0.00581395
0.00581395
0.00581395
0.00581395
0.00581395
0.00581395
0.00581395
0.00581395
0.00581395
0.00581395
0.00581395
0.00581395
0.00581395
0.00581395
0.00581395
0.00581395
0.00581395
0.00581395
0.00581395
0.00581395
0.00581395
0.00581395
0.00581395
0.00581395
0.00581395
0.00581395
0.00581395
0.00581395
0.00581395
0.00581395
0.00581395
0.00581395
0.00581395
0.00581395
0.00581395
0.00581395
0.00581395
0.00581395
0.00581395
0.00581395
0.00581395
0.00581395
0.00581395
0.00581395
0.00581395
0.00581395
0.00581395
0.00581395
0.00581395
0.00581395
0.00581395
0.00581395
0.00581395
0.00581395
0.00581395
0.00581395
0.00581395
0.00581395
0.00581395
0.00581395
0.00581395
0.00581395
0.00581395
0.00581395
0.00581395
0.00581395
0.00581395
0.00581395
0.00581395
0.00581395
0.00581395
0.00581395
0.00581395
0.00581395
0.00581395
0.00581395
0.00581395
0.00581395
0.00581395
0.00581395
0.00581395
0.00581395
0.00581395
0.00581395
0.00581395
0.00581395
0.00581395
0.00581395
0.00581395
0.00581395
0.00581395
0.00581395
0.00581395
0.00581395
0.00581395
0.00581395
0.00581395
0.00581395
0.00581395
0.00581395
0.00581395
0.00581395
0.00581395
0.00581395
0.00581395
0.00581395
0.00581395
0.00581395
0.00581395
0.00581395
0.00581395
0.00581395
0.00581395
0.00581395
0.00581395
0.00581395
0.00581395
0.00581395
0.00581395
0.00581395
0.00581395
0.00581395
0.00581395
0.00581395
0.00581395
0.00581395
0.00581395
0.00581395
0.00581395
0.00581395
0.00581395
0.00581395
0.00581395
0.00581395
0.00581395
0.00581395
0.00581395
0.00581395
0.00581395
0.00581395
0.00581395
0.00581395
0.00581395
0.00581395
0.00581395
0.00581395
0.00581395
0.00581395
0.00581395
0.00581395
0.00581395
0.00581395
0.00581395
0.00581395
0.00581395
0.00581395
0.00581395
0.00581395
0.00581395
0.00581395
0.00581395
0.00581395
0.00581395
0.00581395
0.00581395
0.00581395
0.00581395
0.00581395
0.00581395
0.00581395
0.00581395
0.00581395
0.00581395
0.00581395
0.00581395
0.00581395
0.00581395
0.00581395
0.00581395
0.00581395
0.00581395
0.00581395
0.00581395
0.00581395
0.00581395
0.00581395
0.00581395
0.00581395
0.00581395
0.00581395
0.00581395
0.00581395
0.00581395
0.00581395
0.00581395
0.00581395
0.00581395
0.00581395
0.00581395
0.00581395
0.00581395
0.00581395
0.00581395
0.00581395
0.00581395
0.00581395
0.00581395
0.00581395
0.00581395
0.00581395
0.00581395
0.00581395
0.00581395
0.00581395
0.00581395
0.00581395
0.00581395
0.00581395
0.00581395
0.00581395
0.00581395
0.00581395
0.00581395
0.00581395
0.00581395
0.00581395
0.00581395
0.00581395
0.00581395
0.00581395
0.00581395
0.00581395
0.00581395
0.00581395
0.00581395
0.00581395
0.00581395
0.00581395
0.00581395
0.00581395
0.00581395
0.00581395
0.00581395
0.00581395
0.00581395
0.00581395
0.00581395
0.00581395
0.00581395
0.00581395
0.00581395
0.00581395
0.00581395
0.00581395
0.00581395
0.00581395
0.00581395
0.00581395
0.00581395
0.00581395
0.00581395
0.00581395
0.00581395
0.00581395
0.00581395
0.00581395
0.00581395
0.00581395
0.00581395
0.00581395
0.00581395
0.00581395
0.00581395
0.00581395
0.00581395
0.00581395
0.00581395
0.00581395
0.00581395
0.00581395
0.00581395
0.00581395
0.00581395
0.00581395
0.00581395
0.00581395
0.00581395
0.00581395
0.00581395
0.00581395
0.00581395
0.00581395
0.00581395
0.00581395
0.00581395
0.00581395
0.00581395
0.00581395
0.00581395
0.00581395
0.00581395
0.00581395
0.00581395
0.00581395
0.00581395
0.00581395
0.00581395
0.00581395
0.00581395
0.00581395
0.00581395
0.00581395
0.00581395
0.00581395
0.00581395
0.00581395
0.00581395
0.00581395
0.00581395
0.00581395
0.00581395
0.00581395
0.00581395
0.00581395
0.00581395
0.00581395
0.00581395
0.00581395
0.00581395
0.00581395
0.00581395
0.00581395
0.00581395
0.00581395
0.00581395
0.00581395
0.00581395
0.00581395
0.00581395
0.00581395
0.00581395
0.00581395
0.00581395
0.00581395
0.00581395
0.00581395
0.00581395
0.00581395
0.00581395
0.00581395
0.00581395
0.00581395
0.00581395
0.00581395
0.00581395
0.00581395
0.00581395
0.00581395
0.00581395
0.00581395
0.00581395
0.00581395
0.00581395
0.00581395
0.00581395
0.00581395
0.00581395
0.00581395
0.00581395
0.00581395
0.00581395
0.00581395
0.00581395
0.00581395
0.00581395
0.00581395
0.00581395
0.00581395
0.00581395
0.00581395
0.00581395
0.00581395
0.00581395
0.00581395
0.00581395
0.00581395
0.00581395
0.00581395
0.00581395
0.00581395
0.00581395
0.00581395
0.00581395
0.00581395
0.00581395
0.00581395
0.00581395
0.00581395
0.00581395
0.00581395
0.00581395
0.00581395
0.00581395
0.00581395
0.00581395
0.00581395
0.00581395
0.00581395
0.00581395
0.00581395
0.00581395
0.00581395
0.00581395
0.00581395
0.00581395
0.00581395
0.00581395
0.00581395
0.00581395
0.00581395
0.00581395
0.00581395
0.00581395
0.00581395
0.00581395
0.00581395
0.00581395
0.00581395
0.00581395
0.00581395
0.00581395
0.00581395
0.00581395
0.00581395
0.00581395
0.00581395
0.00581395
0.00581395
0.00581395
0.00581395
0.00581395
0.00581395
0.00581395
0.00581395
0.00581395
0.00581395
0.00581395
0.00581395
0.00581395
0.00581395
0.00581395
0.00581395
0.00581395
0.00581395
0.00581395
0.00581395
0.00581395
0.00581395
0.00581395
0.00581395
0.00581395
0.00581395
0.00581395
0.00581395
0.00581395
0.00581395
0.00581395
0.00581395
0.00581395
0.00581395
0.00581395
0.00581395
0.00581395
0.00581395
0.00581395
0.00581395
0.00581395
0.00581395
0.00581395
0.00581395
0.00581395
0.00581395
0.00581395
0.00581395
0.00581395
0.00581395
0.00581395
0.00581395
0.00581395
0.00581395
0.00581395
0.00581395
0.00581395
0.00581395
0.00581395
0.00581395
0.00581395
0.00581395
0.00581395
0.00581395
0.00581395
0.00581395
0.00581395
0.00581395
0.00581395
0.00581395
0.00581395
0.00581395
0.00581395
0.00581395
0.00581395
0.00581395
0.00581395
0.00581395
0.00581395
0.00581395
0.00581395
0.00581395
0.00581395
0.00581395
0.00581395
0.00581395
0.00581395
0.00581395
0.00581395
0.00581395
0.00581395
0.00581395
0.00581395
0.00581395
0.00581395
0.00581395
0.00581395
0.00581395
0.00581395
0.00581395
0.00581395
0.00581395
0.00581395
0.00581395
0.00581395
0.00581395
0.00581395
0.00581395
0.00581395
0.00581395
0.00581395
0.00581395
0.00581395
0.00581395
0.00581395
0.00581395
0.00581395
0.00581395
0.00581395
0.00581395
0.00581395
0.00581395
0.00581395
0.00581395
0.00581395
0.00581395
0.00581395
0.00581395
0.00581395
0.00581395
0.00581395
0.00581395
0.00581395
0.00581395
0.00581395
0.00581395
0.00581395
0.00581395
0.00581395
0.00581395
0.00581395
0.00581395
0.00581395
0.00581395
0.00581395
0.00581395
0.00581395
0.00581395
0.00581395
0.00581395
0.00581395
0.00581395
0.00581395
0.00581395
0.00581395
0.00581395
0.00581395
0.00581395
0.00581395
0.00581395
0.00581395
0.00581395
0.00581395
0.00581395
0.00581395
0.00581395
0.00581395
0.00581395
0.00581395
0.00581395
0.00581395
0.00581395
0.00581395
0.00581395
0.00581395
0.00581395
0.00581395
0.00581395
0.00581395
0.00581395
0.00581395
0.00581395
0.00581395
0.00581395
0.00581395
0.00581395
0.00581395
0.00581395
0.00581395
0.00581395
0.00581395
0.00581395
0.00581395
0.00581395
0.00581395
0.00581395
0.00581395
0.00581395
0.00581395
0.00581395
0.00581395
0.00581395
0.00581395
0.00581395
0.00581395
0.00581395
0.00581395
0.00581395
0.00581395
0.00581395
0.00581395
0.00581395
0.00581395
0.00581395
0.00581395
0.00581395
0.00581395
0.00581395
0.00581395
0.00581395
0.00581395
0.00581395
0.00581395
0.00581395
0.00581395
0.00581395
0.00581395
0.00581395
0.00581395
0.00581395
0.00581395
0.00581395
0.00581395
0.00581395
0.00581395
0.00581395
0.00581395
0.00581395
0.00581395
0.00581395
0.00581395
0.00581395
0.00581395
0.00581395
0.00581395
0.00581395
0.00581395
0.00581395
0.00581395
0.00581395
0.00581395
0.00581395
0.00581395
0.00581395
0.00581395
0.00581395
0.00581395
0.00581395
0.00581395
0.00581395
0.00581395
0.00581395
0.00581395
0.00581395
0.00581395
0.00581395
0.00581395
0.00581395
0.00581395
0.00581395
0.00581395
0.00581395
0.00581395
0.00581395
0.00581395
0.00581395
0.00581395
0.00581395
0.00581395
0.00581395
0.00581395
0.00581395
0.00581395
0.00581395
0.00581395
0.00581395
0.00581395
0.00581395
0.00581395
0.00581395
0.00581395
0.00581395
0.00581395
0.00581395
0.00581395
0.00581395
0.00581395
0.00581395
0.00581395
0.00581395
0.00581395
0.00581395
0.00581395
0.00581395
0.00581395
0.00581395
0.00581395
0.00581395
0.00581395
0.00581395
0.00581395
0.00581395
0.00581395
0.00581395
0.00581395
0.00581395
0.00581395
0.00581395
0.00581395
0.00581395
0.00581395
0.00581395
0.00581395
0.00581395
0.00581395
0.00581395
0.00581395
0.00581395
0.00581395
0.00581395
0.00581395
0.00581395
0.00581395
0.00581395
0.00581395
0.00581395
0.00581395
0.00581395
0.00581395
0.00581395
0.00581395
0.00581395
0.00581395
0.00581395
0.00581395
0.00581395
0.00581395
0.00581395
0.00581395
0.00581395
0.00581395
0.00581395
0.00581395
0.00581395
0.00581395
0.00581395
0.00581395
0.00581395
0.00581395
0.00581395
0.00581395
0.00581395
0.00581395
0.00581395
0.00581395
0.00581395
0.00581395
0.00581395
0.00581395
0.00581395
0.00581395
0.00581395
0.00581395
0.00581395
0.00581395
0.00581395
0.00581395
0.00581395
0.00581395
0.00581395
0.00581395
0.00581395
0.00581395
0.00581395
0.00581395
0.00581395
0.00581395
0.00581395
0.00581395
0.00581395
0.00581395
0.00581395
0.00581395
0.00581395
0.00581395
0.00581395
0.00581395
0.00581395
0.00581395
0.00581395
0.00581395
0.00581395
0.00581395
0.00581395
0.00581395
0.00581395
0.00581395
0.00581395
0.00581395
0.00581395
0.00581395
0.00581395
0.00581395
0.00581395
0.00581395
0.00581395
0.00581395
0.00581395
0.00581395
0.00581395
0.00581395
0.00581395
0.00581395
0.00581395
0.00581395
0.00581395
0.00581395
0.00581395
0.00581395
0.00581395
0.00581395
0.00581395
0.00581395
0.00581395
0.00581395
0.00581395
0.00581395
0.00581395
0.00581395
0.00581395
0.00581395
0.00581395
0.00581395
0.00581395
0.00581395
0.00581395
0.00581395
0.00581395
0.00581395
0.00581395
0.00581395
0.00581395
0.00581395
0.00581395
0.00581395
0.00581395
0.00581395
0.00581395
0.00581395
0.00581395
0.00581395
0.00581395
0.00581395
0.00581395
0.00581395
0.00581395
0.00581395
0.00581395
0.00581395
0.00581395
0.00581395
0.00581395
0.00581395
0.00581395
0.00581395
0.00581395
0.00581395
0.00581395
0.00581395
0.00581395
0.00581395
0.00581395
0.00581395
0.00581395
0.00581395
0.00581395
0.00581395
0.00581395
0.00581395
0.00581395
0.00581395
0.00581395
0.00581395
0.00581395
0.00581395
0.00581395
0.00581395
0.00581395
0.00581395
0.00581395
0.00581395
0.00581395
0.00581395
0.00581395
0.00581395
0.00581395
0.00581395
0.00581395
0.00581395
0.00581395
0.00581395
0.00581395
0.00581395
0.00581395
0.00581395
0.00581395
0.00581395
0.00581395
0.00581395
0.00581395
0.00581395
0.00581395
0.00581395
0.00581395
0.00581395
0.00581395
0.00581395
0.00581395
0.00581395
0.00581395
0.00581395
0.00581395
0.00581395
0.00581395
0.00581395
0.00581395
0.00581395
0.00581395
0.00581395
0.00581395
0.00581395
0.00581395
0.00581395
0.00581395
0.00581395
0.00581395
0.00581395
0.00581395
0.00581395
0.00581395
0.00581395
0.00581395
0.00581395
0.00581395
0.00581395
0.00581395
0.00581395
0.00581395
0.00581395
0.00581395
0.00581395
0.00581395
0.00581395
0.00581395
0.00581395
0.00581395
0.00581395
0.00581395
0.00581395
0.00581395
0.00581395
0.00581395
0.00581395
0.00581395
0.00581395
0.00581395
0.00581395
0.00581395
0.00581395
0.00581395
0.00581395
0.00581395
0.00581395
0.00581395
0.00581395
0.00581395
0.00581395
0.00581395
0.00581395
0.00581395
0.00581395
0.00581395
0.00581395
0.00581395
0.00581395
0.00581395
0.00581395
0.00581395
0.00581395
0.00581395
0.00581395
0.00581395
0.00581395
0.00581395
0.00581395
0.00581395
0.00581395
0.00581395
0.00581395
0.00581395
0.00581395
0.00581395
0.00581395
0.00581395
0.00581395
0.00581395
0.00581395
0.00581395
0.00581395
0.00581395
0.00581395
0.00581395
0.00581395
0.00581395
0.00581395
0.00581395
0.00581395
0.00581395
0.00581395
0.00581395
0.00581395
0.00581395
0.00581395
0.00581395
0.00581395
0.00581395
0.00581395
0.00581395
0.00581395
0.00581395
0.00581395
0.00581395
0.00581395
0.00581395
0.00581395
0.00581395
0.00581395
0.00581395
0.00581395
0.00581395
0.00581395
0.00581395
0.00581395
0.00581395
0.00581395
0.00581395
0.00581395
0.00581395
0.00581395
0.00581395
0.00581395
0.00581395
0.00581395
0.00581395
0.00581395
0.00581395
0.00581395
0.00581395
0.00581395
0.00581395
0.00581395
0.00581395
0.00581395
0.00581395
0.00581395
0.00581395
0.00581395
0.00581395
0.00581395
0.00581395
0.00581395
0.00581395
0.00581395
0.00581395
0.00581395
0.00581395
0.00581395
0.00581395
0.00581395
0.00581395
0.00581395
0.00581395
0.00581395
0.00581395
0.00581395
0.00581395
0.00581395
0.00581395
0.00581395
0.00581395
0.00581395
0.00581395
0.00581395
0.00581395
0.00581395
0.00581395
0.00581395
0.00581395
0.00581395
0.00581395
0.00581395
0.00581395
0.00581395
0.00581395
0.00581395
0.00581395
0.00581395
0.00581395
0.00581395
0.00581395
0.00581395
0.00581395
0.00581395
0.00581395
0.00581395
0.00581395
0.00581395
0.00581395
0.00581395
0.00581395
0.00581395
0.00581395
0.00581395
0.00581395
0.00581395
0.00581395
0.00581395
0.00581395
0.00581395
0.00581395
0.00581395
0.00581395
0.00581395
0.00581395
0.00581395
0.00581395
0.00581395
0.00581395
0.00581395
0.00581395
0.00581395
0.00581395
0.00581395
0.00581395
0.00581395
0.00581395
0.00581395
0.00581395
0.00581395
0.00581395
0.00581395
0.00581395
0.00581395
0.00581395
0.00581395
0.00581395
0.00581395
0.00581395
0.00581395
0.00581395
0.00581395
0.00581395
0.00581395
0.00581395
0.00581395
0.00581395
0.00581395
0.00581395
0.00581395
0.00581395
0.00581395
0.00581395
0.00581395
0.00581395
0.00581395
0.00581395
0.00581395
0.00581395
0.00581395
0.00581395
0.00581395
0.00581395
0.00581395
0.00581395
0.00581395
0.00581395
0.00581395
0.00581395
0.00581395
0.00581395
0.00581395
0.00581395
0.00581395
0.00581395
0.00581395
0.00581395
0.00581395
0.00581395
0.00581395
0.00581395
0.00581395
0.00581395
0.00581395
0.00581395
0.00581395
0.00581395
0.00581395
0.00581395
0.00581395
0.00581395
0.00581395
0.00581395
0.00581395
0.00581395
0.00581395
0.00581395
0.00581395
0.00581395
0.00581395
0.00581395
0.00581395
0.00581395
0.00581395
0.00581395
0.00581395
0.00581395
0.00581395
0.00581395
0.00581395
0.00581395
0.00581395
0.00581395
0.00581395
0.00581395
0.00581395
0.00581395
0.00581395
0.00581395
0.00581395
0.00581395
0.00581395
0.00581395
0.00581395
0.00581395
0.00581395
0.00581395
0.00581395
0.00581395
0.00581395
0.00581395
0.00581395
0.00581395
0.00581395
0.00581395
0.00581395
0.00581395
0.00581395
0.00581395
0.00581395
0.00581395
0.00581395
0.00581395
0.00581395
0.00581395
0.00581395
0.00581395
0.00581395
0.00581395
0.00581395
0.00581395
0.00581395
0.00581395
0.00581395
0.00581395
0.00581395
0.00581395
0.00581395
0.00581395
0.00581395
0.00581395
0.00581395
0.00581395
0.00581395
0.00581395
0.00581395
0.00581395
0.00581395
0.00581395
0.00581395
0.00581395
0.00581395
0.00581395
0.00581395
0.00581395
0.00581395
0.00581395
0.00581395
0.00581395
0.00581395
0.00581395
0.00581395
0.00581395
0.00581395
0.00581395
0.00581395
0.00581395
0.00581395
0.00581395
0.00581395
0.00581395
0.00581395
0.00581395
0.00581395
0.00581395
0.00581395
0.00581395
0.00581395
0.00581395
0.00581395
0.00581395
0.00581395
0.00581395
0.00581395
0.00581395
0.00581395
0.00581395
0.00581395
0.00581395
0.00581395
0.00581395
0.00581395
0.00581395
0.00581395
0.00581395
0.00581395
0.00581395
0.00581395
0.00581395
0.00581395
0.00581395
0.00581395
0.00581395
0.00581395
0.00581395
0.00581395
0.00581395
0.00581395
0.00581395
0.00581395
0.00581395
0.00581395
0.00581395
0.00581395
0.00581395
0.00581395
0.00581395
0.00581395
0.00581395
0.00581395
0.00581395
0.00581395
0.00581395
0.00581395
0.00581395
0.00581395
0.00581395
0.00581395
0.00581395
0.00581395
0.00581395
0.00581395
0.00581395
0.00581395
0.00581395
0.00581395
0.00581395
0.00581395
0.00581395
0.00581395
0.00581395
0.00581395
0.00581395
0.00581395
0.00581395
0.00581395
0.00581395
0.00581395
0.00581395
0.00581395
0.00581395
0.00581395
0.00581395
0.00581395
0.00581395
0.00581395
0.00581395
0.00581395
0.00581395
0.00581395
0.00581395
0.00581395
0.00581395
0.00581395
0.00581395
0.00581395
0.00581395
0.00581395
0.00581395
0.00581395
0.00581395
0.00581395
0.00581395
0.00581395
0.00581395
0.00581395
0.00581395
0.00581395
0.00581395
0.00581395
0.00581395
0.00581395
0.00581395
0.00581395
0.00581395
0.00581395
0.00581395
0.00581395
0.00581395
0.00581395
0.00581395
0.00581395
0.00581395
0.00581395
0.00581395
0.00581395
0.00581395
0.00581395
0.00581395
0.00581395
0.00581395
0.00581395
0.00581395
0.00581395
0.00581395
0.00581395
0.00581395
0.00581395
0.00581395
0.00581395
0.00581395
0.00581395
0.00581395
0.00581395
0.00581395
0.00581395
0.00581395
0.00581395
0.00581395
0.00581395
0.00581395
0.00581395
0.00581395
0.00581395
0.00581395
0.00581395
0.00581395
0.00581395
0.00581395
0.00581395
0.00581395
0.00581395
0.00581395
0.00581395
0.00581395
0.00581395
0.00581395
0.00581395
0.00581395
0.00581395
0.00581395
0.00581395
0.00581395
0.00581395
0.00581395
0.00581395
0.00581395
0.00581395
0.00581395
0.00581395
0.00581395
0.00581395
0.00581395
0.00581395
0.00581395
0.00581395
0.00581395
0.00581395
0.00581395
0.00581395
0.00581395
0.00581395
0.00581395
0.00581395
0.00581395
0.00581395
0.00581395
0.00581395
0.00581395
0.00581395
0.00581395
0.00581395
0.00581395
0.00581395
0.00581395
0.00581395
0.00581395
0.00581395
0.00581395
0.00581395
0.00581395
0.00581395
0.00581395
0.00581395
0.00581395
0.00581395
0.00581395
0.00581395
0.00581395
0.00581395
0.00581395
0.00581395
0.00581395
0.00581395
0.00581395
0.00581395
0.00581395
0.00581395
0.00581395
0.00581395
0.00581395
0.00581395
0.00581395
0.00581395
0.00581395
0.00581395
0.00581395
0.00581395
0.00581395
0.00581395
0.00581395
0.00581395
0.00581395
0.00581395
0.00581395
0.00581395
0.00581395
0.00581395
0.00581395
0.00581395
0.00581395
0.00581395
0.00581395
0.00581395
0.00581395
0.00581395
0.00581395
0.00581395
0.00581395
0.00581395
0.00581395
0.00581395
0.00581395
0.00581395
0.00581395
0.00581395
0.00581395
0.00581395
0.00581395
0.00581395
0.00581395
0.00581395
0.00581395
0.00581395
0.00581395
0.00581395
0.00581395
0.00581395
0.00581395
0.00581395
0.00581395
0.00581395
0.00581395
0.00581395
0.00581395
0.00581395
0.00581395
0.00581395
0.00581395
0.00581395
0.00581395
0.00581395
0.00581395
0.00581395
0.00581395
0.00581395
0.00581395
0.00581395
0.00581395
0.00581395
0.00581395
0.00581395
0.00581395
0.00581395
0.00581395
0.00581395
0.00581395
0.00581395
0.00581395
0.00581395
0.00581395
0.00581395
0.00581395
0.00581395
0.00581395
0.00581395
0.00581395
0.00581395
0.00581395
0.00581395
0.00581395
0.00581395
0.00581395
0.00581395
0.00581395
0.00581395
0.00581395
0.00581395
0.00581395
0.00581395
0.00581395
0.00581395
0.00581395
0.00581395
0.00581395
0.00581395
0.00581395
0.00581395
0.00581395
0.00581395
0.00581395
0.00581395
0.00581395
0.00581395
0.00581395
0.00581395
0.00581395
0.00581395
0.00581395
0.00581395
0.00581395
0.00581395
0.00581395
0.00581395
0.00581395
0.00581395
0.00581395
0.00581395
0.00581395
0.00581395
0.00581395
0.00581395
0.00581395
0.00581395
0.00581395
0.00581395
0.00581395
0.00581395
0.00581395
0.00581395
0.00581395
0.00581395
0.00581395
0.00581395
0.00581395
0.00581395
0.00581395
0.00581395
0.00581395
0.00581395
0.00581395
0.00581395
0.00581395
0.00581395
0.00581395
0.00581395
0.00581395
0.00581395
0.00581395
0.00581395
0.00581395
0.00581395
0.00581395
0.00581395
0.00581395
0.00581395
0.00581395
0.00581395
0.00581395
0.00581395
0.00581395
0.00581395
0.00581395
0.00581395
0.00581395
0.00581395
0.00581395
0.00581395
0.00581395
0.00581395
0.00581395
0.00581395
0.00581395
0.00581395
0.00581395
0.00581395
0.00581395
0.00581395
0.00581395
0.00581395
0.00581395
0.00581395
0.00581395
0.00581395
0.00581395
0.00581395
0.00581395
0.00581395
0.00581395
0.00581395
0.00581395
0.00581395
0.00581395
0.00581395
0.00581395
0.00581395
0.00581395
0.00581395
0.00581395
0.00581395
0.00581395
0.00581395
0.00581395
0.00581395
0.00581395
0.00581395
0.00581395
0.00581395
0.00581395
0.00581395
0.00581395
0.00581395
0.00581395
0.00581395
0.00581395
0.00581395
0.00581395
0.00581395
0.00581395
0.00581395
0.00581395
0.00581395
0.00581395
0.00581395
0.00581395
0.00581395
0.00581395
0.00581395
0.00581395
0.00581395
0.00581395
0.00581395
0.00581395
0.00581395
0.00581395
0.00581395
0.00581395
0.00581395
0.00581395
0.00581395
0.00581395
0.00581395
0.00581395
0.00581395
0.00581395
0.00581395
0.00581395
0.00581395
0.00581395
0.00581395
0.00581395
0.00581395
0.00581395
0.00581395
0.00581395
0.00581395
0.00581395
0.00581395
0.00581395
0.00581395
0.00581395
0.00581395
0.00581395
0.00581395
0.00581395
0.00581395
0.00581395
0.00581395
0.00581395
0.00581395
0.00581395
0.00581395
0.00581395
0.00581395
0.00581395
0.00581395
0.00581395
0.00581395
0.00581395
0.00581395
0.00581395
0.00581395
0.00581395
0.00581395
0.00581395
0.00581395
0.00581395
0.00581395
0.00581395
0.00581395
0.00581395
0.00581395
0.00581395
0.00581395
0.00581395
0.00581395
0.00581395
0.00581395
0.00581395
0.00581395
0.00581395
0.00581395
0.00581395
0.00581395
0.00581395
0.00581395
0.00581395
0.00581395
0.00581395
0.00581395
0.00581395
0.00581395
0.00581395
0.00581395
0.00581395
0.00581395
0.00581395
0.00581395
0.00581395
0.00581395
0.00581395
0.00581395
0.00581395
0.00581395
0.00581395
0.00581395
0.00581395
0.00581395
0.00581395
0.00581395
0.00581395
0.00581395
0.00581395
0.00581395
0.00581395
0.00581395
0.00581395
0.00581395
0.00581395
0.00581395
0.00581395
0.00581395
0.00581395
0.00581395
0.00581395
0.00581395
0.00581395
0.00581395
0.00581395
0.00581395
0.00581395
0.00581395
0.00581395
0.00581395
0.00581395
0.00581395
0.00581395
0.00581395
0.00581395
0.00581395
0.00581395
0.00581395
0.00581395
0.00581395
0.00581395
0.00581395
0.00581395
0.00581395
0.00581395
0.00581395
0.00581395
0.00581395
0.00581395
0.00581395
0.00581395
0.00581395
0.00581395
0.00581395
0.00581395
0.00581395
0.00581395
0.00581395
0.00581395
0.00581395
0.00581395
0.00581395
0.00581395
0.00581395
0.00581395
0.00581395
0.00581395
0.00581395
0.00581395
0.00581395
0.00581395
0.00581395
0.00581395
0.00581395
0.00581395
0.00581395
0.00581395
0.00581395
0.00581395
0.00581395
0.00581395
0.00581395
0.00581395
0.00581395
0.00581395
0.00581395
0.00581395
0.00581395
0.00581395
0.00581395
0.00581395
0.00581395
0.00581395
0.00581395
0.00581395
0.00581395
0.00581395
0.00581395
0.00581395
0.00581395
0.00581395
0.00581395
0.00581395
0.00581395
0.00581395
0.00581395
0.00581395
0.00581395
0.00581395
0.00581395
0.00581395
0.00581395
0.00581395
0.00581395
0.00581395
0.00581395
0.00581395
0.00581395
0.00581395
0.00581395
0.00581395
0.00581395
0.00581395
0.00581395
0.00581395
0.00581395
0.00581395
0.00581395
0.00581395
0.00581395
0.00581395
0.00581395
0.00581395
0.00581395
0.00581395
0.00581395
0.00581395
0.00581395
0.00581395
0.00581395
0.00581395
0.00581395
0.00581395
0.00581395
0.00581395
0.00581395
0.00581395
0.00581395
0.00581395
0.00581395
0.00581395
0.00581395
0.00581395
0.00581395
0.00581395
0.00581395
0.00581395
0.00581395
0.00581395
0.00581395
0.00581395
0.00581395
0.00581395
0.00581395
0.00581395
0.00581395
0.00581395
0.00581395
0.00581395
0.00581395
0.00581395
0.00581395
0.00581395
0.00581395
0.00581395
0.00581395
0.00581395
0.00581395
0.00581395
0.00581395
0.00581395
0.00581395
0.00581395
0.00581395
0.00581395
0.00581395
0.00581395
0.00581395
0.00581395
0.00581395
0.00581395
0.00581395
0.00581395
0.00581395
0.00581395
0.00581395
0.00581395
0.00581395
0.00581395
0.00581395
0.00581395
0.00581395
0.00581395
0.00581395
0.00581395
0.00581395
0.00581395
0.00581395
0.00581395
0.00581395
0.00581395
0.00581395
0.00581395
0.00581395
0.00581395
0.00581395
0.00581395
0.00581395
0.00581395
0.00581395
0.00581395
0.00581395
0.00581395
0.00581395
0.00581395
0.00581395
0.00581395
0.00581395
0.00581395
0.00581395
0.00581395
0.00581395
0.00581395
0.00581395
0.00581395
0.00581395
0.00581395
0.00581395
0.00581395
0.00581395
0.00581395
0.00581395
0.00581395
0.00581395
0.00581395
0.00581395
0.00581395
0.00581395
0.00581395
0.00581395
0.00581395
0.00581395
0.00581395
0.00581395
0.00581395
0.00581395
0.00581395
0.00581395
0.00581395
0.00581395
0.00581395
0.00581395
0.00581395
0.00581395
0.00581395
0.00581395
0.00581395
0.00581395
0.00581395
0.00581395
0.00581395
0.00581395
0.00581395
0.00581395
0.00581395
0.00581395
0.00581395
0.00581395
0.00581395
0.00581395
0.00581395
0.00581395
0.00581395
0.00581395
0.00581395
0.00581395
0.00581395
0.00581395
0.00581395
0.00581395
0.00581395
0.00581395
0.00581395
0.00581395
0.00581395
0.00581395
0.00581395
0.00581395
0.00581395
0.00581395
0.00581395
0.00581395
0.00581395
0.00581395
0.00581395
0.00581395
0.00581395
0.00581395
0.00581395
0.00581395
0.00581395
0.00581395
0.00581395
0.00581395
0.00581395
0.00581395
0.00581395
0.00581395
0.00581395
0.00581395
0.00581395
0.00581395
0.00581395
0.00581395
0.00581395
0.00581395
0.00581395
0.00581395
0.00581395
0.00581395
0.00581395
0.00581395
0.00581395
0.00581395
0.00581395
0.00581395
0.00581395
0.00581395
0.00581395
0.00581395
0.00581395
0.00581395
0.00581395
0.00581395
0.00581395
0.00581395
0.00581395
0.00581395
0.00581395
0.00581395
0.00581395
0.00581395
0.00581395
0.00581395
0.00581395
0.00581395
0.00581395
0.00581395
0.00581395
0.00581395
0.00581395
0.00581395
0.00581395
0.00581395
0.00581395
0.00581395
0.00581395
0.00581395
0.00581395
0.00581395
0.00581395
0.00581395
0.00581395
0.00581395
0.00581395
0.00581395
0.00581395
0.00581395
0.00581395
0.00581395
0.00581395
0.00581395
0.00581395
0.00581395
0.00581395
0.00581395
0.00581395
0.00581395
0.00581395
0.00581395
0.00581395
0.00581395
0.00581395
0.00581395
0.00581395
0.00581395
0.00581395
0.00581395
0.00581395
0.00581395
0.00581395
0.00581395
0.00581395
0.00581395
0.00581395
0.00581395
0.00581395
0.00581395
0.00581395
0.00581395
0.00581395
0.00581395
0.00581395
0.00581395
0.00581395
0.00581395
0.00581395
0.00581395
0.00581395
0.00581395
0.00581395
0.00581395
0.00581395
0.00581395
0.00581395
0.00581395
0.00581395
0.00581395
0.00581395
0.00581395
0.00581395
0.00581395
0.00581395
0.00581395
0.00581395
0.00581395
0.00581395
0.00581395
0.00581395
0.00581395
0.00581395
0.00581395
0.00581395
0.00581395
0.00581395
0.00581395
0.00581395
0.00581395
0.00581395
0.00581395
0.00581395
0.00581395
0.00581395
0.00581395
0.00581395
0.00581395
0.00581395
0.00581395
0.00581395
0.00581395
0.00581395
0.00581395
0.00581395
0.00581395
0.00581395
0.00581395
0.00581395
0.00581395
0.00581395
0.00581395
0.00581395
0.00581395
0.00581395
0.00581395
0.00581395
0.00581395
0.00581395
0.00581395
0.00581395
0.00581395
0.00581395
0.00581395
0.00581395
0.00581395
0.00581395
0.00581395
0.00581395
0.00581395
0.00581395
0.00581395
0.00581395
0.00581395
0.00581395
0.00581395
0.00581395
0.00581395
0.00581395
0.00581395
0.00581395
0.00581395
0.00581395
0.00581395
0.00581395
0.00581395
0.00581395
0.00581395
0.00581395
0.00581395
0.00581395
0.00581395
0.00581395
0.00581395
0.00581395
0.00581395
0.00581395
0.00581395
0.00581395
0.00581395
0.00581395
0.00581395
0.00581395
0.00581395
0.00581395
0.00581395
0.00581395
0.00581395
0.00581395
0.00581395
0.00581395
0.00581395
0.00581395
0.00581395
0.00581395
0.00581395
0.00581395
0.00581395
0.00581395
0.00581395
0.00581395
0.00581395
0.00581395
0.00581395
0.00581395
0.00581395
0.00581395
0.00581395
0.00581395
0.00581395
0.00581395
0.00581395
0.00581395
0.00581395
0.00581395
0.00581395
0.00581395
0.00581395
0.00581395
0.00581395
0.00581395
0.00581395
0.00581395
0.00581395
0.00581395
0.00581395
0.00581395
0.00581395
0.00581395
0.00581395
0.00581395
0.00581395
0.00581395
0.00581395
0.00581395
0.00581395
0.00581395
0.00581395
0.00581395
0.00581395
0.00581395
0.00581395
0.00581395
0.00581395
0.00581395
0.00581395
0.00581395
0.00581395
0.00581395
0.00581395
0.00581395
0.00581395
0.00581395
0.00581395
0.00581395
0.00581395
0.00581395
0.00581395
0.00581395
0.00581395
0.00581395
0.00581395
0.00581395
0.00581395
0.00581395
0.00581395
0.00581395
0.00581395
0.00581395
0.00581395
0.00581395
0.00581395
0.00581395
0.00581395
0.00581395
0.00581395
0.00581395
0.00581395
0.00581395
0.00581395
0.00581395
0.00581395
0.00581395
0.00581395
0.00581395
0.00581395
0.00581395
0.00581395
0.00581395
0.00581395
0.00581395
0.00581395
0.00581395
0.00581395
0.00581395
0.00581395
0.00581395
0.00581395
0.00581395
0.00581395
0.00581395
0.00581395
0.00581395
0.00581395
0.00581395
0.00581395
0.00581395
0.00581395
0.00581395
0.00581395
0.00581395
0.00581395
0.00581395
0.00581395
0.00581395
0.00581395
0.00581395
0.00581395
0.00581395
0.00581395
0.00581395
0.00581395
0.00581395
0.00581395
0.00581395
0.00581395
0.00581395
0.00581395
0.00581395
0.00581395
0.00581395
0.00581395
0.00581395
0.00581395
0.00581395
0.00581395
0.00581395
0.00581395
0.00581395
0.00581395
0.00581395
0.00581395
0.00581395
0.00581395
0.00581395
0.00581395
0.00581395
0.00581395
0.00581395
0.00581395
0.00581395
0.00581395
0.00581395
0.00581395
0.00581395
0.00581395
0.00581395
0.00581395
0.00581395
0.00581395
0.00581395
0.00581395
0.00581395
0.00581395
0.00581395
0.00581395
0.00581395
0.00581395
0.00581395
0.00581395
0.00581395
0.00581395
0.00581395
0.00581395
0.00581395
0.00581395
0.00581395
0.00581395
0.00581395
0.00581395
0.00581395
0.00581395
0.00581395
0.00581395
0.00581395
0.00581395
0.00581395
0.00581395
0.00581395
0.00581395
0.00581395
0.00581395
0.00581395
0.00581395
0.00581395
0.00581395
0.00581395
0.00581395
0.00581395
0.00581395
0.00581395
0.00581395
0.00581395
0.00581395
0.00581395
0.00581395
0.00581395
0.00581395
0.00581395
0.00581395
0.00581395
0.00581395
0.00581395
0.00581395
0.00581395
0.00581395
0.00581395
0.00581395
0.00581395
0.00581395
0.00581395
0.00581395
0.00581395
0.00581395
0.00581395
0.00581395
0.00581395
0.00581395
0.00581395
0.00581395
0.00581395
0.00581395
0.00581395
0.00581395
0.00581395
0.00581395
0.00581395
0.00581395
0.00581395
0.00581395
0.00581395
0.00581395
0.00581395
0.00581395
0.00581395
0.00581395
0.00581395
0.00581395
0.00581395
0.00581395
0.00581395
0.00581395
0.00581395
0.00581395
0.00581395
0.00581395
0.00581395
0.00581395
0.00581395
0.00581395
0.00581395
0.00581395
0.00581395
0.00581395
0.00581395
0.00581395
0.00581395
0.00581395
0.00581395
0.00581395
0.00581395
0.00581395
0.00581395
0.00581395
0.00581395
0.00581395
0.00581395
0.00581395
0.00581395
0.00581395
0.00581395
0.00581395
0.00581395
0.00581395
0.00581395
0.00581395
0.00581395
0.00581395
0.00581395
0.00581395
0.00581395
0.00581395
0.00581395
0.00581395
0.00581395
0.00581395
0.00581395
0.00581395
0.00581395
0.00581395
0.00581395
0.00581395
0.00581395
0.00581395
0.00581395
0.00581395
0.00581395
0.00581395
0.00581395
0.00581395
0.00581395
0.00581395
0.00581395
0.00581395
0.00581395
0.00581395
0.00581395
0.00581395
0.00581395
0.00581395
0.00581395
0.00581395
0.00581395
0.00581395
0.00581395
0.00581395
0.00581395
0.00581395
0.00581395
0.00581395
0.00581395
0.00581395
0.00581395
0.00581395
0.00581395
0.00581395
0.00581395
0.00581395
0.00581395
0.00581395
0.00581395
0.00581395
0.00581395
0.00581395
0.00581395
0.00581395
0.00581395
0.00581395
0.00581395
0.00581395
0.00581395
0.00581395
0.00581395
0.00581395
0.00581395
0.00581395
0.00581395
0.00581395
0.00581395
0.00581395
0.00581395
0.00581395
0.00581395
0.00581395
0.00581395
0.00581395
0.00581395
0.00581395
0.00581395
0.00581395
0.00581395
0.00581395
0.00581395
0.00581395
0.00581395
0.00581395
0.00581395
0.00581395
0.00581395
0.00581395
0.00581395
0.00581395
0.00581395
0.00581395
0.00581395
0.00581395
0.00581395
0.00581395
0.00581395
0.00581395
0.00581395
0.00581395
0.00581395
0.00581395
0.00581395
0.00581395
0.00581395
0.00581395
0.00581395
0.00581395
0.00581395
0.00581395
0.00581395
0.00581395
0.00581395
0.00581395
0.00581395
0.00581395
0.00581395
0.00581395
0.00581395
0.00581395
0.00581395
0.00581395
0.00581395
0.00581395
0.00581395
0.00581395
0.00581395
0.00581395
0.00581395
0.00581395
0.00581395
0.00581395
0.00581395
0.00581395
0.00581395
0.00581395
0.00581395
0.00581395
0.00581395
0.00581395
0.00581395
0.00581395
0.00581395
0.00581395
0.00581395
0.00581395
0.00581395
0.00581395
0.00581395
0.00581395
0.00581395
0.00581395
0.00581395
0.00581395
0.00581395
0.00581395
0.00581395
0.00581395
0.00581395
0.00581395
0.00581395
0.00581395
0.00581395
0.00581395
0.00581395
0.00581395
0.00581395
0.00581395
0.00581395
0.00581395
0.00581395
0.00581395
0.00581395
0.00581395
0.00581395
0.00581395
0.00581395
0.00581395
0.00581395
0.00581395
0.00581395
0.00581395
0.00581395
0.00581395
0.00581395
0.00581395
0.00581395
0.00581395
0.00581395
0.00581395
0.00581395
0.00581395
0.00581395
0.00581395
0.00581395
0.00581395
0.00581395
0.00581395
0.00581395
0.00581395
0.00581395
0.00581395
0.00581395
0.00581395
0.00581395
0.00581395
0.00581395
0.00581395
0.00581395
0.00581395
0.00581395
0.00581395
0.00581395
0.00581395
0.00581395
0.00581395
0.00581395
0.00581395
0.00581395
0.00581395
0.00581395
0.00581395
0.00581395
0.00581395
0.00581395
0.00581395
0.00581395
0.00581395
0.00581395
0.00581395
0.00581395
0.00581395
0.00581395
0.00581395
0.00581395
0.00581395
0.00581395
0.00581395
0.00581395
0.00581395
0.00581395
0.00581395
0.00581395
0.00581395
0.00581395
0.00581395
0.00581395
0.00581395
0.00581395
0.00581395
0.00581395
0.00581395
0.00581395
0.00581395
0.00581395
0.00581395
0.00581395
0.00581395
0.00581395
0.00581395
0.00581395
0.00581395
0.00581395
0.00581395
0.00581395
0.00581395
0.00581395
0.00581395
0.00581395
0.00581395
0.00581395
0.00581395
0.00581395
0.00581395
0.00581395
0.00581395
0.00581395
0.00581395
0.00581395
0.00581395
0.00581395
0.00581395
0.00581395
0.00581395
0.00581395
0.00581395
0.00581395
0.00581395
0.00581395
0.00581395
0.00581395
0.00581395
0.00581395
0.00581395
0.00581395
0.00581395
0.00581395
0.00581395
0.00581395
0.00581395
0.00581395
0.00581395
0.00581395
0.00581395
0.00581395
0.00581395
0.00581395
0.00581395
0.00581395
0.00581395
0.00581395
0.00581395
0.00581395
0.00581395
0.00581395
0.00581395
0.00581395
0.00581395
0.00581395
0.00581395
0.00581395
0.00581395
0.00581395
0.00581395
0.00581395
0.00581395
0.00581395
0.00581395
0.00581395
0.00581395
0.00581395
0.00581395
0.00581395
0.00581395
0.00581395
0.00581395
0.00581395
0.00581395
0.00581395
0.00581395
0.00581395
0.00581395
0.00581395
0.00581395
0.00581395
0.00581395
0.00581395
0.00581395
0.00581395
0.00581395
0.00581395
0.00581395
0.00581395
0.00581395
0.00581395
0.00581395
0.00581395
0.00581395
0.00581395
0.00581395
0.00581395
0.00581395
0.00581395
0.00581395
0.00581395
0.00581395
0.00581395
0.00581395
0.00581395
0.00581395
0.00581395
0.00581395
0.00581395
0.00581395
0.00581395
0.00581395
0.00581395
0.00581395
0.00581395
0.00581395
0.00581395
0.00581395
0.00581395
0.00581395
0.00581395
0.00581395
0.00581395
0.00581395
0.00581395
0.00581395
0.00581395
0.00581395
0.00581395
0.00581395
0.00581395
0.00581395
0.00581395
0.00581395
0.00581395
0.00581395
0.00581395
0.00581395
0.00581395
0.00581395
0.00581395
0.00581395
0.00581395
0.00581395
0.00581395
0.00581395
0.00581395
0.00581395
0.00581395
0.00581395
0.00581395
0.00581395
0.00581395
0.00581395
0.00581395
0.00581395
0.00581395
0.00581395
0.00581395
0.00581395
0.00581395
0.00581395
0.00581395
0.00581395
0.00581395
0.00581395
0.00581395
0.00581395
0.00581395
0.00581395
0.00581395
0.00581395
0.00581395
0.00581395
0.00581395
0.00581395
0.00581395
0.00581395
0.00581395
0.00581395
0.00581395
0.00581395
0.00581395
0.00581395
0.00581395
0.00581395
0.00581395
0.00581395
0.00581395
0.00581395
0.00581395
0.00581395
0.00581395
0.00581395
0.00581395
0.00581395
0.00581395
0.00581395
0.00581395
0.00581395
0.00581395
0.00581395
0.00581395
0.00581395
0.00581395
0.00581395
0.00581395
0.00581395
0.00581395
0.00581395
0.00581395
0.00581395
0.00581395
0.00581395
0.00581395
0.00581395
0.00581395
0.00581395
0.00581395
0.00581395
0.00581395
0.00581395
0.00581395
0.00581395
0.00581395
0.00581395
0.00581395
0.00581395
0.00581395
0.00581395
0.00581395
0.00581395
0.00581395
0.00581395
0.00581395
0.00581395
0.00581395
0.00581395
0.00581395
0.00581395
0.00584795
0.00584795
0.00584795
0.00584795
0.00584795
0.00584795
0.00584795
0.00584795
0.00584795
0.00584795
0.00584795
0.00584795
0.00584795
0.00584795
0.00584795
0.00584795
0.00584795
0.00584795
0.00584795
0.00584795
0.00584795
0.00584795
0.00584795
0.00584795
0.00584795
0.00584795
0.00584795
0.00584795
0.00584795
0.00584795
0.00584795
0.00584795
0.00584795
0.00584795
0.00584795
0.00584795
0.00584795
0.00584795
0.00584795
0.00584795
0.00584795
0.00584795
0.00584795
0.00584795
0.00584795
0.00584795
0.00584795
0.00584795
0.00584795
0.00584795
0.00584795
0.00584795
0.00584795
0.00584795
0.00584795
0.00584795
0.00584795
0.00584795
0.00584795
0.00584795
0.00584795
0.00584795
0.00584795
0.00584795
0.00584795
0.00584795
0.00584795
0.00584795
0.00584795
0.00584795
0.00584795
0.00584795
0.00584795
0.00584795
0.00584795
0.00584795
0.00584795
0.00584795
0.00584795
0.00584795
0.00584795
0.00584795
0.00584795
0.00584795
0.00584795
0.00584795
0.00584795
0.00584795
0.00584795
0.00584795
0.00584795
0.00584795
0.00584795
0.00584795
0.00584795
0.00584795
0.00584795
0.00584795
0.00584795
0.00584795
0.00584795
0.00584795
0.00584795
0.00584795
0.00584795
0.00584795
0.00584795
0.00584795
0.00584795
0.00584795
0.00584795
0.00584795
0.00584795
0.00584795
0.00584795
0.00584795
0.00584795
0.00584795
0.00584795
0.00584795
0.00584795
0.00584795
0.00584795
0.00584795
0.00584795
0.00584795
0.00584795
0.00584795
0.00584795
0.00584795
0.00584795
0.00584795
0.00584795
0.00584795
0.00584795
0.00584795
0.00584795
0.00584795
0.00584795
0.00584795
0.00584795
0.00584795
0.00584795
0.00584795
0.00584795
0.00584795
0.00584795
0.00584795
0.00584795
0.00584795
0.00584795
0.00584795
0.00584795
0.00584795
0.00584795
0.00584795
0.00584795
0.00584795
0.00584795
0.00584795
0.00584795
0.00584795
0.00584795
0.00584795
0.00584795
0.00584795
0.00584795
0.00584795
0.00584795
0.00584795
0.00584795
0.00584795
0.00584795
0.00584795
0.00584795
0.00584795
0.00584795
0.00584795
0.00584795
0.00584795
0.00584795
0.00584795
0.00584795
0.00584795
0.00584795
0.00584795
0.00584795
0.00584795
0.00584795
0.00584795
0.00584795
0.00584795
0.00584795
0.00584795
0.00584795
0.00584795
0.00584795
0.00584795
0.00584795
0.00584795
0.00584795
0.00584795
0.00584795
0.00584795
0.00584795
0.00584795
0.00584795
0.00584795
0.00584795
0.00584795
0.00584795
0.00584795
0.00584795
0.00584795
0.00584795
0.00584795
0.00584795
0.00584795
0.00584795
0.00584795
0.00584795
0.00584795
0.00584795
0.00584795
0.00584795
0.00584795
0.00584795
0.00584795
0.00584795
0.00584795
0.00584795
0.00584795
0.00584795
0.00584795
0.00584795
0.00584795
0.00584795
0.00584795
0.00584795
0.00584795
0.00584795
0.00584795
0.00584795
0.00584795
0.00584795
0.00584795
0.00584795
0.00584795
0.00584795
0.00584795
0.00584795
0.00584795
0.00584795
0.00584795
0.00584795
0.00584795
0.00584795
0.00584795
0.00584795
0.00584795
0.00584795
0.00584795
0.00584795
0.00584795
0.00584795
0.00584795
0.00584795
0.00584795
0.00584795
0.00584795
0.00584795
0.00584795
0.00584795
0.00584795
0.00584795
0.00584795
0.00584795
0.00584795
0.00584795
0.00584795
0.00584795
0.00584795
0.00584795
0.00584795
0.00584795
0.00584795
0.00584795
0.00584795
0.00584795
0.00584795
0.00584795
0.00584795
0.00584795
0.00584795
0.00584795
0.00584795
0.00584795
0.00584795
0.00584795
0.00584795
0.00584795
0.00584795
0.00584795
0.00584795
0.00584795
0.00584795
0.00584795
0.00584795
0.00584795
0.00584795
0.00584795
0.00584795
0.00584795
0.00584795
0.00584795
0.00584795
0.00584795
0.00584795
0.00584795
0.00584795
0.00584795
0.00584795
0.00584795
0.00584795
0.00584795
0.00584795
0.00584795
0.00584795
0.00584795
0.00584795
0.00584795
0.00584795
0.00584795
0.00584795
0.00584795
0.00584795
0.00584795
0.00584795
0.00584795
0.00584795
0.00584795
0.00584795
0.00584795
0.00584795
0.00584795
0.00584795
0.00584795
0.00584795
0.00584795
0.00584795
0.00584795
0.00584795
0.00584795
0.00584795
0.00584795
0.00584795
0.00584795
0.00584795
0.00584795
0.00584795
0.00584795
0.00584795
0.00584795
0.00584795
0.00584795
0.00584795
0.00584795
0.00584795
0.00584795
0.00584795
0.00584795
0.00584795
0.00584795
0.00584795
0.00584795
0.00584795
0.00584795
0.00584795
0.00584795
0.00584795
0.00584795
0.00584795
0.00584795
0.00584795
0.00584795
0.00584795
0.00584795
0.00584795
0.00584795
0.00584795
0.00584795
0.00584795
0.00584795
0.00584795
0.00584795
0.00584795
0.00584795
0.00584795
0.00584795
0.00584795
0.00584795
0.00584795
0.00584795
0.00584795
0.00584795
0.00584795
0.00584795
0.00584795
0.00584795
0.00584795
0.00584795
0.00584795
0.00584795
0.00584795
0.00584795
0.00584795
0.00584795
0.00584795
0.00584795
0.00584795
0.00584795
0.00584795
0.00584795
0.00584795
0.00584795
0.00584795
0.00584795
0.00584795
0.00584795
0.00584795
0.00584795
0.00584795
0.00584795
0.00584795
0.00584795
0.00584795
0.00584795
0.00584795
0.00584795
0.00584795
0.00584795
0.00584795
0.00584795
0.00584795
0.00584795
0.00584795
0.00584795
0.00584795
0.00584795
0.00584795
0.00584795
0.00584795
0.00584795
0.00584795
0.00584795
0.00584795
0.00584795
0.00584795
0.00584795
0.00584795
0.00584795
0.00584795
0.00584795
0.00584795
0.00584795
0.00584795
0.00584795
0.00584795
0.00584795
0.00584795
0.00584795
0.00584795
0.00584795
0.00584795
0.00584795
0.00584795
0.00584795
0.00584795
0.00584795
0.00584795
0.00584795
0.00584795
0.00584795
0.00584795
0.00584795
0.00584795
0.00584795
0.00584795
0.00584795
0.00584795
0.00584795
0.00584795
0.00584795
0.00584795
0.00584795
0.00584795
0.00584795
0.00584795
0.00584795
0.00584795
0.00584795
0.00584795
0.00584795
0.00584795
0.00584795
0.00584795
0.00584795
0.00584795
0.00584795
0.00584795
0.00584795
0.00584795
0.00584795
0.00584795
0.00584795
0.00584795
0.00584795
0.00584795
0.00584795
0.00584795
0.00584795
0.00584795
0.00584795
0.00584795
0.00584795
0.00584795
0.00584795
0.00584795
0.00584795
0.00584795
0.00584795
0.00584795
0.00584795
0.00584795
0.00584795
0.00584795
0.00584795
0.00584795
0.00584795
0.00584795
0.00584795
0.00584795
0.00584795
0.00584795
0.00584795
0.00584795
0.00584795
0.00584795
0.00584795
0.00584795
0.00584795
0.00584795
0.00584795
0.00584795
0.00584795
0.00584795
0.00584795
0.00584795
0.00584795
0.00584795
0.00584795
0.00584795
0.00584795
0.00584795
0.00584795
0.00584795
0.00584795
0.00584795
0.00584795
0.00584795
0.00584795
0.00584795
0.00584795
0.00584795
0.00584795
0.00584795
0.00584795
0.00584795
0.00584795
0.00584795
0.00584795
0.00584795
0.00584795
0.00584795
0.00584795
0.00584795
0.00584795
0.00584795
0.00584795
0.00584795
0.00584795
0.00584795
0.00584795
0.00584795
0.00584795
0.00584795
0.00584795
0.00584795
0.00584795
0.00584795
0.00584795
0.00584795
0.00584795
0.00584795
0.00584795
0.00584795
0.00584795
0.00584795
0.00584795
0.00584795
0.00584795
0.00584795
0.00584795
0.00588235
0.00588235
0.00588235
0.00588235
0.00588235
0.00588235
0.00588235
0.00588235
0.00588235
0.00588235
0.00588235
0.00588235
0.00588235
0.00588235
0.00588235
0.00588235
0.00588235
0.00588235
0.00588235
0.00588235
0.00588235
0.00588235
0.00588235
0.00588235
0.00588235
0.00588235
0.00588235
0.00588235
0.00588235
0.00588235
0.00588235
0.00588235
0.00588235
0.00588235
0.00588235
0.00588235
0.00588235
0.00588235
0.00588235
0.00588235
0.00588235
0.00588235
0.00588235
0.00588235
0.00588235
0.00588235
0.00588235
0.00588235
0.00588235
0.00588235
0.00588235
0.00588235
0.00588235
0.00588235
0.00588235
0.00588235
0.00588235
0.00588235
0.00588235
0.00588235
0.00588235
0.00588235
0.00588235
0.00588235
0.00588235
0.00588235
0.00588235
0.00588235
0.00588235
0.00588235
0.00588235
0.00588235
0.00588235
0.00588235
0.00588235
0.00588235
0.00588235
0.00588235
0.00588235
0.00588235
0.00588235
0.00588235
0.00588235
0.00588235
0.00588235
0.00588235
0.00588235
0.00588235
0.00588235
0.00588235
0.00588235
0.00588235
0.00588235
0.00588235
0.00588235
0.00588235
0.00588235
0.00588235
0.00588235
0.00588235
0.00588235
0.00588235
0.00588235
0.00588235
0.00588235
0.00588235
0.00588235
0.00588235
0.00588235
0.00588235
0.00588235
0.00588235
0.00588235
0.00588235
0.00588235
0.00588235
0.00588235
0.00588235
0.00588235
0.00588235
0.00588235
0.00588235
0.00588235
0.00588235
0.00588235
0.00588235
0.00588235
0.00588235
0.00588235
0.00588235
0.00588235
0.00588235
0.00588235
0.00588235
0.00588235
0.00588235
0.00588235
0.00588235
0.00588235
0.00588235
0.00588235
0.00588235
0.00588235
0.00588235
0.00588235
0.00588235
0.00588235
0.00588235
0.00588235
0.00588235
0.00588235
0.00588235
0.00588235
0.00588235
0.00588235
0.00588235
0.00588235
0.00588235
0.00588235
0.00588235
0.00588235
0.00588235
0.00588235
0.00588235
0.00588235
0.00588235
0.00588235
0.00588235
0.00588235
0.00588235
0.00588235
0.00588235
0.00588235
0.00588235
0.00588235
0.00588235
0.00588235
0.00588235
0.00588235
0.00588235
0.00588235
0.00588235
0.00588235
0.00588235
0.00588235
0.00588235
0.00588235
0.00588235
0.00588235
0.00588235
0.00588235
0.00588235
0.00588235
0.00588235
0.00588235
0.00588235
0.00588235
0.00588235
0.00588235
0.00588235
0.00588235
0.00588235
0.00588235
0.00588235
0.00588235
0.00588235
0.00588235
0.00588235
0.00588235
0.00588235
0.00588235
0.00588235
0.00588235
0.00588235
0.00588235
0.00588235
0.00588235
0.00588235
0.00588235
0.00588235
0.00588235
0.00588235
0.00588235
0.00588235
0.00588235
0.00588235
0.00588235
0.00588235
0.00588235
0.00588235
0.00588235
0.00588235
0.00588235
0.00588235
0.00591716
0.00591716
0.00591716
0.00591716
0.00591716
0.00591716
0.00591716
0.00591716
0.00591716
0.00591716
0.00591716
0.00591716
0.00591716
0.00591716
0.00591716
0.00591716
0.00591716
0.00591716
0.00591716
0.00591716
0.00591716
0.00591716
0.00591716
0.00591716
0.00591716
0.00591716
0.00591716
0.00591716
0.00591716
0.00591716
0.00591716
0.00591716
0.00591716
0.00591716
0.00591716
0.00591716
0.00591716
0.00591716
0.00591716
0.00591716
0.00591716
0.00591716
0.00591716
0.00591716
0.00591716
0.00591716
0.00591716
0.00591716
0.00591716
0.00591716
0.00591716
0.00591716
0.00591716
0.00591716
0.00591716
0.00591716
0.00591716
0.00591716
0.00591716
0.00591716
0.00591716
0.00591716
0.00591716
0.00591716
0.00591716
0.00591716
0.00591716
0.00591716
0.00591716
0.00591716
0.00591716
0.00591716
0.00591716
0.00591716
0.00591716
0.00591716
0.00591716
0.00591716
0.00591716
0.00591716
0.00591716
0.00591716
0.00591716
0.00591716
0.00591716
0.00591716
0.00591716
0.00591716
0.00591716
0.00591716
0.00591716
0.00591716
0.00591716
0.00591716
0.00591716
0.00591716
0.00591716
0.00591716
0.00591716
0.00591716
0.00591716
0.00591716
0.00591716
0.00591716
0.00591716
0.00591716
0.00591716
0.00591716
0.00591716
0.00591716
0.00591716
0.00591716
0.00591716
0.00591716
0.00591716
0.00591716
0.00591716
0.00591716
0.00591716
0.00591716
0.00591716
0.00591716
0.00591716
0.00591716
0.00591716
0.00591716
0.00591716
0.00591716
0.00591716
0.00591716
0.00591716
0.00591716
0.00591716
0.00591716
0.00591716
0.00591716
0.00591716
0.00591716
0.00591716
0.00591716
0.00591716
0.00591716
0.00591716
0.00595238
0.00595238
0.00595238
0.00595238
0.00595238
0.00595238
0.00595238
0.00595238
0.00595238
0.00595238
0.00595238
0.00595238
0.00595238
0.00595238
0.00595238
0.00595238
0.00595238
0.00595238
0.00595238
0.00595238
0.00595238
0.00595238
0.00595238
0.00595238
0.00595238
0.00595238
0.00595238
0.00595238
0.00595238
0.00595238
0.00595238
0.00595238
0.00595238
0.00595238
0.00595238
0.00595238
0.00595238
0.00595238
0.00595238
0.00595238
0.00595238
0.00595238
0.00595238
0.00595238
0.00595238
0.00595238
0.00595238
0.00595238
0.00595238
0.00595238
0.00595238
0.00595238
0.00595238
0.00595238
0.00595238
0.00595238
0.00595238
0.00595238
0.00595238
0.00595238
0.00595238
0.00595238
0.00595238
0.00595238
0.00595238
0.00595238
0.00595238
0.00595238
0.00595238
0.00595238
0.00595238
0.00595238
0.00595238
0.00595238
0.00595238
0.00595238
0.00595238
0.00595238
0.00595238
0.00595238
0.00595238
0.00595238
0.00595238
0.00595238
0.00595238
0.00595238
0.00595238
0.00595238
0.00595238
0.00595238
0.00595238
0.00595238
0.00595238
0.00595238
0.00595238
0.00595238
0.00595238
0.00595238
0.00595238
0.00595238
0.00595238
0.00595238
0.00595238
0.00595238
0.00595238
0.00595238
0.00595238
0.00595238
0.00595238
0.00595238
0.00595238
0.00595238
0.00595238
0.00595238
0.00595238
0.00595238
0.00595238
0.00595238
0.00595238
0.00595238
0.00595238
0.00595238
0.00595238
0.00595238
0.00595238
0.00595238
0.00598802
0.00598802
0.00598802
0.00598802
0.00598802
0.00598802
0.00598802
0.00598802
0.00598802
0.00598802
0.00598802
0.00598802
0.00598802
0.00598802
0.00598802
0.00598802
0.00598802
0.00598802
0.00598802
0.00598802
0.00598802
0.00598802
0.00598802
0.00598802
0.00598802
0.00598802
0.00598802
0.00598802
0.00598802
0.00598802
0.00598802
0.00598802
0.00598802
0.00598802
0.00598802
0.00598802
0.00598802
0.00598802
0.00598802
0.00598802
0.00598802
0.00598802
0.00598802
0.00598802
0.00598802
0.00598802
0.00598802
0.00598802
0.00598802
0.00598802
0.00598802
0.00598802
0.00598802
0.00598802
0.00598802
0.00598802
0.00598802
0.00598802
0.00598802
0.00598802
0.00598802
0.00598802
0.00598802
0.00598802
0.00598802
0.00598802
0.00598802
0.00598802
0.00598802
0.00598802
0.00598802
0.00598802
0.00598802
0.00598802
0.00598802
0.00598802
0.00598802
0.00598802
0.00598802
0.00598802
0.00598802
0.00598802
0.0060241
0.0060241
0.0060241
0.0060241
0.0060241
0.0060241
0.0060241
0.0060241
0.0060241
0.0060241
0.0060241
0.0060241
0.0060241
0.0060241
0.0060241
0.0060241
0.0060241
0.0060241
0.0060241
0.0060241
0.0060241
0.0060241
0.0060241
0.0060241
0.0060241
0.0060241
0.0060241
0.0060241
0.0060241
0.0060241
0.0060241
0.0060241
0.0060241
0.0060241
0.0060241
0.0060241
0.0060241
0.0060241
0.0060241
0.0060241
0.0060241
0.0060241
0.0060241
0.0060241
0.0060241
0.0060241
0.0060241
0.0060241
0.0060241
0.0060241
0.0060241
0.0060241
0.0060241
0.0060241
0.0060241
0.0060241
0.0060241
0.0060241
0.0060241
0.0060241
0.0060241
0.0060241
0.00606061
0.00606061
0.00606061
0.00606061
0.00606061
0.00606061
0.00606061
0.00606061
0.00606061
0.00606061
0.00606061
0.00606061
0.00606061
0.00606061
0.00606061
0.00606061
0.00606061
0.00606061
0.00606061
0.00606061
0.00606061
0.00606061
0.00606061
0.00606061
0.00606061
0.00606061
0.00606061
0.00606061
0.00606061
0.00606061
0.00606061
0.00606061
0.00606061
0.00606061
0.00606061
0.00606061
0.00606061
0.00606061
0.00609756
0.00609756
0.00609756
0.00609756
0.00609756
0.00609756
0.00609756
0.00609756
0.00609756
0.00609756
0.00609756
0.00609756
0.00609756
0.00609756
0.00609756
0.00609756
0.00609756
0.00609756
0.00609756
0.00609756
0.00609756
0.00609756
0.00609756
0.00609756
0.00609756
0.00609756
0.00609756
0.00609756
0.00609756
0.00609756
0.00609756
0.00609756
0.00609756
0.00609756
0.00609756
0.00609756
0.00609756
0.00609756
0.00609756
0.00609756
0.00609756
0.00609756
0.00609756
0.00609756
0.00609756
0.00609756
0.00609756
0.00609756
0.00609756
0.00609756
0.00609756
0.00609756
0.00609756
0.00609756
0.00609756
0.00609756
0.00609756
0.00609756
0.00609756
0.00609756
0.00609756
0.00609756
0.00609756
0.00609756
0.00609756
0.00609756
0.00609756
0.00609756
0.00609756
0.00613497
0.00613497
0.00613497
0.00613497
0.00613497
0.00613497
0.00613497
0.00613497
0.00613497
0.00613497
0.00613497
0.00613497
0.00613497
0.00613497
0.00613497
0.00613497
0.00613497
0.00613497
0.00613497
0.00613497
0.00613497
0.00613497
0.00613497
0.00613497
0.00613497
0.00613497
0.00613497
0.00613497
0.00613497
0.00613497
0.00613497
0.00613497
0.00613497
0.00613497
0.00613497
0.00613497
0.00613497
0.00613497
0.00613497
0.00613497
0.00613497
0.00613497
0.00613497
0.00613497
0.00613497
0.00613497
0.00613497
0.00613497
0.00617284
0.00617284
0.00617284
0.00617284
0.00617284
0.00617284
0.00617284
0.00617284
0.00617284
0.00617284
0.00617284
0.00617284
0.00617284
0.00617284
0.00617284
0.00617284
0.00617284
0.00617284
0.00617284
0.00617284
0.00617284
0.00617284
0.00617284
0.00617284
0.00617284
0.00617284
0.00617284
0.00617284
0.00617284
0.00617284
0.00617284
0.00617284
0.00621118
0.00621118
0.00621118
0.00621118
0.00621118
0.00621118
0.00621118
0.00621118
0.00621118
0.00621118
0.00621118
0.00621118
0.00621118
0.00621118
0.00621118
0.00621118
0.00621118
0.00621118
0.00621118
0.00621118
0.00621118
0.00621118
0.00621118
0.00621118
0.00621118
0.00621118
0.00621118
0.00621118
0.00621118
0.00621118
0.00621118
0.00621118
0.00621118
0.00621118
0.00621118
0.00621118
0.00621118
0.00621118
0.00621118
0.00621118
0.00621118
0.00621118
0.00621118
0.00621118
0.00621118
0.00621118
0.00621118
0.00625
0.00625
0.00625
0.00625
0.00625
0.00625
0.00625
0.00625
0.00625
0.00625
0.00625
0.00625
0.00625
0.00625
0.00625
0.00625
0.00625
0.00625
0.00625
0.00625
0.00625
0.00625
0.00625
0.00625
0.00625
0.00625
0.00625
0.00625
0.00625
0.00625
0.00625
0.00625
0.00628931
0.00628931
0.00628931
0.00628931
0.00628931
0.00628931
0.00628931
0.00628931
0.00628931
0.00628931
0.00628931
0.00628931
0.00628931
0.00628931
0.00628931
0.00628931
0.00628931
0.00628931
0.00628931
0.00632911
0.00632911
0.00632911
0.00632911
0.00632911
0.00632911
0.00632911
0.00632911
0.00632911
0.00632911
0.00632911
0.00632911
0.00632911
0.00632911
0.00632911
0.00632911
0.00636943
0.00636943
0.00636943
0.00636943
0.00636943
0.00636943
0.00636943
0.00636943
0.00636943
0.00636943
0.00636943
0.00636943
0.00636943
0.00636943
0.00636943
0.00636943
0.00636943
0.00641026
0.00641026
0.00641026
0.00641026
0.00641026
0.00641026
0.00641026
0.00641026
0.00641026
0.00641026
0.00641026
0.00641026
0.00641026
0.00641026
0.00641026
0.00641026
0.00641026
0.00645161
0.00645161
0.00645161
0.00645161
0.00645161
0.00645161
0.00645161
0.00645161
0.00645161
0.00645161
0.00645161
0.00645161
0.00645161
0.00645161
0.00645161
0.00645161
0.0116279
0.0116279
0.0116279
0.0116279
0.0116279
0.0116279
0.0116279
0.0116279
0.0116279
0.0116279
0.0116279
0.0116279
0.0116279
0.0116279
0.0116279
0.0116279
0.0116279
0.0116279
0.0116279
0.0116279
0.0116279
0.0116279
0.0116279
0.0116279
0.0116279
0.0116279
0.0116279
0.0116279
0.0116279
0.0116279
0.0116279
0.0116279
0.0116279
0.0116279
0.0116279
0.0116279
0.0116279
0.0116279
0.0116279
0.0116279
0.0116279
0.0116279
0.0116279
0.0116279
0.0116279
0.0116279
0.0116279
0.0116279
0.0116279
0.0116279
0.0116279
0.0116279
0.0116279
0.0116279
0.0116279
0.0116279
0.0116279
0.0116279
0.0116279
0.0116279
0.0116279
0.0116279
0.0116279
0.0116279
0.0116279
0.0116279
0.0116279
0.0116279
0.0116279
0.0116279
0.0116279
0.0116279
0.0116279
0.0116279
0.0116279
0.0116279
0.0116279
0.0116279
0.0116279
0.0116279
0.0116279
0.0116279
0.0116279
0.0116279
0.0116279
0.0116279
0.0116279
0.0116279
0.0116279
0.0116279
0.0116279
0.0116279
0.0116279
0.0116279
0.0116279
0.0116279
0.0116279
0.0116279
0.0116279
0.0116279
0.0116279
0.0116279
0.0116279
0.0116279
0.0116279
0.0116279
0.0116279
0.0116279
0.0116279
0.0116279
0.0116279
0.0116279
0.0116279
0.0116279
0.0116279
0.0116279
0.0116279
0.0116279
0.0116279
0.0116279
0.0116279
0.0116279
0.0116279
0.0116279
0.0116279
0.0116279
0.0116279
0.0116279
0.0116279
0.0116279
0.0116279
0.0116279
0.0116279
0.0116279
0.0116279
0.0116279
0.0116279
0.0116279
0.0116279
0.0116279
0.0116279
0.0116279
0.0116279
0.0116279
0.0116279
0.0116279
0.0116279
0.0116279
0.0116279
0.0116279
0.0116279
0.0116279
0.0116279
0.0116279
0.0116279
0.0116279
0.0116279
0.0116279
0.0116279
0.0116279
0.0116279
0.0116279
0.0116279
0.0116279
0.0116279
0.0116279
0.0116279
0.0116279
0.0116279
0.0116279
0.0116279
0.0116279
0.0116279
0.0116279
0.0116279
0.0116279
0.0116279
0.0116279
0.0116279
0.0116279
0.0116279
0.0116279
0.0116279
0.0116279
0.0116279
0.0116279
0.0116279
0.0116279
0.0116279
0.0116279
0.0116279
0.0116279
0.0116279
0.0116279
0.0116279
0.0116279
0.0116279
0.0116279
0.0116279
0.0116279
0.0116279
0.0116279
0.0116279
0.0116279
0.0116279
0.0116279
0.0116279
0.0116279
0.0116279
0.0116279
0.0116279
0.0116279
0.0116279
0.0116279
0.0116279
0.0116279
0.0116279
0.0116279
0.0116279
0.0116279
0.0116279
0.0116279
0.0116279
0.0116279
0.0116279
0.0116279
0.0116279
0.0116279
0.0116279
0.0116279
0.0116279
0.0116279
0.0116279
0.0116279
0.0116279
0.0116279
0.0116279
0.0116279
0.0116279
0.0116279
0.0116279
0.0116279
0.0116279
0.0116279
0.0116279
0.0116279
0.0116279
0.0116279
0.0116279
0.0116279
0.0116279
0.0116279
0.0116279
0.0116279
0.0116279
0.0116279
0.0116279
0.0116279
0.0116279
0.0116279
0.0116279
0.0116279
0.0116279
0.0116279
0.0116279
0.0116279
0.0116279
0.0116279
0.0116279
0.0116279
0.0116279
0.0116279
0.0116279
0.0116279
0.0116279
0.0116279
0.0116279
0.0116279
0.0116279
0.0116279
0.0116279
0.0116279
0.0116279
0.0116279
0.0116279
0.0116279
0.0116279
0.0116279
0.0116279
0.0116279
0.0116279
0.0116279
0.0116279
0.0116279
0.0116279
0.0116279
0.0116279
0.0116279
0.0116279
0.0116279
0.0116279
0.0116279
0.0116279
0.0116279
0.0116279
0.0116279
0.0116279
0.0116279
0.0116279
0.0116279
0.0116279
0.0116279
0.0116279
0.0116279
0.0116279
0.0116279
0.0116279
0.0116279
0.0116279
0.0116279
0.0116279
0.0116279
0.0116279
0.0116279
0.0116279
0.0116279
0.0116279
0.0116279
0.0116279
0.0116279
0.0116279
0.0116279
0.0116279
0.0116279
0.0116279
0.0116279
0.0116279
0.0116279
0.0116279
0.0116279
0.0116279
0.0116279
0.0116279
0.0116279
0.0116279
0.0116279
0.0116279
0.0116279
0.0116279
0.0116279
0.0116279
0.0116279
0.0116279
0.0116279
0.0116279
0.0116279
0.0116279
0.0116279
0.0116279
0.0116279
0.0116279
0.0116279
0.0116279
0.0116279
0.0116279
0.0116279
0.0116279
0.0116279
0.0116279
0.0116279
0.0116279
0.0116279
0.0116279
0.0116279
0.0116279
0.0116279
0.0116279
0.0116279
0.0116279
0.0116279
0.0116279
0.0116279
0.0116279
0.0116279
0.0116279
0.0116279
0.0116279
0.0116279
0.0116279
0.0116279
0.0116279
0.0116279
0.0116279
0.0116279
0.0116279
0.0116279
0.0116279
0.0116279
0.0116279
0.0116279
0.0116279
0.0116279
0.0116279
0.0116279
0.0116279
0.0116279
0.0116279
0.0116279
0.0116279
0.0116279
0.0116279
0.0116279
0.0116279
0.0116279
0.0116279
0.0116279
0.0116279
0.0116279
0.0116279
0.0116279
0.0116279
0.0116279
0.0116279
0.0116279
0.0116279
0.0116279
0.0116279
0.0116279
0.0116279
0.0116279
0.0116279
0.0116279
0.0116279
0.0116279
0.0116279
0.0116279
0.0116279
0.0116279
0.0116279
0.0116279
0.0116279
0.0116279
0.0116279
0.0116279
0.0116279
0.0116279
0.0116279
0.0116279
0.0116279
0.0116279
0.0116279
0.0116279
0.0116279
0.0116279
0.0116279
0.0116279
0.0116279
0.0116279
0.0116279
0.0116279
0.0116279
0.0116279
0.0116279
0.0116279
0.0116279
0.0116279
0.0116279
0.0116279
0.0116279
0.0116279
0.0116279
0.0116279
0.0116279
0.0116279
0.0116279
0.0116279
0.0116279
0.0116279
0.0116279
0.0116279
0.0116279
0.0116279
0.0116279
0.0116279
0.0116279
0.0116279
0.0116279
0.0116279
0.0116279
0.0116279
0.0116279
0.0116279
0.0116279
0.0116279
0.0116279
0.0116279
0.0116279
0.0116279
0.0116279
0.0116279
0.0116279
0.0116279
0.0116279
0.0116279
0.0116279
0.0116279
0.0116279
0.0116279
0.0116279
0.0116279
0.0116279
0.0116279
0.0116279
0.0116279
0.0116279
0.0116279
0.0116279
0.0116279
0.0116279
0.0116279
0.0116279
0.0116279
0.0116279
0.0116279
0.0116279
0.0116279
0.0116279
0.0116279
0.0116279
0.0116279
0.0116279
0.0116279
0.0116279
0.0116279
0.0116279
0.0116279
0.0116279
0.0116279
0.0116279
0.0116279
0.0116279
0.0116279
0.0116279
0.0116279
0.0116279
0.0116279
0.0116279
0.0116279
0.0116279
0.0116279
0.0116279
0.0116279
0.0116279
0.0116279
0.0116279
0.0116279
0.0116279
0.0116279
0.0116279
0.0116279
0.0116279
0.0116279
0.0116279
0.0116279
0.0116279
0.0116279
0.0116279
0.0116279
0.0116279
0.0116279
0.0116279
0.0116279
0.0116279
0.0116279
0.0116279
0.0116279
0.0116279
0.0116279
0.0116279
0.0116279
0.0116279
0.0116279
0.0116279
0.0116279
0.0116279
0.0116279
0.0116279
0.0116279
0.0116279
0.0116279
0.0116279
0.0116279
0.0116279
0.0116279
0.0116279
0.0116279
0.0116279
0.0116279
0.0116279
0.0116279
0.0116279
0.0116279
0.0116279
0.0116279
0.0116279
0.0116279
0.0116279
0.0116279
0.0116279
0.0116279
0.0116279
0.0116279
0.0116279
0.0116279
0.0116279
0.0116279
0.0116279
0.0116279
0.0116279
0.0116279
0.0116279
0.0116279
0.0116279
0.0116279
0.0116279
0.0116279
0.0116279
0.0116279
0.0116279
0.0116279
0.0116279
0.0116279
0.0116279
0.0116279
0.0116279
0.0116279
0.0116279
0.0116279
0.0116279
0.0116279
0.0116279
0.0116279
0.0116279
0.0116279
0.0116279
0.0116279
0.0116279
0.0116279
0.0116279
0.0116279
0.0116279
0.0116279
0.0116279
0.0116279
0.0116279
0.0116279
0.0116279
0.0116279
0.0116279
0.0116279
0.0116279
0.0116279
0.0116279
0.0116279
0.0116279
0.0116279
0.0116279
0.0116279
0.0116279
0.0116279
0.0116279
0.0116279
0.0116279
0.0116279
0.0116279
0.0116279
0.0116279
0.0116279
0.0116279
0.0116279
0.0116279
0.0116279
0.0116279
0.0116279
0.0116279
0.0116279
0.0116279
0.0116279
0.0116279
0.0116279
0.0116279
0.0116279
0.0116279
0.0116279
0.0116279
0.0116279
0.0116279
0.0116279
0.0116279
0.0116279
0.0116279
0.0116279
0.0116279
0.0116279
0.0116279
0.0116279
0.0116279
0.0116279
0.0116279
0.0116279
0.0116279
0.0116279
0.0116279
0.0116279
0.0116279
0.0116279
0.0116279
0.0116279
0.0116279
0.0116279
0.0116279
0.0116279
0.0116279
0.0116279
0.0116279
0.0116279
0.0116279
0.0116279
0.0116279
0.0116279
0.0116279
0.0116279
0.0116279
0.0116279
0.0116279
0.0116279
0.0116279
0.0116279
0.0116279
0.0116279
0.0116279
0.0116279
0.0116279
0.0116279
0.0116279
0.0116279
0.0116279
0.0116279
0.0116279
0.0116279
0.0116279
0.0116279
0.0116279
0.0116279
0.0116279
0.0116279
0.0116279
0.0116279
0.0116279
0.0116279
0.0116279
0.0116279
0.0116279
0.0116279
0.0116279
0.0116279
0.0116279
0.0116279
0.0116279
0.0116279
0.0116279
0.0116279
0.0116279
0.0116279
0.0116279
0.0116279
0.0116279
0.0116279
0.0116279
0.0116279
0.0116279
0.0116279
0.0116279
0.0116279
0.0116279
0.0116279
0.0116279
0.0116279
0.0116279
0.0116279
0.0116279
0.0116279
0.0116279
0.0116279
0.0116279
0.0116279
0.0116279
0.0116279
0.0116279
0.0116279
0.0116279
0.0116279
0.0116279
0.0116279
0.0116279
0.0116279
0.0116279
0.0116279
0.0116279
0.0116279
0.0116279
0.0116279
0.0116279
0.0116279
0.0116279
0.0116279
0.0116279
0.0116279
0.0116279
0.0116279
0.0116279
0.0116279
0.0116279
0.0116279
0.0116279
0.0116279
0.0116279
0.0116279
0.0116279
0.0116279
0.0116279
0.0116279
0.0116279
0.0116279
0.0116279
0.0116279
0.0116279
0.0116279
0.0116279
0.0116279
0.0116279
0.0116279
0.0116279
0.0116279
0.0116279
0.0116279
0.0116279
0.0116279
0.0116279
0.0116279
0.0116279
0.0116279
0.0116279
0.0116279
0.0116279
0.0116279
0.0116279
0.0116279
0.0116279
0.0116279
0.0116279
0.0116279
0.0116279
0.0116279
0.0116279
0.0116279
0.0116279
0.0116279
0.0116279
0.0116279
0.0116279
0.0116279
0.0116279
0.0116279
0.0116279
0.0116279
0.0116279
0.0116279
0.0116279
0.0116279
0.0116279
0.0116279
0.0116279
0.0116279
0.0116279
0.0116279
0.0116279
0.0116279
0.0116279
0.0116279
0.0116279
0.0116279
0.0116279
0.0116279
0.0116279
0.0116279
0.0116279
0.0116279
0.0116279
0.0116279
0.0116279
0.0116279
0.0116279
0.0116279
0.0116279
0.0116279
0.0116279
0.0116279
0.0116279
0.0116279
0.0116279
0.0116279
0.0116279
0.0116279
0.0116279
0.0116279
0.0116279
0.0116279
0.0116279
0.0116279
0.0116279
0.0116279
0.0116279
0.0116279
0.0116279
0.0116279
0.0116279
0.0116279
0.0116279
0.0116279
0.0116279
0.0116279
0.0116279
0.0116279
0.0116279
0.0116279
0.0116279
0.0116279
0.0116279
0.0116279
0.0116279
0.0116279
0.0116279
0.0116279
0.0116279
0.0116279
0.0116279
0.0116279
0.0116279
0.0116279
0.0116279
0.0116279
0.0116279
0.0116279
0.0116279
0.0116279
0.0116279
0.0116279
0.0116279
0.0116279
0.0116279
0.0116279
0.0116279
0.0116279
0.0116279
0.0116279
0.0116279
0.0116279
0.0116279
0.0116279
0.0116279
0.0116279
0.0116279
0.0116279
0.0116279
0.0116279
0.0116279
0.0116279
0.0116279
0.0116279
0.0116279
0.0116279
0.0116279
0.0116279
0.0116279
0.0116279
0.0116279
0.0116279
0.0116279
0.0116279
0.0116279
0.0116279
0.0116279
0.0116279
0.0116279
0.0116279
0.0116279
0.0116279
0.0116279
0.0116279
0.0116279
0.0116279
0.0116279
0.0116279
0.0116279
0.0116279
0.0116279
0.0116279
0.0116279
0.0116279
0.0116279
0.0116279
0.0116279
0.0116279
0.0116279
0.0116279
0.0116279
0.0116279
0.0116279
0.0116279
0.0116279
0.0116279
0.0116279
0.0116279
0.0116279
0.0116279
0.0116279
0.0116279
0.0116279
0.0116279
0.0116279
0.0116279
0.0116279
0.0116279
0.0116279
0.0116279
0.0116279
0.0116279
0.0116279
0.0116279
0.0116279
0.0116279
0.0116279
0.0116279
0.0116279
0.0116279
0.0116279
0.0116279
0.0116279
0.0116279
0.0116279
0.0116279
0.0116279
0.0116279
0.0116279
0.0116279
0.0116279
0.0116279
0.0116279
0.0116279
0.0116279
0.0116279
0.0116279
0.0116279
0.0116279
0.0116279
0.0116279
0.0116279
0.0116279
0.0116279
0.0116279
0.0116279
0.0116279
0.0116279
0.0116279
0.0116279
0.0116279
0.0116279
0.0116279
0.0116279
0.0116279
0.0116279
0.0116279
0.0116279
0.0116279
0.0116279
0.0116279
0.0116279
0.0116279
0.0116279
0.0116279
0.0116279
0.0116279
0.0116279
0.0116279
0.0116279
0.0116279
0.0116279
0.0116279
0.0116279
0.0116279
0.0116279
0.0116279
0.0116279
0.0116279
0.0116279
0.0116279
0.0116279
0.0116279
0.0116279
0.0116279
0.0116279
0.0116279
0.0116279
0.0116279
0.0116279
0.0116279
0.0116279
0.0116279
0.0116279
0.0116279
0.0116279
0.0116279
0.0116279
0.0116279
0.0116279
0.0116279
0.0116279
0.0116279
0.0116279
0.0116279
0.0116279
0.0116279
0.0116279
0.0116279
0.0116279
0.0116279
0.0116279
0.0116279
0.0116279
0.0116279
0.0116279
0.0116279
0.0116279
0.0116279
0.0116279
0.0116279
0.0116279
0.0116279
0.0116279
0.0116279
0.0116279
0.0116279
0.0116279
0.0116279
0.0116279
0.0116279
0.0116279
0.0116279
0.0116279
0.0116279
0.0116279
0.0116279
0.0116279
0.0116279
0.0116279
0.0116279
0.0116279
0.0116279
0.0116279
0.0116279
0.0116279
0.0116279
0.0116279
0.0116279
0.0116279
0.0116279
0.0116279
0.0116279
0.0116279
0.0116279
0.0116279
0.0116279
0.0116279
0.0116279
0.0116279
0.0116279
0.0116279
0.0116279
0.0116279
0.0116279
0.0116279
0.0116279
0.0116279
0.0116279
0.0116279
0.0116279
0.0116279
0.0116279
0.0116279
0.0116279
0.0116279
0.0116279
0.0116279
0.0116279
0.0116279
0.0116279
0.0116279
0.0116279
0.0116279
0.0116279
0.0116279
0.0116279
0.0116279
0.0116279
0.0116279
0.0116279
0.0116279
0.0116279
0.0116279
0.0116279
0.0116279
0.0116279
0.0116279
0.0116279
0.0116279
0.0116279
0.0116279
0.0116279
0.0116279
0.0116279
0.0116279
0.0116279
0.0116279
0.0116279
0.0116279
0.0116279
0.0116279
0.0116279
0.0116279
0.0116279
0.0116279
0.0116279
0.0116279
0.0116279
0.0116279
0.0116279
0.0116279
0.0116279
0.0116279
0.0116279
0.0116279
0.0116279
0.0116279
0.0116279
0.0116279
0.0116279
0.0116279
0.0116279
0.0116279
0.0116279
0.0116279
0.0116279
0.0116279
0.0116279
0.0116279
0.0116279
0.0116279
0.0116279
0.0116279
0.0116279
0.0116279
0.0116279
0.0116279
0.0116279
0.0116279
0.0116279
0.0116279
0.0116279
0.0116279
0.0116279
0.0116279
0.0116279
0.0116279
0.0116279
0.0116279
0.0116279
0.0116279
0.0116279
0.0116279
0.0116279
0.0116279
0.0116279
0.0116279
0.0116279
0.0116279
0.0116279
0.0116279
0.0116279
0.0116279
0.0116279
0.0116279
0.0116279
0.0116279
0.0116279
0.0116279
0.0116279
0.0116279
0.0116279
0.0116279
0.0116279
0.0116279
0.0116279
0.0116279
0.0116279
0.0116279
0.0116279
0.0116279
0.0116279
0.0116279
0.0116279
0.0116279
0.0116279
0.0116279
0.0116279
0.0116279
0.0116279
0.0116279
0.0116279
0.0116279
0.0116279
0.0116279
0.0116279
0.0116279
0.0116279
0.0116279
0.0116279
0.0116279
0.0116279
0.0116279
0.0116279
0.0116279
0.0116279
0.0116279
0.0116279
0.0116279
0.0116279
0.0116279
0.0116279
0.0116279
0.0116279
0.0116279
0.0116279
0.0116279
0.0116279
0.0116279
0.0116279
0.0116279
0.0116279
0.0116279
0.0116279
0.0116279
0.0116279
0.0116279
0.0116279
0.0116279
0.0116279
0.0116279
0.0116279
0.0116279
0.0116279
0.0116279
0.0116279
0.0116279
0.0116279
0.0116279
0.0116279
0.0116279
0.0116279
0.0116279
0.0116279
0.0116279
0.0116279
0.0116279
0.0116279
0.0116279
0.0116279
0.0116279
0.0116279
0.0116279
0.0116279
0.0116279
0.0116279
0.0116279
0.0116279
0.0116279
0.0116279
0.0116279
0.0116279
0.0116279
0.0116279
0.0116279
0.0116279
0.0116279
0.0116279
0.0116279
0.0116279
0.0116279
0.0116279
0.0116279
0.0116279
0.0116279
0.0116279
0.0116279
0.0116279
0.0116279
0.0116279
0.0116279
0.0116279
0.0116279
0.0116279
0.0116279
0.0116279
0.0116279
0.0116279
0.0116279
0.0116279
0.0116279
0.0116279
0.0116279
0.0116279
0.0116279
0.0116279
0.0116279
0.0116279
0.0116279
0.0116279
0.0116279
0.0116279
0.0116279
0.0116279
0.0116279
0.0116279
0.0116279
0.0116279
0.0116279
0.0116279
0.0116279
0.0116279
0.0116279
0.0116279
0.0116279
0.0116279
0.0116279
0.0116279
0.0116279
0.0116279
0.0116279
0.0116279
0.0116279
0.0116279
0.0116279
0.0116279
0.0116279
0.0116279
0.0116279
0.0116279
0.0116279
0.0116279
0.0116279
0.0116279
0.0116279
0.0116279
0.0116279
0.0116279
0.0116279
0.0116279
0.0116279
0.0116279
0.0116279
0.0116279
0.0116279
0.0116279
0.0116279
0.0116279
0.0116279
0.0116279
0.0116279
0.0116279
0.0116279
0.0116279
0.0116279
0.0116279
0.0116279
0.0116279
0.0116279
0.0116279
0.0116279
0.0116279
0.0116279
0.0116279
0.0116279
0.0116279
0.0116279
0.0116279
0.0116279
0.0116279
0.0116279
0.0116279
0.0116279
0.0116279
0.0116279
0.0116279
0.0116279
0.0116279
0.0116279
0.0116279
0.0116279
0.0116279
0.0116279
0.0116279
0.0116279
0.0116279
0.0116279
0.0116279
0.0116279
0.0116279
0.0116279
0.0116279
0.0116279
0.0116279
0.0116279
0.0116279
0.0116279
0.0116279
0.0116279
0.0116279
0.0116279
0.0116279
0.0116279
0.0116279
0.0116279
0.0116279
0.0116279
0.0116279
0.0116279
0.0116279
0.0116279
0.0116279
0.0116279
0.0116279
0.0116279
0.0116279
0.0116279
0.0116279
0.0116279
0.0116279
0.0116279
0.0116279
0.0116279
0.0116279
0.0116279
0.0116279
0.0116279
0.0116279
0.0116279
0.0116279
0.0116279
0.0116279
0.0116279
0.0116279
0.0116279
0.0116279
0.0116279
0.0116279
0.0116279
0.0116279
0.0116279
0.0116279
0.0116279
0.0116279
0.0116279
0.0116279
0.0116279
0.0116279
0.0116279
0.0116279
0.0116279
0.0116279
0.0116279
0.0116279
0.0116279
0.0116279
0.0116279
0.0116279
0.0116279
0.0116279
0.0116279
0.0116279
0.0116279
0.0116279
0.0116279
0.0116279
0.0116279
0.0116279
0.0116279
0.0116279
0.0116279
0.0116279
0.0116279
0.0116279
0.0116279
0.0116279
0.0116279
0.0116279
0.0116279
0.0116279
0.0116279
0.0116279
0.0116279
0.0116279
0.0116279
0.0116279
0.0116279
0.0116279
0.0116279
0.0116279
0.0116279
0.0116279
0.0116279
0.0116279
0.0116279
0.0116279
0.0116279
0.0116279
0.0116279
0.0116279
0.0116279
0.0116279
0.0116279
0.0116279
0.0116279
0.0116279
0.0116279
0.0116279
0.0116279
0.0116279
0.0116279
0.0116279
0.0116279
0.0116279
0.0116279
0.0116279
0.0116279
0.0116279
0.0116279
0.0116279
0.0116279
0.0116279
0.0116279
0.0116279
0.0116279
0.0116279
0.0116279
0.0116279
0.0116279
0.0116279
0.0116279
0.0116279
0.0116279
0.0116279
0.0116279
0.0116279
0.0116279
0.0116279
0.0116279
0.0116279
0.0116279
0.0116279
0.0116279
0.0116279
0.0116279
0.0116279
0.0116279
0.0116279
0.0116279
0.0116279
0.0116279
0.0116279
0.0116279
0.0116279
0.0116279
0.0116279
0.0116279
0.0116279
0.0116279
0.0116279
0.0116279
0.0116279
0.0116279
0.0116279
0.0116279
0.0116279
0.0116279
0.0116279
0.0116279
0.0116279
0.0116279
0.0116279
0.0116279
0.0116279
0.0116279
0.0116279
0.0116279
0.0116279
0.0116279
0.0116279
0.0116279
0.0116279
0.0116279
0.0116279
0.0116279
0.0116279
0.0116279
0.0116279
0.0116279
0.0116279
0.0116279
0.0116279
0.0116279
0.0116279
0.0116279
0.0116279
0.0116279
0.0116279
0.0116279
0.0116279
0.0116279
0.0116279
0.0116279
0.0116279
0.0116279
0.0116279
0.0116279
0.0116279
0.0116279
0.0116279
0.0116279
0.0116279
0.0116279
0.0116279
0.0116279
0.0116279
0.0116279
0.0116279
0.0116279
0.0116279
0.0116279
0.0116279
0.0116279
0.0116279
0.0116279
0.0116279
0.0116279
0.0116279
0.0116279
0.0116279
0.0116279
0.0116279
0.0116279
0.0116279
0.0116279
0.0116279
0.0116279
0.0116279
0.0116279
0.0116279
0.0116279
0.0116279
0.0116279
0.0116279
0.0116279
0.0116279
0.0116279
0.0116279
0.0116279
0.0116279
0.0116279
0.0116279
0.0116279
0.0116279
0.0116279
0.0116279
0.0116279
0.0116279
0.0116279
0.0116279
0.0116279
0.0116279
0.0116279
0.0116279
0.0116279
0.0116279
0.0116279
0.0116279
0.0116279
0.0116279
0.0116279
0.0116279
0.0116279
0.0116279
0.0116279
0.0116279
0.0116279
0.0116279
0.0116279
0.0116279
0.0116279
0.0116279
0.0116279
0.0116279
0.0116279
0.0116279
0.0116279
0.0116279
0.0116279
0.0116279
0.0116279
0.0116279
0.0116279
0.0116279
0.0116279
0.0116279
0.0116279
0.0116279
0.0116279
0.0116279
0.0116279
0.0116279
0.0116279
0.0116279
0.0116279
0.0116279
0.0116279
0.0116279
0.0116279
0.0116279
0.0116279
0.0116279
0.0116279
0.0116279
0.0116279
0.0116279
0.0116279
0.0116279
0.0116279
0.0116279
0.0116279
0.0116279
0.0116279
0.0116279
0.0116279
0.0116279
0.0116279
0.0116279
0.0116279
0.0116279
0.0116279
0.0116279
0.0116279
0.0116279
0.0116279
0.0116279
0.0116279
0.0116279
0.0116279
0.0116279
0.0116279
0.0116279
0.0116279
0.0116279
0.0116279
0.0116279
0.0116279
0.0116279
0.0116279
0.0116279
0.0116279
0.0116279
0.0116279
0.0116279
0.0116279
0.0116279
0.0116279
0.0116279
0.0116279
0.0116279
0.0116279
0.0116279
0.0116279
0.0116279
0.0116279
0.0116279
0.0116279
0.0116279
0.0116279
0.0116279
0.0116279
0.0116279
0.0116279
0.0116279
0.0116279
0.0116279
0.0116279
0.0116279
0.0116279
0.0116279
0.0116279
0.0116279
0.0116279
0.0116279
0.0116279
0.0116279
0.0116279
0.0116279
0.0116279
0.0116279
0.0116279
0.0116279
0.0116279
0.0116279
0.0116279
0.0116279
0.0116279
0.0116279
0.0116279
0.0116279
0.0116279
0.0116279
0.0116279
0.0116279
0.0116279
0.0116279
0.0116279
0.0116279
0.0116279
0.0116279
0.0116279
0.0116279
0.0116279
0.0116279
0.0116279
0.0116279
0.0116279
0.0116279
0.0116279
0.0116279
0.0116279
0.0116279
0.0116279
0.0116279
0.0116279
0.0116279
0.0116279
0.0116279
0.0116279
0.0116279
0.0116279
0.0116279
0.0116279
0.0116279
0.0116279
0.0116279
0.0116279
0.0116279
0.0116279
0.0116279
0.0116279
0.0116279
0.0116279
0.0116279
0.0116279
0.0116279
0.0116279
0.0116279
0.0116279
0.0116279
0.0116279
0.0116279
0.0116279
0.0116279
0.0116279
0.0116279
0.0116279
0.0116279
0.0116279
0.0116279
0.0116279
0.0116279
0.0116279
0.0116279
0.0116279
0.0116279
0.0116279
0.0116279
0.0116279
0.0116279
0.0116279
0.0116279
0.0116279
0.0116279
0.0116279
0.0116279
0.0116279
0.0116279
0.0116279
0.0116279
0.0116279
0.0116279
0.0116279
0.0116279
0.0116279
0.0116279
0.0116279
0.0116279
0.0116279
0.0116279
0.0116279
0.0116279
0.0116279
0.0116279
0.0116279
0.0116279
0.0116279
0.0116279
0.0116279
0.0116279
0.0116279
0.0116279
0.0116279
0.0116279
0.0116279
0.0116279
0.0116279
0.0116279
0.0116279
0.0116279
0.0116279
0.0116279
0.0116279
0.0116279
0.0116279
0.0116279
0.0116279
0.0116279
0.0116279
0.0116279
0.0116279
0.0116279
0.0116279
0.0116279
0.0116279
0.0116279
0.0116279
0.0116279
0.0116279
0.0116279
0.0116279
0.0116279
0.0116279
0.0116279
0.0116279
0.0116279
0.0116279
0.0116279
0.0116279
0.0116279
0.0116279
0.0116279
0.0116279
0.0116279
0.0116279
0.0116279
0.0116279
0.0116279
0.0116279
0.0116279
0.0116279
0.0116279
0.0116279
0.0116279
0.0116279
0.0116279
0.0116279
0.0116279
0.0116279
0.0116279
0.0116279
0.0116279
0.0116279
0.0116279
0.0116279
0.0116279
0.0116279
0.0116279
0.0116279
0.0116279
0.0116279
0.0116279
0.0116279
0.0116279
0.0116279
0.0116279
0.0116279
0.0116279
0.0116279
0.0116279
0.0116279
0.0116279
0.0116279
0.0116279
0.0116279
0.0116279
0.0116279
0.0116279
0.0116279
0.0116279
0.0116279
0.0116279
0.0116279
0.0116279
0.0116279
0.0116279
0.0116279
0.0116279
0.0116279
0.0116279
0.0116279
0.0116279
0.0116279
0.0116279
0.0116279
0.0116279
0.0116279
0.0116279
0.0116279
0.0116279
0.0116279
0.0116279
0.0116279
0.0116279
0.0116279
0.0116279
0.0116279
0.0116279
0.0116279
0.0116279
0.0116279
0.0116279
0.0116279
0.0116279
0.0116279
0.0116279
0.0116279
0.0116279
0.0116279
0.0116279
0.0116279
0.0116279
0.0116279
0.0116279
0.0116279
0.0116279
0.0116279
0.0116279
0.0116279
0.0116279
0.0116279
0.0116279
0.0116279
0.0116279
0.0116279
0.0116279
0.0116279
0.0116279
0.0116279
0.0116279
0.0116279
0.0116279
0.0116279
0.0116279
0.0116279
0.0116279
0.0116279
0.0116279
0.0116279
0.0116279
0.0116279
0.0116279
0.0116279
0.0116279
0.0116279
0.0116279
0.0116279
0.0116279
0.0116279
0.0116279
0.0116279
0.0116279
0.0116279
0.0116279
0.0116279
0.0116279
0.0116279
0.0116279
0.0116279
0.0116279
0.0116279
0.0116279
0.0116279
0.0116279
0.0116279
0.0116279
0.0116279
0.0116279
0.0116279
0.0116279
0.0116279
0.0116279
0.0116279
0.0116279
0.0116279
0.0116279
0.0116279
0.0116279
0.0116279
0.0116279
0.0116279
0.0116279
0.0116279
0.0116279
0.0116279
0.0116279
0.0116279
0.0116279
0.0116279
0.0116279
0.0116279
0.0116279
0.0116279
0.0116279
0.0116279
0.0116279
0.0116279
0.0116279
0.0116279
0.0116279
0.0116279
0.0116279
0.0116279
0.0116279
0.0116279
0.0116279
0.0116279
0.0116279
0.0116279
0.0116279
0.0116279
0.0116279
0.0116279
0.0116279
0.0116279
0.0116279
0.0116279
0.0116279
0.0116279
0.0116279
0.0116279
0.0116279
0.0116279
0.0116279
0.0116279
0.0116279
0.0116279
0.0116279
0.0116279
0.0116279
0.0116279
0.0116279
0.0116279
0.0116279
0.0116279
0.0116279
0.0116279
0.0116279
0.0116279
0.0116279
0.0116279
0.0116279
0.0116279
0.0116279
0.0116279
0.0116279
0.0116279
0.0116279
0.0116279
0.0116279
0.0116279
0.0116279
0.0116279
0.0116279
0.0116279
0.0116279
0.0116279
0.0116279
0.0116279
0.0116279
0.0116279
0.0116279
0.0116279
0.0116279
0.0116279
0.0116279
0.0116279
0.0116279
0.0116279
0.0116279
0.0116279
0.0116279
0.0116279
0.0116279
0.0116279
0.0116279
0.0116279
0.0116279
0.0116279
0.0116279
0.0116279
0.0116279
0.0116279
0.0116279
0.0116279
0.0116279
0.0116279
0.0116279
0.0116279
0.0116279
0.0116279
0.0116279
0.0116279
0.0116279
0.0116279
0.0116279
0.0116279
0.0116279
0.0116279
0.0116279
0.0116279
0.0116279
0.0116279
0.0116279
0.0116279
0.0116279
0.0116279
0.0116279
0.0116279
0.0116279
0.0116279
0.0116279
0.0116279
0.0116279
0.0116279
0.0116279
0.0116279
0.0116279
0.0116279
0.0116279
0.0116279
0.0116279
0.0116279
0.0116279
0.0116279
0.0116279
0.0116279
0.0116279
0.0116279
0.0116279
0.0116279
0.0116279
0.0116279
0.0116279
0.0116279
0.0116279
0.0116279
0.0116279
0.0116279
0.0116279
0.0116279
0.0116279
0.0116279
0.0116279
0.0116279
0.0116279
0.0116279
0.0116279
0.0116279
0.0116279
0.0116279
0.0116279
0.0116279
0.0116279
0.0116279
0.0116279
0.0116279
0.0116279
0.0116279
0.0116279
0.0116279
0.0116279
0.0116279
0.0116279
0.0116279
0.0116279
0.0116279
0.0116279
0.0116279
0.0116279
0.0116279
0.0116279
0.0116279
0.0116279
0.0116279
0.0116279
0.0116279
0.0116279
0.0116279
0.0116279
0.0116279
0.0116279
0.0116279
0.0116279
0.0116279
0.0116279
0.0116279
0.0116279
0.0116279
0.0116279
0.0116279
0.0116279
0.0116279
0.0116279
0.0116279
0.0116279
0.0116279
0.0116279
0.0116279
0.0116279
0.0116279
0.0116279
0.0116279
0.0116279
0.0116279
0.0116279
0.0116279
0.0116279
0.0116279
0.0116279
0.0116279
0.0116279
0.0116279
0.0116279
0.0116279
0.0116279
0.0116279
0.0116279
0.0116279
0.0116279
0.0116279
0.0116279
0.0116279
0.0116279
0.0116279
0.0116279
0.0116279
0.0116279
0.0116279
0.0116279
0.0116279
0.0116279
0.0116279
0.0116279
0.0116279
0.0116279
0.0116279
0.0116279
0.0116279
0.0116279
0.0116279
0.0116279
0.0116279
0.0116279
0.0116279
0.0116279
0.0116279
0.0116279
0.0116279
0.0116279
0.0116279
0.0116279
0.0116279
0.0116279
0.0116279
0.0116279
0.0116279
0.0116279
0.0116279
0.0116279
0.0116279
0.0116279
0.0116279
0.0116279
0.0116279
0.0116279
0.0116279
0.0116279
0.0116279
0.0116279
0.0116279
0.0116279
0.0116279
0.0116279
0.0116279
0.0116279
0.0116279
0.0116279
0.0116279
0.0116279
0.0116279
0.0116279
0.0116279
0.0116279
0.0116279
0.0116279
0.0116279
0.0116279
0.0116279
0.0116279
0.0116279
0.0116279
0.0116279
0.0116279
0.0116279
0.0116279
0.0116279
0.0116279
0.0116279
0.0116279
0.0116279
0.0116279
0.0116279
0.0116279
0.0116279
0.0116279
0.0116279
0.0116279
0.0116279
0.0116279
0.0116279
0.0116279
0.0116279
0.0116279
0.0116279
0.0116279
0.0116279
0.0116279
0.0116279
0.0116279
0.0116279
0.0116279
0.0116279
0.0116279
0.0116279
0.0116279
0.0116279
0.0116279
0.0116279
0.0116279
0.0116279
0.0116279
0.0116279
0.0116279
0.0116279
0.0116279
0.0116279
0.0116279
0.0116279
0.0116279
0.0116279
0.0116279
0.0116279
0.0116279
0.0116279
0.0116279
0.0116279
0.0116279
0.0116279
0.0116279
0.0116279
0.0116279
0.0116279
0.0116279
0.0116279
0.0116279
0.0116279
0.0116279
0.0116279
0.0116279
0.0116279
0.0116279
0.0116279
0.0116279
0.0116279
0.0116279
0.0116279
0.0116279
0.0116279
0.0116279
0.0116279
0.0116279
0.0116279
0.0116279
0.0116279
0.0116279
0.0116279
0.0116279
0.0116279
0.0116279
0.0116279
0.0116279
0.0116279
0.0116279
0.0116279
0.0116279
0.0116279
0.0116279
0.0116279
0.0116279
0.0116279
0.0116279
0.0116279
0.0116279
0.0116279
0.0116279
0.0116279
0.0116279
0.0116279
0.0116279
0.0116279
0.0116279
0.0116279
0.0116279
0.0116279
0.0116279
0.0116279
0.0116279
0.0116279
0.0116279
0.0116279
0.0116279
0.0116279
0.0116279
0.0116279
0.0116279
0.0116279
0.0116279
0.0116279
0.0116279
0.0116279
0.0116279
0.0116279
0.0116279
0.0116279
0.0116279
0.0116279
0.0116279
0.0116279
0.0116279
0.0116279
0.0116279
0.0116279
0.0116279
0.0116279
0.0116279
0.0116279
0.0116279
0.0116279
0.0116279
0.0116279
0.0116279
0.0116279
0.0116279
0.0116279
0.0116279
0.0116279
0.0116279
0.0116279
0.0116279
0.0116279
0.0116279
0.0116279
0.0116279
0.0116279
0.0116279
0.0116279
0.0116279
0.0116279
0.0116279
0.0116279
0.0116279
0.0116279
0.0116279
0.0116279
0.0116279
0.0116279
0.0116279
0.0116279
0.0116279
0.0116279
0.0116279
0.0116279
0.0116279
0.0116279
0.0116279
0.0116279
0.0116279
0.0116279
0.0116279
0.0116279
0.0116279
0.0116279
0.0116279
0.0116279
0.0116279
0.0116279
0.0116279
0.0116279
0.0116279
0.0116279
0.0116279
0.0116279
0.0116279
0.0116279
0.0116279
0.0116279
0.0116279
0.0116279
0.0116279
0.0116279
0.0116279
0.0116279
0.0116279
0.0116279
0.0116279
0.0116279
0.0116279
0.0116279
0.0116279
0.0116279
0.0116279
0.0116279
0.0116279
0.0116279
0.0116279
0.0116279
0.0116279
0.0116279
0.0116279
0.0116279
0.0116279
0.0116279
0.0116279
0.0116279
0.0116279
0.0116279
0.0116279
0.0116279
0.0116279
0.0116279
0.0116279
0.0116279
0.0116279
0.0116279
0.0116279
0.0116279
0.0116279
0.0116279
0.0116279
0.0116279
0.0116279
0.0116279
0.0116279
0.0116279
0.0116279
0.0116279
0.0116279
0.0116279
0.0116279
0.0116279
0.0116279
0.0116279
0.0116279
0.0116279
0.0116279
0.0116279
0.0116279
0.0116279
0.0116279
0.0116279
0.0116279
0.0116279
0.0116279
0.0116279
0.0116279
0.0116279
0.0116279
0.0116279
0.0116279
0.0116279
0.0116279
0.0116279
0.0116279
0.0116279
0.0116279
0.0116279
0.0116279
0.0116279
0.0116279
0.0116279
0.0116279
0.0116279
0.0116279
0.0116279
0.0116279
0.0116279
0.0116279
0.0116279
0.0116279
0.0116279
0.0116279
0.0116279
0.0116279
0.0116279
0.0116279
0.0116279
0.0116279
0.0116279
0.0116279
0.0116279
0.0116279
0.0116279
0.0116279
0.0116279
0.0116279
0.0116279
0.0116279
0.0116279
0.0116279
0.0116279
0.0116279
0.0116279
0.0116279
0.0116279
0.0116279
0.0116279
0.0116279
0.0116279
0.0116279
0.0116279
0.0116279
0.0116279
0.0116279
0.0116279
0.0116279
0.0116279
0.0116279
0.0116279
0.0116279
0.0116279
0.0116279
0.0116279
0.0116279
0.0116279
0.0116279
0.0116279
0.0116279
0.0116279
0.0116279
0.0116279
0.0116279
0.0116279
0.0116279
0.0116279
0.0116279
0.0116279
0.0116279
0.0116279
0.0116279
0.0116279
0.0116279
0.0116279
0.0116279
0.0116279
0.0116279
0.0116279
0.0116279
0.0116279
0.0116279
0.0116279
0.0116279
0.0116279
0.0116279
0.0116279
0.0116279
0.0116279
0.0116279
0.0116279
0.0116279
0.0116279
0.0116279
0.0116279
0.0116279
0.0116279
0.0116279
0.0116279
0.0116279
0.0116279
0.0116279
0.0116279
0.0116279
0.0116279
0.0116279
0.0116279
0.0116279
0.0116279
0.0116279
0.0116279
0.0116279
0.0116279
0.0116279
0.0116279
0.0116279
0.0116279
0.0116279
0.0116279
0.0116279
0.0116279
0.0116279
0.0116279
0.0116279
0.0116279
0.0116279
0.0116279
0.0116279
0.0116279
0.0116279
0.0116279
0.0116279
0.0116279
0.0116279
0.0116279
0.0116279
0.0116279
0.0116279
0.0116279
0.0116279
0.0116279
0.0116279
0.0116279
0.0116279
0.0116279
0.0116279
0.0116279
0.0116279
0.0116279
0.0116279
0.0116279
0.0116279
0.0116279
0.0116279
0.0116279
0.0116279
0.0116279
0.0116279
0.0116279
0.0116279
0.0116279
0.0116279
0.0116279
0.0116279
0.0116279
0.0116279
0.0116279
0.0116279
0.0116279
0.0116279
0.0116279
0.0116279
0.0116279
0.0116279
0.0116279
0.0116279
0.0116279
0.0116279
0.0116279
0.0116279
0.0116279
0.0116279
0.0116279
0.0116279
0.0116279
0.0116279
0.0116279
0.0116279
0.0116279
0.0116279
0.0116279
0.0116279
0.0116279
0.0116279
0.0116279
0.0116279
0.0116279
0.0116279
0.0116279
0.0116279
0.0116279
0.0116279
0.0116279
0.0116279
0.0116279
0.0116279
0.0116279
0.0116279
0.0116279
0.0116279
0.0116279
0.0116279
0.0116279
0.0116279
0.0116279
0.0116279
0.0116279
0.0116279
0.0116279
0.0116279
0.0116279
0.0116279
0.0116279
0.0116279
0.0116279
0.0116279
0.0116279
0.0116279
0.0116279
0.0116279
0.0116279
0.0116279
0.0116279
0.0116279
0.0116279
0.0116279
0.0116279
0.0116279
0.0116279
0.0116279
0.0116279
0.0116279
0.0116279
0.0116279
0.0116279
0.0116279
0.0116279
0.0116279
0.0116279
0.0116279
0.0116279
0.0116279
0.0116279
0.0116279
0.0116279
0.0116279
0.0116279
0.0116279
0.0116279
0.0116279
0.0116279
0.0116279
0.0116279
0.0116279
0.0116279
0.0116279
0.0116279
0.0116279
0.0116279
0.0116279
0.0116279
0.0116279
0.0116279
0.0116279
0.0116279
0.0116279
0.0116279
0.0116279
0.0116279
0.0116279
0.0116279
0.0116279
0.0116279
0.0116279
0.0116279
0.0116279
0.0116279
0.0116279
0.0116279
0.0116279
0.0116279
0.0116279
0.0116279
0.0116279
0.0116279
0.0116279
0.0116279
0.0116279
0.0116279
0.0116279
0.0116279
0.0116279
0.0116279
0.0116279
0.0116279
0.0116279
0.0116279
0.0116279
0.0116279
0.0116279
0.0116279
0.0116279
0.0116279
0.0116279
0.0116279
0.0116279
0.0116279
0.0116279
0.0116279
0.0116279
0.0116279
0.0116279
0.0116279
0.0116279
0.0116279
0.0116279
0.0116279
0.0116279
0.0116279
0.0116279
0.0116279
0.0116279
0.0116279
0.0116279
0.0116279
0.0116279
0.0116279
0.0116279
0.0116279
0.0116279
0.0116279
0.0116279
0.0116279
0.0116279
0.0116279
0.0116279
0.0116279
0.0116279
0.0116279
0.0116279
0.0116279
0.0116279
0.0116279
0.0116279
0.0116279
0.0116279
0.0116279
0.0116279
0.0116279
0.0116279
0.0116279
0.0116279
0.0116279
0.0116279
0.0116279
0.0116279
0.0116279
0.0116279
0.0116279
0.0116279
0.0116279
0.0116279
0.0116279
0.0116279
0.0116279
0.0116279
0.0116279
0.0116279
0.0116279
0.0116279
0.0116279
0.0116279
0.0116279
0.0116279
0.0116279
0.0116279
0.0116279
0.0116279
0.0116279
0.0116279
0.0116279
0.0116279
0.0116279
0.0116279
0.0116279
0.0116279
0.0116279
0.0116279
0.0116279
0.0116279
0.0116279
0.0116279
0.0116279
0.0116279
0.0116279
0.0116279
0.0116279
0.0116279
0.0116279
0.0116279
0.0116279
0.0116279
0.0116279
0.0116279
0.0116279
0.0116279
0.0116279
0.0116279
0.0116279
0.0116279
0.0116279
0.0116279
0.0116279
0.0116279
0.0116279
0.0116279
0.0116279
0.0116279
0.0116279
0.0116279
0.0116279
0.0116279
0.0116279
0.0116279
0.0116279
0.0116279
0.0116279
0.0116279
0.0116279
0.0116279
0.0116279
0.0116279
0.0116279
0.0116279
0.0116279
0.0116279
0.0116279
0.0116279
0.0116279
0.0116279
0.0116279
0.0116279
0.0116279
0.0116279
0.0116279
0.0116279
0.0116279
0.0116279
0.0116279
0.0116279
0.0116279
0.0116279
0.0116279
0.0116279
0.0116279
0.0116279
0.0116279
0.0116279
0.0116279
0.0116279
0.0116279
0.0116279
0.0116279
0.0116279
0.0116279
0.0116279
0.0116279
0.0116279
0.0116279
0.0116279
0.0116279
0.0116279
0.0116279
0.0116279
0.0116279
0.0116279
0.0116279
0.0116279
0.0116279
0.0116279
0.0116279
0.0116279
0.0116279
0.0116279
0.0116279
0.0116279
0.0116279
0.0116279
0.0116279
0.0116279
0.0116279
0.0116279
0.0116279
0.0116279
0.0116279
0.0116279
0.0116279
0.0116279
0.0116279
0.0116279
0.0116279
0.0116279
0.0116279
0.0116279
0.0116279
0.0116279
0.0116279
0.0116279
0.0116279
0.0116279
0.0116279
0.0116279
0.0116279
0.0116279
0.0116279
0.0116279
0.0116279
0.0116279
0.0116279
0.0116279
0.0116279
0.0116279
0.0116279
0.0116279
0.0116279
0.0116279
0.0116279
0.0116279
0.0116279
0.0116279
0.0116279
0.0116279
0.0116279
0.0116279
0.0116279
0.0116279
0.0116279
0.0116279
0.0116279
0.0116279
0.0116279
0.0116279
0.0116279
0.0116279
0.0116279
0.0116279
0.0116279
0.0116279
0.0116279
0.0116279
0.0116279
0.0116279
0.0116279
0.0116279
0.0116279
0.0116279
0.0116279
0.0116279
0.0116279
0.0116279
0.0116279
0.0116279
0.0116279
0.0116279
0.0116279
0.0116279
0.0116279
0.0116279
0.0116279
0.0116279
0.0116279
0.0116279
0.0116279
0.0116279
0.0116279
0.0116279
0.0116279
0.0116279
0.0116279
0.0116279
0.0116279
0.0116279
0.0116279
0.0116279
0.0116279
0.0116279
0.0116279
0.0116279
0.0116279
0.0116279
0.0116279
0.0116279
0.0116279
0.0116279
0.0116279
0.0116279
0.0116279
0.0116279
0.0116279
0.0116279
0.0116279
0.0116279
0.0116279
0.0116279
0.0116279
0.0116279
0.0116279
0.0116279
0.0116279
0.0116279
0.0116279
0.0116279
0.0116279
0.0116279
0.0116279
0.0116279
0.0116279
0.0116279
0.0116279
0.0116279
0.0116279
0.0116279
0.0116279
0.0116279
0.0116279
0.0116279
0.0116279
0.0116279
0.0116279
0.0116279
0.0116279
0.0116279
0.0116279
0.0116279
0.0116279
0.0116279
0.0116279
0.0116279
0.0116279
0.0116279
0.0116279
0.0116279
0.0116279
0.0116279
0.0116279
0.0116279
0.0116279
0.0116279
0.0116279
0.0116279
0.0116279
0.0116279
0.0116279
0.0116279
0.0116279
0.0116279
0.0116279
0.0116279
0.0116279
0.0116279
0.0116279
0.0116279
0.0116279
0.0116279
0.0116279
0.0116279
0.0116279
0.0116279
0.0116279
0.0116279
0.0116279
0.0116279
0.0116279
0.0116279
0.0116279
0.0116279
0.0116279
0.0116279
0.0116279
0.0116279
0.0116279
0.0116279
0.0116279
0.0116279
0.0116279
0.0116279
0.0116279
0.0116279
0.0116279
0.0116279
0.0116279
0.0116279
0.0116279
0.0116279
0.0116279
0.0116279
0.0116279
0.0116279
0.0116279
0.0116279
0.0116279
0.0116279
0.0116279
0.0116279
0.0116279
0.0116279
0.0116279
0.0116279
0.0116279
0.0116279
0.0116279
0.0116279
0.0116279
0.0116279
0.0116279
0.0116279
0.0116279
0.0116279
0.0116279
0.0116279
0.0116279
0.0116279
0.0116279
0.0116279
0.0116279
0.0116279
0.0116279
0.0116279
0.0116279
0.0116279
0.0116279
0.0116279
0.0116279
0.0116279
0.0116279
0.0116279
0.0116279
0.0116279
0.0116279
0.0116279
0.0116279
0.0116279
0.0116279
0.0116279
0.0116279
0.0116279
0.0116279
0.0116279
0.0116279
0.0116279
0.0116279
0.0116279
0.0116279
0.0116279
0.0116279
0.0116279
0.0116279
0.0116279
0.0116279
0.0116279
0.0116279
0.0116279
0.0116279
0.0116279
0.0116279
0.0116279
0.0116279
0.0116279
0.0116279
0.0116279
0.0116279
0.0116279
0.0116279
0.0116279
0.0116279
0.0116279
0.0116279
0.0116279
0.0116279
0.0116279
0.0116279
0.0116279
0.0116279
0.0116279
0.0116279
0.0116279
0.0116279
0.0116279
0.0116279
0.0116279
0.0116279
0.0116279
0.0116279
0.0116279
0.0116279
0.0116279
0.0116279
0.0116279
0.0116279
0.0116279
0.0116279
0.0116279
0.0116279
0.0116279
0.0116279
0.0116279
0.0116279
0.0116279
0.0116279
0.0116279
0.0116279
0.0116279
0.0116279
0.0116279
0.0116279
0.0116279
0.0116279
0.0116279
0.0116279
0.0116279
0.0116279
0.0116279
0.0116279
0.0116279
0.0116279
0.0116279
0.0116279
0.0116279
0.0116279
0.0116279
0.0116279
0.0116279
0.0116279
0.0116279
0.0116279
0.0116279
0.0116279
0.0116279
0.0116279
0.0116279
0.0116279
0.0116279
0.0116279
0.0116279
0.0116279
0.0116279
0.0116279
0.0116279
0.0116279
0.0116279
0.0116279
0.0116279
0.0116279
0.0116279
0.0116279
0.0116279
0.0116279
0.0116279
0.0116279
0.0116279
0.0116279
0.0116279
0.0116279
0.0116279
0.0116279
0.0116279
0.0116279
0.0116279
0.0116279
0.0116279
0.0116279
0.0116279
0.0116279
0.0116279
0.0116279
0.0116279
0.0116279
0.0116279
0.0116279
0.0116279
0.0116279
0.0116279
0.0116279
0.0116279
0.0116279
0.0116279
0.0116279
0.0116279
0.0116279
0.0116279
0.0116279
0.0116279
0.0116279
0.0116279
0.0116279
0.0116279
0.0116279
0.0116279
0.0116279
0.0116279
0.0116279
0.0116279
0.0116279
0.0116279
0.0116279
0.0116279
0.0116279
0.0116279
0.0116279
0.0116279
0.0116279
0.0116279
0.0116279
0.0116279
0.0116279
0.0116279
0.0116279
0.0116279
0.0116279
0.0116279
0.0116279
0.0116279
0.0116279
0.0116279
0.0116279
0.0116279
0.0116279
0.0116279
0.0116279
0.0116279
0.0116279
0.0116279
0.0116279
0.0116279
0.0116279
0.0116279
0.0116279
0.0116279
0.0116279
0.0116279
0.0116279
0.0116279
0.0116279
0.0116279
0.0116279
0.0116279
0.0116279
0.0116279
0.0116279
0.0116279
0.0116279
0.0116279
0.0116279
0.0116279
0.0116279
0.0116279
0.0116279
0.0116279
0.0116279
0.0116279
0.0116279
0.0116279
0.0116279
0.0116279
0.0116279
0.0116279
0.0116279
0.0116279
0.0116279
0.0116279
0.0116279
0.0116279
0.0116279
0.0116279
0.0116279
0.0116279
0.0116279
0.0116279
0.0116279
0.0116279
0.0116279
0.0116279
0.0116279
0.0116279
0.0116279
0.0116279
0.0116279
0.0116279
0.0116279
0.0116279
0.0116279
0.0116279
0.0116279
0.0116279
0.0116279
0.0116279
0.0116279
0.0116279
0.0116279
0.0116279
0.0116279
0.0116279
0.0116279
0.0116279
0.0116279
0.0116279
0.0116279
0.0116279
0.0116279
0.0116279
0.0116279
0.0116279
0.0116279
0.0116279
0.0116279
0.0116279
0.0116279
0.0116279
0.0116279
0.0116279
0.0116279
0.0116279
0.0116279
0.0116279
0.0116279
0.0116279
0.0116279
0.0116279
0.0116279
0.0116279
0.0116279
0.0116279
0.0116279
0.0116279
0.0116279
0.0116279
0.0116279
0.0116279
0.0116279
0.0116279
0.0116279
0.0116279
0.0116279
0.0116279
0.0116279
0.0116279
0.0116279
0.0116279
0.0116279
0.0116279
0.0116279
0.0116279
0.0116279
0.0116279
0.0116279
0.0116279
0.0116279
0.0116279
0.0116279
0.0116279
0.0116279
0.0116279
0.0116279
0.0116279
0.0116279
0.0116279
0.0116279
0.0116279
0.0116279
0.0116279
0.0116279
0.0116279
0.0116279
0.0116279
0.0116279
0.0116279
0.0116279
0.0116279
0.0116279
0.0116279
0.0116279
0.0116279
0.0116279
0.0116279
0.0116279
0.0116279
0.0116279
0.0116279
0.0116279
0.0116279
0.0116279
0.0116279
0.0116279
0.0116279
0.0116279
0.0116279
0.0116279
0.0116279
0.0116279
0.0116279
0.0116279
0.0116279
0.0116279
0.0116279
0.0116279
0.0116279
0.0116279
0.0116279
0.0116279
0.0116279
0.0116279
0.0116279
0.0116279
0.0116279
0.0116279
0.0116279
0.0116279
0.0116279
0.0116279
0.0116279
0.0116279
0.0116279
0.0116279
0.0116279
0.0116279
0.0116279
0.0116279
0.0116279
0.0116279
0.0116279
0.0116279
0.0116279
0.0116279
0.0116279
0.0116279
0.0116279
0.0116279
0.0116279
0.0116279
0.0116279
0.0116279
0.0116279
0.0116279
0.0116279
0.0116279
0.0116279
0.0116279
0.0116279
0.0116279
0.0116279
0.0116279
0.0116279
0.0116279
0.0116279
0.0116279
0.0116279
0.0116279
0.0116279
0.0116279
0.0116279
0.0116279
0.0116279
0.0116279
0.0116279
0.0116279
0.0116279
0.0116279
0.0116279
0.0116279
0.0116279
0.0116279
0.0116279
0.0116279
0.0116279
0.0116279
0.0116279
0.0116279
0.0116279
0.0116279
0.0116279
0.0116279
0.0116279
0.0116279
0.0116279
0.0116279
0.0116279
0.0116279
0.0116279
0.0116279
0.0116279
0.0116279
0.0116279
0.0116279
0.0116279
0.0116279
0.0116279
0.0116279
0.0116279
0.0116279
0.0116279
0.0116279
0.0116279
0.0116279
0.0116279
0.0116279
0.0116279
0.0116279
0.0116279
0.0116279
0.0116279
0.0116279
0.0116279
0.0116279
0.0116279
0.0116279
0.0116279
0.0116279
0.0116279
0.0116279
0.0116279
0.0116279
0.0116279
0.0116279
0.0116279
0.0116279
0.0116279
0.0116279
0.0116279
0.0116279
0.0116279
0.0116279
0.0116279
0.0116279
0.0116279
0.0116279
0.0116279
0.0116279
0.0116279
0.0116279
0.0116279
0.0116279
0.0116279
0.0116279
0.0116279
0.0116279
0.0116279
0.0116279
0.0116279
0.0116279
0.0116279
0.0116279
0.0116279
0.0116279
0.0116279
0.0116279
0.0116279
0.0116279
0.0116279
0.0116279
0.0116279
0.0116279
0.0116279
0.0116279
0.0116279
0.0116279
0.0116279
0.0116279
0.0116279
0.0116279
0.0116279
0.0116279
0.0116279
0.0116279
0.0116279
0.0116279
0.0116279
0.0116279
0.0116279
0.0116279
0.0116279
0.0116279
0.0116279
0.0116279
0.0116279
0.0116279
0.0116279
0.0116279
0.0116279
0.0116279
0.0116279
0.0116279
0.0116279
0.0116279
0.0116279
0.0116279
0.0116279
0.0116279
0.0116279
0.0116279
0.0116279
0.0116279
0.0116279
0.0116279
0.0116279
0.0116279
0.0116279
0.0116279
0.0116279
0.0116279
0.0116279
0.0116279
0.0116279
0.0116279
0.0116279
0.0116279
0.0116279
0.0116279
0.0116279
0.0116279
0.0116279
0.0116279
0.0116279
0.0116279
0.0116279
0.0116279
0.0116279
0.0116279
0.0116279
0.0116279
0.0116279
0.0116279
0.0116279
0.0116279
0.0116279
0.0116279
0.0116279
0.0116279
0.0116279
0.0116279
0.0116279
0.0116279
0.0116279
0.0116279
0.0116279
0.0116279
0.0116279
0.0116279
0.0116279
0.0116279
0.0116279
0.0116279
0.0116279
0.0116279
0.0116279
0.0116279
0.0116279
0.0116279
0.0116279
0.0116279
0.0116279
0.0116279
0.0116279
0.0116279
0.0116279
0.0116279
0.0116279
0.0116279
0.0116279
0.0116279
0.0116279
0.0116279
0.0116279
0.0116279
0.0116279
0.0116279
0.0116279
0.0116279
0.0116279
0.0116279
0.0116279
0.0116279
0.0116279
0.0116279
0.0116279
0.0116279
0.0116279
0.0116279
0.0116279
0.0116279
0.0116279
0.0116279
0.0116279
0.0116279
0.0116279
0.0116279
0.0116279
0.0116279
0.0116279
0.0116279
0.0116279
0.0116279
0.0116279
0.0116279
0.0116279
0.0116279
0.0116279
0.0116279
0.0116279
0.0116279
0.0116279
0.0116279
0.0116279
0.0116279
0.0116279
0.0116279
0.0116279
0.0116279
0.0116279
0.0116279
0.0116279
0.0116279
0.0116279
0.0116279
0.0116279
0.0116279
0.0116279
0.0116279
0.0116279
0.0116279
0.0116279
0.0116279
0.0116279
0.0116279
0.0116279
0.0116279
0.0116279
0.0116279
0.0116279
0.0116279
0.0116279
0.0116279
0.0116279
0.0116279
0.0116279
0.0116279
0.0116279
0.0116279
0.0116279
0.0116279
0.0116279
0.0116279
0.0116279
0.0116279
0.0116279
0.0116279
0.0116279
0.0116279
0.0116279
0.0116279
0.0116279
0.0116279
0.0116279
0.0116279
0.0116279
0.0116279
0.0116279
0.0116279
0.0116279
0.0116279
0.0116279
0.0116279
0.0116279
0.0116279
0.0116279
0.0116279
0.0116279
0.0116279
0.0116279
0.0116279
0.0116279
0.0116279
0.0116279
0.0116279
0.0116279
0.0116279
0.0116279
0.0116279
0.0116279
0.0116279
0.0116279
0.0116279
0.0116279
0.0116279
0.0116279
0.0116279
0.0116279
0.0116279
0.0116279
0.0116279
0.0116279
0.0116279
0.0116279
0.0116279
0.0116279
0.0116279
0.0116279
0.0116279
0.0116279
0.0116279
0.0116279
0.0116279
0.0116279
0.0116279
0.0116279
0.0116279
0.0116279
0.0116279
0.0116279
0.0116279
0.0116279
0.0116279
0.0116279
0.0116279
0.0116279
0.0116279
0.0116279
0.0116279
0.0116279
0.0116279
0.0116279
0.0116279
0.0116279
0.0116279
0.0116279
0.0116279
0.0116279
0.0116279
0.0116279
0.0116279
0.0116279
0.0116279
0.0116279
0.0116279
0.0116279
0.0116279
0.0116279
0.0116279
0.0116279
0.0116279
0.0116279
0.0116279
0.0116279
0.0116279
0.0116279
0.0116279
0.0116279
0.0116279
0.0116279
0.0116279
0.0116279
0.0116279
0.0116279
0.0116279
0.0116279
0.0116279
0.0116279
0.0116279
0.0116279
0.0116279
0.0116279
0.0116279
0.0116279
0.0116279
0.0116279
0.0116279
0.0116279
0.0116279
0.0116279
0.0116279
0.0116279
0.0116279
0.0116279
0.0116279
0.0116279
0.0116279
0.0116279
0.0116279
0.0116279
0.0116279
0.0116279
0.0116279
0.0116279
0.0116279
0.0116279
0.0116279
0.0116279
0.0116279
0.0116279
0.0116279
0.0116279
0.0116279
0.0116279
0.0116279
0.0116279
0.0116279
0.0116279
0.0116279
0.0116279
0.0116279
0.0116279
0.0116279
0.0116279
0.0116279
0.0116279
0.0116279
0.0116279
0.0116279
0.0116279
0.0116279
0.0116279
0.0116279
0.0116279
0.0116279
0.0116279
0.0116279
0.0116279
0.0116279
0.0116279
0.0116279
0.0116279
0.0116279
0.0116279
0.0116279
0.0116279
0.0116279
0.0116279
0.0116279
0.0116279
0.0116279
0.0116279
0.0116279
0.0116279
0.0116279
0.0116279
0.0116279
0.0116279
0.0116279
0.0116279
0.0116279
0.0116279
0.0116279
0.0116279
0.0116279
0.0116279
0.0116279
0.0116279
0.0116279
0.0116279
0.0116279
0.0116279
0.0116279
0.0116279
0.0116279
0.0116279
0.0116279
0.0116279
0.0116279
0.0116279
0.0116279
0.0116279
0.0116279
0.0116279
0.0116279
0.0116279
0.0116279
0.0116279
0.0116279
0.0116279
0.0116279
0.0116279
0.0116279
0.0116279
0.0116279
0.0116279
0.0116279
0.0116279
0.0116279
0.0116279
0.0116279
0.0116279
0.0116279
0.0116279
0.0116279
0.0116279
0.0116279
0.0116279
0.0116279
0.0116279
0.0116279
0.0116279
0.0116279
0.0116279
0.0116279
0.0116279
0.0116279
0.0116279
0.0116279
0.0116279
0.0116279
0.0116279
0.0116279
0.0116279
0.0116279
0.0116279
0.0116279
0.0116279
0.0116279
0.0116279
0.0116279
0.0116279
0.0116279
0.0116279
0.0116279
0.0116279
0.0116279
0.0116279
0.0116279
0.0116279
0.0116279
0.0116279
0.0116279
0.0116279
0.0116279
0.0116279
0.0116279
0.0116279
0.0116279
0.0116279
0.0116279
0.0116279
0.0116279
0.0116279
0.0116279
0.0116279
0.0116279
0.0116279
0.0116279
0.0116279
0.0116279
0.0116279
0.0116279
0.0116279
0.0116279
0.0116279
0.0116279
0.0116279
0.0116279
0.0116279
0.0116279
0.0116279
0.0116279
0.0116279
0.0116279
0.0116279
0.0116279
0.0116279
0.0116279
0.0116279
0.0116279
0.0116279
0.0116279
0.0116279
0.0116279
0.0116279
0.0116279
0.0116279
0.0116279
0.0116279
0.0116279
0.0116279
0.0116279
0.0116279
0.0116279
0.0116279
0.0116279
0.0116279
0.0116279
0.0116279
0.0116279
0.0116279
0.0116279
0.0116279
0.0116279
0.0116279
0.0116279
0.0116279
0.0116279
0.0116279
0.0116279
0.0116279
0.0116279
0.0116279
0.0116279
0.0116279
0.0116279
0.0116279
0.0116279
0.0116279
0.0116279
0.0116279
0.0116279
0.0116279
0.0116279
0.0116279
0.0116279
0.0116279
0.0116279
0.0116279
0.0116279
0.0116279
0.0116279
0.0116279
0.0116279
0.0116279
0.0116279
0.0116279
0.0116279
0.0116279
0.0116279
0.0116279
0.0116279
0.0116279
0.0116279
0.0116279
0.0116279
0.0116279
0.0116279
0.0116279
0.0116279
0.0116279
0.0116279
0.0116279
0.0116279
0.0116279
0.0116279
0.0116279
0.0116279
0.0116279
0.0116279
0.0116279
0.0116279
0.0116279
0.0116279
0.0116279
0.0116279
0.0116279
0.0116279
0.0116279
0.0116279
0.0116279
0.0116279
0.0116279
0.0116279
0.0116279
0.0116279
0.0116279
0.0116279
0.0116279
0.0116279
0.0116279
0.0116279
0.0116279
0.0116279
0.0116279
0.0116279
0.0116279
0.0116279
0.0116279
0.0116279
0.0116279
0.0116279
0.0116279
0.0116279
0.0116279
0.0116279
0.0116279
0.0116279
0.0116279
0.0116279
0.0116279
0.0116279
0.0116279
0.0116279
0.0116279
0.0116279
0.0116279
0.0116279
0.0116279
0.0116279
0.0116279
0.0116279
0.0116279
0.0116279
0.0116279
0.0116279
0.0116279
0.0116279
0.0116279
0.0116279
0.0116279
0.0116279
0.0116279
0.0116279
0.0116279
0.0116279
0.0116279
0.0116279
0.0116279
0.0116279
0.0116279
0.0116279
0.0116279
0.0116279
0.0116279
0.0116279
0.0116279
0.0116279
0.0116279
0.0116279
0.0116279
0.0116279
0.0116279
0.0116279
0.0116279
0.0116279
0.0116279
0.0116279
0.0116279
0.0116279
0.0116279
0.0116279
0.0116279
0.0116279
0.0116279
0.0116279
0.0116279
0.0116279
0.0116279
0.0116279
0.0116279
0.0116279
0.0116279
0.0116279
0.0116279
0.0116279
0.0116279
0.0116279
0.0116279
0.0116279
0.0116279
0.0116279
0.0116279
0.0116279
0.0116279
0.0116279
0.0116279
0.0116279
0.0116279
0.0116279
0.0116279
0.0116279
0.0116279
0.0116279
0.0116279
0.0116279
0.0116279
0.0116279
0.0116279
0.0116279
0.0116279
0.0116279
0.0116279
0.0116279
0.0116279
0.0116279
0.0116959
0.0116959
0.0116959
0.0116959
0.0116959
0.0116959
0.0116959
0.0116959
0.0116959
0.0116959
0.0116959
0.0116959
0.0116959
0.0116959
0.0116959
0.0116959
0.0116959
0.0116959
0.0116959
0.0116959
0.0116959
0.0116959
0.0116959
0.0116959
0.0116959
0.0116959
0.0116959
0.0116959
0.0116959
0.0116959
0.0116959
0.0116959
0.0116959
0.0116959
0.0116959
0.0116959
0.0116959
0.0116959
0.0116959
0.0116959
0.0116959
0.0116959
0.0116959
0.0116959
0.0116959
0.0116959
0.0116959
0.0116959
0.0116959
0.0116959
0.0116959
0.0116959
0.0116959
0.0116959
0.0116959
0.0116959
0.0116959
0.0116959
0.0116959
0.0116959
0.0116959
0.0116959
0.0116959
0.0116959
0.0116959
0.0116959
0.0116959
0.0116959
0.0116959
0.0116959
0.0116959
0.0116959
0.0116959
0.0116959
0.0116959
0.0116959
0.0116959
0.0116959
0.0116959
0.0116959
0.0116959
0.0116959
0.0116959
0.0116959
0.0116959
0.0116959
0.0116959
0.0116959
0.0116959
0.0116959
0.0116959
0.0116959
0.0116959
0.0116959
0.0116959
0.0116959
0.0116959
0.0116959
0.0116959
0.0116959
0.0116959
0.0116959
0.0116959
0.0116959
0.0116959
0.0116959
0.0116959
0.0116959
0.0116959
0.0116959
0.0116959
0.0116959
0.0116959
0.0116959
0.0116959
0.0116959
0.0116959
0.0116959
0.0116959
0.0116959
0.0116959
0.0116959
0.0116959
0.0116959
0.0116959
0.0116959
0.0116959
0.0116959
0.0116959
0.0116959
0.0116959
0.0116959
0.0116959
0.0116959
0.0116959
0.0116959
0.0116959
0.0116959
0.0116959
0.0116959
0.0116959
0.0116959
0.0116959
0.0116959
0.0116959
0.0116959
0.0116959
0.0116959
0.0116959
0.0116959
0.0116959
0.0116959
0.0116959
0.0116959
0.0116959
0.0116959
0.0116959
0.0116959
0.0116959
0.0116959
0.0116959
0.0116959
0.0116959
0.0116959
0.0116959
0.0116959
0.0116959
0.0116959
0.0116959
0.0116959
0.0116959
0.0116959
0.0116959
0.0116959
0.0116959
0.0116959
0.0117647
0.0117647
0.0117647
0.0117647
0.0117647
0.0117647
0.0117647
0.0117647
0.0117647
0.0117647
0.0117647
0.0117647
0.0117647
0.0117647
0.0117647
0.0117647
0.0117647
0.0117647
0.0117647
0.0117647
0.0117647
0.0117647
0.0117647
0.0117647
0.0117647
0.0117647
0.0117647
0.0117647
0.0117647
0.0117647
0.0117647
0.0117647
0.0117647
0.0117647
0.0117647
0.0117647
0.0117647
0.0117647
0.0117647
0.0117647
0.0117647
0.0117647
0.0117647
0.0117647
0.0117647
0.0117647
0.0117647
0.0117647
0.0117647
0.0117647
0.0117647
0.0117647
0.0117647
0.0117647
0.0117647
0.0117647
0.0117647
0.0117647
0.0117647
0.0117647
0.0117647
0.0117647
0.0117647
0.0117647
0.0117647
0.0117647
0.0117647
0.0117647
0.0117647
0.0117647
0.0117647
0.0117647
0.0117647
0.0117647
0.0117647
0.0117647
0.0117647
0.0117647
0.0117647
0.0117647
0.0117647
0.0117647
0.0117647
0.0117647
0.0117647
0.0117647
0.0117647
0.0117647
0.0117647
0.0117647
0.0117647
0.0117647
0.0117647
0.0117647
0.0117647
0.0117647
0.0117647
0.0118343
0.0118343
0.0118343
0.0118343
0.0118343
0.0118343
0.0118343
0.0118343
0.0118343
0.0118343
0.0118343
0.0118343
0.0118343
0.0118343
0.0118343
0.0118343
0.0118343
0.0118343
0.0118343
0.0118343
0.0118343
0.0118343
0.0118343
0.0118343
0.0118343
0.0118343
0.0118343
0.0118343
0.0118343
0.0118343
0.0118343
0.0118343
0.0118343
0.0118343
0.0118343
0.0118343
0.0118343
0.0118343
0.0118343
0.0118343
0.0119048
0.0119048
0.0119048
0.0119048
0.0119048
0.0119048
0.0119048
0.0119048
0.0119048
0.0119048
0.0119048
0.0119048
0.0119048
0.0119048
0.0119048
0.0119048
0.0119048
0.0119048
0.0119048
0.0119048
0.0119048
0.0119048
0.0119048
0.0119048
0.0119048
0.0119048
0.0119048
0.0119048
0.0119048
0.0119048
0.0119048
0.0119048
0.0119048
0.011976
0.011976
0.011976
0.011976
0.011976
0.011976
0.011976
0.011976
0.011976
0.011976
0.011976
0.011976
0.011976
0.011976
0.011976
0.011976
0.011976
0.011976
0.011976
0.011976
0.011976
0.011976
0.011976
0.011976
0.011976
0.011976
0.011976
0.011976
0.011976
0.011976
0.011976
0.011976
0.011976
0.0120482
0.0120482
0.0120482
0.0120482
0.0120482
0.0120482
0.0120482
0.0120482
0.0120482
0.0120482
0.0120482
0.0120482
0.0120482
0.0120482
0.0120482
0.0120482
0.0120482
0.0120482
0.0120482
0.0120482
0.0120482
0.0120482
0.0120482
0.0120482
0.0120482
0.0120482
0.0120482
0.0120482
0.0120482
0.0120482
0.0120482
0.0120482
0.0120482
0.0120482
0.0120482
0.0120482
0.0120482
0.0121212
0.0121212
0.0121212
0.0121212
0.0121212
0.0121212
0.0121212
0.0121212
0.0121212
0.0121212
0.0121212
0.0121212
0.0121212
0.0121212
0.0121212
0.0121212
0.0121212
0.0121212
0.0121212
0.0121951
0.0121951
0.0121951
0.0121951
0.0121951
0.0121951
0.0121951
0.0121951
0.0121951
0.0121951
0.0121951
0.0121951
0.0121951
0.0121951
0.0121951
0.0121951
0.0121951
0.0121951
0.0121951
0.0122699
0.0122699
0.0122699
0.0122699
0.0122699
0.0122699
0.0122699
0.0122699
0.0122699
0.0122699
0.0122699
0.0122699
0.0122699
0.0122699
0.0122699
0.0122699
0.0122699
0.0122699
0.0123457
0.0123457
0.0123457
0.0123457
0.0123457
0.0123457
0.0123457
0.0123457
0.0123457
0.0123457
0.0123457
0.0123457
0.0123457
0.0124224
0.0124224
0.0124224
0.0124224
0.0124224
0.0124224
0.0124224
0.0124224
0.0124224
0.0124224
0.0124224
0.0124224
0.0125
0.0125
0.0125
0.0125
0.0125
0.0125
0.0125
0.0125
0.0125
0.0125
0.0125
0.0125
0.0125
0.0125
0.0125786
0.0125786
0.0125786
0.0125786
0.0125786
0.0125786
0.0125786
0.0125786
0.0126582
0.0126582
0.0126582
0.0126582
0.0126582
0.0126582
0.0127389
0.0127389
0.0127389
0.0127389
0.0127389
0.0127389
0.0127389
0.0128205
0.0128205
0.0128205
0.0129032
0.0129032
0.0129032
0.0129032
0.0129032
0.0129032
0.0129032
0.0129032
0.0174419
0.0174419
0.0174419
0.0174419
0.0174419
0.0174419
0.0174419
0.0174419
0.0174419
0.0174419
0.0174419
0.0174419
0.0174419
0.0174419
0.0174419
0.0174419
0.0174419
0.0174419
0.0174419
0.0174419
0.0174419
0.0174419
0.0174419
0.0174419
0.0174419
0.0174419
0.0174419
0.0174419
0.0174419
0.0174419
0.0174419
0.0174419
0.0174419
0.0174419
0.0174419
0.0174419
0.0174419
0.0174419
0.0174419
0.0174419
0.0174419
0.0174419
0.0174419
0.0174419
0.0174419
0.0174419
0.0174419
0.0174419
0.0174419
0.0174419
0.0174419
0.0174419
0.0174419
0.0174419
0.0174419
0.0174419
0.0174419
0.0174419
0.0174419
0.0174419
0.0174419
0.0174419
0.0174419
0.0174419
0.0174419
0.0174419
0.0174419
0.0174419
0.0174419
0.0174419
0.0174419
0.0174419
0.0174419
0.0174419
0.0174419
0.0174419
0.0174419
0.0174419
0.0174419
0.0174419
0.0174419
0.0174419
0.0174419
0.0174419
0.0174419
0.0174419
0.0174419
0.0174419
0.0174419
0.0174419
0.0174419
0.0174419
0.0174419
0.0174419
0.0174419
0.0174419
0.0174419
0.0174419
0.0174419
0.0174419
0.0174419
0.0174419
0.0174419
0.0174419
0.0174419
0.0174419
0.0174419
0.0174419
0.0174419
0.0174419
0.0174419
0.0174419
0.0174419
0.0174419
0.0174419
0.0174419
0.0174419
0.0174419
0.0174419
0.0174419
0.0174419
0.0174419
0.0174419
0.0174419
0.0174419
0.0174419
0.0174419
0.0174419
0.0174419
0.0174419
0.0174419
0.0174419
0.0174419
0.0174419
0.0174419
0.0174419
0.0174419
0.0174419
0.0174419
0.0174419
0.0174419
0.0174419
0.0174419
0.0174419
0.0174419
0.0174419
0.0174419
0.0174419
0.0174419
0.0174419
0.0174419
0.0174419
0.0174419
0.0174419
0.0174419
0.0174419
0.0174419
0.0174419
0.0174419
0.0174419
0.0174419
0.0174419
0.0174419
0.0174419
0.0174419
0.0174419
0.0174419
0.0174419
0.0174419
0.0174419
0.0174419
0.0174419
0.0174419
0.0174419
0.0174419
0.0174419
0.0174419
0.0174419
0.0174419
0.0174419
0.0174419
0.0174419
0.0174419
0.0174419
0.0174419
0.0174419
0.0174419
0.0174419
0.0174419
0.0174419
0.0174419
0.0174419
0.0174419
0.0174419
0.0174419
0.0174419
0.0174419
0.0174419
0.0174419
0.0174419
0.0174419
0.0174419
0.0174419
0.0174419
0.0174419
0.0174419
0.0174419
0.0174419
0.0174419
0.0174419
0.0174419
0.0174419
0.0174419
0.0174419
0.0174419
0.0174419
0.0174419
0.0174419
0.0174419
0.0174419
0.0174419
0.0174419
0.0174419
0.0174419
0.0174419
0.0174419
0.0174419
0.0174419
0.0174419
0.0174419
0.0174419
0.0174419
0.0174419
0.0174419
0.0174419
0.0174419
0.0174419
0.0174419
0.0174419
0.0174419
0.0174419
0.0174419
0.0174419
0.0174419
0.0174419
0.0174419
0.0174419
0.0174419
0.0174419
0.0174419
0.0174419
0.0174419
0.0174419
0.0174419
0.0174419
0.0174419
0.0174419
0.0174419
0.0174419
0.0174419
0.0174419
0.0174419
0.0174419
0.0174419
0.0174419
0.0174419
0.0174419
0.0174419
0.0174419
0.0174419
0.0174419
0.0174419
0.0174419
0.0174419
0.0174419
0.0174419
0.0174419
0.0174419
0.0174419
0.0174419
0.0174419
0.0174419
0.0174419
0.0174419
0.0174419
0.0174419
0.0174419
0.0174419
0.0174419
0.0174419
0.0174419
0.0174419
0.0174419
0.0174419
0.0174419
0.0174419
0.0174419
0.0174419
0.0174419
0.0174419
0.0174419
0.0174419
0.0174419
0.0174419
0.0174419
0.0174419
0.0174419
0.0174419
0.0174419
0.0174419
0.0174419
0.0174419
0.0174419
0.0174419
0.0174419
0.0174419
0.0174419
0.0174419
0.0174419
0.0174419
0.0174419
0.0174419
0.0174419
0.0174419
0.0174419
0.0174419
0.0174419
0.0174419
0.0174419
0.0174419
0.0174419
0.0174419
0.0174419
0.0174419
0.0174419
0.0174419
0.0174419
0.0174419
0.0174419
0.0174419
0.0174419
0.0174419
0.0174419
0.0174419
0.0174419
0.0174419
0.0174419
0.0174419
0.0174419
0.0174419
0.0174419
0.0174419
0.0174419
0.0174419
0.0174419
0.0174419
0.0174419
0.0174419
0.0174419
0.0174419
0.0174419
0.0174419
0.0174419
0.0174419
0.0174419
0.0174419
0.0174419
0.0174419
0.0174419
0.0174419
0.0174419
0.0174419
0.0174419
0.0174419
0.0174419
0.0174419
0.0174419
0.0174419
0.0174419
0.0174419
0.0174419
0.0174419
0.0174419
0.0174419
0.0174419
0.0174419
0.0174419
0.0174419
0.0174419
0.0174419
0.0174419
0.0174419
0.0174419
0.0174419
0.0174419
0.0174419
0.0174419
0.0174419
0.0174419
0.0174419
0.0174419
0.0174419
0.0174419
0.0174419
0.0174419
0.0174419
0.0174419
0.0174419
0.0174419
0.0174419
0.0174419
0.0174419
0.0174419
0.0174419
0.0174419
0.0174419
0.0174419
0.0174419
0.0174419
0.0174419
0.0174419
0.0174419
0.0174419
0.0174419
0.0174419
0.0174419
0.0174419
0.0174419
0.0174419
0.0174419
0.0174419
0.0174419
0.0174419
0.0174419
0.0174419
0.0174419
0.0174419
0.0174419
0.0174419
0.0174419
0.0174419
0.0174419
0.0174419
0.0174419
0.0174419
0.0174419
0.0174419
0.0174419
0.0174419
0.0174419
0.0174419
0.0174419
0.0174419
0.0174419
0.0174419
0.0174419
0.0174419
0.0174419
0.0174419
0.0174419
0.0174419
0.0174419
0.0174419
0.0174419
0.0174419
0.0174419
0.0174419
0.0174419
0.0174419
0.0174419
0.0174419
0.0174419
0.0174419
0.0174419
0.0174419
0.0174419
0.0174419
0.0174419
0.0174419
0.0174419
0.0174419
0.0174419
0.0174419
0.0174419
0.0174419
0.0174419
0.0174419
0.0174419
0.0174419
0.0174419
0.0174419
0.0174419
0.0174419
0.0174419
0.0174419
0.0174419
0.0174419
0.0174419
0.0174419
0.0174419
0.0174419
0.0174419
0.0174419
0.0174419
0.0174419
0.0174419
0.0174419
0.0174419
0.0174419
0.0174419
0.0174419
0.0174419
0.0174419
0.0174419
0.0174419
0.0174419
0.0174419
0.0174419
0.0174419
0.0174419
0.0174419
0.0174419
0.0174419
0.0174419
0.0174419
0.0174419
0.0174419
0.0174419
0.0174419
0.0174419
0.0174419
0.0174419
0.0174419
0.0174419
0.0174419
0.0174419
0.0174419
0.0174419
0.0174419
0.0174419
0.0174419
0.0174419
0.0174419
0.0174419
0.0174419
0.0174419
0.0174419
0.0174419
0.0174419
0.0174419
0.0174419
0.0174419
0.0174419
0.0174419
0.0174419
0.0174419
0.0174419
0.0174419
0.0174419
0.0174419
0.0174419
0.0174419
0.0174419
0.0174419
0.0174419
0.0174419
0.0174419
0.0174419
0.0174419
0.0174419
0.0174419
0.0174419
0.0174419
0.0174419
0.0174419
0.0174419
0.0174419
0.0174419
0.0174419
0.0174419
0.0174419
0.0174419
0.0174419
0.0174419
0.0174419
0.0174419
0.0174419
0.0174419
0.0174419
0.0174419
0.0174419
0.0174419
0.0174419
0.0174419
0.0174419
0.0174419
0.0174419
0.0174419
0.0174419
0.0174419
0.0174419
0.0174419
0.0174419
0.0174419
0.0174419
0.0174419
0.0174419
0.0174419
0.0174419
0.0174419
0.0174419
0.0174419
0.0174419
0.0174419
0.0174419
0.0174419
0.0174419
0.0174419
0.0174419
0.0174419
0.0174419
0.0174419
0.0174419
0.0174419
0.0174419
0.0174419
0.0174419
0.0174419
0.0174419
0.0174419
0.0174419
0.0174419
0.0174419
0.0174419
0.0174419
0.0174419
0.0174419
0.0174419
0.0174419
0.0174419
0.0174419
0.0174419
0.0174419
0.0174419
0.0174419
0.0174419
0.0174419
0.0174419
0.0174419
0.0174419
0.0174419
0.0174419
0.0174419
0.0174419
0.0174419
0.0174419
0.0174419
0.0174419
0.0174419
0.0174419
0.0174419
0.0174419
0.0174419
0.0174419
0.0174419
0.0174419
0.0174419
0.0174419
0.0174419
0.0174419
0.0174419
0.0174419
0.0174419
0.0174419
0.0174419
0.0174419
0.0174419
0.0174419
0.0174419
0.0174419
0.0174419
0.0174419
0.0174419
0.0174419
0.0174419
0.0174419
0.0174419
0.0174419
0.0174419
0.0174419
0.0174419
0.0174419
0.0174419
0.0174419
0.0174419
0.0174419
0.0174419
0.0174419
0.0174419
0.0174419
0.0174419
0.0174419
0.0174419
0.0174419
0.0174419
0.0174419
0.0174419
0.0174419
0.0174419
0.0174419
0.0174419
0.0174419
0.0174419
0.0174419
0.0174419
0.0174419
0.0174419
0.0174419
0.0174419
0.0174419
0.0174419
0.0174419
0.0174419
0.0174419
0.0174419
0.0174419
0.0174419
0.0174419
0.0174419
0.0174419
0.0174419
0.0174419
0.0174419
0.0174419
0.0174419
0.0174419
0.0174419
0.0174419
0.0174419
0.0174419
0.0174419
0.0174419
0.0174419
0.0174419
0.0174419
0.0174419
0.0174419
0.0174419
0.0174419
0.0174419
0.0174419
0.0174419
0.0174419
0.0174419
0.0174419
0.0174419
0.0174419
0.0174419
0.0174419
0.0174419
0.0174419
0.0174419
0.0174419
0.0174419
0.0174419
0.0174419
0.0174419
0.0174419
0.0174419
0.0174419
0.0174419
0.0174419
0.0174419
0.0174419
0.0174419
0.0174419
0.0174419
0.0174419
0.0174419
0.0174419
0.0174419
0.0174419
0.0174419
0.0174419
0.0174419
0.0174419
0.0174419
0.0174419
0.0174419
0.0174419
0.0174419
0.0174419
0.0174419
0.0174419
0.0174419
0.0174419
0.0174419
0.0174419
0.0174419
0.0174419
0.0174419
0.0174419
0.0174419
0.0174419
0.0174419
0.0174419
0.0174419
0.0174419
0.0174419
0.0174419
0.0174419
0.0174419
0.0174419
0.0174419
0.0174419
0.0174419
0.0174419
0.0174419
0.0174419
0.0174419
0.0174419
0.0174419
0.0174419
0.0174419
0.0174419
0.0174419
0.0174419
0.0174419
0.0174419
0.0174419
0.0174419
0.0174419
0.0174419
0.0174419
0.0174419
0.0174419
0.0174419
0.0174419
0.0174419
0.0174419
0.0174419
0.0174419
0.0174419
0.0174419
0.0174419
0.0174419
0.0174419
0.0174419
0.0174419
0.0174419
0.0174419
0.0174419
0.0174419
0.0174419
0.0174419
0.0174419
0.0174419
0.0174419
0.0174419
0.0174419
0.0174419
0.0174419
0.0174419
0.0174419
0.0174419
0.0174419
0.0174419
0.0174419
0.0174419
0.0174419
0.0174419
0.0174419
0.0174419
0.0174419
0.0174419
0.0174419
0.0174419
0.0174419
0.0174419
0.0174419
0.0174419
0.0174419
0.0174419
0.0174419
0.0174419
0.0174419
0.0174419
0.0174419
0.0174419
0.0174419
0.0174419
0.0174419
0.0174419
0.0174419
0.0174419
0.0174419
0.0174419
0.0174419
0.0174419
0.0174419
0.0174419
0.0174419
0.0174419
0.0174419
0.0174419
0.0174419
0.0174419
0.0174419
0.0174419
0.0174419
0.0174419
0.0174419
0.0174419
0.0174419
0.0174419
0.0174419
0.0174419
0.0174419
0.0174419
0.0174419
0.0174419
0.0174419
0.0174419
0.0174419
0.0174419
0.0174419
0.0174419
0.0174419
0.0174419
0.0174419
0.0174419
0.0174419
0.0174419
0.0174419
0.0174419
0.0174419
0.0174419
0.0174419
0.0174419
0.0174419
0.0174419
0.0174419
0.0174419
0.0174419
0.0174419
0.0174419
0.0174419
0.0174419
0.0174419
0.0174419
0.0174419
0.0174419
0.0174419
0.0174419
0.0174419
0.0174419
0.0174419
0.0174419
0.0174419
0.0174419
0.0174419
0.0174419
0.0174419
0.0174419
0.0174419
0.0174419
0.0174419
0.0174419
0.0174419
0.0174419
0.0174419
0.0174419
0.0174419
0.0174419
0.0174419
0.0174419
0.0174419
0.0174419
0.0174419
0.0174419
0.0174419
0.0174419
0.0174419
0.0174419
0.0174419
0.0174419
0.0174419
0.0174419
0.0174419
0.0174419
0.0174419
0.0174419
0.0174419
0.0174419
0.0174419
0.0174419
0.0174419
0.0174419
0.0174419
0.0174419
0.0174419
0.0174419
0.0174419
0.0174419
0.0174419
0.0174419
0.0174419
0.0174419
0.0174419
0.0174419
0.0174419
0.0174419
0.0174419
0.0174419
0.0174419
0.0174419
0.0174419
0.0174419
0.0174419
0.0174419
0.0174419
0.0174419
0.0174419
0.0174419
0.0174419
0.0174419
0.0174419
0.0174419
0.0174419
0.0174419
0.0174419
0.0174419
0.0174419
0.0174419
0.0174419
0.0174419
0.0174419
0.0174419
0.0174419
0.0174419
0.0174419
0.0174419
0.0174419
0.0174419
0.0174419
0.0174419
0.0174419
0.0174419
0.0174419
0.0174419
0.0174419
0.0174419
0.0174419
0.0174419
0.0174419
0.0174419
0.0174419
0.0174419
0.0174419
0.0174419
0.0174419
0.0174419
0.0174419
0.0174419
0.0174419
0.0174419
0.0174419
0.0174419
0.0174419
0.0174419
0.0174419
0.0174419
0.0174419
0.0174419
0.0174419
0.0174419
0.0174419
0.0174419
0.0174419
0.0174419
0.0174419
0.0174419
0.0174419
0.0174419
0.0174419
0.0174419
0.0174419
0.0174419
0.0174419
0.0174419
0.0174419
0.0174419
0.0174419
0.0174419
0.0174419
0.0174419
0.0174419
0.0174419
0.0174419
0.0174419
0.0174419
0.0174419
0.0174419
0.0174419
0.0174419
0.0174419
0.0174419
0.0174419
0.0174419
0.0174419
0.0174419
0.0174419
0.0174419
0.0174419
0.0174419
0.0174419
0.0174419
0.0174419
0.0174419
0.0174419
0.0174419
0.0174419
0.0174419
0.0174419
0.0174419
0.0174419
0.0174419
0.0174419
0.0174419
0.0174419
0.0174419
0.0174419
0.0174419
0.0174419
0.0174419
0.0174419
0.0174419
0.0174419
0.0174419
0.0174419
0.0174419
0.0174419
0.0174419
0.0174419
0.0174419
0.0174419
0.0174419
0.0174419
0.0174419
0.0174419
0.0174419
0.0174419
0.0174419
0.0174419
0.0174419
0.0174419
0.0174419
0.0174419
0.0174419
0.0174419
0.0174419
0.0174419
0.0174419
0.0174419
0.0174419
0.0174419
0.0174419
0.0174419
0.0174419
0.0174419
0.0174419
0.0174419
0.0174419
0.0174419
0.0174419
0.0174419
0.0174419
0.0174419
0.0174419
0.0174419
0.0174419
0.0174419
0.0174419
0.0174419
0.0174419
0.0174419
0.0174419
0.0174419
0.0174419
0.0174419
0.0174419
0.0174419
0.0174419
0.0174419
0.0174419
0.0174419
0.0174419
0.0174419
0.0174419
0.0174419
0.0174419
0.0174419
0.0174419
0.0174419
0.0174419
0.0174419
0.0174419
0.0174419
0.0174419
0.0174419
0.0174419
0.0174419
0.0174419
0.0174419
0.0174419
0.0174419
0.0174419
0.0174419
0.0174419
0.0174419
0.0174419
0.0174419
0.0174419
0.0174419
0.0174419
0.0174419
0.0174419
0.0174419
0.0174419
0.0174419
0.0174419
0.0174419
0.0174419
0.0174419
0.0174419
0.0174419
0.0174419
0.0174419
0.0174419
0.0174419
0.0174419
0.0174419
0.0174419
0.0174419
0.0174419
0.0174419
0.0174419
0.0174419
0.0174419
0.0174419
0.0174419
0.0174419
0.0174419
0.0174419
0.0174419
0.0174419
0.0174419
0.0174419
0.0174419
0.0174419
0.0174419
0.0174419
0.0174419
0.0174419
0.0174419
0.0174419
0.0174419
0.0174419
0.0174419
0.0174419
0.0174419
0.0174419
0.0174419
0.0174419
0.0174419
0.0174419
0.0174419
0.0174419
0.0174419
0.0174419
0.0174419
0.0174419
0.0174419
0.0174419
0.0174419
0.0174419
0.0174419
0.0174419
0.0174419
0.0174419
0.0174419
0.0174419
0.0174419
0.0174419
0.0174419
0.0174419
0.0174419
0.0174419
0.0174419
0.0174419
0.0174419
0.0174419
0.0174419
0.0174419
0.0174419
0.0174419
0.0174419
0.0174419
0.0174419
0.0174419
0.0174419
0.0174419
0.0174419
0.0174419
0.0174419
0.0174419
0.0174419
0.0174419
0.0174419
0.0174419
0.0174419
0.0174419
0.0174419
0.0174419
0.0174419
0.0174419
0.0174419
0.0174419
0.0174419
0.0174419
0.0174419
0.0174419
0.0174419
0.0174419
0.0174419
0.0174419
0.0174419
0.0174419
0.0174419
0.0174419
0.0174419
0.0174419
0.0174419
0.0174419
0.0174419
0.0174419
0.0174419
0.0174419
0.0174419
0.0174419
0.0174419
0.0174419
0.0174419
0.0174419
0.0174419
0.0174419
0.0174419
0.0174419
0.0174419
0.0174419
0.0174419
0.0174419
0.0174419
0.0174419
0.0174419
0.0174419
0.0174419
0.0174419
0.0174419
0.0174419
0.0174419
0.0174419
0.0174419
0.0174419
0.0174419
0.0174419
0.0174419
0.0174419
0.0174419
0.0174419
0.0174419
0.0174419
0.0174419
0.0174419
0.0174419
0.0174419
0.0174419
0.0174419
0.0174419
0.0174419
0.0174419
0.0174419
0.0174419
0.0174419
0.0174419
0.0174419
0.0174419
0.0174419
0.0174419
0.0174419
0.0174419
0.0174419
0.0174419
0.0174419
0.0174419
0.0174419
0.0174419
0.0174419
0.0174419
0.0174419
0.0174419
0.0174419
0.0174419
0.0174419
0.0174419
0.0174419
0.0174419
0.0174419
0.0174419
0.0174419
0.0174419
0.0174419
0.0174419
0.0174419
0.0174419
0.0174419
0.0174419
0.0174419
0.0174419
0.0174419
0.0174419
0.0174419
0.0174419
0.0174419
0.0174419
0.0174419
0.0174419
0.0174419
0.0174419
0.0174419
0.0174419
0.0174419
0.0174419
0.0174419
0.0174419
0.0174419
0.0174419
0.0174419
0.0174419
0.0174419
0.0174419
0.0174419
0.0174419
0.0174419
0.0174419
0.0174419
0.0174419
0.0174419
0.0174419
0.0174419
0.0174419
0.0174419
0.0174419
0.0174419
0.0174419
0.0174419
0.0174419
0.0174419
0.0174419
0.0174419
0.0174419
0.0174419
0.0174419
0.0174419
0.0174419
0.0174419
0.0174419
0.0174419
0.0174419
0.0174419
0.0174419
0.0174419
0.0174419
0.0174419
0.0174419
0.0174419
0.0174419
0.0174419
0.0174419
0.0174419
0.0174419
0.0174419
0.0174419
0.0174419
0.0174419
0.0174419
0.0174419
0.0174419
0.0174419
0.0174419
0.0174419
0.0174419
0.0174419
0.0174419
0.0174419
0.0174419
0.0174419
0.0174419
0.0174419
0.0174419
0.0174419
0.0174419
0.0174419
0.0174419
0.0174419
0.0174419
0.0174419
0.0174419
0.0174419
0.0174419
0.0174419
0.0174419
0.0174419
0.0174419
0.0174419
0.0174419
0.0174419
0.0174419
0.0174419
0.0174419
0.0174419
0.0174419
0.0174419
0.0174419
0.0174419
0.0174419
0.0174419
0.0174419
0.0174419
0.0174419
0.0174419
0.0174419
0.0174419
0.0174419
0.0174419
0.0174419
0.0174419
0.0174419
0.0174419
0.0174419
0.0174419
0.0174419
0.0174419
0.0174419
0.0174419
0.0174419
0.0174419
0.0174419
0.0174419
0.0174419
0.0174419
0.0174419
0.0174419
0.0174419
0.0174419
0.0174419
0.0174419
0.0174419
0.0174419
0.0174419
0.0174419
0.0174419
0.0174419
0.0174419
0.0174419
0.0174419
0.0174419
0.0174419
0.0174419
0.0174419
0.0174419
0.0174419
0.0174419
0.0174419
0.0174419
0.0174419
0.0174419
0.0174419
0.0174419
0.0174419
0.0174419
0.0174419
0.0174419
0.0174419
0.0174419
0.0174419
0.0174419
0.0174419
0.0174419
0.0174419
0.0174419
0.0174419
0.0174419
0.0174419
0.0174419
0.0174419
0.0174419
0.0174419
0.0174419
0.0174419
0.0174419
0.0174419
0.0174419
0.0174419
0.0174419
0.0174419
0.0174419
0.0174419
0.0174419
0.0174419
0.0174419
0.0174419
0.0174419
0.0174419
0.0174419
0.0174419
0.0174419
0.0174419
0.0174419
0.0174419
0.0174419
0.0174419
0.0174419
0.0174419
0.0174419
0.0174419
0.0174419
0.0174419
0.0174419
0.0174419
0.0174419
0.0174419
0.0174419
0.0174419
0.0174419
0.0174419
0.0174419
0.0174419
0.0174419
0.0174419
0.0174419
0.0174419
0.0174419
0.0174419
0.0174419
0.0174419
0.0174419
0.0174419
0.0174419
0.0174419
0.0174419
0.0174419
0.0174419
0.0174419
0.0174419
0.0174419
0.0174419
0.0174419
0.0174419
0.0174419
0.0174419
0.0174419
0.0174419
0.0174419
0.0174419
0.0174419
0.0174419
0.0174419
0.0174419
0.0174419
0.0174419
0.0174419
0.0174419
0.0174419
0.0174419
0.0174419
0.0174419
0.0174419
0.0174419
0.0174419
0.0174419
0.0174419
0.0174419
0.0174419
0.0174419
0.0174419
0.0174419
0.0174419
0.0174419
0.0174419
0.0174419
0.0174419
0.0174419
0.0174419
0.0174419
0.0174419
0.0174419
0.0174419
0.0174419
0.0174419
0.0174419
0.0174419
0.0174419
0.0174419
0.0174419
0.0174419
0.0174419
0.0174419
0.0174419
0.0174419
0.0174419
0.0174419
0.0174419
0.0174419
0.0174419
0.0174419
0.0174419
0.0174419
0.0174419
0.0174419
0.0174419
0.0174419
0.0174419
0.0174419
0.0174419
0.0174419
0.0174419
0.0174419
0.0174419
0.0174419
0.0174419
0.0174419
0.0174419
0.0174419
0.0174419
0.0174419
0.0174419
0.0174419
0.0174419
0.0174419
0.0174419
0.0174419
0.0174419
0.0174419
0.0174419
0.0174419
0.0174419
0.0174419
0.0174419
0.0174419
0.0174419
0.0174419
0.0174419
0.0174419
0.0174419
0.0174419
0.0174419
0.0174419
0.0174419
0.0174419
0.0174419
0.0174419
0.0174419
0.0174419
0.0174419
0.0174419
0.0174419
0.0174419
0.0174419
0.0174419
0.0174419
0.0174419
0.0174419
0.0174419
0.0174419
0.0174419
0.0174419
0.0174419
0.0174419
0.0174419
0.0174419
0.0174419
0.0174419
0.0174419
0.0174419
0.0174419
0.0174419
0.0174419
0.0174419
0.0174419
0.0174419
0.0174419
0.0174419
0.0174419
0.0174419
0.0174419
0.0174419
0.0174419
0.0174419
0.0174419
0.0174419
0.0174419
0.0174419
0.0174419
0.0174419
0.0174419
0.0174419
0.0174419
0.0174419
0.0174419
0.0174419
0.0174419
0.0174419
0.0174419
0.0174419
0.0174419
0.0174419
0.0174419
0.0174419
0.0174419
0.0174419
0.0174419
0.0174419
0.0174419
0.0174419
0.0174419
0.0174419
0.0174419
0.0174419
0.0174419
0.0174419
0.0174419
0.0174419
0.0174419
0.0174419
0.0174419
0.0174419
0.0174419
0.0174419
0.0174419
0.0174419
0.0174419
0.0174419
0.0174419
0.0174419
0.0174419
0.0174419
0.0174419
0.0174419
0.0174419
0.0174419
0.0174419
0.0174419
0.0174419
0.0174419
0.0174419
0.0174419
0.0174419
0.0174419
0.0174419
0.0174419
0.0174419
0.0174419
0.0174419
0.0174419
0.0174419
0.0174419
0.0174419
0.0174419
0.0174419
0.0174419
0.0174419
0.0174419
0.0174419
0.0174419
0.0174419
0.0174419
0.0174419
0.0174419
0.0174419
0.0174419
0.0174419
0.0174419
0.0174419
0.0174419
0.0174419
0.0174419
0.0174419
0.0174419
0.0174419
0.0174419
0.0174419
0.0174419
0.0174419
0.0174419
0.0174419
0.0174419
0.0174419
0.0174419
0.0174419
0.0174419
0.0174419
0.0174419
0.0174419
0.0174419
0.0174419
0.0174419
0.0174419
0.0174419
0.0174419
0.0174419
0.0174419
0.0174419
0.0174419
0.0174419
0.0174419
0.0174419
0.0174419
0.0174419
0.0174419
0.0174419
0.0174419
0.0174419
0.0174419
0.0174419
0.0174419
0.0174419
0.0174419
0.0174419
0.0174419
0.0174419
0.0174419
0.0174419
0.0174419
0.0174419
0.0174419
0.0174419
0.0174419
0.0174419
0.0174419
0.0174419
0.0174419
0.0174419
0.0174419
0.0174419
0.0174419
0.0174419
0.0174419
0.0174419
0.0174419
0.0174419
0.0174419
0.0174419
0.0174419
0.0174419
0.0174419
0.0174419
0.0174419
0.0174419
0.0174419
0.0174419
0.0174419
0.0174419
0.0174419
0.0174419
0.0174419
0.0174419
0.0174419
0.0174419
0.0174419
0.0174419
0.0174419
0.0174419
0.0174419
0.0174419
0.0174419
0.0174419
0.0174419
0.0174419
0.0174419
0.0174419
0.0174419
0.0174419
0.0174419
0.0174419
0.0174419
0.0174419
0.0174419
0.0174419
0.0174419
0.0174419
0.0174419
0.0174419
0.0174419
0.0174419
0.0174419
0.0174419
0.0174419
0.0174419
0.0174419
0.0174419
0.0174419
0.0174419
0.0174419
0.0174419
0.0174419
0.0174419
0.0174419
0.0174419
0.0174419
0.0174419
0.0174419
0.0174419
0.0174419
0.0174419
0.0174419
0.0174419
0.0174419
0.0174419
0.0174419
0.0174419
0.0174419
0.0174419
0.0174419
0.0174419
0.0174419
0.0174419
0.0174419
0.0174419
0.0174419
0.0174419
0.0174419
0.0174419
0.0174419
0.0174419
0.0174419
0.0174419
0.0174419
0.0174419
0.0174419
0.0174419
0.0174419
0.0174419
0.0174419
0.0174419
0.0174419
0.0174419
0.0174419
0.0174419
0.0174419
0.0174419
0.0174419
0.0174419
0.0174419
0.0174419
0.0174419
0.0174419
0.0174419
0.0174419
0.0174419
0.0174419
0.0174419
0.0174419
0.0174419
0.0174419
0.0174419
0.0174419
0.0174419
0.0174419
0.0174419
0.0174419
0.0174419
0.0174419
0.0174419
0.0174419
0.0174419
0.0174419
0.0174419
0.0174419
0.0174419
0.0174419
0.0174419
0.0174419
0.0174419
0.0174419
0.0174419
0.0174419
0.0174419
0.0174419
0.0174419
0.0174419
0.0174419
0.0174419
0.0174419
0.0174419
0.0174419
0.0174419
0.0174419
0.0174419
0.0174419
0.0174419
0.0174419
0.0174419
0.0174419
0.0174419
0.0174419
0.0174419
0.0174419
0.0174419
0.0174419
0.0174419
0.0174419
0.0174419
0.0174419
0.0174419
0.0174419
0.0174419
0.0174419
0.0174419
0.0174419
0.0174419
0.0174419
0.0174419
0.0174419
0.0174419
0.0174419
0.0174419
0.0174419
0.0174419
0.0174419
0.0174419
0.0174419
0.0174419
0.0174419
0.0174419
0.0174419
0.0174419
0.0174419
0.0174419
0.0174419
0.0174419
0.0174419
0.0174419
0.0174419
0.0174419
0.0174419
0.0174419
0.0174419
0.0174419
0.0174419
0.0174419
0.0174419
0.0174419
0.0174419
0.0174419
0.0174419
0.0174419
0.0174419
0.0174419
0.0174419
0.0174419
0.0174419
0.0174419
0.0174419
0.0174419
0.0174419
0.0174419
0.0174419
0.0174419
0.0174419
0.0174419
0.0174419
0.0174419
0.0174419
0.0174419
0.0174419
0.0174419
0.0174419
0.0174419
0.0174419
0.0174419
0.0174419
0.0174419
0.0174419
0.0174419
0.0174419
0.0174419
0.0174419
0.0174419
0.0174419
0.0174419
0.0174419
0.0174419
0.0174419
0.0174419
0.0174419
0.0174419
0.0174419
0.0174419
0.0174419
0.0174419
0.0174419
0.0174419
0.0174419
0.0174419
0.0174419
0.0174419
0.0174419
0.0174419
0.0174419
0.0174419
0.0174419
0.0174419
0.0175439
0.0175439
0.0175439
0.0175439
0.0175439
0.0175439
0.0175439
0.0175439
0.0175439
0.0175439
0.0175439
0.0175439
0.0175439
0.0175439
0.0175439
0.0175439
0.0175439
0.0175439
0.0175439
0.0175439
0.0175439
0.0175439
0.0175439
0.0175439
0.0175439
0.0175439
0.0175439
0.0175439
0.0175439
0.0175439
0.0175439
0.0175439
0.0175439
0.0175439
0.0175439
0.0175439
0.0175439
0.0175439
0.0175439
0.0175439
0.0175439
0.0175439
0.0175439
0.0175439
0.0175439
0.0175439
0.0175439
0.0175439
0.0175439
0.0175439
0.0175439
0.0175439
0.0175439
0.0175439
0.0175439
0.0175439
0.0175439
0.0175439
0.0175439
0.0175439
0.0175439
0.0175439
0.0175439
0.0175439
0.0175439
0.0175439
0.0175439
0.0175439
0.0175439
0.0175439
0.0175439
0.0175439
0.0175439
0.0175439
0.0175439
0.0175439
0.0175439
0.0175439
0.0175439
0.0175439
0.0175439
0.0175439
0.0175439
0.0175439
0.0175439
0.0175439
0.0175439
0.0175439
0.0175439
0.0175439
0.0175439
0.0175439
0.0175439
0.0175439
0.0175439
0.0176471
0.0176471
0.0176471
0.0176471
0.0176471
0.0176471
0.0176471
0.0176471
0.0176471
0.0176471
0.0176471
0.0176471
0.0176471
0.0176471
0.0176471
0.0176471
0.0176471
0.0176471
0.0176471
0.0176471
0.0176471
0.0176471
0.0176471
0.0176471
0.0176471
0.0176471
0.0176471
0.0176471
0.0176471
0.0176471
0.0176471
0.0176471
0.0177515
0.0177515
0.0177515
0.0177515
0.0177515
0.0177515
0.0177515
0.0177515
0.0177515
0.0177515
0.0177515
0.0177515
0.0177515
0.0177515
0.0177515
0.0177515
0.0177515
0.0177515
0.0177515
0.0177515
0.0177515
0.0177515
0.0177515
0.0178571
0.0178571
0.0178571
0.0178571
0.0178571
0.0178571
0.0178571
0.0178571
0.0178571
0.0178571
0.0178571
0.0178571
0.0178571
0.0178571
0.0178571
0.0178571
0.0178571
0.0178571
0.0178571
0.0178571
0.0178571
0.0178571
0.0178571
0.0178571
0.0178571
0.0178571
0.0178571
0.0178571
0.0179641
0.0179641
0.0179641
0.0179641
0.0179641
0.0179641
0.0179641
0.0179641
0.0179641
0.0179641
0.0179641
0.0179641
0.0179641
0.0179641
0.0179641
0.0179641
0.0179641
0.0179641
0.0179641
0.0179641
0.0180723
0.0180723
0.0180723
0.0180723
0.0180723
0.0180723
0.0180723
0.0180723
0.0180723
0.0180723
0.0180723
0.0180723
0.0180723
0.0180723
0.0180723
0.0181818
0.0181818
0.0181818
0.0181818
0.0181818
0.0181818
0.0181818
0.0181818
0.0181818
0.0181818
0.0182927
0.0182927
0.0182927
0.0182927
0.0182927
0.0182927
0.0182927
0.0182927
0.0182927
0.0182927
0.0184049
0.0184049
0.0184049
0.0184049
0.0184049
0.0184049
0.0184049
0.0185185
0.0185185
0.0185185
0.0185185
0.0186335
0.0186335
0.0186335
0.0186335
0.0186335
0.0186335
0.0186335
0.0186335
0.0186335
0.0186335
0.0186335
0.0186335
0.01875
0.01875
0.01875
0.01875
0.01875
0.01875
0.01875
0.0188679
0.0188679
0.0188679
0.0188679
0.0189873
0.0191083
0.0191083
0.0191083
0.0191083
0.0191083
0.0191083
0.0192308
0.0192308
0.0192308
0.0192308
0.0193548
0.0193548
0.0193548
0.0193548
0.0232558
0.0232558
0.0232558
0.0232558
0.0232558
0.0232558
0.0232558
0.0232558
0.0232558
0.0232558
0.0232558
0.0232558
0.0232558
0.0232558
0.0232558
0.0232558
0.0232558
0.0232558
0.0232558
0.0232558
0.0232558
0.0232558
0.0232558
0.0232558
0.0232558
0.0232558
0.0232558
0.0232558
0.0232558
0.0232558
0.0232558
0.0232558
0.0232558
0.0232558
0.0232558
0.0232558
0.0232558
0.0232558
0.0232558
0.0232558
0.0232558
0.0232558
0.0232558
0.0232558
0.0232558
0.0232558
0.0232558
0.0232558
0.0232558
0.0232558
0.0232558
0.0232558
0.0232558
0.0232558
0.0232558
0.0232558
0.0232558
0.0232558
0.0232558
0.0232558
0.0232558
0.0232558
0.0232558
0.0232558
0.0232558
0.0232558
0.0232558
0.0232558
0.0232558
0.0232558
0.0232558
0.0232558
0.0232558
0.0232558
0.0232558
0.0232558
0.0232558
0.0232558
0.0232558
0.0232558
0.0232558
0.0232558
0.0232558
0.0232558
0.0232558
0.0232558
0.0232558
0.0232558
0.0232558
0.0232558
0.0232558
0.0232558
0.0232558
0.0232558
0.0232558
0.0232558
0.0232558
0.0232558
0.0232558
0.0232558
0.0232558
0.0232558
0.0232558
0.0232558
0.0232558
0.0232558
0.0232558
0.0232558
0.0232558
0.0232558
0.0232558
0.0232558
0.0232558
0.0232558
0.0232558
0.0232558
0.0232558
0.0232558
0.0232558
0.0232558
0.0232558
0.0232558
0.0232558
0.0232558
0.0232558
0.0232558
0.0232558
0.0232558
0.0232558
0.0232558
0.0232558
0.0232558
0.0232558
0.0232558
0.0232558
0.0232558
0.0232558
0.0232558
0.0232558
0.0232558
0.0232558
0.0232558
0.0232558
0.0232558
0.0232558
0.0232558
0.0232558
0.0232558
0.0232558
0.0232558
0.0232558
0.0232558
0.0232558
0.0232558
0.0232558
0.0232558
0.0232558
0.0232558
0.0232558
0.0232558
0.0232558
0.0232558
0.0232558
0.0232558
0.0232558
0.0232558
0.0232558
0.0232558
0.0232558
0.0232558
0.0232558
0.0232558
0.0232558
0.0232558
0.0232558
0.0232558
0.0232558
0.0232558
0.0232558
0.0232558
0.0232558
0.0232558
0.0232558
0.0232558
0.0232558
0.0232558
0.0232558
0.0232558
0.0232558
0.0232558
0.0232558
0.0232558
0.0232558
0.0232558
0.0232558
0.0232558
0.0232558
0.0232558
0.0232558
0.0232558
0.0232558
0.0232558
0.0232558
0.0232558
0.0232558
0.0232558
0.0232558
0.0232558
0.0232558
0.0232558
0.0232558
0.0232558
0.0232558
0.0232558
0.0232558
0.0232558
0.0232558
0.0232558
0.0232558
0.0232558
0.0232558
0.0232558
0.0232558
0.0232558
0.0232558
0.0232558
0.0232558
0.0232558
0.0232558
0.0232558
0.0232558
0.0232558
0.0232558
0.0232558
0.0232558
0.0232558
0.0232558
0.0232558
0.0232558
0.0232558
0.0232558
0.0232558
0.0232558
0.0232558
0.0232558
0.0232558
0.0232558
0.0232558
0.0232558
0.0232558
0.0232558
0.0232558
0.0232558
0.0232558
0.0232558
0.0232558
0.0232558
0.0232558
0.0232558
0.0232558
0.0232558
0.0232558
0.0232558
0.0232558
0.0232558
0.0232558
0.0232558
0.0232558
0.0232558
0.0232558
0.0232558
0.0232558
0.0232558
0.0232558
0.0232558
0.0232558
0.0232558
0.0232558
0.0232558
0.0232558
0.0232558
0.0232558
0.0232558
0.0232558
0.0232558
0.0232558
0.0232558
0.0232558
0.0232558
0.0232558
0.0232558
0.0232558
0.0232558
0.0232558
0.0232558
0.0232558
0.0232558
0.0232558
0.0232558
0.0232558
0.0232558
0.0232558
0.0232558
0.0232558
0.0232558
0.0232558
0.0232558
0.0232558
0.0232558
0.0232558
0.0232558
0.0232558
0.0232558
0.0232558
0.0232558
0.0232558
0.0232558
0.0232558
0.0232558
0.0232558
0.0232558
0.0232558
0.0232558
0.0232558
0.0232558
0.0232558
0.0232558
0.0232558
0.0232558
0.0232558
0.0232558
0.0232558
0.0232558
0.0232558
0.0232558
0.0232558
0.0232558
0.0232558
0.0232558
0.0232558
0.0232558
0.0232558
0.0232558
0.0232558
0.0232558
0.0232558
0.0232558
0.0232558
0.0232558
0.0232558
0.0232558
0.0232558
0.0232558
0.0232558
0.0232558
0.0232558
0.0232558
0.0232558
0.0232558
0.0232558
0.0232558
0.0232558
0.0232558
0.0232558
0.0232558
0.0232558
0.0232558
0.0232558
0.0232558
0.0232558
0.0232558
0.0232558
0.0232558
0.0232558
0.0232558
0.0232558
0.0232558
0.0232558
0.0232558
0.0232558
0.0232558
0.0232558
0.0232558
0.0232558
0.0232558
0.0232558
0.0232558
0.0232558
0.0232558
0.0232558
0.0232558
0.0232558
0.0232558
0.0232558
0.0232558
0.0232558
0.0232558
0.0232558
0.0232558
0.0232558
0.0232558
0.0232558
0.0232558
0.0232558
0.0232558
0.0232558
0.0232558
0.0232558
0.0232558
0.0232558
0.0232558
0.0232558
0.0232558
0.0232558
0.0232558
0.0232558
0.0232558
0.0232558
0.0232558
0.0232558
0.0232558
0.0232558
0.0232558
0.0232558
0.0232558
0.0232558
0.0232558
0.0232558
0.0232558
0.0232558
0.0232558
0.0232558
0.0232558
0.0232558
0.0232558
0.0232558
0.0232558
0.0232558
0.0232558
0.0232558
0.0232558
0.0232558
0.0232558
0.0232558
0.0232558
0.0232558
0.0232558
0.0232558
0.0232558
0.0232558
0.0232558
0.0232558
0.0232558
0.0232558
0.0232558
0.0232558
0.0232558
0.0232558
0.0232558
0.0232558
0.0232558
0.0232558
0.0232558
0.0232558
0.0232558
0.0232558
0.0232558
0.0232558
0.0232558
0.0232558
0.0232558
0.0232558
0.0232558
0.0232558
0.0232558
0.0232558
0.0232558
0.0232558
0.0232558
0.0232558
0.0232558
0.0232558
0.0232558
0.0232558
0.0232558
0.0232558
0.0232558
0.0232558
0.0232558
0.0232558
0.0232558
0.0232558
0.0232558
0.0232558
0.0232558
0.0232558
0.0232558
0.0232558
0.0232558
0.0232558
0.0232558
0.0232558
0.0232558
0.0232558
0.0232558
0.0232558
0.0232558
0.0232558
0.0232558
0.0232558
0.0232558
0.0232558
0.0232558
0.0232558
0.0232558
0.0232558
0.0232558
0.0232558
0.0232558
0.0232558
0.0232558
0.0232558
0.0232558
0.0232558
0.0232558
0.0232558
0.0232558
0.0232558
0.0232558
0.0232558
0.0232558
0.0232558
0.0232558
0.0232558
0.0232558
0.0232558
0.0232558
0.0232558
0.0232558
0.0232558
0.0232558
0.0232558
0.0232558
0.0232558
0.0232558
0.0232558
0.0232558
0.0232558
0.0232558
0.0232558
0.0232558
0.0232558
0.0232558
0.0232558
0.0232558
0.0232558
0.0232558
0.0232558
0.0232558
0.0232558
0.0232558
0.0232558
0.0232558
0.0232558
0.0232558
0.0232558
0.0232558
0.0232558
0.0232558
0.0232558
0.0232558
0.0232558
0.0232558
0.0232558
0.0232558
0.0232558
0.0232558
0.0232558
0.0232558
0.0232558
0.0232558
0.0232558
0.0232558
0.0232558
0.0232558
0.0232558
0.0232558
0.0232558
0.0232558
0.0232558
0.0232558
0.0232558
0.0232558
0.0232558
0.0232558
0.0232558
0.0232558
0.0232558
0.0232558
0.0232558
0.0232558
0.0232558
0.0232558
0.0232558
0.0232558
0.0232558
0.0232558
0.0232558
0.0232558
0.0232558
0.0232558
0.0232558
0.0232558
0.0232558
0.0232558
0.0232558
0.0232558
0.0232558
0.0232558
0.0232558
0.0232558
0.0232558
0.0232558
0.0232558
0.0232558
0.0232558
0.0232558
0.0232558
0.0232558
0.0232558
0.0232558
0.0232558
0.0232558
0.0232558
0.0232558
0.0232558
0.0232558
0.0232558
0.0232558
0.0232558
0.0232558
0.0232558
0.0232558
0.0232558
0.0232558
0.0232558
0.0232558
0.0232558
0.0232558
0.0232558
0.0232558
0.0232558
0.0232558
0.0232558
0.0232558
0.0232558
0.0232558
0.0232558
0.0232558
0.0232558
0.0232558
0.0232558
0.0232558
0.0232558
0.0232558
0.0232558
0.0232558
0.0232558
0.0232558
0.0232558
0.0232558
0.0232558
0.0232558
0.0232558
0.0232558
0.0232558
0.0232558
0.0232558
0.0232558
0.0232558
0.0232558
0.0232558
0.0232558
0.0232558
0.0232558
0.0232558
0.0232558
0.0232558
0.0232558
0.0232558
0.0232558
0.0232558
0.0232558
0.0232558
0.0232558
0.0232558
0.0232558
0.0232558
0.0232558
0.0232558
0.0232558
0.0232558
0.0232558
0.0232558
0.0232558
0.0232558
0.0232558
0.0232558
0.0232558
0.0232558
0.0232558
0.0232558
0.0232558
0.0232558
0.0232558
0.0232558
0.0232558
0.0232558
0.0232558
0.0232558
0.0232558
0.0232558
0.0232558
0.0232558
0.0232558
0.0232558
0.0232558
0.0232558
0.0232558
0.0232558
0.0232558
0.0232558
0.0232558
0.0232558
0.0232558
0.0232558
0.0232558
0.0232558
0.0232558
0.0232558
0.0232558
0.0232558
0.0232558
0.0232558
0.0232558
0.0232558
0.0232558
0.0232558
0.0232558
0.0232558
0.0232558
0.0232558
0.0232558
0.0232558
0.0232558
0.0232558
0.0232558
0.0232558
0.0232558
0.0232558
0.0232558
0.0232558
0.0232558
0.0232558
0.0232558
0.0232558
0.0232558
0.0232558
0.0232558
0.0232558
0.0232558
0.0232558
0.0232558
0.0232558
0.0232558
0.0232558
0.0232558
0.0232558
0.0232558
0.0232558
0.0232558
0.0232558
0.0232558
0.0232558
0.0232558
0.0232558
0.0232558
0.0232558
0.0232558
0.0232558
0.0232558
0.0232558
0.0232558
0.0232558
0.0232558
0.0232558
0.0232558
0.0232558
0.0232558
0.0232558
0.0232558
0.0232558
0.0232558
0.0232558
0.0232558
0.0232558
0.0232558
0.0232558
0.0232558
0.0232558
0.0232558
0.0232558
0.0232558
0.0232558
0.0232558
0.0232558
0.0232558
0.0232558
0.0232558
0.0232558
0.0232558
0.0232558
0.0232558
0.0232558
0.0232558
0.0232558
0.0232558
0.0232558
0.0232558
0.0232558
0.0232558
0.0232558
0.0232558
0.0232558
0.0232558
0.0232558
0.0232558
0.0232558
0.0232558
0.0232558
0.0232558
0.0232558
0.0232558
0.0232558
0.0232558
0.0232558
0.0232558
0.0232558
0.0232558
0.0232558
0.0232558
0.0232558
0.0232558
0.0232558
0.0232558
0.0232558
0.0232558
0.0232558
0.0232558
0.0232558
0.0232558
0.0232558
0.0232558
0.0232558
0.0232558
0.0232558
0.0232558
0.0232558
0.0232558
0.0232558
0.0232558
0.0232558
0.0232558
0.0232558
0.0232558
0.0232558
0.0232558
0.0232558
0.0232558
0.0232558
0.0232558
0.0232558
0.0232558
0.0232558
0.0232558
0.0232558
0.0232558
0.0232558
0.0232558
0.0232558
0.0232558
0.0232558
0.0232558
0.0232558
0.0232558
0.0232558
0.0232558
0.0232558
0.0232558
0.0232558
0.0232558
0.0232558
0.0232558
0.0232558
0.0232558
0.0232558
0.0232558
0.0232558
0.0232558
0.0232558
0.0232558
0.0232558
0.0232558
0.0232558
0.0232558
0.0232558
0.0232558
0.0232558
0.0232558
0.0232558
0.0232558
0.0232558
0.0232558
0.0232558
0.0232558
0.0232558
0.0232558
0.0232558
0.0232558
0.0232558
0.0232558
0.0232558
0.0232558
0.0232558
0.0232558
0.0232558
0.0232558
0.0232558
0.0232558
0.0232558
0.0232558
0.0232558
0.0232558
0.0232558
0.0232558
0.0232558
0.0232558
0.0232558
0.0232558
0.0232558
0.0232558
0.0232558
0.0232558
0.0232558
0.0232558
0.0232558
0.0232558
0.0232558
0.0232558
0.0232558
0.0232558
0.0232558
0.0232558
0.0232558
0.0232558
0.0232558
0.0232558
0.0232558
0.0232558
0.0232558
0.0232558
0.0232558
0.0232558
0.0232558
0.0232558
0.0232558
0.0232558
0.0232558
0.0232558
0.0232558
0.0232558
0.0232558
0.0232558
0.0232558
0.0232558
0.0232558
0.0232558
0.0232558
0.0232558
0.0232558
0.0232558
0.0232558
0.0232558
0.0232558
0.0232558
0.0232558
0.0232558
0.0232558
0.0232558
0.0232558
0.0232558
0.0232558
0.0232558
0.0232558
0.0232558
0.0232558
0.0232558
0.0232558
0.0232558
0.0232558
0.0232558
0.0232558
0.0232558
0.0232558
0.0232558
0.0232558
0.0232558
0.0232558
0.0232558
0.0232558
0.0232558
0.0232558
0.0232558
0.0232558
0.0232558
0.0232558
0.0232558
0.0232558
0.0232558
0.0232558
0.0232558
0.0232558
0.0232558
0.0232558
0.0232558
0.0232558
0.0232558
0.0232558
0.0232558
0.0232558
0.0232558
0.0232558
0.0232558
0.0232558
0.0232558
0.0232558
0.0232558
0.0232558
0.0232558
0.0232558
0.0232558
0.0232558
0.0232558
0.0232558
0.0232558
0.0232558
0.0232558
0.0232558
0.0232558
0.0232558
0.0232558
0.0232558
0.0232558
0.0232558
0.0232558
0.0232558
0.0232558
0.0232558
0.0232558
0.0232558
0.0232558
0.0232558
0.0232558
0.0232558
0.0232558
0.0232558
0.0232558
0.0232558
0.0232558
0.0232558
0.0232558
0.0232558
0.0232558
0.0232558
0.0232558
0.0232558
0.0232558
0.0232558
0.0232558
0.0232558
0.0232558
0.0232558
0.0232558
0.0232558
0.0232558
0.0232558
0.0232558
0.0232558
0.0232558
0.0232558
0.0232558
0.0232558
0.0232558
0.0232558
0.0232558
0.0232558
0.0232558
0.0232558
0.0232558
0.0232558
0.0232558
0.0232558
0.0232558
0.0232558
0.0232558
0.0232558
0.0232558
0.0232558
0.0232558
0.0232558
0.0232558
0.0232558
0.0232558
0.0232558
0.0232558
0.0232558
0.0232558
0.0232558
0.0232558
0.0232558
0.0232558
0.0232558
0.0232558
0.0232558
0.0232558
0.0232558
0.0232558
0.0232558
0.0232558
0.0232558
0.0232558
0.0232558
0.0232558
0.0232558
0.0232558
0.0232558
0.0232558
0.0232558
0.0232558
0.0232558
0.0232558
0.0232558
0.0232558
0.0232558
0.0232558
0.0232558
0.0232558
0.0232558
0.0232558
0.0232558
0.0232558
0.0232558
0.0232558
0.0232558
0.0232558
0.0232558
0.0232558
0.0232558
0.0232558
0.0232558
0.0232558
0.0232558
0.0232558
0.0232558
0.0232558
0.0232558
0.0232558
0.0232558
0.0232558
0.0232558
0.0232558
0.0232558
0.0232558
0.0232558
0.0232558
0.0232558
0.0232558
0.0232558
0.0232558
0.0232558
0.0232558
0.0232558
0.0232558
0.0232558
0.0232558
0.0232558
0.0232558
0.0232558
0.0232558
0.0232558
0.0232558
0.0232558
0.0232558
0.0232558
0.0232558
0.0232558
0.0232558
0.0232558
0.0232558
0.0232558
0.0232558
0.0232558
0.0232558
0.0232558
0.0232558
0.0232558
0.0232558
0.0232558
0.0232558
0.0232558
0.0232558
0.0232558
0.0232558
0.0232558
0.0232558
0.0232558
0.0232558
0.0232558
0.0232558
0.0232558
0.0232558
0.0232558
0.0232558
0.0232558
0.0232558
0.0232558
0.0232558
0.0232558
0.0232558
0.0232558
0.0232558
0.0232558
0.0232558
0.0232558
0.0232558
0.0232558
0.0232558
0.0232558
0.0232558
0.0232558
0.0232558
0.0232558
0.0232558
0.0232558
0.0232558
0.0232558
0.0232558
0.0232558
0.0232558
0.0232558
0.0232558
0.0232558
0.0232558
0.0232558
0.0232558
0.0232558
0.0232558
0.0232558
0.0232558
0.0232558
0.0232558
0.0232558
0.0232558
0.0232558
0.0232558
0.0232558
0.0232558
0.0232558
0.0232558
0.0232558
0.0232558
0.0232558
0.0232558
0.0232558
0.0232558
0.0232558
0.0232558
0.0232558
0.0232558
0.0232558
0.0232558
0.0232558
0.0232558
0.0232558
0.0232558
0.0232558
0.0232558
0.0232558
0.0232558
0.0232558
0.0232558
0.0232558
0.0232558
0.0232558
0.0232558
0.0232558
0.0232558
0.0232558
0.0232558
0.0232558
0.0232558
0.0232558
0.0232558
0.0232558
0.0232558
0.0232558
0.0232558
0.0232558
0.0232558
0.0232558
0.0232558
0.0232558
0.0232558
0.0232558
0.0232558
0.0232558
0.0232558
0.0232558
0.0232558
0.0232558
0.0232558
0.0232558
0.0232558
0.0232558
0.0232558
0.0232558
0.0232558
0.0232558
0.0232558
0.0232558
0.0232558
0.0232558
0.0232558
0.0232558
0.0232558
0.0232558
0.0232558
0.0232558
0.0232558
0.0232558
0.0232558
0.0232558
0.0232558
0.0232558
0.0232558
0.0232558
0.0232558
0.0232558
0.0232558
0.0232558
0.0232558
0.0232558
0.0232558
0.0232558
0.0232558
0.0232558
0.0232558
0.0232558
0.0232558
0.0232558
0.0232558
0.0232558
0.0232558
0.0232558
0.0232558
0.0232558
0.0232558
0.0232558
0.0232558
0.0232558
0.0232558
0.0232558
0.0232558
0.0232558
0.0232558
0.0232558
0.0232558
0.0232558
0.0232558
0.0232558
0.0232558
0.0232558
0.0232558
0.0232558
0.0232558
0.0232558
0.0232558
0.0232558
0.0232558
0.0232558
0.0232558
0.0232558
0.0232558
0.0232558
0.0232558
0.0232558
0.0232558
0.0232558
0.0232558
0.0232558
0.0232558
0.0232558
0.0232558
0.0232558
0.0232558
0.0232558
0.0232558
0.0232558
0.0232558
0.0232558
0.0232558
0.0232558
0.0232558
0.0232558
0.0232558
0.0232558
0.0232558
0.0232558
0.0232558
0.0232558
0.0232558
0.0232558
0.0232558
0.0232558
0.0233918
0.0233918
0.0233918
0.0233918
0.0233918
0.0233918
0.0233918
0.0233918
0.0233918
0.0233918
0.0233918
0.0233918
0.0233918
0.0233918
0.0233918
0.0233918
0.0233918
0.0233918
0.0233918
0.0233918
0.0233918
0.0233918
0.0233918
0.0233918
0.0233918
0.0233918
0.0233918
0.0233918
0.0233918
0.0233918
0.0233918
0.0233918
0.0233918
0.0233918
0.0233918
0.0233918
0.0233918
0.0233918
0.0233918
0.0233918
0.0233918
0.0233918
0.0233918
0.0233918
0.0233918
0.0233918
0.0233918
0.0233918
0.0233918
0.0233918
0.0233918
0.0233918
0.0233918
0.0233918
0.0233918
0.0233918
0.0233918
0.0233918
0.0233918
0.0233918
0.0233918
0.0233918
0.0235294
0.0235294
0.0235294
0.0235294
0.0235294
0.0235294
0.0235294
0.0235294
0.0235294
0.0235294
0.0235294
0.0235294
0.0235294
0.0235294
0.0235294
0.0235294
0.0235294
0.0235294
0.0235294
0.0235294
0.0235294
0.0235294
0.0235294
0.0236686
0.0236686
0.0236686
0.0236686
0.0236686
0.0236686
0.0236686
0.0236686
0.0236686
0.0236686
0.0236686
0.0236686
0.0236686
0.0236686
0.0238095
0.0238095
0.0238095
0.0238095
0.0238095
0.0238095
0.0238095
0.0238095
0.0239521
0.0239521
0.0239521
0.0239521
0.0239521
0.0239521
0.0239521
0.0239521
0.0239521
0.0239521
0.0239521
0.0240964
0.0240964
0.0240964
0.0240964
0.0240964
0.0240964
0.0240964
0.0240964
0.0242424
0.0242424
0.0242424
0.0242424
0.0243902
0.0243902
0.0243902
0.0243902
0.0243902
0.0245399
0.0245399
0.0245399
0.0245399
0.0245399
0.0245399
0.0245399
0.0245399
0.0245399
0.0245399
0.0245399
0.0245399
0.0246914
0.0246914
0.0246914
0.0246914
0.0246914
0.0248447
0.0248447
0.025
0.025
0.025
0.0251572
0.0251572
0.0251572
0.0251572
0.0251572
0.0251572
0.0253165
0.0253165
0.0253165
0.0254777
0.0254777
0.0254777
0.025641
0.025641
0.0258065
0.0258065
0.0290698
0.0290698
0.0290698
0.0290698
0.0290698
0.0290698
0.0290698
0.0290698
0.0290698
0.0290698
0.0290698
0.0290698
0.0290698
0.0290698
0.0290698
0.0290698
0.0290698
0.0290698
0.0290698
0.0290698
0.0290698
0.0290698
0.0290698
0.0290698
0.0290698
0.0290698
0.0290698
0.0290698
0.0290698
0.0290698
0.0290698
0.0290698
0.0290698
0.0290698
0.0290698
0.0290698
0.0290698
0.0290698
0.0290698
0.0290698
0.0290698
0.0290698
0.0290698
0.0290698
0.0290698
0.0290698
0.0290698
0.0290698
0.0290698
0.0290698
0.0290698
0.0290698
0.0290698
0.0290698
0.0290698
0.0290698
0.0290698
0.0290698
0.0290698
0.0290698
0.0290698
0.0290698
0.0290698
0.0290698
0.0290698
0.0290698
0.0290698
0.0290698
0.0290698
0.0290698
0.0290698
0.0290698
0.0290698
0.0290698
0.0290698
0.0290698
0.0290698
0.0290698
0.0290698
0.0290698
0.0290698
0.0290698
0.0290698
0.0290698
0.0290698
0.0290698
0.0290698
0.0290698
0.0290698
0.0290698
0.0290698
0.0290698
0.0290698
0.0290698
0.0290698
0.0290698
0.0290698
0.0290698
0.0290698
0.0290698
0.0290698
0.0290698
0.0290698
0.0290698
0.0290698
0.0290698
0.0290698
0.0290698
0.0290698
0.0290698
0.0290698
0.0290698
0.0290698
0.0290698
0.0290698
0.0290698
0.0290698
0.0290698
0.0290698
0.0290698
0.0290698
0.0290698
0.0290698
0.0290698
0.0290698
0.0290698
0.0290698
0.0290698
0.0290698
0.0290698
0.0290698
0.0290698
0.0290698
0.0290698
0.0290698
0.0290698
0.0290698
0.0290698
0.0290698
0.0290698
0.0290698
0.0290698
0.0290698
0.0290698
0.0290698
0.0290698
0.0290698
0.0290698
0.0290698
0.0290698
0.0290698
0.0290698
0.0290698
0.0290698
0.0290698
0.0290698
0.0290698
0.0290698
0.0290698
0.0290698
0.0290698
0.0290698
0.0290698
0.0290698
0.0290698
0.0290698
0.0290698
0.0290698
0.0290698
0.0290698
0.0290698
0.0290698
0.0290698
0.0290698
0.0290698
0.0290698
0.0290698
0.0290698
0.0290698
0.0290698
0.0290698
0.0290698
0.0290698
0.0290698
0.0290698
0.0290698
0.0290698
0.0290698
0.0290698
0.0290698
0.0290698
0.0290698
0.0290698
0.0290698
0.0290698
0.0290698
0.0290698
0.0290698
0.0290698
0.0290698
0.0290698
0.0290698
0.0290698
0.0290698
0.0290698
0.0290698
0.0290698
0.0290698
0.0290698
0.0290698
0.0290698
0.0290698
0.0290698
0.0290698
0.0290698
0.0290698
0.0290698
0.0290698
0.0290698
0.0290698
0.0290698
0.0290698
0.0290698
0.0290698
0.0290698
0.0290698
0.0290698
0.0290698
0.0290698
0.0290698
0.0290698
0.0290698
0.0290698
0.0290698
0.0290698
0.0290698
0.0290698
0.0290698
0.0290698
0.0290698
0.0290698
0.0290698
0.0290698
0.0290698
0.0290698
0.0290698
0.0290698
0.0290698
0.0290698
0.0290698
0.0290698
0.0290698
0.0290698
0.0290698
0.0290698
0.0290698
0.0290698
0.0290698
0.0290698
0.0290698
0.0290698
0.0290698
0.0290698
0.0290698
0.0290698
0.0290698
0.0290698
0.0290698
0.0290698
0.0290698
0.0290698
0.0290698
0.0290698
0.0290698
0.0290698
0.0290698
0.0290698
0.0290698
0.0290698
0.0290698
0.0290698
0.0290698
0.0290698
0.0290698
0.0290698
0.0290698
0.0290698
0.0290698
0.0290698
0.0290698
0.0290698
0.0290698
0.0290698
0.0290698
0.0290698
0.0290698
0.0290698
0.0290698
0.0290698
0.0290698
0.0290698
0.0290698
0.0290698
0.0290698
0.0290698
0.0290698
0.0290698
0.0290698
0.0290698
0.0290698
0.0290698
0.0290698
0.0290698
0.0290698
0.0290698
0.0290698
0.0290698
0.0290698
0.0290698
0.0290698
0.0290698
0.0290698
0.0290698
0.0290698
0.0290698
0.0290698
0.0290698
0.0290698
0.0290698
0.0290698
0.0290698
0.0290698
0.0290698
0.0290698
0.0290698
0.0290698
0.0290698
0.0290698
0.0290698
0.0290698
0.0290698
0.0290698
0.0290698
0.0290698
0.0290698
0.0290698
0.0290698
0.0290698
0.0290698
0.0290698
0.0290698
0.0290698
0.0290698
0.0290698
0.0290698
0.0290698
0.0290698
0.0290698
0.0290698
0.0290698
0.0290698
0.0290698
0.0290698
0.0290698
0.0290698
0.0290698
0.0290698
0.0290698
0.0290698
0.0290698
0.0290698
0.0290698
0.0290698
0.0290698
0.0290698
0.0290698
0.0290698
0.0290698
0.0290698
0.0290698
0.0290698
0.0290698
0.0290698
0.0290698
0.0290698
0.0290698
0.0290698
0.0290698
0.0290698
0.0290698
0.0290698
0.0290698
0.0290698
0.0290698
0.0290698
0.0290698
0.0290698
0.0290698
0.0290698
0.0290698
0.0290698
0.0290698
0.0290698
0.0290698
0.0290698
0.0290698
0.0290698
0.0290698
0.0290698
0.0290698
0.0290698
0.0290698
0.0290698
0.0290698
0.0290698
0.0290698
0.0290698
0.0290698
0.0290698
0.0290698
0.0290698
0.0290698
0.0290698
0.0290698
0.0290698
0.0290698
0.0290698
0.0290698
0.0290698
0.0290698
0.0290698
0.0290698
0.0290698
0.0290698
0.0290698
0.0290698
0.0290698
0.0290698
0.0290698
0.0290698
0.0290698
0.0290698
0.0290698
0.0290698
0.0290698
0.0290698
0.0290698
0.0290698
0.0290698
0.0290698
0.0290698
0.0290698
0.0290698
0.0290698
0.0290698
0.0290698
0.0290698
0.0290698
0.0290698
0.0290698
0.0290698
0.0290698
0.0290698
0.0290698
0.0290698
0.0290698
0.0290698
0.0290698
0.0290698
0.0290698
0.0290698
0.0290698
0.0290698
0.0290698
0.0290698
0.0290698
0.0290698
0.0290698
0.0290698
0.0290698
0.0290698
0.0290698
0.0290698
0.0290698
0.0290698
0.0290698
0.0290698
0.0290698
0.0290698
0.0290698
0.0290698
0.0290698
0.0290698
0.0290698
0.0290698
0.0290698
0.0290698
0.0290698
0.0290698
0.0290698
0.0290698
0.0290698
0.0290698
0.0290698
0.0290698
0.0290698
0.0290698
0.0290698
0.0290698
0.0290698
0.0290698
0.0290698
0.0290698
0.0290698
0.0290698
0.0290698
0.0290698
0.0290698
0.0290698
0.0290698
0.0290698
0.0290698
0.0290698
0.0290698
0.0290698
0.0290698
0.0290698
0.0290698
0.0290698
0.0290698
0.0290698
0.0290698
0.0290698
0.0290698
0.0290698
0.0290698
0.0290698
0.0290698
0.0290698
0.0290698
0.0290698
0.0290698
0.0290698
0.0290698
0.0290698
0.0290698
0.0290698
0.0290698
0.0290698
0.0290698
0.0290698
0.0290698
0.0290698
0.0290698
0.0290698
0.0290698
0.0290698
0.0290698
0.0290698
0.0290698
0.0290698
0.0290698
0.0290698
0.0290698
0.0290698
0.0290698
0.0290698
0.0290698
0.0290698
0.0290698
0.0290698
0.0290698
0.0290698
0.0290698
0.0290698
0.0290698
0.0290698
0.0290698
0.0290698
0.0290698
0.0290698
0.0290698
0.0290698
0.0290698
0.0290698
0.0290698
0.0290698
0.0290698
0.0290698
0.0290698
0.0290698
0.0290698
0.0290698
0.0290698
0.0290698
0.0290698
0.0290698
0.0290698
0.0290698
0.0290698
0.0290698
0.0290698
0.0290698
0.0290698
0.0290698
0.0290698
0.0290698
0.0290698
0.0290698
0.0290698
0.0290698
0.0290698
0.0290698
0.0290698
0.0290698
0.0290698
0.0290698
0.0290698
0.0290698
0.0290698
0.0290698
0.0290698
0.0290698
0.0290698
0.0290698
0.0290698
0.0290698
0.0290698
0.0290698
0.0290698
0.0290698
0.0290698
0.0290698
0.0290698
0.0290698
0.0290698
0.0290698
0.0290698
0.0290698
0.0290698
0.0290698
0.0290698
0.0290698
0.0290698
0.0290698
0.0290698
0.0290698
0.0290698
0.0290698
0.0290698
0.0290698
0.0290698
0.0290698
0.0290698
0.0290698
0.0290698
0.0290698
0.0290698
0.0290698
0.0290698
0.0290698
0.0290698
0.0290698
0.0290698
0.0290698
0.0290698
0.0290698
0.0290698
0.0290698
0.0290698
0.0290698
0.0290698
0.0290698
0.0290698
0.0290698
0.0290698
0.0290698
0.0290698
0.0290698
0.0290698
0.0290698
0.0290698
0.0290698
0.0290698
0.0290698
0.0290698
0.0290698
0.0290698
0.0290698
0.0290698
0.0290698
0.0290698
0.0290698
0.0290698
0.0290698
0.0290698
0.0290698
0.0290698
0.0290698
0.0290698
0.0290698
0.0290698
0.0290698
0.0290698
0.0290698
0.0290698
0.0290698
0.0290698
0.0290698
0.0290698
0.0290698
0.0290698
0.0290698
0.0290698
0.0290698
0.0290698
0.0290698
0.0290698
0.0290698
0.0290698
0.0290698
0.0290698
0.0290698
0.0290698
0.0290698
0.0290698
0.0290698
0.0290698
0.0290698
0.0290698
0.0290698
0.0290698
0.0290698
0.0290698
0.0290698
0.0290698
0.0290698
0.0290698
0.0290698
0.0290698
0.0290698
0.0290698
0.0290698
0.0290698
0.0290698
0.0290698
0.0290698
0.0290698
0.0290698
0.0290698
0.0290698
0.0290698
0.0290698
0.0290698
0.0290698
0.0290698
0.0290698
0.0290698
0.0290698
0.0290698
0.0290698
0.0290698
0.0290698
0.0290698
0.0290698
0.0290698
0.0290698
0.0290698
0.0290698
0.0290698
0.0290698
0.0290698
0.0290698
0.0290698
0.0290698
0.0290698
0.0290698
0.0290698
0.0290698
0.0290698
0.0290698
0.0290698
0.0290698
0.0290698
0.0290698
0.0290698
0.0290698
0.0290698
0.0290698
0.0290698
0.0290698
0.0290698
0.0290698
0.0290698
0.0290698
0.0290698
0.0290698
0.0290698
0.0290698
0.0290698
0.0290698
0.0290698
0.0290698
0.0290698
0.0290698
0.0290698
0.0290698
0.0290698
0.0290698
0.0290698
0.0290698
0.0290698
0.0290698
0.0290698
0.0290698
0.0290698
0.0290698
0.0290698
0.0290698
0.0290698
0.0290698
0.0290698
0.0290698
0.0290698
0.0290698
0.0290698
0.0290698
0.0290698
0.0290698
0.0290698
0.0290698
0.0290698
0.0290698
0.0290698
0.0290698
0.0290698
0.0290698
0.0290698
0.0290698
0.0290698
0.0290698
0.0290698
0.0290698
0.0290698
0.0290698
0.0290698
0.0290698
0.0290698
0.0290698
0.0290698
0.0290698
0.0290698
0.0290698
0.0290698
0.0290698
0.0290698
0.0290698
0.0290698
0.0290698
0.0290698
0.0290698
0.0290698
0.0290698
0.0290698
0.0290698
0.0290698
0.0290698
0.0290698
0.0290698
0.0290698
0.0290698
0.0290698
0.0290698
0.0290698
0.0290698
0.0290698
0.0290698
0.0290698
0.0290698
0.0290698
0.0290698
0.0290698
0.0290698
0.0290698
0.0290698
0.0290698
0.0290698
0.0290698
0.0290698
0.0290698
0.0290698
0.0290698
0.0290698
0.0290698
0.0290698
0.0290698
0.0290698
0.0290698
0.0290698
0.0290698
0.0290698
0.0290698
0.0290698
0.0290698
0.0290698
0.0290698
0.0290698
0.0290698
0.0290698
0.0290698
0.0290698
0.0290698
0.0290698
0.0290698
0.0290698
0.0290698
0.0290698
0.0290698
0.0290698
0.0290698
0.0292398
0.0292398
0.0292398
0.0292398
0.0292398
0.0292398
0.0292398
0.0292398
0.0292398
0.0292398
0.0292398
0.0292398
0.0292398
0.0292398
0.0292398
0.0292398
0.0292398
0.0292398
0.0292398
0.0292398
0.0292398
0.0292398
0.0292398
0.0292398
0.0292398
0.0292398
0.0292398
0.0292398
0.0292398
0.0292398
0.0292398
0.0292398
0.0292398
0.0292398
0.0292398
0.0292398
0.0292398
0.0292398
0.0292398
0.0292398
0.0292398
0.0292398
0.0292398
0.0292398
0.0292398
0.0292398
0.0292398
0.0294118
0.0294118
0.0294118
0.0294118
0.0294118
0.0294118
0.0294118
0.0294118
0.0294118
0.0294118
0.0294118
0.0294118
0.0294118
0.0294118
0.0294118
0.0294118
0.0294118
0.0294118
0.0294118
0.0294118
0.0294118
0.0294118
0.0294118
0.0294118
0.0295858
0.0295858
0.0295858
0.0297619
0.0297619
0.0297619
0.0297619
0.0297619
0.0299401
0.0299401
0.0299401
0.0299401
0.0299401
0.0299401
0.0299401
0.0299401
0.0299401
0.0301205
0.0301205
0.0301205
0.0301205
0.0301205
0.030303
0.030303
0.030303
0.030303
0.030303
0.030303
0.030303
0.030303
0.030303
0.0304878
0.0304878
0.0304878
0.0304878
0.0304878
0.0304878
0.0304878
0.0304878
0.0304878
0.0304878
0.0306748
0.0306748
0.0308642
0.0308642
0.0308642
0.0310559
0.0310559
0.0310559
0.03125
0.03125
0.03125
0.03125
0.03125
0.03125
0.03125
0.0314465
0.0314465
0.0316456
0.0316456
0.0318471
0.0318471
0.0320513
0.0320513
0.0320513
0.0322581
0.0348837
0.0348837
0.0348837
0.0348837
0.0348837
0.0348837
0.0348837
0.0348837
0.0348837
0.0348837
0.0348837
0.0348837
0.0348837
0.0348837
0.0348837
0.0348837
0.0348837
0.0348837
0.0348837
0.0348837
0.0348837
0.0348837
0.0348837
0.0348837
0.0348837
0.0348837
0.0348837
0.0348837
0.0348837
0.0348837
0.0348837
0.0348837
0.0348837
0.0348837
0.0348837
0.0348837
0.0348837
0.0348837
0.0348837
0.0348837
0.0348837
0.0348837
0.0348837
0.0348837
0.0348837
0.0348837
0.0348837
0.0348837
0.0348837
0.0348837
0.0348837
0.0348837
0.0348837
0.0348837
0.0348837
0.0348837
0.0348837
0.0348837
0.0348837
0.0348837
0.0348837
0.0348837
0.0348837
0.0348837
0.0348837
0.0348837
0.0348837
0.0348837
0.0348837
0.0348837
0.0348837
0.0348837
0.0348837
0.0348837
0.0348837
0.0348837
0.0348837
0.0348837
0.0348837
0.0348837
0.0348837
0.0348837
0.0348837
0.0348837
0.0348837
0.0348837
0.0348837
0.0348837
0.0348837
0.0348837
0.0348837
0.0348837
0.0348837
0.0348837
0.0348837
0.0348837
0.0348837
0.0348837
0.0348837
0.0348837
0.0348837
0.0348837
0.0348837
0.0348837
0.0348837
0.0348837
0.0348837
0.0348837
0.0348837
0.0348837
0.0348837
0.0348837
0.0348837
0.0348837
0.0348837
0.0348837
0.0348837
0.0348837
0.0348837
0.0348837
0.0348837
0.0348837
0.0348837
0.0348837
0.0348837
0.0348837
0.0348837
0.0348837
0.0348837
0.0348837
0.0348837
0.0348837
0.0348837
0.0348837
0.0348837
0.0348837
0.0348837
0.0348837
0.0348837
0.0348837
0.0348837
0.0348837
0.0348837
0.0348837
0.0348837
0.0348837
0.0348837
0.0348837
0.0348837
0.0348837
0.0348837
0.0348837
0.0348837
0.0348837
0.0348837
0.0348837
0.0348837
0.0348837
0.0348837
0.0348837
0.0348837
0.0348837
0.0348837
0.0348837
0.0348837
0.0348837
0.0348837
0.0348837
0.0348837
0.0348837
0.0348837
0.0348837
0.0348837
0.0348837
0.0348837
0.0348837
0.0348837
0.0348837
0.0348837
0.0348837
0.0348837
0.0348837
0.0348837
0.0348837
0.0348837
0.0348837
0.0348837
0.0348837
0.0348837
0.0348837
0.0348837
0.0348837
0.0348837
0.0348837
0.0348837
0.0348837
0.0348837
0.0348837
0.0348837
0.0348837
0.0348837
0.0348837
0.0348837
0.0348837
0.0348837
0.0348837
0.0348837
0.0348837
0.0348837
0.0348837
0.0348837
0.0348837
0.0348837
0.0348837
0.0348837
0.0348837
0.0348837
0.0348837
0.0348837
0.0348837
0.0348837
0.0348837
0.0348837
0.0348837
0.0348837
0.0348837
0.0348837
0.0348837
0.0348837
0.0348837
0.0348837
0.0348837
0.0348837
0.0348837
0.0348837
0.0348837
0.0348837
0.0348837
0.0348837
0.0348837
0.0348837
0.0348837
0.0348837
0.0348837
0.0348837
0.0348837
0.0348837
0.0348837
0.0348837
0.0348837
0.0348837
0.0348837
0.0348837
0.0348837
0.0348837
0.0348837
0.0348837
0.0348837
0.0348837
0.0348837
0.0348837
0.0348837
0.0348837
0.0348837
0.0348837
0.0348837
0.0348837
0.0348837
0.0348837
0.0348837
0.0348837
0.0348837
0.0348837
0.0348837
0.0348837
0.0348837
0.0348837
0.0348837
0.0348837
0.0348837
0.0348837
0.0348837
0.0348837
0.0348837
0.0348837
0.0348837
0.0348837
0.0348837
0.0348837
0.0348837
0.0348837
0.0348837
0.0348837
0.0348837
0.0348837
0.0348837
0.0348837
0.0348837
0.0348837
0.0348837
0.0348837
0.0348837
0.0348837
0.0348837
0.0348837
0.0348837
0.0348837
0.0348837
0.0348837
0.0348837
0.0348837
0.0348837
0.0348837
0.0348837
0.0348837
0.0348837
0.0348837
0.0348837
0.0348837
0.0348837
0.0348837
0.0348837
0.0348837
0.0348837
0.0348837
0.0348837
0.0348837
0.0348837
0.0348837
0.0348837
0.0348837
0.0348837
0.0348837
0.0348837
0.0348837
0.0348837
0.0348837
0.0348837
0.0348837
0.0348837
0.0348837
0.0348837
0.0348837
0.0348837
0.0348837
0.0348837
0.0348837
0.0348837
0.0348837
0.0348837
0.0348837
0.0348837
0.0348837
0.0348837
0.0348837
0.0348837
0.0348837
0.0348837
0.0348837
0.0348837
0.0348837
0.0348837
0.0348837
0.0348837
0.0348837
0.0348837
0.0348837
0.0348837
0.0348837
0.0348837
0.0348837
0.0348837
0.0348837
0.0348837
0.0348837
0.0348837
0.0348837
0.0348837
0.0348837
0.0348837
0.0348837
0.0348837
0.0348837
0.0348837
0.0348837
0.0348837
0.0348837
0.0348837
0.0348837
0.0348837
0.0348837
0.0348837
0.0348837
0.0348837
0.0348837
0.0348837
0.0348837
0.0348837
0.0348837
0.0348837
0.0348837
0.0348837
0.0348837
0.0348837
0.0348837
0.0348837
0.0348837
0.0348837
0.0348837
0.0348837
0.0348837
0.0348837
0.0348837
0.0348837
0.0348837
0.0348837
0.0348837
0.0348837
0.0348837
0.0348837
0.0348837
0.0348837
0.0348837
0.0348837
0.0348837
0.0348837
0.0348837
0.0348837
0.0348837
0.0348837
0.0348837
0.0348837
0.0348837
0.0348837
0.0348837
0.0348837
0.0348837
0.0348837
0.0348837
0.0348837
0.0348837
0.0348837
0.0348837
0.0348837
0.0348837
0.0348837
0.0348837
0.0348837
0.0348837
0.0348837
0.0348837
0.0348837
0.0348837
0.0348837
0.0348837
0.0348837
0.0348837
0.0348837
0.0348837
0.0348837
0.0348837
0.0348837
0.0348837
0.0348837
0.0348837
0.0348837
0.0348837
0.0348837
0.0348837
0.0348837
0.0348837
0.0348837
0.0348837
0.0348837
0.0348837
0.0348837
0.0348837
0.0348837
0.0348837
0.0348837
0.0348837
0.0348837
0.0348837
0.0348837
0.0348837
0.0348837
0.0348837
0.0348837
0.0348837
0.0348837
0.0348837
0.0348837
0.0348837
0.0348837
0.0348837
0.0348837
0.0348837
0.0348837
0.0348837
0.0348837
0.0348837
0.0348837
0.0348837
0.0348837
0.0348837
0.0348837
0.0348837
0.0348837
0.0348837
0.0348837
0.0348837
0.0348837
0.0348837
0.0348837
0.0348837
0.0348837
0.0348837
0.0348837
0.0348837
0.0348837
0.0348837
0.0348837
0.0348837
0.0348837
0.0348837
0.0348837
0.0348837
0.0348837
0.0348837
0.0348837
0.0348837
0.0348837
0.0348837
0.0348837
0.0348837
0.0348837
0.0348837
0.0348837
0.0348837
0.0348837
0.0348837
0.0348837
0.0348837
0.0348837
0.0348837
0.0348837
0.0348837
0.0348837
0.0348837
0.0348837
0.0348837
0.0348837
0.0348837
0.0348837
0.0348837
0.0348837
0.0348837
0.0348837
0.0348837
0.0348837
0.0348837
0.0348837
0.0348837
0.0348837
0.0348837
0.0348837
0.0348837
0.0348837
0.0348837
0.0348837
0.0348837
0.0348837
0.0348837
0.0348837
0.0348837
0.0348837
0.0348837
0.0348837
0.0348837
0.0348837
0.0348837
0.0348837
0.0348837
0.0348837
0.0348837
0.0348837
0.0348837
0.0348837
0.0348837
0.0348837
0.0348837
0.0348837
0.0348837
0.0348837
0.0348837
0.0348837
0.0348837
0.0348837
0.0348837
0.0348837
0.0348837
0.0348837
0.0348837
0.0348837
0.0348837
0.0348837
0.0348837
0.0348837
0.0348837
0.0348837
0.0348837
0.0348837
0.0348837
0.0348837
0.0348837
0.0348837
0.0348837
0.0348837
0.0348837
0.0348837
0.0348837
0.0348837
0.0348837
0.0348837
0.0348837
0.0348837
0.0348837
0.0348837
0.0348837
0.0348837
0.0348837
0.0348837
0.0348837
0.0348837
0.0348837
0.0348837
0.0348837
0.0348837
0.0348837
0.0348837
0.0348837
0.0348837
0.0348837
0.0348837
0.0348837
0.0348837
0.0348837
0.0348837
0.0348837
0.0348837
0.0348837
0.0348837
0.0348837
0.0348837
0.0348837
0.0348837
0.0348837
0.0348837
0.0348837
0.0348837
0.0348837
0.0348837
0.0348837
0.0348837
0.0348837
0.0348837
0.0348837
0.0348837
0.0348837
0.0348837
0.0348837
0.0348837
0.0348837
0.0348837
0.0348837
0.0348837
0.0348837
0.0348837
0.0348837
0.0348837
0.0348837
0.0348837
0.0348837
0.0348837
0.0348837
0.0348837
0.0348837
0.0348837
0.0348837
0.0348837
0.0348837
0.0348837
0.0348837
0.0348837
0.0348837
0.0348837
0.0348837
0.0348837
0.0348837
0.0348837
0.0348837
0.0348837
0.0348837
0.0348837
0.0348837
0.0348837
0.0348837
0.0348837
0.0348837
0.0348837
0.0348837
0.0348837
0.0348837
0.0348837
0.0348837
0.0348837
0.0348837
0.0348837
0.0348837
0.0348837
0.0348837
0.0348837
0.0348837
0.0348837
0.0348837
0.0348837
0.0348837
0.0348837
0.0348837
0.0348837
0.0348837
0.0348837
0.0348837
0.0348837
0.0348837
0.0348837
0.0348837
0.0348837
0.0348837
0.0348837
0.0348837
0.0348837
0.0348837
0.0348837
0.0348837
0.0348837
0.0348837
0.0348837
0.0348837
0.0348837
0.0348837
0.0348837
0.0348837
0.0348837
0.0348837
0.0348837
0.0348837
0.0348837
0.0348837
0.0348837
0.0348837
0.0348837
0.0348837
0.0348837
0.0348837
0.0348837
0.0348837
0.0348837
0.0348837
0.0348837
0.0348837
0.0348837
0.0350877
0.0350877
0.0350877
0.0350877
0.0350877
0.0350877
0.0350877
0.0350877
0.0350877
0.0350877
0.0350877
0.0350877
0.0350877
0.0350877
0.0350877
0.0350877
0.0350877
0.0350877
0.0350877
0.0350877
0.0350877
0.0350877
0.0350877
0.0350877
0.0350877
0.0350877
0.0350877
0.0350877
0.0350877
0.0350877
0.0350877
0.0350877
0.0350877
0.0350877
0.0350877
0.0350877
0.0350877
0.0350877
0.0350877
0.0350877
0.0350877
0.0352941
0.0352941
0.0352941
0.0352941
0.0352941
0.0352941
0.0352941
0.0352941
0.0352941
0.0352941
0.0352941
0.0352941
0.0352941
0.0352941
0.0352941
0.0352941
0.035503
0.035503
0.035503
0.035503
0.035503
0.035503
0.035503
0.035503
0.035503
0.035503
0.0357143
0.0357143
0.0357143
0.0357143
0.0357143
0.0357143
0.0357143
0.0359281
0.0359281
0.0359281
0.0359281
0.0359281
0.0359281
0.0359281
0.0359281
0.0359281
0.0361446
0.0361446
0.0361446
0.0361446
0.0361446
0.0365854
0.0365854
0.0365854
0.0365854
0.0365854
0.0365854
0.0368098
0.037037
0.037037
0.0372671
0.0372671
0.0377358
0.0377358
0.0377358
0.0379747
0.0382166
0.0406977
0.0406977
0.0406977
0.0406977
0.0406977
0.0406977
0.0406977
0.0406977
0.0406977
0.0406977
0.0406977
0.0406977
0.0406977
0.0406977
0.0406977
0.0406977
0.0406977
0.0406977
0.0406977
0.0406977
0.0406977
0.0406977
0.0406977
0.0406977
0.0406977
0.0406977
0.0406977
0.0406977
0.0406977
0.0406977
0.0406977
0.0406977
0.0406977
0.0406977
0.0406977
0.0406977
0.0406977
0.0406977
0.0406977
0.0406977
0.0406977
0.0406977
0.0406977
0.0406977
0.0406977
0.0406977
0.0406977
0.0406977
0.0406977
0.0406977
0.0406977
0.0406977
0.0406977
0.0406977
0.0406977
0.0406977
0.0406977
0.0406977
0.0406977
0.0406977
0.0406977
0.0406977
0.0406977
0.0406977
0.0406977
0.0406977
0.0406977
0.0406977
0.0406977
0.0406977
0.0406977
0.0406977
0.0406977
0.0406977
0.0406977
0.0406977
0.0406977
0.0406977
0.0406977
0.0406977
0.0406977
0.0406977
0.0406977
0.0406977
0.0406977
0.0406977
0.0406977
0.0406977
0.0406977
0.0406977
0.0406977
0.0406977
0.0406977
0.0406977
0.0406977
0.0406977
0.0406977
0.0406977
0.0406977
0.0406977
0.0406977
0.0406977
0.0406977
0.0406977
0.0406977
0.0406977
0.0406977
0.0406977
0.0406977
0.0406977
0.0406977
0.0406977
0.0406977
0.0406977
0.0406977
0.0406977
0.0406977
0.0406977
0.0406977
0.0406977
0.0406977
0.0406977
0.0406977
0.0406977
0.0406977
0.0406977
0.0406977
0.0406977
0.0406977
0.0406977
0.0406977
0.0406977
0.0406977
0.0406977
0.0406977
0.0406977
0.0406977
0.0406977
0.0406977
0.0406977
0.0406977
0.0406977
0.0406977
0.0406977
0.0406977
0.0406977
0.0406977
0.0406977
0.0406977
0.0406977
0.0406977
0.0406977
0.0406977
0.0406977
0.0406977
0.0406977
0.0406977
0.0406977
0.0406977
0.0406977
0.0406977
0.0406977
0.0406977
0.0406977
0.0406977
0.0406977
0.0406977
0.0406977
0.0406977
0.0406977
0.0406977
0.0406977
0.0406977
0.0406977
0.0406977
0.0406977
0.0406977
0.0406977
0.0406977
0.0406977
0.0406977
0.0406977
0.0406977
0.0406977
0.0406977
0.0406977
0.0406977
0.0406977
0.0406977
0.0406977
0.0406977
0.0406977
0.0406977
0.0406977
0.0406977
0.0406977
0.0406977
0.0406977
0.0406977
0.0406977
0.0406977
0.0406977
0.0406977
0.0406977
0.0406977
0.0406977
0.0406977
0.0406977
0.0406977
0.0406977
0.0406977
0.0406977
0.0406977
0.0406977
0.0406977
0.0406977
0.0406977
0.0406977
0.0406977
0.0406977
0.0406977
0.0406977
0.0406977
0.0406977
0.0406977
0.0406977
0.0406977
0.0406977
0.0406977
0.0406977
0.0406977
0.0406977
0.0406977
0.0406977
0.0406977
0.0406977
0.0406977
0.0406977
0.0406977
0.0406977
0.0406977
0.0406977
0.0406977
0.0406977
0.0406977
0.0406977
0.0406977
0.0406977
0.0406977
0.0406977
0.0406977
0.0406977
0.0406977
0.0406977
0.0406977
0.0406977
0.0406977
0.0406977
0.0406977
0.0406977
0.0406977
0.0406977
0.0406977
0.0406977
0.0406977
0.0406977
0.0406977
0.0406977
0.0406977
0.0406977
0.0406977
0.0406977
0.0406977
0.0406977
0.0406977
0.0406977
0.0406977
0.0406977
0.0406977
0.0406977
0.0406977
0.0406977
0.0406977
0.0406977
0.0406977
0.0406977
0.0406977
0.0406977
0.0406977
0.0406977
0.0406977
0.0406977
0.0406977
0.0406977
0.0406977
0.0406977
0.0406977
0.0406977
0.0406977
0.0406977
0.0406977
0.0406977
0.0406977
0.0406977
0.0406977
0.0406977
0.0406977
0.0406977
0.0406977
0.0406977
0.0406977
0.0406977
0.0406977
0.0406977
0.0406977
0.0406977
0.0406977
0.0406977
0.0406977
0.0406977
0.0406977
0.0406977
0.0406977
0.0406977
0.0406977
0.0406977
0.0406977
0.0406977
0.0406977
0.0406977
0.0406977
0.0406977
0.0406977
0.0406977
0.0406977
0.0406977
0.0406977
0.0406977
0.0406977
0.0406977
0.0406977
0.0406977
0.0406977
0.0406977
0.0406977
0.0406977
0.0406977
0.0406977
0.0406977
0.0406977
0.0406977
0.0406977
0.0406977
0.0406977
0.0406977
0.0406977
0.0406977
0.0406977
0.0406977
0.0406977
0.0406977
0.0406977
0.0406977
0.0406977
0.0406977
0.0406977
0.0406977
0.0406977
0.0406977
0.0406977
0.0406977
0.0406977
0.0406977
0.0406977
0.0406977
0.0406977
0.0406977
0.0406977
0.0406977
0.0406977
0.0406977
0.0406977
0.0406977
0.0406977
0.0406977
0.0406977
0.0406977
0.0406977
0.0406977
0.0406977
0.0406977
0.0406977
0.0406977
0.0406977
0.0406977
0.0406977
0.0406977
0.0406977
0.0406977
0.0406977
0.0406977
0.0406977
0.0406977
0.0406977
0.0406977
0.0406977
0.0406977
0.0406977
0.0406977
0.0406977
0.0406977
0.0406977
0.0406977
0.0406977
0.0406977
0.0406977
0.0406977
0.0406977
0.0406977
0.0406977
0.0406977
0.0406977
0.0406977
0.0406977
0.0406977
0.0406977
0.0406977
0.0406977
0.0406977
0.0406977
0.0406977
0.0406977
0.0406977
0.0406977
0.0406977
0.0406977
0.0406977
0.0406977
0.0406977
0.0406977
0.0406977
0.0406977
0.0406977
0.0406977
0.0406977
0.0406977
0.0406977
0.0406977
0.0406977
0.0406977
0.0406977
0.0406977
0.0406977
0.0406977
0.0406977
0.0406977
0.0406977
0.0406977
0.0406977
0.0406977
0.0406977
0.0406977
0.0406977
0.0406977
0.0406977
0.0406977
0.0406977
0.0406977
0.0406977
0.0406977
0.0406977
0.0406977
0.0406977
0.0406977
0.0406977
0.0406977
0.0406977
0.0406977
0.0406977
0.0406977
0.0406977
0.0406977
0.0406977
0.0406977
0.0406977
0.0406977
0.0406977
0.0406977
0.0406977
0.0406977
0.0406977
0.0406977
0.0406977
0.0406977
0.0406977
0.0406977
0.0406977
0.0406977
0.0406977
0.0406977
0.0406977
0.0406977
0.0406977
0.0406977
0.0406977
0.0406977
0.0406977
0.0406977
0.0406977
0.0406977
0.0406977
0.0406977
0.0406977
0.0406977
0.0406977
0.0406977
0.0406977
0.0406977
0.0406977
0.0406977
0.0406977
0.0406977
0.0406977
0.0406977
0.0406977
0.0406977
0.0406977
0.0406977
0.0406977
0.0406977
0.0406977
0.0406977
0.0406977
0.0406977
0.0406977
0.0406977
0.0406977
0.0406977
0.0406977
0.0406977
0.0406977
0.0406977
0.0406977
0.0406977
0.0406977
0.0406977
0.0406977
0.0406977
0.0406977
0.0406977
0.0406977
0.0406977
0.0406977
0.0406977
0.0406977
0.0406977
0.0406977
0.0406977
0.0406977
0.0409357
0.0409357
0.0409357
0.0409357
0.0409357
0.0409357
0.0409357
0.0409357
0.0409357
0.0409357
0.0409357
0.0409357
0.0409357
0.0409357
0.0409357
0.0409357
0.0409357
0.0409357
0.0409357
0.0409357
0.0409357
0.0409357
0.0409357
0.0411765
0.0411765
0.0411765
0.0411765
0.0411765
0.0411765
0.0411765
0.0411765
0.0411765
0.0411765
0.0411765
0.0414201
0.0414201
0.0414201
0.0414201
0.0416667
0.0416667
0.0416667
0.0416667
0.0416667
0.0419162
0.0419162
0.0419162
0.0419162
0.0421687
0.0421687
0.0421687
0.0421687
0.0421687
0.0421687
0.0424242
0.0424242
0.0424242
0.0424242
0.0424242
0.0424242
0.0426829
0.0426829
0.0426829
0.0426829
0.0429448
0.0429448
0.0429448
0.0434783
0.0434783
0.0434783
0.0434783
0.04375
0.04375
0.0440252
0.0451613
0.0465116
0.0465116
0.0465116
0.0465116
0.0465116
0.0465116
0.0465116
0.0465116
0.0465116
0.0465116
0.0465116
0.0465116
0.0465116
0.0465116
0.0465116
0.0465116
0.0465116
0.0465116
0.0465116
0.0465116
0.0465116
0.0465116
0.0465116
0.0465116
0.0465116
0.0465116
0.0465116
0.0465116
0.0465116
0.0465116
0.0465116
0.0465116
0.0465116
0.0465116
0.0465116
0.0465116
0.0465116
0.0465116
0.0465116
0.0465116
0.0465116
0.0465116
0.0465116
0.0465116
0.0465116
0.0465116
0.0465116
0.0465116
0.0465116
0.0465116
0.0465116
0.0465116
0.0465116
0.0465116
0.0465116
0.0465116
0.0465116
0.0465116
0.0465116
0.0465116
0.0465116
0.0465116
0.0465116
0.0465116
0.0465116
0.0465116
0.0465116
0.0465116
0.0465116
0.0465116
0.0465116
0.0465116
0.0465116
0.0465116
0.0465116
0.0465116
0.0465116
0.0465116
0.0465116
0.0465116
0.0465116
0.0465116
0.0465116
0.0465116
0.0465116
0.0465116
0.0465116
0.0465116
0.0465116
0.0465116
0.0465116
0.0465116
0.0465116
0.0465116
0.0465116
0.0465116
0.0465116
0.0465116
0.0465116
0.0465116
0.0465116
0.0465116
0.0465116
0.0465116
0.0465116
0.0465116
0.0465116
0.0465116
0.0465116
0.0465116
0.0465116
0.0465116
0.0465116
0.0465116
0.0465116
0.0465116
0.0465116
0.0465116
0.0465116
0.0465116
0.0465116
0.0465116
0.0465116
0.0465116
0.0465116
0.0465116
0.0465116
0.0465116
0.0465116
0.0465116
0.0465116
0.0465116
0.0465116
0.0465116
0.0465116
0.0465116
0.0465116
0.0465116
0.0465116
0.0465116
0.0465116
0.0465116
0.0465116
0.0465116
0.0465116
0.0465116
0.0465116
0.0465116
0.0465116
0.0465116
0.0465116
0.0465116
0.0465116
0.0465116
0.0465116
0.0465116
0.0465116
0.0465116
0.0465116
0.0465116
0.0465116
0.0465116
0.0465116
0.0465116
0.0465116
0.0465116
0.0465116
0.0465116
0.0465116
0.0465116
0.0465116
0.0465116
0.0465116
0.0465116
0.0465116
0.0465116
0.0465116
0.0465116
0.0465116
0.0465116
0.0465116
0.0465116
0.0465116
0.0465116
0.0465116
0.0465116
0.0465116
0.0465116
0.0465116
0.0465116
0.0465116
0.0465116
0.0465116
0.0465116
0.0465116
0.0465116
0.0465116
0.0465116
0.0465116
0.0465116
0.0465116
0.0465116
0.0465116
0.0465116
0.0465116
0.0465116
0.0465116
0.0465116
0.0465116
0.0465116
0.0465116
0.0465116
0.0465116
0.0465116
0.0465116
0.0465116
0.0465116
0.0465116
0.0465116
0.0465116
0.0465116
0.0465116
0.0465116
0.0465116
0.0465116
0.0465116
0.0465116
0.0465116
0.0465116
0.0465116
0.0465116
0.0465116
0.0465116
0.0465116
0.0465116
0.0465116
0.0465116
0.0465116
0.0465116
0.0465116
0.0465116
0.0465116
0.0465116
0.0465116
0.0465116
0.0465116
0.0465116
0.0465116
0.0465116
0.0465116
0.0465116
0.0465116
0.0465116
0.0465116
0.0465116
0.0465116
0.0465116
0.0465116
0.0465116
0.0465116
0.0465116
0.0465116
0.0465116
0.0465116
0.0465116
0.0465116
0.0465116
0.0465116
0.0465116
0.0465116
0.0465116
0.0465116
0.0465116
0.0465116
0.0465116
0.0465116
0.0465116
0.0465116
0.0465116
0.0465116
0.0465116
0.0465116
0.0465116
0.0465116
0.0465116
0.0465116
0.0465116
0.0465116
0.0465116
0.0465116
0.0465116
0.0465116
0.0465116
0.0465116
0.0465116
0.0465116
0.0465116
0.0465116
0.0465116
0.0465116
0.0465116
0.0465116
0.0465116
0.0465116
0.0465116
0.0465116
0.0465116
0.0465116
0.0465116
0.0465116
0.0465116
0.0465116
0.0465116
0.0465116
0.0465116
0.0465116
0.0465116
0.0465116
0.0465116
0.0465116
0.0465116
0.0465116
0.0465116
0.0465116
0.0465116
0.0465116
0.0465116
0.0465116
0.0465116
0.0465116
0.0465116
0.0465116
0.0465116
0.0465116
0.0465116
0.0465116
0.0465116
0.0465116
0.0465116
0.0465116
0.0465116
0.0465116
0.0465116
0.0465116
0.0465116
0.0465116
0.0465116
0.0465116
0.0465116
0.0465116
0.0465116
0.0465116
0.0465116
0.0465116
0.0465116
0.0465116
0.0465116
0.0465116
0.0465116
0.0465116
0.0465116
0.0465116
0.0465116
0.0465116
0.0465116
0.0465116
0.0465116
0.0465116
0.0465116
0.0465116
0.0465116
0.0465116
0.0465116
0.0465116
0.0465116
0.0465116
0.0465116
0.0465116
0.0465116
0.0465116
0.0465116
0.0465116
0.0465116
0.0465116
0.0465116
0.0465116
0.0465116
0.0465116
0.0465116
0.0465116
0.0465116
0.0465116
0.0465116
0.0465116
0.0465116
0.0465116
0.0465116
0.0465116
0.0465116
0.0465116
0.0465116
0.0465116
0.0465116
0.0465116
0.0465116
0.0465116
0.0465116
0.0465116
0.0465116
0.0465116
0.0465116
0.0465116
0.0465116
0.0465116
0.0465116
0.0465116
0.0465116
0.0465116
0.0465116
0.0465116
0.0465116
0.0465116
0.0465116
0.0465116
0.0465116
0.0465116
0.0465116
0.0465116
0.0465116
0.0465116
0.0465116
0.0465116
0.0465116
0.0465116
0.0465116
0.0465116
0.0465116
0.0465116
0.0465116
0.0465116
0.0465116
0.0465116
0.0465116
0.0465116
0.0465116
0.0465116
0.0465116
0.0465116
0.0465116
0.0465116
0.0465116
0.0465116
0.0465116
0.0465116
0.0465116
0.0465116
0.0465116
0.0465116
0.0465116
0.0465116
0.0465116
0.0465116
0.0465116
0.0465116
0.0465116
0.0465116
0.0465116
0.0465116
0.0465116
0.0465116
0.0465116
0.0465116
0.0465116
0.0465116
0.0465116
0.0465116
0.0465116
0.0465116
0.0465116
0.0465116
0.0465116
0.0465116
0.0465116
0.0465116
0.0465116
0.0465116
0.0465116
0.0465116
0.0465116
0.0465116
0.0465116
0.0465116
0.0465116
0.0465116
0.0465116
0.0465116
0.0465116
0.0465116
0.0465116
0.0465116
0.0465116
0.0465116
0.0465116
0.0465116
0.0465116
0.0465116
0.0465116
0.0465116
0.0465116
0.0465116
0.0465116
0.0465116
0.0465116
0.0465116
0.0465116
0.0465116
0.0465116
0.0465116
0.0465116
0.0465116
0.0465116
0.0465116
0.0465116
0.0465116
0.0465116
0.0465116
0.0465116
0.0465116
0.0467836
0.0467836
0.0467836
0.0467836
0.0467836
0.0467836
0.0467836
0.0467836
0.0467836
0.0467836
0.0467836
0.0467836
0.0467836
0.0467836
0.0467836
0.0470588
0.0470588
0.0470588
0.0470588
0.0473373
0.0473373
0.0473373
0.047619
0.047619
0.047619
0.047619
0.047619
0.047619
0.047619
0.047619
0.0479042
0.0479042
0.0479042
0.0479042
0.0479042
0.0479042
0.0479042
0.0479042
0.0479042
0.0479042
0.0479042
0.0479042
0.0479042
0.0479042
0.0479042
0.0479042
0.0481928
0.0481928
0.0481928
0.0481928
0.0481928
0.0484848
0.0484848
0.0484848
0.0484848
0.0484848
0.0484848
0.0484848
0.0487805
0.0487805
0.0487805
0.0487805
0.0487805
0.0487805
0.0487805
0.0493827
0.0493827
0.0496894
0.0496894
0.05
0.05
0.05
0.05
0.05
0.05
0.0503145
0.0503145
0.0512821
0.0516129
0.0516129
0.0516129
0.0523256
0.0523256
0.0523256
0.0523256
0.0523256
0.0523256
0.0523256
0.0523256
0.0523256
0.0523256
0.0523256
0.0523256
0.0523256
0.0523256
0.0523256
0.0523256
0.0523256
0.0523256
0.0523256
0.0523256
0.0523256
0.0523256
0.0523256
0.0523256
0.0523256
0.0523256
0.0523256
0.0523256
0.0523256
0.0523256
0.0523256
0.0523256
0.0523256
0.0523256
0.0523256
0.0523256
0.0523256
0.0523256
0.0523256
0.0523256
0.0523256
0.0523256
0.0523256
0.0523256
0.0523256
0.0523256
0.0523256
0.0523256
0.0523256
0.0523256
0.0523256
0.0523256
0.0523256
0.0523256
0.0523256
0.0523256
0.0523256
0.0523256
0.0523256
0.0523256
0.0523256
0.0523256
0.0523256
0.0523256
0.0523256
0.0523256
0.0523256
0.0523256
0.0523256
0.0523256
0.0523256
0.0523256
0.0523256
0.0523256
0.0523256
0.0523256
0.0523256
0.0523256
0.0523256
0.0523256
0.0523256
0.0523256
0.0523256
0.0523256
0.0523256
0.0523256
0.0523256
0.0523256
0.0523256
0.0523256
0.0523256
0.0523256
0.0523256
0.0523256
0.0523256
0.0523256
0.0523256
0.0523256
0.0523256
0.0523256
0.0523256
0.0523256
0.0523256
0.0523256
0.0523256
0.0523256
0.0523256
0.0523256
0.0523256
0.0523256
0.0523256
0.0523256
0.0523256
0.0523256
0.0523256
0.0523256
0.0523256
0.0523256
0.0523256
0.0523256
0.0523256
0.0523256
0.0523256
0.0523256
0.0523256
0.0523256
0.0523256
0.0523256
0.0523256
0.0523256
0.0523256
0.0523256
0.0523256
0.0523256
0.0523256
0.0523256
0.0523256
0.0523256
0.0523256
0.0523256
0.0523256
0.0523256
0.0523256
0.0523256
0.0523256
0.0523256
0.0523256
0.0523256
0.0523256
0.0523256
0.0523256
0.0523256
0.0523256
0.0523256
0.0523256
0.0523256
0.0523256
0.0523256
0.0523256
0.0523256
0.0523256
0.0523256
0.0523256
0.0523256
0.0523256
0.0523256
0.0523256
0.0523256
0.0523256
0.0523256
0.0523256
0.0523256
0.0523256
0.0523256
0.0523256
0.0523256
0.0523256
0.0523256
0.0523256
0.0523256
0.0523256
0.0523256
0.0523256
0.0523256
0.0523256
0.0523256
0.0523256
0.0523256
0.0523256
0.0523256
0.0523256
0.0523256
0.0523256
0.0523256
0.0523256
0.0523256
0.0523256
0.0523256
0.0523256
0.0523256
0.0523256
0.0523256
0.0523256
0.0523256
0.0523256
0.0523256
0.0523256
0.0523256
0.0523256
0.0523256
0.0523256
0.0523256
0.0523256
0.0523256
0.0523256
0.0523256
0.0523256
0.0523256
0.0523256
0.0523256
0.0523256
0.0523256
0.0523256
0.0523256
0.0523256
0.0523256
0.0523256
0.0523256
0.0523256
0.0523256
0.0523256
0.0523256
0.0523256
0.0523256
0.0523256
0.0523256
0.0523256
0.0523256
0.0523256
0.0523256
0.0523256
0.0523256
0.0523256
0.0523256
0.0523256
0.0523256
0.0523256
0.0523256
0.0523256
0.0523256
0.0523256
0.0523256
0.0523256
0.0523256
0.0523256
0.0523256
0.0523256
0.0523256
0.0523256
0.0523256
0.0523256
0.0523256
0.0523256
0.0523256
0.0523256
0.0523256
0.0523256
0.0523256
0.0523256
0.0523256
0.0523256
0.0523256
0.0523256
0.0523256
0.0523256
0.0523256
0.0523256
0.0523256
0.0523256
0.0523256
0.0523256
0.0523256
0.0523256
0.0523256
0.0523256
0.0523256
0.0523256
0.0523256
0.0523256
0.0523256
0.0523256
0.0523256
0.0523256
0.0523256
0.0523256
0.0523256
0.0523256
0.0523256
0.0523256
0.0523256
0.0523256
0.0523256
0.0523256
0.0523256
0.0523256
0.0523256
0.0523256
0.0523256
0.0523256
0.0523256
0.0523256
0.0523256
0.0523256
0.0523256
0.0523256
0.0523256
0.0523256
0.0523256
0.0523256
0.0523256
0.0523256
0.0523256
0.0523256
0.0523256
0.0523256
0.0523256
0.0523256
0.0523256
0.0523256
0.0523256
0.0523256
0.0523256
0.0523256
0.0523256
0.0523256
0.0523256
0.0523256
0.0523256
0.0523256
0.0523256
0.0523256
0.0523256
0.0523256
0.0523256
0.0523256
0.0523256
0.0523256
0.0523256
0.0523256
0.0523256
0.0523256
0.0523256
0.0523256
0.0523256
0.0523256
0.0523256
0.0523256
0.0523256
0.0523256
0.0523256
0.0523256
0.0523256
0.0523256
0.0523256
0.0523256
0.0523256
0.0523256
0.0523256
0.0523256
0.0523256
0.0523256
0.0523256
0.0523256
0.0523256
0.0523256
0.0523256
0.0523256
0.0523256
0.0523256
0.0523256
0.0523256
0.0523256
0.0523256
0.0523256
0.0523256
0.0523256
0.0523256
0.0523256
0.0523256
0.0523256
0.0523256
0.0523256
0.0523256
0.0523256
0.0523256
0.0523256
0.0523256
0.0523256
0.0523256
0.0523256
0.0523256
0.0523256
0.0523256
0.0523256
0.0523256
0.0523256
0.0523256
0.0523256
0.0523256
0.0523256
0.0523256
0.0526316
0.0526316
0.0526316
0.0526316
0.0526316
0.0526316
0.0526316
0.0526316
0.0526316
0.0526316
0.0526316
0.0526316
0.0526316
0.0526316
0.0526316
0.0526316
0.0526316
0.0526316
0.0529412
0.0529412
0.0529412
0.0529412
0.0529412
0.0529412
0.0529412
0.0529412
0.0529412
0.0529412
0.0529412
0.0529412
0.0529412
0.0529412
0.0529412
0.0529412
0.0529412
0.0532544
0.0535714
0.0535714
0.0535714
0.0535714
0.0535714
0.0535714
0.0538922
0.0538922
0.0538922
0.0538922
0.0542169
0.0542169
0.0542169
0.0542169
0.0545455
0.0545455
0.0545455
0.0545455
0.0545455
0.0545455
0.054878
0.0552147
0.0552147
0.0559006
0.05625
0.0566038
0.056962
0.0576923
0.0581395
0.0581395
0.0581395
0.0581395
0.0581395
0.0581395
0.0581395
0.0581395
0.0581395
0.0581395
0.0581395
0.0581395
0.0581395
0.0581395
0.0581395
0.0581395
0.0581395
0.0581395
0.0581395
0.0581395
0.0581395
0.0581395
0.0581395
0.0581395
0.0581395
0.0581395
0.0581395
0.0581395
0.0581395
0.0581395
0.0581395
0.0581395
0.0581395
0.0581395
0.0581395
0.0581395
0.0581395
0.0581395
0.0581395
0.0581395
0.0581395
0.0581395
0.0581395
0.0581395
0.0581395
0.0581395
0.0581395
0.0581395
0.0581395
0.0581395
0.0581395
0.0581395
0.0581395
0.0581395
0.0581395
0.0581395
0.0581395
0.0581395
0.0581395
0.0581395
0.0581395
0.0581395
0.0581395
0.0581395
0.0581395
0.0581395
0.0581395
0.0581395
0.0581395
0.0581395
0.0581395
0.0581395
0.0581395
0.0581395
0.0581395
0.0581395
0.0581395
0.0581395
0.0581395
0.0581395
0.0581395
0.0581395
0.0581395
0.0581395
0.0581395
0.0581395
0.0581395
0.0581395
0.0581395
0.0581395
0.0581395
0.0581395
0.0581395
0.0581395
0.0581395
0.0581395
0.0581395
0.0581395
0.0581395
0.0581395
0.0581395
0.0581395
0.0581395
0.0581395
0.0581395
0.0581395
0.0581395
0.0581395
0.0581395
0.0581395
0.0581395
0.0581395
0.0581395
0.0581395
0.0581395
0.0581395
0.0581395
0.0581395
0.0581395
0.0581395
0.0581395
0.0581395
0.0581395
0.0581395
0.0581395
0.0581395
0.0581395
0.0581395
0.0581395
0.0581395
0.0581395
0.0581395
0.0581395
0.0581395
0.0581395
0.0581395
0.0581395
0.0581395
0.0581395
0.0581395
0.0581395
0.0581395
0.0581395
0.0581395
0.0581395
0.0581395
0.0581395
0.0581395
0.0581395
0.0581395
0.0581395
0.0581395
0.0581395
0.0581395
0.0581395
0.0581395
0.0581395
0.0581395
0.0581395
0.0581395
0.0581395
0.0581395
0.0581395
0.0581395
0.0581395
0.0581395
0.0581395
0.0581395
0.0581395
0.0581395
0.0581395
0.0581395
0.0581395
0.0581395
0.0581395
0.0581395
0.0581395
0.0581395
0.0581395
0.0581395
0.0581395
0.0581395
0.0581395
0.0581395
0.0581395
0.0581395
0.0581395
0.0581395
0.0581395
0.0581395
0.0581395
0.0581395
0.0581395
0.0581395
0.0581395
0.0581395
0.0581395
0.0581395
0.0581395
0.0581395
0.0581395
0.0581395
0.0581395
0.0581395
0.0581395
0.0581395
0.0581395
0.0581395
0.0581395
0.0581395
0.0581395
0.0581395
0.0581395
0.0581395
0.0581395
0.0581395
0.0581395
0.0581395
0.0581395
0.0581395
0.0581395
0.0581395
0.0581395
0.0581395
0.0581395
0.0581395
0.0581395
0.0581395
0.0581395
0.0581395
0.0581395
0.0581395
0.0581395
0.0581395
0.0581395
0.0581395
0.0581395
0.0581395
0.0581395
0.0581395
0.0581395
0.0581395
0.0581395
0.0581395
0.0581395
0.0581395
0.0581395
0.0581395
0.0581395
0.0581395
0.0581395
0.0581395
0.0581395
0.0581395
0.0581395
0.0581395
0.0581395
0.0581395
0.0581395
0.0581395
0.0581395
0.0581395
0.0581395
0.0581395
0.0581395
0.0581395
0.0581395
0.0581395
0.0581395
0.0581395
0.0581395
0.0581395
0.0581395
0.0581395
0.0581395
0.0581395
0.0581395
0.0581395
0.0581395
0.0581395
0.0581395
0.0581395
0.0581395
0.0581395
0.0581395
0.0581395
0.0581395
0.0581395
0.0581395
0.0581395
0.0581395
0.0581395
0.0581395
0.0581395
0.0581395
0.0581395
0.0581395
0.0581395
0.0581395
0.0581395
0.0581395
0.0581395
0.0581395
0.0581395
0.0581395
0.0581395
0.0581395
0.0581395
0.0581395
0.0581395
0.0581395
0.0581395
0.0581395
0.0581395
0.0581395
0.0581395
0.0581395
0.0581395
0.0581395
0.0581395
0.0581395
0.0581395
0.0581395
0.0581395
0.0581395
0.0581395
0.0581395
0.0581395
0.0581395
0.0581395
0.0581395
0.0581395
0.0581395
0.0581395
0.0581395
0.0581395
0.0581395
0.0581395
0.0581395
0.0581395
0.0581395
0.0581395
0.0581395
0.0581395
0.0581395
0.0581395
0.0581395
0.0581395
0.0581395
0.0581395
0.0581395
0.0581395
0.0581395
0.0581395
0.0581395
0.0581395
0.0581395
0.0581395
0.0581395
0.0581395
0.0581395
0.0581395
0.0581395
0.0581395
0.0581395
0.0581395
0.0581395
0.0581395
0.0581395
0.0581395
0.0581395
0.0581395
0.0581395
0.0581395
0.0581395
0.0581395
0.0581395
0.0581395
0.0581395
0.0581395
0.0581395
0.0581395
0.0581395
0.0581395
0.0581395
0.0581395
0.0581395
0.0581395
0.0581395
0.0581395
0.0581395
0.0581395
0.0581395
0.0581395
0.0581395
0.0581395
0.0581395
0.0581395
0.0581395
0.0581395
0.0581395
0.0581395
0.0581395
0.0581395
0.0581395
0.0581395
0.0581395
0.0581395
0.0581395
0.0581395
0.0581395
0.0581395
0.0581395
0.0581395
0.0581395
0.0581395
0.0581395
0.0581395
0.0581395
0.0581395
0.0581395
0.0581395
0.0581395
0.0581395
0.0581395
0.0581395
0.0581395
0.0581395
0.0581395
0.0581395
0.0581395
0.0581395
0.0581395
0.0581395
0.0581395
0.0581395
0.0581395
0.0581395
0.0581395
0.0581395
0.0581395
0.0581395
0.0581395
0.0581395
0.0581395
0.0581395
0.0581395
0.0581395
0.0581395
0.0581395
0.0581395
0.0581395
0.0581395
0.0581395
0.0581395
0.0581395
0.0581395
0.0581395
0.0581395
0.0581395
0.0581395
0.0581395
0.0581395
0.0581395
0.0581395
0.0581395
0.0581395
0.0581395
0.0581395
0.0581395
0.0581395
0.0581395
0.0581395
0.0581395
0.0581395
0.0581395
0.0581395
0.0581395
0.0581395
0.0584795
0.0584795
0.0584795
0.0584795
0.0584795
0.0584795
0.0584795
0.0584795
0.0584795
0.0584795
0.0584795
0.0584795
0.0588235
0.0588235
0.0588235
0.0588235
0.0588235
0.0588235
0.0588235
0.0588235
0.0588235
0.0591716
0.0595238
0.0595238
0.0598802
0.0598802
0.0598802
0.060241
0.060241
0.0606061
0.0606061
0.0609756
0.0613497
0.0613497
0.0617284
0.0617284
0.0628931
0.0632911
0.0636943
0.0639535
0.0639535
0.0639535
0.0639535
0.0639535
0.0639535
0.0639535
0.0639535
0.0639535
0.0639535
0.0639535
0.0639535
0.0639535
0.0639535
0.0639535
0.0639535
0.0639535
0.0639535
0.0639535
0.0639535
0.0639535
0.0639535
0.0639535
0.0639535
0.0639535
0.0639535
0.0639535
0.0639535
0.0639535
0.0639535
0.0639535
0.0639535
0.0639535
0.0639535
0.0639535
0.0639535
0.0639535
0.0639535
0.0639535
0.0639535
0.0639535
0.0639535
0.0639535
0.0639535
0.0639535
0.0639535
0.0639535
0.0639535
0.0639535
0.0639535
0.0639535
0.0639535
0.0639535
0.0639535
0.0639535
0.0639535
0.0639535
0.0639535
0.0639535
0.0639535
0.0639535
0.0639535
0.0639535
0.0639535
0.0639535
0.0639535
0.0639535
0.0639535
0.0639535
0.0639535
0.0639535
0.0639535
0.0639535
0.0639535
0.0639535
0.0639535
0.0639535
0.0639535
0.0639535
0.0639535
0.0639535
0.0639535
0.0639535
0.0639535
0.0639535
0.0639535
0.0639535
0.0639535
0.0639535
0.0639535
0.0639535
0.0639535
0.0639535
0.0639535
0.0639535
0.0639535
0.0639535
0.0639535
0.0639535
0.0639535
0.0639535
0.0639535
0.0639535
0.0639535
0.0639535
0.0639535
0.0639535
0.0639535
0.0639535
0.0639535
0.0639535
0.0639535
0.0639535
0.0639535
0.0639535
0.0639535
0.0639535
0.0639535
0.0639535
0.0639535
0.0639535
0.0639535
0.0639535
0.0639535
0.0639535
0.0639535
0.0639535
0.0639535
0.0639535
0.0639535
0.0639535
0.0639535
0.0639535
0.0639535
0.0639535
0.0639535
0.0639535
0.0639535
0.0639535
0.0639535
0.0639535
0.0639535
0.0639535
0.0639535
0.0639535
0.0639535
0.0639535
0.0639535
0.0639535
0.0639535
0.0639535
0.0639535
0.0639535
0.0639535
0.0639535
0.0639535
0.0639535
0.0639535
0.0639535
0.0639535
0.0639535
0.0639535
0.0639535
0.0639535
0.0639535
0.0639535
0.0639535
0.0639535
0.0639535
0.0639535
0.0639535
0.0639535
0.0639535
0.0639535
0.0639535
0.0639535
0.0639535
0.0639535
0.0639535
0.0639535
0.0639535
0.0639535
0.0639535
0.0639535
0.0639535
0.0639535
0.0639535
0.0639535
0.0639535
0.0639535
0.0639535
0.0639535
0.0639535
0.0639535
0.0639535
0.0639535
0.0639535
0.0639535
0.0639535
0.0639535
0.0639535
0.0639535
0.0639535
0.0639535
0.0639535
0.0639535
0.0639535
0.0639535
0.0639535
0.0639535
0.0639535
0.0639535
0.0639535
0.0639535
0.0639535
0.0639535
0.0639535
0.0639535
0.0639535
0.0639535
0.0639535
0.0639535
0.0639535
0.0639535
0.0639535
0.0639535
0.0639535
0.0639535
0.0639535
0.0639535
0.0639535
0.0639535
0.0639535
0.0639535
0.0639535
0.0639535
0.0639535
0.0639535
0.0639535
0.0639535
0.0639535
0.0639535
0.0639535
0.0639535
0.0639535
0.0639535
0.0639535
0.0639535
0.0639535
0.0639535
0.0639535
0.0639535
0.0639535
0.0639535
0.0639535
0.0639535
0.0639535
0.0639535
0.0639535
0.0639535
0.0639535
0.0639535
0.0639535
0.0639535
0.0639535
0.0639535
0.0639535
0.0639535
0.0639535
0.0639535
0.0639535
0.0639535
0.0639535
0.0639535
0.0639535
0.0639535
0.0639535
0.0639535
0.0639535
0.0639535
0.0639535
0.0639535
0.0639535
0.0639535
0.0639535
0.0639535
0.0639535
0.0639535
0.0639535
0.0639535
0.0639535
0.0639535
0.0639535
0.0639535
0.0639535
0.0639535
0.0639535
0.0639535
0.0639535
0.0639535
0.0639535
0.0639535
0.0639535
0.0639535
0.0639535
0.0639535
0.0639535
0.0639535
0.0639535
0.0639535
0.0639535
0.0639535
0.0639535
0.0639535
0.0639535
0.0639535
0.0639535
0.0639535
0.0639535
0.0639535
0.0639535
0.0639535
0.0639535
0.0639535
0.0639535
0.0639535
0.0639535
0.0639535
0.0639535
0.0639535
0.0639535
0.0639535
0.0639535
0.0639535
0.0639535
0.0639535
0.0639535
0.0639535
0.0639535
0.0639535
0.0639535
0.0639535
0.0639535
0.0639535
0.0639535
0.0639535
0.0639535
0.0639535
0.0639535
0.0639535
0.0639535
0.0639535
0.0639535
0.0639535
0.0639535
0.0639535
0.0639535
0.0639535
0.0639535
0.0639535
0.0639535
0.0639535
0.0639535
0.0639535
0.0639535
0.0639535
0.0639535
0.0639535
0.0639535
0.0639535
0.0639535
0.0639535
0.0639535
0.0639535
0.0639535
0.0639535
0.0639535
0.0639535
0.0639535
0.0639535
0.0639535
0.0639535
0.0639535
0.0639535
0.0639535
0.0639535
0.0639535
0.0639535
0.0639535
0.0639535
0.0639535
0.0639535
0.0639535
0.0639535
0.0639535
0.0639535
0.0639535
0.0639535
0.0639535
0.0639535
0.0639535
0.0639535
0.0639535
0.0639535
0.0639535
0.0639535
0.0639535
0.0639535
0.0639535
0.0639535
0.0639535
0.0643275
0.0643275
0.0643275
0.0643275
0.0643275
0.0643275
0.0643275
0.0643275
0.0643275
0.0643275
0.0643275
0.0643275
0.0643275
0.0643275
0.0643275
0.0643275
0.0645161
0.0645161
0.0647059
0.0647059
0.0647059
0.0647059
0.0647059
0.0647059
0.0650888
0.0650888
0.0654762
0.0658683
0.0658683
0.0658683
0.0662651
0.0666667
0.0674847
0.0679012
0.0679012
0.068323
0.068323
0.06875
0.06875
0.06875
0.0691824
0.0696203
0.0697674
0.0697674
0.0697674
0.0697674
0.0697674
0.0697674
0.0697674
0.0697674
0.0697674
0.0697674
0.0697674
0.0697674
0.0697674
0.0697674
0.0697674
0.0697674
0.0697674
0.0697674
0.0697674
0.0697674
0.0697674
0.0697674
0.0697674
0.0697674
0.0697674
0.0697674
0.0697674
0.0697674
0.0697674
0.0697674
0.0697674
0.0697674
0.0697674
0.0697674
0.0697674
0.0697674
0.0697674
0.0697674
0.0697674
0.0697674
0.0697674
0.0697674
0.0697674
0.0697674
0.0697674
0.0697674
0.0697674
0.0697674
0.0697674
0.0697674
0.0697674
0.0697674
0.0697674
0.0697674
0.0697674
0.0697674
0.0697674
0.0697674
0.0697674
0.0697674
0.0697674
0.0697674
0.0697674
0.0697674
0.0697674
0.0697674
0.0697674
0.0697674
0.0697674
0.0697674
0.0697674
0.0697674
0.0697674
0.0697674
0.0697674
0.0697674
0.0697674
0.0697674
0.0697674
0.0697674
0.0697674
0.0697674
0.0697674
0.0697674
0.0697674
0.0697674
0.0697674
0.0697674
0.0697674
0.0697674
0.0697674
0.0697674
0.0697674
0.0697674
0.0697674
0.0697674
0.0697674
0.0697674
0.0697674
0.0697674
0.0697674
0.0697674
0.0697674
0.0697674
0.0697674
0.0697674
0.0697674
0.0697674
0.0697674
0.0697674
0.0697674
0.0697674
0.0697674
0.0697674
0.0697674
0.0697674
0.0697674
0.0697674
0.0697674
0.0697674
0.0697674
0.0697674
0.0697674
0.0697674
0.0697674
0.0697674
0.0697674
0.0697674
0.0697674
0.0697674
0.0697674
0.0697674
0.0697674
0.0697674
0.0697674
0.0697674
0.0697674
0.0697674
0.0697674
0.0697674
0.0697674
0.0697674
0.0697674
0.0697674
0.0697674
0.0697674
0.0697674
0.0697674
0.0697674
0.0697674
0.0697674
0.0697674
0.0697674
0.0697674
0.0697674
0.0697674
0.0697674
0.0697674
0.0697674
0.0697674
0.0697674
0.0697674
0.0697674
0.0697674
0.0697674
0.0697674
0.0697674
0.0697674
0.0697674
0.0697674
0.0697674
0.0697674
0.0697674
0.0697674
0.0697674
0.0697674
0.0697674
0.0697674
0.0697674
0.0697674
0.0697674
0.0697674
0.0697674
0.0697674
0.0697674
0.0697674
0.0697674
0.0697674
0.0697674
0.0697674
0.0697674
0.0697674
0.0697674
0.0697674
0.0697674
0.0697674
0.0697674
0.0697674
0.0697674
0.0697674
0.0697674
0.0697674
0.0697674
0.0697674
0.0697674
0.0697674
0.0697674
0.0697674
0.0697674
0.0697674
0.0697674
0.0697674
0.0697674
0.0697674
0.0697674
0.0697674
0.0697674
0.0697674
0.0697674
0.0697674
0.0697674
0.0697674
0.0697674
0.0697674
0.0697674
0.0697674
0.0697674
0.0697674
0.0697674
0.0697674
0.0697674
0.0697674
0.0697674
0.0697674
0.0697674
0.0697674
0.0697674
0.0697674
0.0697674
0.0697674
0.0697674
0.0697674
0.0697674
0.0697674
0.0697674
0.0697674
0.0697674
0.0697674
0.0697674
0.0697674
0.0697674
0.0697674
0.0697674
0.0697674
0.0697674
0.0697674
0.0697674
0.0697674
0.0697674
0.0697674
0.0697674
0.0697674
0.0697674
0.0697674
0.0697674
0.0697674
0.0697674
0.0697674
0.0697674
0.0697674
0.0697674
0.0697674
0.0697674
0.0697674
0.0697674
0.0697674
0.0697674
0.0697674
0.0697674
0.0697674
0.0697674
0.0697674
0.0697674
0.0697674
0.0697674
0.0697674
0.0697674
0.0697674
0.0697674
0.0697674
0.0697674
0.0697674
0.0697674
0.0697674
0.0697674
0.0697674
0.0697674
0.0697674
0.0697674
0.0697674
0.0697674
0.0697674
0.0697674
0.0697674
0.0697674
0.0697674
0.0697674
0.0697674
0.0697674
0.0697674
0.0697674
0.0697674
0.0697674
0.0697674
0.0697674
0.0697674
0.0697674
0.0697674
0.0697674
0.0697674
0.0697674
0.0697674
0.0697674
0.0697674
0.0697674
0.0697674
0.0697674
0.0697674
0.0697674
0.0697674
0.0697674
0.0697674
0.0697674
0.0697674
0.0697674
0.0697674
0.0697674
0.0697674
0.0697674
0.0697674
0.0697674
0.0697674
0.0697674
0.0697674
0.0697674
0.0697674
0.0697674
0.0697674
0.0697674
0.0697674
0.0697674
0.0697674
0.0697674
0.0697674
0.0697674
0.0697674
0.0697674
0.0697674
0.0697674
0.0697674
0.0697674
0.0697674
0.0697674
0.0697674
0.0697674
0.0697674
0.0697674
0.0697674
0.0697674
0.0697674
0.0697674
0.0697674
0.0697674
0.0697674
0.0697674
0.0697674
0.0697674
0.0697674
0.0697674
0.0697674
0.0697674
0.0697674
0.0697674
0.0697674
0.0697674
0.0697674
0.0697674
0.0697674
0.0697674
0.0697674
0.0697674
0.0697674
0.0697674
0.0697674
0.0697674
0.0697674
0.0697674
0.0697674
0.0697674
0.0697674
0.0697674
0.0697674
0.0697674
0.0697674
0.0697674
0.0697674
0.0697674
0.0697674
0.0697674
0.0697674
0.0697674
0.0697674
0.0697674
0.0697674
0.0697674
0.0697674
0.0697674
0.0697674
0.0697674
0.0697674
0.0697674
0.0697674
0.0697674
0.0697674
0.0697674
0.0697674
0.0697674
0.0697674
0.0697674
0.0697674
0.0697674
0.0697674
0.0697674
0.0697674
0.0697674
0.0697674
0.0697674
0.0697674
0.0697674
0.0697674
0.0697674
0.0697674
0.0697674
0.0697674
0.0697674
0.0697674
0.0697674
0.0697674
0.0697674
0.0697674
0.0697674
0.0697674
0.0697674
0.0697674
0.0697674
0.0697674
0.0697674
0.0697674
0.0697674
0.0697674
0.0697674
0.0697674
0.0697674
0.0697674
0.0697674
0.0697674
0.0697674
0.0697674
0.0697674
0.0697674
0.0697674
0.0697674
0.0697674
0.0697674
0.0697674
0.0697674
0.0697674
0.0697674
0.0697674
0.0697674
0.0697674
0.0697674
0.0697674
0.0697674
0.0697674
0.0697674
0.0697674
0.0697674
0.0697674
0.0697674
0.0697674
0.0697674
0.0697674
0.0697674
0.0697674
0.0697674
0.0697674
0.0697674
0.0697674
0.0697674
0.0697674
0.0697674
0.0697674
0.0697674
0.0697674
0.0697674
0.0697674
0.0697674
0.0697674
0.0697674
0.0697674
0.0697674
0.0697674
0.0697674
0.0697674
0.0697674
0.0697674
0.0697674
0.0697674
0.0697674
0.0697674
0.0697674
0.0697674
0.0697674
0.0697674
0.0697674
0.0697674
0.0697674
0.0697674
0.0697674
0.0697674
0.0697674
0.0697674
0.0697674
0.0697674
0.0697674
0.0697674
0.0697674
0.0697674
0.0697674
0.0697674
0.0697674
0.0697674
0.0697674
0.0697674
0.0697674
0.0697674
0.0697674
0.0697674
0.0697674
0.0697674
0.0697674
0.0697674
0.0697674
0.0697674
0.0697674
0.0697674
0.0697674
0.0697674
0.0697674
0.0697674
0.0697674
0.0697674
0.0697674
0.0697674
0.0697674
0.0697674
0.0697674
0.0697674
0.0697674
0.0697674
0.0697674
0.0697674
0.0697674
0.0697674
0.0697674
0.0697674
0.0697674
0.0697674
0.0697674
0.0697674
0.0697674
0.0697674
0.0697674
0.0697674
0.0697674
0.0697674
0.0697674
0.0697674
0.0697674
0.0697674
0.0697674
0.0697674
0.0697674
0.0697674
0.0697674
0.0697674
0.0697674
0.0697674
0.0697674
0.0697674
0.0697674
0.0697674
0.0697674
0.0697674
0.0697674
0.0697674
0.0697674
0.0697674
0.0697674
0.0697674
0.0697674
0.0697674
0.0697674
0.0697674
0.0697674
0.0697674
0.0697674
0.0697674
0.0697674
0.0697674
0.0697674
0.0697674
0.0697674
0.0697674
0.0697674
0.0697674
0.0697674
0.0697674
0.0697674
0.0697674
0.0697674
0.0697674
0.0697674
0.0697674
0.0697674
0.0697674
0.0697674
0.0697674
0.0697674
0.0697674
0.0697674
0.0697674
0.0697674
0.0697674
0.0697674
0.0697674
0.0697674
0.0697674
0.0697674
0.0697674
0.0697674
0.0697674
0.0697674
0.0697674
0.0697674
0.0697674
0.0697674
0.0697674
0.0697674
0.0697674
0.0697674
0.0697674
0.0697674
0.0697674
0.0697674
0.0697674
0.0697674
0.0697674
0.0697674
0.0697674
0.0697674
0.0697674
0.0697674
0.0697674
0.0697674
0.0697674
0.0697674
0.0697674
0.0697674
0.0697674
0.0697674
0.0697674
0.0697674
0.0697674
0.0697674
0.0697674
0.0697674
0.0697674
0.0697674
0.0697674
0.0697674
0.0697674
0.0697674
0.0697674
0.0697674
0.0697674
0.0697674
0.0697674
0.0697674
0.0697674
0.0697674
0.0697674
0.0697674
0.0697674
0.0697674
0.0697674
0.0697674
0.0697674
0.0697674
0.0697674
0.0697674
0.0697674
0.0697674
0.0697674
0.0697674
0.0697674
0.0697674
0.0697674
0.0697674
0.0697674
0.0697674
0.0697674
0.0697674
0.0697674
0.0697674
0.0697674
0.0697674
0.0697674
0.0697674
0.0697674
0.0697674
0.0697674
0.0697674
0.0697674
0.0697674
0.0697674
0.0697674
0.0697674
0.0697674
0.0697674
0.0697674
0.0697674
0.0697674
0.0697674
0.0697674
0.0697674
0.0697674
0.0697674
0.0697674
0.0697674
0.0697674
0.0697674
0.0697674
0.0697674
0.0697674
0.0697674
0.0697674
0.0697674
0.0697674
0.0697674
0.0697674
0.0697674
0.0697674
0.0697674
0.0697674
0.0697674
0.0697674
0.0697674
0.0697674
0.0697674
0.0697674
0.0697674
0.0697674
0.0697674
0.0697674
0.0697674
0.0697674
0.0697674
0.0697674
0.0697674
0.0697674
0.0697674
0.0697674
0.0697674
0.0697674
0.0697674
0.0697674
0.0697674
0.0697674
0.0697674
0.0697674
0.0697674
0.0697674
0.0697674
0.0697674
0.0697674
0.0697674
0.0697674
0.0697674
0.0697674
0.0697674
0.0697674
0.0697674
0.0697674
0.0697674
0.0697674
0.0697674
0.0697674
0.0697674
0.0697674
0.0697674
0.0697674
0.0697674
0.0697674
0.0697674
0.0697674
0.0697674
0.0697674
0.0697674
0.0697674
0.0697674
0.0697674
0.0697674
0.0697674
0.0697674
0.0697674
0.0697674
0.0697674
0.0697674
0.0697674
0.0697674
0.0697674
0.0697674
0.0697674
0.0697674
0.0697674
0.0697674
0.0697674
0.0697674
0.0697674
0.0697674
0.0697674
0.0697674
0.0697674
0.0697674
0.0697674
0.0697674
0.0697674
0.0697674
0.0697674
0.0697674
0.0697674
0.0697674
0.0697674
0.0697674
0.0697674
0.0697674
0.0697674
0.0697674
0.0697674
0.0697674
0.0697674
0.0697674
0.0697674
0.0697674
0.0697674
0.0697674
0.0697674
0.0697674
0.0697674
0.0697674
0.0697674
0.0697674
0.0697674
0.0697674
0.0697674
0.0697674
0.0697674
0.0697674
0.0697674
0.0697674
0.0697674
0.0697674
0.0697674
0.0697674
0.0697674
0.0697674
0.0697674
0.0697674
0.0697674
0.0697674
0.0697674
0.0697674
0.0697674
0.0697674
0.0697674
0.0697674
0.0697674
0.0697674
0.0697674
0.0697674
0.0697674
0.0697674
0.0697674
0.0697674
0.0697674
0.0697674
0.0697674
0.0697674
0.0697674
0.0697674
0.0697674
0.0697674
0.0697674
0.0697674
0.0697674
0.0697674
0.0697674
0.0697674
0.0697674
0.0697674
0.0697674
0.0697674
0.0697674
0.0697674
0.0697674
0.0697674
0.0697674
0.0697674
0.0697674
0.0697674
0.0697674
0.0697674
0.0697674
0.0697674
0.0697674
0.0697674
0.0697674
0.0697674
0.0697674
0.0697674
0.0697674
0.0697674
0.0697674
0.0697674
0.0697674
0.0697674
0.0697674
0.0697674
0.0697674
0.0697674
0.0697674
0.0697674
0.0697674
0.0697674
0.0697674
0.0697674
0.0697674
0.0697674
0.0697674
0.0697674
0.0697674
0.0697674
0.0697674
0.0697674
0.0697674
0.0697674
0.0697674
0.0697674
0.0697674
0.0697674
0.0697674
0.0697674
0.0697674
0.0697674
0.0697674
0.0697674
0.0697674
0.0697674
0.0697674
0.0697674
0.0697674
0.0697674
0.0697674
0.0697674
0.0697674
0.0697674
0.0697674
0.0697674
0.0697674
0.0697674
0.0697674
0.0697674
0.0697674
0.0697674
0.0697674
0.0697674
0.0697674
0.0697674
0.0697674
0.0697674
0.0697674
0.0697674
0.0697674
0.0697674
0.0697674
0.0697674
0.0697674
0.0697674
0.0697674
0.0697674
0.0697674
0.0697674
0.0697674
0.0697674
0.0697674
0.0697674
0.0697674
0.0697674
0.0697674
0.0697674
0.0697674
0.0697674
0.0697674
0.0697674
0.0697674
0.0697674
0.0697674
0.0697674
0.0697674
0.0697674
0.0697674
0.0697674
0.0697674
0.0697674
0.0697674
0.0697674
0.0697674
0.0697674
0.0697674
0.0697674
0.0697674
0.0697674
0.0697674
0.0697674
0.0697674
0.0697674
0.0697674
0.0697674
0.0697674
0.0697674
0.0697674
0.0697674
0.0697674
0.0697674
0.0697674
0.0697674
0.0697674
0.0697674
0.0697674
0.0697674
0.0697674
0.0697674
0.0697674
0.0697674
0.0697674
0.0697674
0.0697674
0.0697674
0.0697674
0.0701754
0.0701754
0.0701754
0.0701754
0.0701754
0.0701754
0.0701754
0.0701754
0.0701754
0.0701754
0.0701754
0.0701754
0.0701754
0.0701754
0.0701754
0.0701754
0.0701754
0.0701754
0.0701754
0.0701754
0.0701754
0.0701754
0.0701754
0.0701754
0.0701754
0.0701754
0.0705128
0.0705882
0.0705882
0.0705882
0.0705882
0.0705882
0.0705882
0.0705882
0.0705882
0.0705882
0.0705882
0.0705882
0.0709677
0.0710059
0.0710059
0.0710059
0.0710059
0.0710059
0.0710059
0.0710059
0.0710059
0.0710059
0.0710059
0.0714286
0.0714286
0.0714286
0.0718563
0.0718563
0.0722892
0.0722892
0.0722892
0.0722892
0.0722892
0.0722892
0.0722892
0.0722892
0.0722892
0.0722892
0.0722892
0.0722892
0.0727273
0.0727273
0.0727273
0.0727273
0.0727273
0.0727273
0.0727273
0.0727273
0.0727273
0.0727273
0.0727273
0.0731707
0.0731707
0.0731707
0.0731707
0.0731707
0.0731707
0.0731707
0.0731707
0.0731707
0.0731707
0.0736196
0.0740741
0.0745342
0.0745342
0.0745342
0.0755814
0.0755814
0.0755814
0.0755814
0.0755814
0.0755814
0.0755814
0.0755814
0.0755814
0.0755814
0.0755814
0.0755814
0.0755814
0.0755814
0.0755814
0.0755814
0.0755814
0.0755814
0.0755814
0.0755814
0.0755814
0.0755814
0.0755814
0.0755814
0.0755814
0.0755814
0.0755814
0.0755814
0.0755814
0.0755814
0.0755814
0.0755814
0.0755814
0.0755814
0.0755814
0.0755814
0.0755814
0.0755814
0.0755814
0.0755814
0.0755814
0.0755814
0.0755814
0.0755814
0.0755814
0.0755814
0.0755814
0.0755814
0.0755814
0.0755814
0.0755814
0.0755814
0.0755814
0.0755814
0.0755814
0.0755814
0.0755814
0.0755814
0.0755814
0.0755814
0.0755814
0.0755814
0.0755814
0.0755814
0.0755814
0.0755814
0.0755814
0.0755814
0.0755814
0.0755814
0.0755814
0.0755814
0.0755814
0.0755814
0.0755814
0.0755814
0.0755814
0.0755814
0.0755814
0.0755814
0.0755814
0.0755814
0.0755814
0.0755814
0.0755814
0.0755814
0.0755814
0.0755814
0.0755814
0.0755814
0.0755814
0.0755814
0.0755814
0.0755814
0.0755814
0.0755814
0.0755814
0.0755814
0.0755814
0.0755814
0.0755814
0.0755814
0.0755814
0.0755814
0.0755814
0.0755814
0.0755814
0.0755814
0.0755814
0.0755814
0.0755814
0.0755814
0.0755814
0.0755814
0.0755814
0.0755814
0.0755814
0.0755814
0.0755814
0.0755814
0.0755814
0.0755814
0.0755814
0.0755814
0.0755814
0.0755814
0.0755814
0.0755814
0.0755814
0.0755814
0.0755814
0.0755814
0.0755814
0.0755814
0.0755814
0.0755814
0.0755814
0.0755814
0.0755814
0.0755814
0.0755814
0.0755814
0.0755814
0.0755814
0.0755814
0.0755814
0.0755814
0.0755814
0.0755814
0.0755814
0.0755814
0.0755814
0.0755814
0.0755814
0.0755814
0.0755814
0.0755814
0.0755814
0.0755814
0.0755814
0.0755814
0.0755814
0.0755814
0.0755814
0.0755814
0.0755814
0.0755814
0.0755814
0.0755814
0.0755814
0.0755814
0.0755814
0.0755814
0.0755814
0.0755814
0.0755814
0.0755814
0.0755814
0.0755814
0.0755814
0.0755814
0.0755814
0.0755814
0.0755814
0.0755814
0.0755814
0.0755814
0.0755814
0.0755814
0.0755814
0.0755814
0.0755814
0.0755814
0.0755814
0.0755814
0.0755814
0.0755814
0.0755814
0.0755814
0.0755814
0.0755814
0.0755814
0.0755814
0.0755814
0.0755814
0.0755814
0.0755814
0.0755814
0.0755814
0.0755814
0.0755814
0.0755814
0.0755814
0.0755814
0.0755814
0.0755814
0.0755814
0.0755814
0.0755814
0.0755814
0.0755814
0.0755814
0.0755814
0.0755814
0.0755814
0.0755814
0.0755814
0.0755814
0.0755814
0.0755814
0.0755814
0.0755814
0.0755814
0.0755814
0.0755814
0.0755814
0.0755814
0.0755814
0.0755814
0.0755814
0.0755814
0.0755814
0.0755814
0.0755814
0.0755814
0.0755814
0.0755814
0.0755814
0.0755814
0.0755814
0.0755814
0.0755814
0.0755814
0.0755814
0.0755814
0.0755814
0.0755814
0.0755814
0.0755814
0.0755814
0.0755814
0.0755814
0.0755814
0.0755814
0.0755814
0.0755814
0.0755814
0.0755814
0.0755814
0.0755814
0.0755814
0.0755814
0.0755814
0.0755814
0.0755814
0.0755814
0.0755814
0.0755814
0.0755814
0.0755814
0.0755814
0.0755814
0.0755814
0.0755814
0.0755814
0.0755814
0.0755814
0.0755814
0.0760234
0.0760234
0.0760234
0.0760234
0.0760234
0.0760234
0.0760234
0.0760234
0.0760234
0.0760234
0.0760234
0.0760234
0.0764706
0.0764706
0.0764706
0.0764706
0.0764706
0.0769231
0.0769231
0.0769231
0.0769231
0.0769231
0.0769231
0.077381
0.077381
0.0774194
0.0774194
0.0774194
0.0778443
0.0778443
0.0778443
0.0783133
0.0787879
0.0792683
0.0802469
0.0807453
0.0807453
0.08125
0.0813953
0.0813953
0.0813953
0.0813953
0.0813953
0.0813953
0.0813953
0.0813953
0.0813953
0.0813953
0.0813953
0.0813953
0.0813953
0.0813953
0.0813953
0.0813953
0.0813953
0.0813953
0.0813953
0.0813953
0.0813953
0.0813953
0.0813953
0.0813953
0.0813953
0.0813953
0.0813953
0.0813953
0.0813953
0.0813953
0.0813953
0.0813953
0.0813953
0.0813953
0.0813953
0.0813953
0.0813953
0.0813953
0.0813953
0.0813953
0.0813953
0.0813953
0.0813953
0.0813953
0.0813953
0.0813953
0.0813953
0.0813953
0.0813953
0.0813953
0.0813953
0.0813953
0.0813953
0.0813953
0.0813953
0.0813953
0.0813953
0.0813953
0.0813953
0.0813953
0.0813953
0.0813953
0.0813953
0.0813953
0.0813953
0.0813953
0.0813953
0.0813953
0.0813953
0.0813953
0.0813953
0.0813953
0.0813953
0.0813953
0.0813953
0.0813953
0.0813953
0.0813953
0.0813953
0.0813953
0.0813953
0.0813953
0.0813953
0.0813953
0.0813953
0.0813953
0.0813953
0.0813953
0.0813953
0.0813953
0.0813953
0.0813953
0.0813953
0.0813953
0.0813953
0.0813953
0.0813953
0.0813953
0.0813953
0.0813953
0.0813953
0.0813953
0.0813953
0.0813953
0.0813953
0.0813953
0.0813953
0.0813953
0.0813953
0.0813953
0.0813953
0.0813953
0.0813953
0.0813953
0.0813953
0.0813953
0.0813953
0.0813953
0.0813953
0.0813953
0.0813953
0.0813953
0.0813953
0.0813953
0.0813953
0.0813953
0.0813953
0.0813953
0.0813953
0.0813953
0.0813953
0.0813953
0.0813953
0.0813953
0.0813953
0.0813953
0.0813953
0.0813953
0.0813953
0.0813953
0.0813953
0.0813953
0.0813953
0.0813953
0.0813953
0.0813953
0.0813953
0.0813953
0.0813953
0.0813953
0.0813953
0.0813953
0.0813953
0.0813953
0.0813953
0.0813953
0.0813953
0.0813953
0.0813953
0.0813953
0.0813953
0.0813953
0.0813953
0.0813953
0.0813953
0.0813953
0.0813953
0.0813953
0.0813953
0.0813953
0.0813953
0.0813953
0.0813953
0.0813953
0.0813953
0.0813953
0.0813953
0.0813953
0.0813953
0.0813953
0.0813953
0.0813953
0.0813953
0.0813953
0.0813953
0.0813953
0.0813953
0.0813953
0.0813953
0.0813953
0.0813953
0.0813953
0.0813953
0.0813953
0.0813953
0.0813953
0.0813953
0.0813953
0.0813953
0.0813953
0.0813953
0.0813953
0.0813953
0.0813953
0.0813953
0.0813953
0.0813953
0.0813953
0.0813953
0.0813953
0.0813953
0.0813953
0.0813953
0.0813953
0.0813953
0.0813953
0.0813953
0.0813953
0.0813953
0.0813953
0.0813953
0.0813953
0.0813953
0.0813953
0.0813953
0.0813953
0.0813953
0.0813953
0.0813953
0.0813953
0.0813953
0.0813953
0.0813953
0.0813953
0.0813953
0.0813953
0.0813953
0.0813953
0.0813953
0.0813953
0.0813953
0.0813953
0.0813953
0.0813953
0.0813953
0.0813953
0.0813953
0.0813953
0.0813953
0.0813953
0.0813953
0.0813953
0.0813953
0.0813953
0.0813953
0.0818713
0.0818713
0.0818713
0.0818713
0.0818713
0.0818713
0.0818713
0.0818713
0.0822785
0.0823529
0.0823529
0.0823529
0.0823529
0.0823529
0.0823529
0.0833333
0.0833333
0.0833333
0.0833333
0.083871
0.083871
0.083871
0.0848485
0.0848485
0.0853659
0.0858896
0.0858896
0.0864198
0.0869565
0.0872093
0.0872093
0.0872093
0.0872093
0.0872093
0.0872093
0.0872093
0.0872093
0.0872093
0.0872093
0.0872093
0.0872093
0.0872093
0.0872093
0.0872093
0.0872093
0.0872093
0.0872093
0.0872093
0.0872093
0.0872093
0.0872093
0.0872093
0.0872093
0.0872093
0.0872093
0.0872093
0.0872093
0.0872093
0.0872093
0.0872093
0.0872093
0.0872093
0.0872093
0.0872093
0.0872093
0.0872093
0.0872093
0.0872093
0.0872093
0.0872093
0.0872093
0.0872093
0.0872093
0.0872093
0.0872093
0.0872093
0.0872093
0.0872093
0.0872093
0.0872093
0.0872093
0.0872093
0.0872093
0.0872093
0.0872093
0.0872093
0.0872093
0.0872093
0.0872093
0.0872093
0.0872093
0.0872093
0.0872093
0.0872093
0.0872093
0.0872093
0.0872093
0.0872093
0.0872093
0.0872093
0.0872093
0.0872093
0.0872093
0.0872093
0.0872093
0.0872093
0.0872093
0.0872093
0.0872093
0.0872093
0.0872093
0.0872093
0.0872093
0.0872093
0.0872093
0.0872093
0.0872093
0.0872093
0.0872093
0.0872093
0.0872093
0.0872093
0.0872093
0.0872093
0.0872093
0.0872093
0.0872093
0.0872093
0.0872093
0.0872093
0.0872093
0.0872093
0.0872093
0.0872093
0.0872093
0.0872093
0.0872093
0.0872093
0.0872093
0.0872093
0.0872093
0.0872093
0.0872093
0.0872093
0.0872093
0.0872093
0.0872093
0.0872093
0.0872093
0.0872093
0.0872093
0.0872093
0.0872093
0.0872093
0.0872093
0.0872093
0.0872093
0.0872093
0.0872093
0.0872093
0.0872093
0.0872093
0.0872093
0.0872093
0.0872093
0.0872093
0.0872093
0.0872093
0.0872093
0.0872093
0.0872093
0.0872093
0.0872093
0.0872093
0.0872093
0.0872093
0.0872093
0.0872093
0.0872093
0.0872093
0.0872093
0.0872093
0.0872093
0.0872093
0.0872093
0.0872093
0.0872093
0.0872093
0.0872093
0.0872093
0.0872093
0.0872093
0.0872093
0.0872093
0.0872093
0.0872093
0.0872093
0.0872093
0.0872093
0.0872093
0.0872093
0.0872093
0.0872093
0.0872093
0.0872093
0.0872093
0.0872093
0.0872093
0.0872093
0.0872093
0.0872093
0.0872093
0.0872093
0.0872093
0.0872093
0.0872093
0.0872093
0.0872093
0.0872093
0.0872093
0.0872093
0.0872093
0.0872093
0.0872093
0.0872093
0.0872093
0.0872093
0.0872093
0.0872093
0.0872093
0.0872093
0.0872093
0.0872093
0.0872093
0.0872093
0.0872093
0.0872093
0.0872093
0.0872093
0.0872093
0.0872093
0.0872093
0.0872093
0.0872093
0.0872093
0.0872093
0.0872093
0.0872093
0.0872093
0.0872093
0.0872093
0.0872093
0.0872093
0.0872093
0.0872093
0.0872093
0.0872093
0.0872093
0.0872093
0.0872093
0.0872093
0.0872093
0.0872093
0.0877193
0.0877193
0.0877193
0.0877193
0.0877193
0.0877193
0.0877193
0.0877193
0.0877193
0.0882353
0.0882353
0.0882353
0.0882353
0.0882353
0.0887574
0.0887574
0.0887574
0.0887574
0.0887574
0.0892857
0.0892857
0.0898204
0.0898204
0.0898204
0.0903226
0.0903226
0.0914634
0.0920245
0.0925926
0.0925926
0.0930233
0.0930233
0.0930233
0.0930233
0.0930233
0.0930233
0.0930233
0.0930233
0.0930233
0.0930233
0.0930233
0.0930233
0.0930233
0.0930233
0.0930233
0.0930233
0.0930233
0.0930233
0.0930233
0.0930233
0.0930233
0.0930233
0.0930233
0.0930233
0.0930233
0.0930233
0.0930233
0.0930233
0.0930233
0.0930233
0.0930233
0.0930233
0.0930233
0.0930233
0.0930233
0.0930233
0.0930233
0.0930233
0.0930233
0.0930233
0.0930233
0.0930233
0.0930233
0.0930233
0.0930233
0.0930233
0.0930233
0.0930233
0.0930233
0.0930233
0.0930233
0.0930233
0.0930233
0.0930233
0.0930233
0.0930233
0.0930233
0.0930233
0.0930233
0.0930233
0.0930233
0.0930233
0.0930233
0.0930233
0.0930233
0.0930233
0.0930233
0.0930233
0.0930233
0.0930233
0.0930233
0.0930233
0.0930233
0.0930233
0.0930233
0.0930233
0.0930233
0.0930233
0.0930233
0.0930233
0.0930233
0.0930233
0.0930233
0.0930233
0.0930233
0.0930233
0.0930233
0.0930233
0.0930233
0.0930233
0.0930233
0.0930233
0.0930233
0.0930233
0.0930233
0.0930233
0.0930233
0.0930233
0.0930233
0.0930233
0.0930233
0.0930233
0.0930233
0.0930233
0.0930233
0.0930233
0.0930233
0.0930233
0.0930233
0.0930233
0.0930233
0.0930233
0.0930233
0.0930233
0.0930233
0.0930233
0.0930233
0.0930233
0.0930233
0.0930233
0.0930233
0.0930233
0.0930233
0.0930233
0.0930233
0.0930233
0.0930233
0.0930233
0.0930233
0.0930233
0.0930233
0.0930233
0.0930233
0.0930233
0.0930233
0.0930233
0.0930233
0.0930233
0.0930233
0.0930233
0.0930233
0.0930233
0.0930233
0.0930233
0.0930233
0.0930233
0.0930233
0.0930233
0.0930233
0.0930233
0.0930233
0.0930233
0.0930233
0.0930233
0.0930233
0.0930233
0.0930233
0.0930233
0.0930233
0.0930233
0.0930233
0.0930233
0.0930233
0.0930233
0.0930233
0.0930233
0.0930233
0.0930233
0.0930233
0.0930233
0.0930233
0.0930233
0.0930233
0.0930233
0.0930233
0.0930233
0.0930233
0.0930233
0.0930233
0.0930233
0.0930233
0.0930233
0.0930233
0.0930233
0.0930233
0.0930233
0.0930233
0.0930233
0.0930233
0.0930233
0.0930233
0.0930233
0.0930233
0.0930233
0.0930233
0.0930233
0.0930233
0.0930233
0.0930233
0.0931677
0.0935673
0.0935673
0.0935673
0.0935673
0.0935673
0.0935673
0.09375
0.09375
0.0941176
0.0941176
0.0941176
0.0941176
0.0941176
0.0941176
0.0946746
0.0946746
0.0946746
0.0946746
0.0949367
0.0949367
0.0952381
0.0952381
0.0969697
0.0969697
0.0969697
0.0969697
0.0969697
0.097561
0.097561
0.097561
0.0981595
0.0981595
0.0987654
0.0988372
0.0988372
0.0988372
0.0988372
0.0988372
0.0988372
0.0988372
0.0988372
0.0988372
0.0988372
0.0988372
0.0988372
0.0988372
0.0988372
0.0988372
0.0988372
0.0988372
0.0988372
0.0988372
0.0988372
0.0988372
0.0988372
0.0988372
0.0988372
0.0988372
0.0988372
0.0988372
0.0988372
0.0988372
0.0988372
0.0988372
0.0988372
0.0988372
0.0988372
0.0988372
0.0988372
0.0988372
0.0988372
0.0988372
0.0988372
0.0988372
0.0988372
0.0988372
0.0988372
0.0988372
0.0988372
0.0988372
0.0988372
0.0988372
0.0988372
0.0988372
0.0988372
0.0988372
0.0988372
0.0988372
0.0988372
0.0988372
0.0988372
0.0988372
0.0988372
0.0988372
0.0988372
0.0988372
0.0988372
0.0988372
0.0988372
0.0988372
0.0988372
0.0988372
0.0988372
0.0988372
0.0988372
0.0988372
0.0988372
0.0988372
0.0988372
0.0988372
0.0988372
0.0988372
0.0988372
0.0988372
0.0988372
0.0988372
0.0988372
0.0988372
0.0988372
0.0988372
0.0988372
0.0988372
0.0988372
0.0988372
0.0988372
0.0988372
0.0988372
0.0988372
0.0988372
0.0988372
0.0988372
0.0988372
0.0988372
0.0988372
0.0988372
0.0988372
0.0988372
0.0988372
0.0988372
0.0988372
0.0988372
0.0988372
0.0988372
0.0988372
0.0988372
0.0988372
0.0988372
0.0988372
0.0988372
0.0988372
0.0988372
0.0988372
0.0988372
0.0988372
0.0988372
0.0988372
0.0988372
0.0988372
0.0988372
0.0988372
0.0988372
0.0988372
0.0988372
0.0988372
0.0988372
0.0988372
0.0988372
0.0988372
0.0988372
0.0988372
0.0988372
0.0988372
0.0988372
0.0988372
0.0988372
0.0988372
0.0988372
0.0988372
0.0988372
0.0988372
0.0988372
0.0988372
0.0988372
0.0988372
0.0988372
0.0988372
0.0988372
0.0988372
0.0988372
0.0988372
0.0988372
0.0988372
0.0988372
0.0988372
0.0988372
0.0988372
0.0988372
0.0988372
0.0988372
0.0988372
0.0988372
0.0988372
0.0988372
0.0988372
0.0988372
0.0988372
0.0988372
0.0988372
0.0988372
0.0988372
0.0988372
0.0988372
0.0988372
0.0988372
0.0988372
0.0988372
0.0988372
0.0988372
0.0988372
0.0988372
0.0988372
0.0988372
0.0988372
0.0988372
0.0988372
0.0988372
0.0988372
0.0988372
0.0988372
0.0988372
0.0988372
0.0988372
0.0988372
0.0988372
0.0988372
0.0988372
0.0988372
0.0988372
0.0988372
0.0988372
0.0993789
0.0994152
0.0994152
0.0994152
0.0994152
0.0994152
0.0994152
0.0994152
0.0994152
0.0994152
0.0994152
0.0994152
0.0994152
0.0994152
0.0994152
0.0994152
0.0994152
0.0994152
0.0994152
0.0994152
0.1
0.1
0.1
0.1
0.1
0.100592
0.100592
0.100592
0.10119
0.101266
0.101911
0.10241
0.10241
0.10241
0.10241
0.10303
0.103659
0.103659
0.103659
0.103659
0.104651
0.104651
0.104651
0.104651
0.104651
0.104651
0.104651
0.104651
0.104651
0.104651
0.104651
0.104651
0.104651
0.104651
0.104651
0.104651
0.104651
0.104651
0.104651
0.104651
0.104651
0.104651
0.104651
0.104651
0.104651
0.104651
0.104651
0.104651
0.104651
0.104651
0.104651
0.104651
0.104651
0.104651
0.104651
0.104651
0.104651
0.104651
0.104651
0.104651
0.104651
0.104651
0.104651
0.104651
0.104651
0.104651
0.104651
0.104651
0.104651
0.104651
0.104651
0.104651
0.104651
0.104651
0.104651
0.104651
0.104651
0.104651
0.104651
0.104651
0.104651
0.104651
0.104651
0.104651
0.104651
0.104651
0.104651
0.104651
0.104651
0.104651
0.104651
0.104651
0.104651
0.104651
0.104651
0.104651
0.104651
0.104651
0.104651
0.104651
0.104651
0.104651
0.104651
0.104651
0.104651
0.104651
0.104651
0.104651
0.104651
0.104651
0.104651
0.104651
0.104651
0.104651
0.104651
0.104651
0.104651
0.104651
0.104651
0.104651
0.104651
0.104651
0.104651
0.104651
0.104651
0.104651
0.104651
0.104651
0.104651
0.104651
0.104651
0.104651
0.104651
0.104651
0.104651
0.104651
0.104651
0.104651
0.104651
0.104651
0.104651
0.104651
0.104651
0.104651
0.104651
0.104651
0.104651
0.104651
0.104651
0.104651
0.104651
0.104651
0.104651
0.104651
0.104651
0.104651
0.104651
0.104651
0.104651
0.104651
0.104651
0.104651
0.104651
0.104651
0.104651
0.104651
0.104651
0.104651
0.104651
0.104651
0.104651
0.104651
0.104651
0.104651
0.104651
0.104651
0.104651
0.104651
0.104651
0.104651
0.104651
0.104651
0.104651
0.104651
0.104651
0.104651
0.104651
0.105263
0.105263
0.105263
0.105263
0.105263
0.105263
0.105263
0.106509
0.107143
0.107143
0.107784
0.107784
0.108434
0.108434
0.108434
0.109091
0.110429
0.110429
0.110465
0.110465
0.110465
0.110465
0.110465
0.110465
0.110465
0.110465
0.110465
0.110465
0.110465
0.110465
0.110465
0.110465
0.110465
0.110465
0.110465
0.110465
0.110465
0.110465
0.110465
0.110465
0.110465
0.110465
0.110465
0.110465
0.110465
0.110465
0.110465
0.110465
0.110465
0.110465
0.110465
0.110465
0.110465
0.110465
0.110465
0.110465
0.110465
0.110465
0.110465
0.110465
0.110465
0.110465
0.110465
0.110465
0.110465
0.110465
0.110465
0.110465
0.110465
0.110465
0.110465
0.110465
0.110465
0.110465
0.110465
0.110465
0.110465
0.110465
0.110465
0.110465
0.110465
0.110465
0.110465
0.110465
0.110465
0.110465
0.110465
0.110465
0.110465
0.110465
0.110465
0.110465
0.110465
0.110465
0.110465
0.110465
0.110465
0.110465
0.110465
0.110465
0.110465
0.110465
0.110465
0.110465
0.110465
0.110465
0.110465
0.110465
0.110465
0.110465
0.110465
0.110465
0.110465
0.110465
0.110465
0.110465
0.110465
0.110465
0.110465
0.110465
0.110465
0.110465
0.110465
0.110465
0.110465
0.110465
0.110465
0.110465
0.110465
0.110465
0.110465
0.110465
0.110465
0.110465
0.110465
0.110465
0.110465
0.110465
0.110465
0.110465
0.110465
0.110465
0.110465
0.110465
0.110465
0.110465
0.110465
0.110465
0.110465
0.110465
0.110465
0.110465
0.110465
0.110465
0.110465
0.110465
0.110465
0.110465
0.110465
0.110465
0.110465
0.110465
0.110465
0.110465
0.110465
0.110465
0.110465
0.110465
0.110465
0.110465
0.110465
0.110465
0.110465
0.110465
0.110465
0.110465
0.110465
0.110465
0.110465
0.110465
0.110465
0.110465
0.111111
0.111111
0.111111
0.111111
0.111111
0.111111
0.111111
0.111111
0.111765
0.111765
0.111765
0.111765
0.111765
0.111765
0.111765
0.111801
0.112426
0.113095
0.113095
0.113095
0.115854
0.115854
0.116129
0.116279
0.116279
0.116279
0.116279
0.116279
0.116279
0.116279
0.116279
0.116279
0.116279
0.116279
0.116279
0.116279
0.116279
0.116279
0.116279
0.116279
0.116279
0.116279
0.116279
0.116279
0.116279
0.116279
0.116279
0.116279
0.116279
0.116279
0.116279
0.116279
0.116279
0.116279
0.116279
0.116279
0.116279
0.116279
0.116279
0.116279
0.116279
0.116279
0.116279
0.116279
0.116279
0.116279
0.116279
0.116279
0.116279
0.116279
0.116279
0.116279
0.116279
0.116279
0.116279
0.116279
0.116279
0.116279
0.116279
0.116279
0.116279
0.116279
0.116279
0.116279
0.116279
0.116279
0.116279
0.116279
0.116279
0.116279
0.116279
0.116279
0.116279
0.116279
0.116279
0.116279
0.116279
0.116279
0.116279
0.116279
0.116279
0.116279
0.116279
0.116279
0.116279
0.116279
0.116279
0.116279
0.116279
0.116279
0.116279
0.116279
0.116279
0.116279
0.116279
0.116279
0.116279
0.116279
0.116279
0.116279
0.116279
0.116279
0.116279
0.116279
0.116279
0.116279
0.116279
0.116279
0.116279
0.116279
0.116279
0.116279
0.116279
0.116279
0.116279
0.116279
0.116279
0.116279
0.116279
0.116279
0.116279
0.116279
0.116279
0.116279
0.116279
0.116279
0.116279
0.116279
0.116279
0.116279
0.116279
0.116279
0.116279
0.116279
0.116279
0.116279
0.116279
0.116279
0.116279
0.116279
0.116279
0.116279
0.116279
0.116279
0.116279
0.116279
0.116279
0.116279
0.116279
0.116279
0.116279
0.116279
0.116279
0.116279
0.116279
0.116279
0.116279
0.116279
0.116279
0.116279
0.116279
0.116279
0.116279
0.116279
0.116279
0.116279
0.116279
0.116279
0.116279
0.116279
0.116279
0.116279
0.116279
0.116279
0.116279
0.116279
0.116279
0.116279
0.116279
0.116279
0.116279
0.116279
0.116959
0.116959
0.116959
0.116959
0.116959
0.117647
0.117647
0.11875
0.11875
0.11976
0.11976
0.11976
0.11976
0.120482
0.120482
0.120482
0.120482
0.121951
0.122093
0.122093
0.122093
0.122093
0.122093
0.122093
0.122093
0.122093
0.122093
0.122093
0.122093
0.122093
0.122093
0.122093
0.122093
0.122093
0.122093
0.122093
0.122093
0.122093
0.122093
0.122093
0.122093
0.122093
0.122093
0.122093
0.122093
0.122093
0.122093
0.122093
0.122093
0.122093
0.122093
0.122093
0.122093
0.122093
0.122093
0.122093
0.122093
0.122093
0.122093
0.122093
0.122093
0.122093
0.122093
0.122093
0.122093
0.122093
0.122093
0.122093
0.122093
0.122093
0.122093
0.122093
0.122093
0.122093
0.122093
0.122093
0.122093
0.122093
0.122093
0.122093
0.122093
0.122093
0.122093
0.122093
0.122093
0.122093
0.122093
0.122093
0.122093
0.122093
0.122093
0.122093
0.122093
0.122093
0.122093
0.122093
0.122093
0.122093
0.122093
0.122093
0.122093
0.122093
0.122093
0.122093
0.122093
0.122093
0.122093
0.122093
0.122093
0.122093
0.122093
0.122093
0.122093
0.122093
0.122093
0.122093
0.122093
0.122093
0.122093
0.122093
0.122093
0.122093
0.122093
0.122093
0.122093
0.122093
0.122093
0.122093
0.122093
0.122093
0.122093
0.122093
0.122093
0.122093
0.122093
0.122093
0.122093
0.122093
0.122093
0.122093
0.122093
0.122093
0.122093
0.122093
0.122093
0.122093
0.122093
0.122093
0.122093
0.122093
0.122093
0.122093
0.122093
0.122093
0.122093
0.122093
0.122093
0.122093
0.122093
0.122093
0.122093
0.122093
0.122093
0.122093
0.122093
0.122093
0.122093
0.122093
0.122093
0.122093
0.122093
0.122093
0.122093
0.122093
0.122093
0.122807
0.122807
0.122807
0.122807
0.122807
0.122807
0.122807
0.122807
0.122807
0.122807
0.123529
0.124224
0.12426
0.12426
0.12426
0.125
0.125
0.126506
0.126506
0.127273
0.127907
0.127907
0.127907
0.127907
0.127907
0.127907
0.127907
0.127907
0.127907
0.127907
0.127907
0.127907
0.127907
0.127907
0.127907
0.127907
0.127907
0.127907
0.127907
0.127907
0.127907
0.127907
0.127907
0.127907
0.127907
0.127907
0.127907
0.127907
0.127907
0.127907
0.127907
0.127907
0.127907
0.127907
0.127907
0.127907
0.127907
0.127907
0.127907
0.127907
0.127907
0.127907
0.127907
0.127907
0.127907
0.127907
0.127907
0.127907
0.127907
0.127907
0.127907
0.127907
0.127907
0.127907
0.127907
0.127907
0.127907
0.127907
0.127907
0.127907
0.127907
0.127907
0.127907
0.127907
0.127907
0.127907
0.127907
0.127907
0.127907
0.127907
0.127907
0.127907
0.127907
0.127907
0.127907
0.127907
0.127907
0.127907
0.127907
0.127907
0.127907
0.127907
0.127907
0.127907
0.127907
0.127907
0.127907
0.127907
0.127907
0.127907
0.127907
0.127907
0.127907
0.127907
0.127907
0.127907
0.127907
0.127907
0.127907
0.127907
0.127907
0.127907
0.127907
0.127907
0.127907
0.127907
0.127907
0.127907
0.127907
0.127907
0.127907
0.127907
0.127907
0.127907
0.127907
0.127907
0.127907
0.127907
0.127907
0.127907
0.127907
0.127907
0.127907
0.127907
0.127907
0.127907
0.127907
0.127907
0.127907
0.127907
0.127907
0.127907
0.127907
0.127907
0.127907
0.127907
0.127907
0.127907
0.127907
0.127907
0.127907
0.127907
0.127907
0.127907
0.127907
0.127907
0.127907
0.127907
0.127907
0.127907
0.127907
0.127907
0.127907
0.127907
0.128049
0.128049
0.128655
0.128655
0.128655
0.128655
0.128655
0.128655
0.128655
0.128655
0.129412
0.12963
0.130178
0.130178
0.130952
0.13125
0.13253
0.133333
0.133721
0.133721
0.133721
0.133721
0.133721
0.133721
0.133721
0.133721
0.133721
0.133721
0.133721
0.133721
0.133721
0.133721
0.133721
0.133721
0.133721
0.133721
0.133721
0.133721
0.133721
0.133721
0.133721
0.133721
0.133721
0.133721
0.133721
0.133721
0.133721
0.133721
0.133721
0.133721
0.133721
0.133721
0.133721
0.133721
0.133721
0.133721
0.133721
0.133721
0.133721
0.133721
0.133721
0.133721
0.133721
0.133721
0.133721
0.133721
0.133721
0.133721
0.133721
0.133721
0.133721
0.133721
0.133721
0.133721
0.133721
0.133721
0.133721
0.133721
0.133721
0.133721
0.133721
0.133721
0.133721
0.133721
0.133721
0.133721
0.133721
0.133721
0.133721
0.133721
0.133721
0.133721
0.133721
0.133721
0.133721
0.133721
0.133721
0.133721
0.133721
0.133721
0.133721
0.133721
0.133721
0.133721
0.133721
0.133721
0.133721
0.133721
0.133721
0.133721
0.133721
0.133721
0.133721
0.133721
0.133721
0.133721
0.133721
0.133721
0.133721
0.133721
0.133721
0.133721
0.133721
0.133721
0.133721
0.133721
0.133721
0.133721
0.133721
0.133721
0.133721
0.133721
0.133721
0.133721
0.133721
0.133721
0.133721
0.133721
0.133721
0.133721
0.133721
0.133721
0.133721
0.133721
0.133721
0.133721
0.133721
0.133721
0.133721
0.133721
0.133721
0.133721
0.133721
0.133721
0.133721
0.133721
0.133721
0.133721
0.133721
0.133721
0.133721
0.133721
0.134146
0.134503
0.134503
0.134503
0.134503
0.134503
0.134503
0.134503
0.134615
0.135294
0.135484
0.136095
0.136095
0.136095
0.136905
0.137725
0.138365
0.138554
0.139535
0.139535
0.139535
0.139535
0.139535
0.139535
0.139535
0.139535
0.139535
0.139535
0.139535
0.139535
0.139535
0.139535
0.139535
0.139535
0.139535
0.139535
0.139535
0.139535
0.139535
0.139535
0.139535
0.139535
0.139535
0.139535
0.139535
0.139535
0.139535
0.139535
0.139535
0.139535
0.139535
0.139535
0.139535
0.139535
0.139535
0.139535
0.139535
0.139535
0.139535
0.139535
0.139535
0.139535
0.139535
0.139535
0.139535
0.139535
0.139535
0.139535
0.139535
0.139535
0.139535
0.139535
0.139535
0.139535
0.139535
0.139535
0.139535
0.139535
0.139535
0.139535
0.139535
0.139535
0.139535
0.139535
0.139535
0.139535
0.139535
0.139535
0.139535
0.139535
0.139535
0.139535
0.139535
0.139535
0.139535
0.139535
0.139535
0.139535
0.139535
0.139535
0.139535
0.139535
0.139535
0.139535
0.139535
0.139535
0.139535
0.139535
0.139535
0.139535
0.139535
0.139535
0.139535
0.139535
0.139535
0.139535
0.139535
0.139535
0.139535
0.139535
0.139535
0.139535
0.139535
0.139535
0.139535
0.139535
0.139535
0.139535
0.139535
0.139535
0.139535
0.139535
0.139535
0.139535
0.139535
0.139535
0.139535
0.139535
0.139535
0.139535
0.139535
0.139535
0.139535
0.139535
0.139535
0.139535
0.139535
0.139535
0.139535
0.139535
0.139535
0.139535
0.139535
0.139535
0.139535
0.139535
0.139535
0.139535
0.139535
0.139535
0.140351
0.140351
0.140351
0.142012
0.142012
0.143713
0.14375
0.14375
0.14375
0.14375
0.145349
0.145349
0.145349
0.145349
0.145349
0.145349
0.145349
0.145349
0.145349
0.145349
0.145349
0.145349
0.145349
0.145349
0.145349
0.145349
0.145349
0.145349
0.145349
0.145349
0.145349
0.145349
0.145349
0.145349
0.145349
0.145349
0.145349
0.145349
0.145349
0.145349
0.145349
0.145349
0.145349
0.145349
0.145349
0.145349
0.145349
0.145349
0.145349
0.145349
0.145349
0.145349
0.145349
0.145349
0.145349
0.145349
0.145349
0.145349
0.145349
0.145349
0.145349
0.145349
0.145349
0.145349
0.145349
0.145349
0.145349
0.145349
0.145349
0.145349
0.145349
0.145349
0.145349
0.145349
0.145349
0.145349
0.145349
0.145349
0.145349
0.145349
0.145349
0.145349
0.145349
0.145349
0.145349
0.145349
0.145349
0.145349
0.145349
0.145349
0.145349
0.145349
0.145349
0.145349
0.145349
0.145349
0.145349
0.145349
0.145349
0.145349
0.145349
0.145349
0.145349
0.145349
0.145349
0.145349
0.145349
0.145349
0.145349
0.145349
0.145349
0.145349
0.145349
0.145349
0.145349
0.145349
0.145349
0.145349
0.145349
0.145349
0.145349
0.145349
0.145349
0.145349
0.145349
0.145349
0.145349
0.145349
0.145349
0.145349
0.145349
0.145349
0.145349
0.145349
0.146199
0.146199
0.146199
0.146199
0.146199
0.146199
0.146199
0.146199
0.146199
0.146199
0.146199
0.147059
0.147059
0.147059
0.147059
0.147059
0.14881
0.15
0.150602
0.150943
0.151163
0.151163
0.151163
0.151163
0.151163
0.151163
0.151163
0.151163
0.151163
0.151163
0.151163
0.151163
0.151163
0.151163
0.151163
0.151163
0.151163
0.151163
0.151163
0.151163
0.151163
0.151163
0.151163
0.151163
0.151163
0.151163
0.151163
0.151163
0.151163
0.151163
0.151163
0.151163
0.151163
0.151163
0.151163
0.151163
0.151163
0.151163
0.151163
0.151163
0.151163
0.151163
0.151163
0.151163
0.151163
0.151163
0.151163
0.151163
0.151163
0.151163
0.151163
0.151163
0.151163
0.151163
0.151163
0.151163
0.151163
0.151163
0.151163
0.151163
0.151163
0.151163
0.151163
0.151163
0.151163
0.151163
0.151163
0.151163
0.151163
0.151163
0.151163
0.151163
0.151163
0.151163
0.151163
0.151163
0.151163
0.151163
0.151163
0.151163
0.151163
0.151163
0.151163
0.151163
0.151163
0.151163
0.151163
0.151163
0.151163
0.151163
0.151163
0.151163
0.151163
0.151163
0.151163
0.151163
0.151163
0.151163
0.151163
0.151163
0.151163
0.151163
0.151163
0.151163
0.151163
0.151163
0.151163
0.151163
0.151163
0.151163
0.151163
0.151163
0.151163
0.151163
0.151163
0.151163
0.151163
0.151163
0.151163
0.151163
0.151163
0.151163
0.151163
0.151163
0.151163
0.151163
0.151163
0.151163
0.151163
0.151163
0.152047
0.152047
0.152047
0.152047
0.152439
0.152439
0.152941
0.152941
0.152941
0.152941
0.154762
0.154762
0.154762
0.155689
0.155689
0.15625
0.15625
0.156977
0.156977
0.156977
0.156977
0.156977
0.156977
0.156977
0.156977
0.156977
0.156977
0.156977
0.156977
0.156977
0.156977
0.156977
0.156977
0.156977
0.156977
0.156977
0.156977
0.156977
0.156977
0.156977
0.156977
0.156977
0.156977
0.156977
0.156977
0.156977
0.156977
0.156977
0.156977
0.156977
0.156977
0.156977
0.156977
0.156977
0.156977
0.156977
0.156977
0.156977
0.156977
0.156977
0.156977
0.156977
0.156977
0.156977
0.156977
0.156977
0.156977
0.156977
0.156977
0.156977
0.156977
0.156977
0.156977
0.156977
0.156977
0.156977
0.156977
0.156977
0.156977
0.156977
0.156977
0.156977
0.156977
0.156977
0.156977
0.156977
0.156977
0.156977
0.156977
0.156977
0.156977
0.156977
0.156977
0.156977
0.156977
0.156977
0.156977
0.156977
0.156977
0.156977
0.156977
0.156977
0.156977
0.156977
0.156977
0.156977
0.156977
0.156977
0.156977
0.156977
0.156977
0.156977
0.156977
0.156977
0.156977
0.156977
0.156977
0.156977
0.156977
0.156977
0.156977
0.156977
0.156977
0.156977
0.156977
0.156977
0.156977
0.156977
0.156977
0.156977
0.156977
0.156977
0.156977
0.156977
0.156977
0.156977
0.156977
0.156977
0.157895
0.157895
0.157895
0.157895
0.157895
0.157895
0.157895
0.157895
0.158824
0.158824
0.158824
0.159236
0.160714
0.160714
0.161677
0.162651
0.162791
0.162791
0.162791
0.162791
0.162791
0.162791
0.162791
0.162791
0.162791
0.162791
0.162791
0.162791
0.162791
0.162791
0.162791
0.162791
0.162791
0.162791
0.162791
0.162791
0.162791
0.162791
0.162791
0.162791
0.162791
0.162791
0.162791
0.162791
0.162791
0.162791
0.162791
0.162791
0.162791
0.162791
0.162791
0.162791
0.162791
0.162791
0.162791
0.162791
0.162791
0.162791
0.162791
0.162791
0.162791
0.162791
0.162791
0.162791
0.162791
0.162791
0.162791
0.162791
0.162791
0.162791
0.162791
0.162791
0.162791
0.162791
0.162791
0.162791
0.162791
0.162791
0.162791
0.162791
0.162791
0.162791
0.162791
0.162791
0.162791
0.162791
0.162791
0.162791
0.162791
0.162791
0.162791
0.162791
0.162791
0.162791
0.162791
0.162791
0.162791
0.162791
0.162791
0.162791
0.162791
0.162791
0.162791
0.162791
0.162791
0.162791
0.162791
0.162791
0.162791
0.162791
0.162791
0.162791
0.163743
0.163743
0.163743
0.163743
0.163743
0.164634
0.164634
0.164706
0.164706
0.165644
0.16568
0.166667
0.166667
0.167702
0.168605
0.168605
0.168605
0.168605
0.168605
0.168605
0.168605
0.168605
0.168605
0.168605
0.168605
0.168605
0.168605
0.168605
0.168605
0.168605
0.168605
0.168605
0.168605
0.168605
0.168605
0.168605
0.168605
0.168605
0.168605
0.168605
0.168605
0.168605
0.168605
0.168605
0.168605
0.168605
0.168605
0.168605
0.168605
0.168605
0.168605
0.168605
0.168605
0.168605
0.168605
0.168605
0.168605
0.168605
0.168605
0.168605
0.168605
0.168605
0.168605
0.168605
0.168605
0.168605
0.168605
0.168605
0.168605
0.168605
0.168605
0.168605
0.168605
0.168605
0.168605
0.168605
0.168605
0.168605
0.168605
0.168605
0.168605
0.168605
0.168605
0.168605
0.168605
0.168605
0.168605
0.168605
0.168605
0.168605
0.168605
0.168605
0.168605
0.168605
0.168605
0.168605
0.168605
0.168605
0.168605
0.168605
0.168605
0.168605
0.168605
0.168605
0.168605
0.168605
0.168605
0.168605
0.168605
0.168605
0.168605
0.168605
0.168605
0.168605
0.168605
0.168605
0.168605
0.168605
0.168605
0.168605
0.168605
0.168605
0.168605
0.168605
0.168605
0.168605
0.168605
0.168605
0.168605
0.168675
0.169591
0.169591
0.169591
0.169591
0.170732
0.170732
0.171598
0.171598
0.171598
0.171779
0.171779
0.171975
0.17284
0.174419
0.174419
0.174419
0.174419
0.174419
0.174419
0.174419
0.174419
0.174419
0.174419
0.174419
0.174419
0.174419
0.174419
0.174419
0.174419
0.174419
0.174419
0.174419
0.174419
0.174419
0.174419
0.174419
0.174419
0.174419
0.174419
0.174419
0.174419
0.174419
0.174419
0.174419
0.174419
0.174419
0.174419
0.174419
0.174419
0.174419
0.174419
0.174419
0.174419
[truncated: 33,126 more chars]
