# Supplementary material for: Global genomic analyses of wheat powdery mildew reveal association of pathogen spread with historical human migration and trade
Source: Nat Commun. 2022 Jul 26;13:4315. doi: 10.1038/s41467-022-31975-0 (PMC9315327; doi:10.1038/s41467-022-31975-0)
Supplement: Supplementary file 8 — Source Data [file 41467_2022_31975_MOESM8_ESM.zip › Source Data/Suppl_Fig_03_noindels_SYNONYMOUS.txt]

0
0
0
0
0
0
0
0
0
0
0
0
0
0
0
0
0
0
0
0
0
0
0
0
0
0
0
0
0
0
0
0
0
0
0
0
0
0
0
0
0
0
0
0
0
0
0
0
0
0
0
0
0
0
0
0
0
0
0
0
0
0
0
0
0
0
0
0
0
0
0
0
0
0
0
0
0
0
0
0
0
0
0
0
0
0
0
0
0
0
0
0
0
0
0
0
0
0
0
0
0.00581395
0.00581395
0.00581395
0.00581395
0.00581395
0.00581395
0.00581395
0.00581395
0.00581395
0.00581395
0.00581395
0.00581395
0.00581395
0.00581395
0.00581395
0.00581395
0.00581395
0.00581395
0.00581395
0.00581395
0.00581395
0.00581395
0.00581395
0.00581395
0.00581395
0.00581395
0.00581395
0.00581395
0.00581395
0.00581395
0.00581395
0.00581395
0.00581395
0.00581395
0.00581395
0.00581395
0.00581395
0.00581395
0.00581395
0.00581395
0.00581395
0.00581395
0.00581395
0.00581395
0.00581395
0.00581395
0.00581395
0.00581395
0.00581395
0.00581395
0.00581395
0.00581395
0.00581395
0.00581395
0.00581395
0.00581395
0.00581395
0.00581395
0.00581395
0.00581395
0.00581395
0.00581395
0.00581395
0.00581395
0.00581395
0.00581395
0.00581395
0.00581395
0.00581395
0.00581395
0.00581395
0.00581395
0.00581395
0.00581395
0.00581395
0.00581395
0.00581395
0.00581395
0.00581395
0.00581395
0.00581395
0.00581395
0.00581395
0.00581395
0.00581395
0.00581395
0.00581395
0.00581395
0.00581395
0.00581395
0.00581395
0.00581395
0.00581395
0.00581395
0.00581395
0.00581395
0.00581395
0.00581395
0.00581395
0.00581395
0.00581395
0.00581395
0.00581395
0.00581395
0.00581395
0.00581395
0.00581395
0.00581395
0.00581395
0.00581395
0.00581395
0.00581395
0.00581395
0.00581395
0.00581395
0.00581395
0.00581395
0.00581395
0.00581395
0.00581395
0.00581395
0.00581395
0.00581395
0.00581395
0.00581395
0.00581395
0.00581395
0.00581395
0.00581395
0.00581395
0.00581395
0.00581395
0.00581395
0.00581395
0.00581395
0.00581395
0.00581395
0.00581395
0.00581395
0.00581395
0.00581395
0.00581395
0.00581395
0.00581395
0.00581395
0.00581395
0.00581395
0.00581395
0.00581395
0.00581395
0.00581395
0.00581395
0.00581395
0.00581395
0.00581395
0.00581395
0.00581395
0.00581395
0.00581395
0.00581395
0.00581395
0.00581395
0.00581395
0.00581395
0.00581395
0.00581395
0.00581395
0.00581395
0.00581395
0.00581395
0.00581395
0.00581395
0.00581395
0.00581395
0.00581395
0.00581395
0.00581395
0.00581395
0.00581395
0.00581395
0.00581395
0.00581395
0.00581395
0.00581395
0.00581395
0.00581395
0.00581395
0.00581395
0.00581395
0.00581395
0.00581395
0.00581395
0.00581395
0.00581395
0.00581395
0.00581395
0.00581395
0.00581395
0.00581395
0.00581395
0.00581395
0.00581395
0.00581395
0.00581395
0.00581395
0.00581395
0.00581395
0.00581395
0.00581395
0.00581395
0.00581395
0.00581395
0.00581395
0.00581395
0.00581395
0.00581395
0.00581395
0.00581395
0.00581395
0.00581395
0.00581395
0.00581395
0.00581395
0.00581395
0.00581395
0.00581395
0.00581395
0.00581395
0.00581395
0.00581395
0.00581395
0.00581395
0.00581395
0.00581395
0.00581395
0.00581395
0.00581395
0.00581395
0.00581395
0.00581395
0.00581395
0.00581395
0.00581395
0.00581395
0.00581395
0.00581395
0.00581395
0.00581395
0.00581395
0.00581395
0.00581395
0.00581395
0.00581395
0.00581395
0.00581395
0.00581395
0.00581395
0.00581395
0.00581395
0.00581395
0.00581395
0.00581395
0.00581395
0.00581395
0.00581395
0.00581395
0.00581395
0.00581395
0.00581395
0.00581395
0.00581395
0.00581395
0.00581395
0.00581395
0.00581395
0.00581395
0.00581395
0.00581395
0.00581395
0.00581395
0.00581395
0.00581395
0.00581395
0.00581395
0.00581395
0.00581395
0.00581395
0.00581395
0.00581395
0.00581395
0.00581395
0.00581395
0.00581395
0.00581395
0.00581395
0.00581395
0.00581395
0.00581395
0.00581395
0.00581395
0.00581395
0.00581395
0.00581395
0.00581395
0.00581395
0.00581395
0.00581395
0.00581395
0.00581395
0.00581395
0.00581395
0.00581395
0.00581395
0.00581395
0.00581395
0.00581395
0.00581395
0.00581395
0.00581395
0.00581395
0.00581395
0.00581395
0.00581395
0.00581395
0.00581395
0.00581395
0.00581395
0.00581395
0.00581395
0.00581395
0.00581395
0.00581395
0.00581395
0.00581395
0.00581395
0.00581395
0.00581395
0.00581395
0.00581395
0.00581395
0.00581395
0.00581395
0.00581395
0.00581395
0.00581395
0.00581395
0.00581395
0.00581395
0.00581395
0.00581395
0.00581395
0.00581395
0.00581395
0.00581395
0.00581395
0.00581395
0.00581395
0.00581395
0.00581395
0.00581395
0.00581395
0.00581395
0.00581395
0.00581395
0.00581395
0.00581395
0.00581395
0.00581395
0.00581395
0.00581395
0.00581395
0.00581395
0.00581395
0.00581395
0.00581395
0.00581395
0.00581395
0.00581395
0.00581395
0.00581395
0.00581395
0.00581395
0.00581395
0.00581395
0.00581395
0.00581395
0.00581395
0.00581395
0.00581395
0.00581395
0.00581395
0.00581395
0.00581395
0.00581395
0.00581395
0.00581395
0.00581395
0.00581395
0.00581395
0.00581395
0.00581395
0.00581395
0.00581395
0.00581395
0.00581395
0.00581395
0.00581395
0.00581395
0.00581395
0.00581395
0.00581395
0.00581395
0.00581395
0.00581395
0.00581395
0.00581395
0.00581395
0.00581395
0.00581395
0.00581395
0.00581395
0.00581395
0.00581395
0.00581395
0.00581395
0.00581395
0.00581395
0.00581395
0.00581395
0.00581395
0.00581395
0.00581395
0.00581395
0.00581395
0.00581395
0.00581395
0.00581395
0.00581395
0.00581395
0.00581395
0.00581395
0.00581395
0.00581395
0.00581395
0.00581395
0.00581395
0.00581395
0.00581395
0.00581395
0.00581395
0.00581395
0.00581395
0.00581395
0.00581395
0.00581395
0.00581395
0.00581395
0.00581395
0.00581395
0.00581395
0.00581395
0.00581395
0.00581395
0.00581395
0.00581395
0.00581395
0.00581395
0.00581395
0.00581395
0.00581395
0.00581395
0.00581395
0.00581395
0.00581395
0.00581395
0.00581395
0.00581395
0.00581395
0.00581395
0.00581395
0.00581395
0.00581395
0.00581395
0.00581395
0.00581395
0.00581395
0.00581395
0.00581395
0.00581395
0.00581395
0.00581395
0.00581395
0.00581395
0.00581395
0.00581395
0.00581395
0.00581395
0.00581395
0.00581395
0.00581395
0.00581395
0.00581395
0.00581395
0.00581395
0.00581395
0.00581395
0.00581395
0.00581395
0.00581395
0.00581395
0.00581395
0.00581395
0.00581395
0.00581395
0.00581395
0.00581395
0.00581395
0.00581395
0.00581395
0.00581395
0.00581395
0.00581395
0.00581395
0.00581395
0.00581395
0.00581395
0.00581395
0.00581395
0.00581395
0.00581395
0.00581395
0.00581395
0.00581395
0.00581395
0.00581395
0.00581395
0.00581395
0.00581395
0.00581395
0.00581395
0.00581395
0.00581395
0.00581395
0.00581395
0.00581395
0.00581395
0.00581395
0.00581395
0.00581395
0.00581395
0.00581395
0.00581395
0.00581395
0.00581395
0.00581395
0.00581395
0.00581395
0.00581395
0.00581395
0.00581395
0.00581395
0.00581395
0.00581395
0.00581395
0.00581395
0.00581395
0.00581395
0.00581395
0.00581395
0.00581395
0.00581395
0.00581395
0.00581395
0.00581395
0.00581395
0.00581395
0.00581395
0.00581395
0.00581395
0.00581395
0.00581395
0.00581395
0.00581395
0.00581395
0.00581395
0.00581395
0.00581395
0.00581395
0.00581395
0.00581395
0.00581395
0.00581395
0.00581395
0.00581395
0.00581395
0.00581395
0.00581395
0.00581395
0.00581395
0.00581395
0.00581395
0.00581395
0.00581395
0.00581395
0.00581395
0.00581395
0.00581395
0.00581395
0.00581395
0.00581395
0.00581395
0.00581395
0.00581395
0.00581395
0.00581395
0.00581395
0.00581395
0.00581395
0.00581395
0.00581395
0.00581395
0.00581395
0.00581395
0.00581395
0.00581395
0.00581395
0.00581395
0.00581395
0.00581395
0.00581395
0.00581395
0.00581395
0.00581395
0.00581395
0.00581395
0.00581395
0.00581395
0.00581395
0.00581395
0.00581395
0.00581395
0.00581395
0.00581395
0.00581395
0.00581395
0.00581395
0.00581395
0.00581395
0.00581395
0.00581395
0.00581395
0.00581395
0.00581395
0.00581395
0.00581395
0.00581395
0.00581395
0.00581395
0.00581395
0.00581395
0.00581395
0.00581395
0.00581395
0.00581395
0.00581395
0.00581395
0.00581395
0.00581395
0.00581395
0.00581395
0.00581395
0.00581395
0.00581395
0.00581395
0.00581395
0.00581395
0.00581395
0.00581395
0.00581395
0.00581395
0.00581395
0.00581395
0.00581395
0.00581395
0.00581395
0.00581395
0.00581395
0.00581395
0.00581395
0.00581395
0.00581395
0.00581395
0.00581395
0.00581395
0.00581395
0.00581395
0.00581395
0.00581395
0.00581395
0.00581395
0.00581395
0.00581395
0.00581395
0.00581395
0.00581395
0.00581395
0.00581395
0.00581395
0.00581395
0.00581395
0.00581395
0.00581395
0.00581395
0.00581395
0.00581395
0.00581395
0.00581395
0.00581395
0.00581395
0.00581395
0.00581395
0.00581395
0.00581395
0.00581395
0.00581395
0.00581395
0.00581395
0.00581395
0.00581395
0.00581395
0.00581395
0.00581395
0.00581395
0.00581395
0.00581395
0.00581395
0.00581395
0.00581395
0.00581395
0.00581395
0.00581395
0.00581395
0.00581395
0.00581395
0.00581395
0.00581395
0.00581395
0.00581395
0.00581395
0.00581395
0.00581395
0.00581395
0.00581395
0.00581395
0.00581395
0.00581395
0.00581395
0.00581395
0.00581395
0.00581395
0.00581395
0.00581395
0.00581395
0.00581395
0.00581395
0.00581395
0.00581395
0.00581395
0.00581395
0.00581395
0.00581395
0.00581395
0.00581395
0.00581395
0.00581395
0.00581395
0.00581395
0.00581395
0.00581395
0.00581395
0.00581395
0.00581395
0.00581395
0.00581395
0.00581395
0.00581395
0.00581395
0.00581395
0.00581395
0.00581395
0.00581395
0.00581395
0.00581395
0.00581395
0.00581395
0.00581395
0.00581395
0.00581395
0.00581395
0.00581395
0.00581395
0.00581395
0.00581395
0.00581395
0.00581395
0.00581395
0.00581395
0.00581395
0.00581395
0.00581395
0.00581395
0.00581395
0.00581395
0.00581395
0.00581395
0.00581395
0.00581395
0.00581395
0.00581395
0.00581395
0.00581395
0.00581395
0.00581395
0.00581395
0.00581395
0.00581395
0.00581395
0.00581395
0.00581395
0.00581395
0.00581395
0.00581395
0.00581395
0.00581395
0.00581395
0.00581395
0.00581395
0.00581395
0.00581395
0.00581395
0.00581395
0.00581395
0.00581395
0.00581395
0.00581395
0.00581395
0.00581395
0.00581395
0.00581395
0.00581395
0.00581395
0.00581395
0.00581395
0.00581395
0.00581395
0.00581395
0.00581395
0.00581395
0.00581395
0.00581395
0.00581395
0.00581395
0.00581395
0.00581395
0.00581395
0.00581395
0.00581395
0.00581395
0.00581395
0.00581395
0.00581395
0.00581395
0.00581395
0.00581395
0.00581395
0.00581395
0.00581395
0.00581395
0.00581395
0.00581395
0.00581395
0.00581395
0.00581395
0.00581395
0.00581395
0.00581395
0.00581395
0.00581395
0.00581395
0.00581395
0.00581395
0.00581395
0.00581395
0.00581395
0.00581395
0.00581395
0.00581395
0.00581395
0.00581395
0.00581395
0.00581395
0.00581395
0.00581395
0.00581395
0.00581395
0.00581395
0.00581395
0.00581395
0.00581395
0.00581395
0.00581395
0.00581395
0.00581395
0.00581395
0.00581395
0.00581395
0.00581395
0.00581395
0.00581395
0.00581395
0.00581395
0.00581395
0.00581395
0.00581395
0.00581395
0.00581395
0.00581395
0.00581395
0.00581395
0.00581395
0.00581395
0.00581395
0.00581395
0.00581395
0.00581395
0.00581395
0.00581395
0.00581395
0.00581395
0.00581395
0.00581395
0.00581395
0.00581395
0.00581395
0.00581395
0.00581395
0.00581395
0.00581395
0.00581395
0.00581395
0.00581395
0.00581395
0.00581395
0.00581395
0.00581395
0.00581395
0.00581395
0.00581395
0.00581395
0.00581395
0.00581395
0.00581395
0.00581395
0.00581395
0.00581395
0.00581395
0.00581395
0.00581395
0.00581395
0.00581395
0.00581395
0.00581395
0.00581395
0.00581395
0.00581395
0.00581395
0.00581395
0.00581395
0.00581395
0.00581395
0.00581395
0.00581395
0.00581395
0.00581395
0.00581395
0.00581395
0.00581395
0.00581395
0.00581395
0.00581395
0.00581395
0.00581395
0.00581395
0.00581395
0.00581395
0.00581395
0.00581395
0.00581395
0.00581395
0.00581395
0.00581395
0.00581395
0.00581395
0.00581395
0.00581395
0.00581395
0.00581395
0.00581395
0.00581395
0.00581395
0.00581395
0.00581395
0.00581395
0.00581395
0.00581395
0.00581395
0.00581395
0.00581395
0.00581395
0.00581395
0.00581395
0.00581395
0.00581395
0.00581395
0.00581395
0.00581395
0.00581395
0.00581395
0.00581395
0.00581395
0.00581395
0.00581395
0.00581395
0.00581395
0.00581395
0.00581395
0.00581395
0.00581395
0.00581395
0.00581395
0.00581395
0.00581395
0.00581395
0.00581395
0.00581395
0.00581395
0.00581395
0.00581395
0.00581395
0.00581395
0.00581395
0.00581395
0.00581395
0.00581395
0.00581395
0.00581395
0.00581395
0.00581395
0.00581395
0.00581395
0.00581395
0.00581395
0.00581395
0.00581395
0.00581395
0.00581395
0.00581395
0.00581395
0.00581395
0.00581395
0.00581395
0.00581395
0.00581395
0.00581395
0.00581395
0.00581395
0.00581395
0.00581395
0.00581395
0.00581395
0.00581395
0.00581395
0.00581395
0.00581395
0.00581395
0.00581395
0.00581395
0.00581395
0.00581395
0.00581395
0.00581395
0.00581395
0.00581395
0.00581395
0.00581395
0.00581395
0.00581395
0.00581395
0.00581395
0.00581395
0.00581395
0.00581395
0.00581395
0.00581395
0.00581395
0.00581395
0.00581395
0.00581395
0.00581395
0.00581395
0.00581395
0.00581395
0.00581395
0.00581395
0.00581395
0.00581395
0.00581395
0.00581395
0.00581395
0.00581395
0.00581395
0.00581395
0.00581395
0.00581395
0.00581395
0.00581395
0.00581395
0.00581395
0.00581395
0.00581395
0.00581395
0.00581395
0.00581395
0.00581395
0.00581395
0.00581395
0.00581395
0.00581395
0.00581395
0.00581395
0.00581395
0.00581395
0.00581395
0.00581395
0.00581395
0.00581395
0.00581395
0.00581395
0.00581395
0.00581395
0.00581395
0.00581395
0.00581395
0.00581395
0.00581395
0.00581395
0.00581395
0.00581395
0.00581395
0.00581395
0.00581395
0.00581395
0.00581395
0.00581395
0.00581395
0.00581395
0.00581395
0.00581395
0.00581395
0.00581395
0.00581395
0.00581395
0.00581395
0.00581395
0.00581395
0.00581395
0.00581395
0.00581395
0.00581395
0.00581395
0.00581395
0.00581395
0.00581395
0.00581395
0.00581395
0.00581395
0.00581395
0.00581395
0.00581395
0.00581395
0.00581395
0.00581395
0.00581395
0.00581395
0.00581395
0.00581395
0.00581395
0.00581395
0.00581395
0.00581395
0.00581395
0.00581395
0.00581395
0.00581395
0.00581395
0.00581395
0.00581395
0.00581395
0.00581395
0.00581395
0.00581395
0.00581395
0.00581395
0.00581395
0.00581395
0.00581395
0.00581395
0.00581395
0.00581395
0.00581395
0.00581395
0.00581395
0.00581395
0.00581395
0.00581395
0.00581395
0.00581395
0.00581395
0.00581395
0.00581395
0.00581395
0.00581395
0.00581395
0.00581395
0.00581395
0.00581395
0.00581395
0.00581395
0.00581395
0.00581395
0.00581395
0.00581395
0.00581395
0.00581395
0.00581395
0.00581395
0.00581395
0.00581395
0.00581395
0.00581395
0.00581395
0.00581395
0.00581395
0.00581395
0.00581395
0.00581395
0.00581395
0.00581395
0.00581395
0.00581395
0.00581395
0.00581395
0.00581395
0.00581395
0.00581395
0.00581395
0.00581395
0.00581395
0.00581395
0.00581395
0.00581395
0.00581395
0.00581395
0.00581395
0.00581395
0.00581395
0.00581395
0.00581395
0.00581395
0.00581395
0.00581395
0.00581395
0.00581395
0.00581395
0.00581395
0.00581395
0.00581395
0.00581395
0.00581395
0.00581395
0.00581395
0.00581395
0.00581395
0.00581395
0.00581395
0.00581395
0.00581395
0.00581395
0.00581395
0.00581395
0.00581395
0.00581395
0.00581395
0.00581395
0.00581395
0.00581395
0.00581395
0.00581395
0.00581395
0.00581395
0.00581395
0.00581395
0.00581395
0.00581395
0.00581395
0.00581395
0.00581395
0.00581395
0.00581395
0.00581395
0.00581395
0.00581395
0.00581395
0.00581395
0.00581395
0.00581395
0.00581395
0.00581395
0.00581395
0.00581395
0.00581395
0.00581395
0.00581395
0.00581395
0.00581395
0.00581395
0.00581395
0.00581395
0.00581395
0.00581395
0.00581395
0.00581395
0.00581395
0.00581395
0.00581395
0.00581395
0.00581395
0.00581395
0.00581395
0.00581395
0.00581395
0.00581395
0.00581395
0.00581395
0.00581395
0.00581395
0.00581395
0.00581395
0.00581395
0.00581395
0.00581395
0.00581395
0.00581395
0.00581395
0.00581395
0.00581395
0.00581395
0.00581395
0.00581395
0.00581395
0.00581395
0.00581395
0.00581395
0.00581395
0.00581395
0.00581395
0.00581395
0.00581395
0.00581395
0.00581395
0.00581395
0.00581395
0.00581395
0.00581395
0.00581395
0.00581395
0.00581395
0.00581395
0.00581395
0.00581395
0.00581395
0.00581395
0.00581395
0.00581395
0.00581395
0.00581395
0.00581395
0.00581395
0.00581395
0.00581395
0.00581395
0.00581395
0.00581395
0.00581395
0.00581395
0.00581395
0.00581395
0.00581395
0.00581395
0.00581395
0.00581395
0.00581395
0.00581395
0.00581395
0.00581395
0.00581395
0.00581395
0.00581395
0.00581395
0.00581395
0.00581395
0.00581395
0.00581395
0.00581395
0.00581395
0.00581395
0.00581395
0.00581395
0.00581395
0.00581395
0.00581395
0.00581395
0.00581395
0.00581395
0.00581395
0.00581395
0.00581395
0.00581395
0.00581395
0.00581395
0.00581395
0.00581395
0.00581395
0.00581395
0.00581395
0.00581395
0.00581395
0.00581395
0.00581395
0.00581395
0.00581395
0.00581395
0.00581395
0.00581395
0.00581395
0.00581395
0.00581395
0.00581395
0.00581395
0.00581395
0.00581395
0.00581395
0.00581395
0.00581395
0.00581395
0.00581395
0.00581395
0.00581395
0.00581395
0.00581395
0.00581395
0.00581395
0.00581395
0.00581395
0.00581395
0.00581395
0.00581395
0.00581395
0.00581395
0.00581395
0.00581395
0.00581395
0.00581395
0.00581395
0.00581395
0.00581395
0.00581395
0.00581395
0.00581395
0.00581395
0.00581395
0.00581395
0.00581395
0.00581395
0.00581395
0.00581395
0.00581395
0.00581395
0.00581395
0.00581395
0.00581395
0.00581395
0.00581395
0.00581395
0.00581395
0.00581395
0.00581395
0.00581395
0.00581395
0.00581395
0.00581395
0.00581395
0.00581395
0.00581395
0.00581395
0.00581395
0.00581395
0.00581395
0.00581395
0.00581395
0.00581395
0.00581395
0.00581395
0.00581395
0.00581395
0.00581395
0.00581395
0.00581395
0.00581395
0.00581395
0.00581395
0.00581395
0.00581395
0.00581395
0.00581395
0.00581395
0.00581395
0.00581395
0.00581395
0.00581395
0.00581395
0.00581395
0.00581395
0.00581395
0.00581395
0.00581395
0.00581395
0.00581395
0.00581395
0.00581395
0.00581395
0.00581395
0.00581395
0.00581395
0.00581395
0.00581395
0.00581395
0.00581395
0.00581395
0.00581395
0.00581395
0.00581395
0.00581395
0.00581395
0.00581395
0.00581395
0.00581395
0.00581395
0.00581395
0.00581395
0.00581395
0.00581395
0.00581395
0.00581395
0.00581395
0.00581395
0.00581395
0.00581395
0.00581395
0.00581395
0.00581395
0.00581395
0.00581395
0.00581395
0.00581395
0.00581395
0.00581395
0.00581395
0.00581395
0.00581395
0.00581395
0.00581395
0.00581395
0.00581395
0.00581395
0.00581395
0.00581395
0.00581395
0.00581395
0.00581395
0.00581395
0.00581395
0.00581395
0.00581395
0.00581395
0.00581395
0.00581395
0.00581395
0.00581395
0.00581395
0.00581395
0.00581395
0.00581395
0.00581395
0.00581395
0.00581395
0.00581395
0.00581395
0.00581395
0.00581395
0.00581395
0.00581395
0.00581395
0.00581395
0.00581395
0.00581395
0.00581395
0.00581395
0.00581395
0.00581395
0.00581395
0.00581395
0.00581395
0.00581395
0.00581395
0.00581395
0.00581395
0.00581395
0.00581395
0.00581395
0.00581395
0.00581395
0.00581395
0.00581395
0.00581395
0.00581395
0.00581395
0.00581395
0.00581395
0.00581395
0.00581395
0.00581395
0.00581395
0.00581395
0.00581395
0.00581395
0.00581395
0.00581395
0.00581395
0.00581395
0.00581395
0.00581395
0.00581395
0.00581395
0.00581395
0.00581395
0.00581395
0.00581395
0.00581395
0.00581395
0.00581395
0.00581395
0.00581395
0.00581395
0.00581395
0.00581395
0.00581395
0.00581395
0.00581395
0.00581395
0.00581395
0.00581395
0.00581395
0.00581395
0.00581395
0.00581395
0.00581395
0.00581395
0.00581395
0.00581395
0.00581395
0.00581395
0.00581395
0.00581395
0.00581395
0.00581395
0.00581395
0.00581395
0.00581395
0.00581395
0.00581395
0.00581395
0.00581395
0.00581395
0.00581395
0.00581395
0.00581395
0.00581395
0.00581395
0.00581395
0.00581395
0.00581395
0.00581395
0.00581395
0.00581395
0.00581395
0.00581395
0.00581395
0.00581395
0.00581395
0.00581395
0.00581395
0.00581395
0.00581395
0.00581395
0.00581395
0.00581395
0.00581395
0.00581395
0.00581395
0.00581395
0.00581395
0.00581395
0.00581395
0.00581395
0.00581395
0.00581395
0.00581395
0.00581395
0.00581395
0.00581395
0.00581395
0.00581395
0.00581395
0.00581395
0.00581395
0.00581395
0.00581395
0.00581395
0.00581395
0.00581395
0.00581395
0.00581395
0.00581395
0.00581395
0.00581395
0.00581395
0.00581395
0.00581395
0.00581395
0.00581395
0.00581395
0.00581395
0.00581395
0.00581395
0.00581395
0.00581395
0.00581395
0.00581395
0.00581395
0.00581395
0.00581395
0.00581395
0.00581395
0.00581395
0.00581395
0.00581395
0.00581395
0.00581395
0.00581395
0.00581395
0.00581395
0.00581395
0.00581395
0.00581395
0.00581395
0.00581395
0.00581395
0.00581395
0.00581395
0.00581395
0.00581395
0.00581395
0.00581395
0.00581395
0.00581395
0.00581395
0.00581395
0.00581395
0.00581395
0.00581395
0.00581395
0.00581395
0.00581395
0.00581395
0.00581395
0.00581395
0.00581395
0.00581395
0.00581395
0.00581395
0.00581395
0.00581395
0.00581395
0.00581395
0.00581395
0.00581395
0.00581395
0.00581395
0.00581395
0.00581395
0.00581395
0.00581395
0.00581395
0.00581395
0.00581395
0.00581395
0.00581395
0.00581395
0.00581395
0.00581395
0.00581395
0.00581395
0.00581395
0.00581395
0.00581395
0.00581395
0.00581395
0.00581395
0.00581395
0.00581395
0.00581395
0.00581395
0.00581395
0.00581395
0.00581395
0.00581395
0.00581395
0.00581395
0.00581395
0.00581395
0.00581395
0.00581395
0.00581395
0.00581395
0.00581395
0.00581395
0.00581395
0.00581395
0.00581395
0.00581395
0.00581395
0.00581395
0.00581395
0.00581395
0.00581395
0.00581395
0.00581395
0.00581395
0.00581395
0.00581395
0.00581395
0.00581395
0.00581395
0.00581395
0.00581395
0.00581395
0.00581395
0.00581395
0.00581395
0.00581395
0.00581395
0.00581395
0.00581395
0.00581395
0.00581395
0.00581395
0.00581395
0.00581395
0.00581395
0.00581395
0.00581395
0.00581395
0.00581395
0.00581395
0.00581395
0.00581395
0.00581395
0.00581395
0.00581395
0.00581395
0.00581395
0.00581395
0.00581395
0.00581395
0.00581395
0.00581395
0.00581395
0.00581395
0.00581395
0.00581395
0.00581395
0.00581395
0.00581395
0.00581395
0.00581395
0.00581395
0.00581395
0.00581395
0.00581395
0.00581395
0.00581395
0.00581395
0.00581395
0.00581395
0.00581395
0.00581395
0.00581395
0.00581395
0.00581395
0.00581395
0.00581395
0.00581395
0.00581395
0.00581395
0.00581395
0.00581395
0.00581395
0.00581395
0.00581395
0.00581395
0.00581395
0.00581395
0.00581395
0.00581395
0.00581395
0.00581395
0.00581395
0.00581395
0.00581395
0.00581395
0.00581395
0.00581395
0.00581395
0.00581395
0.00581395
0.00581395
0.00581395
0.00581395
0.00581395
0.00581395
0.00581395
0.00581395
0.00581395
0.00581395
0.00581395
0.00581395
0.00581395
0.00581395
0.00581395
0.00581395
0.00581395
0.00581395
0.00581395
0.00581395
0.00581395
0.00581395
0.00581395
0.00581395
0.00581395
0.00581395
0.00581395
0.00581395
0.00581395
0.00581395
0.00581395
0.00581395
0.00581395
0.00581395
0.00581395
0.00581395
0.00581395
0.00581395
0.00581395
0.00581395
0.00581395
0.00581395
0.00581395
0.00581395
0.00581395
0.00581395
0.00581395
0.00581395
0.00581395
0.00581395
0.00581395
0.00581395
0.00581395
0.00581395
0.00581395
0.00581395
0.00581395
0.00581395
0.00581395
0.00581395
0.00581395
0.00581395
0.00581395
0.00581395
0.00581395
0.00581395
0.00581395
0.00581395
0.00581395
0.00581395
0.00581395
0.00581395
0.00581395
0.00581395
0.00581395
0.00581395
0.00581395
0.00581395
0.00581395
0.00581395
0.00581395
0.00581395
0.00581395
0.00581395
0.00581395
0.00581395
0.00581395
0.00581395
0.00581395
0.00581395
0.00581395
0.00581395
0.00581395
0.00581395
0.00581395
0.00581395
0.00581395
0.00581395
0.00581395
0.00581395
0.00581395
0.00581395
0.00581395
0.00581395
0.00581395
0.00581395
0.00581395
0.00581395
0.00581395
0.00581395
0.00581395
0.00581395
0.00581395
0.00581395
0.00581395
0.00581395
0.00581395
0.00581395
0.00581395
0.00581395
0.00581395
0.00581395
0.00581395
0.00581395
0.00581395
0.00581395
0.00581395
0.00581395
0.00581395
0.00581395
0.00581395
0.00581395
0.00581395
0.00581395
0.00581395
0.00581395
0.00581395
0.00581395
0.00581395
0.00581395
0.00581395
0.00581395
0.00581395
0.00581395
0.00581395
0.00581395
0.00581395
0.00581395
0.00581395
0.00581395
0.00581395
0.00581395
0.00581395
0.00581395
0.00581395
0.00581395
0.00581395
0.00581395
0.00581395
0.00581395
0.00581395
0.00581395
0.00581395
0.00581395
0.00581395
0.00581395
0.00581395
0.00581395
0.00581395
0.00581395
0.00581395
0.00581395
0.00581395
0.00581395
0.00581395
0.00581395
0.00581395
0.00581395
0.00581395
0.00581395
0.00581395
0.00581395
0.00581395
0.00581395
0.00581395
0.00581395
0.00581395
0.00581395
0.00581395
0.00581395
0.00581395
0.00581395
0.00581395
0.00581395
0.00581395
0.00581395
0.00581395
0.00581395
0.00581395
0.00581395
0.00581395
0.00581395
0.00581395
0.00581395
0.00581395
0.00581395
0.00581395
0.00581395
0.00581395
0.00581395
0.00581395
0.00581395
0.00581395
0.00581395
0.00581395
0.00581395
0.00581395
0.00581395
0.00581395
0.00581395
0.00581395
0.00581395
0.00581395
0.00581395
0.00581395
0.00581395
0.00581395
0.00581395
0.00581395
0.00581395
0.00581395
0.00581395
0.00581395
0.00581395
0.00581395
0.00581395
0.00581395
0.00581395
0.00581395
0.00581395
0.00581395
0.00581395
0.00581395
0.00581395
0.00581395
0.00581395
0.00581395
0.00581395
0.00581395
0.00581395
0.00581395
0.00581395
0.00581395
0.00581395
0.00581395
0.00581395
0.00581395
0.00581395
0.00581395
0.00581395
0.00581395
0.00581395
0.00581395
0.00581395
0.00581395
0.00581395
0.00581395
0.00581395
0.00581395
0.00581395
0.00581395
0.00581395
0.00581395
0.00581395
0.00581395
0.00581395
0.00581395
0.00581395
0.00581395
0.00581395
0.00581395
0.00581395
0.00581395
0.00581395
0.00581395
0.00581395
0.00581395
0.00581395
0.00581395
0.00581395
0.00581395
0.00581395
0.00581395
0.00581395
0.00581395
0.00581395
0.00581395
0.00581395
0.00581395
0.00581395
0.00581395
0.00581395
0.00581395
0.00581395
0.00581395
0.00581395
0.00581395
0.00581395
0.00581395
0.00581395
0.00581395
0.00581395
0.00581395
0.00581395
0.00581395
0.00581395
0.00581395
0.00581395
0.00581395
0.00581395
0.00581395
0.00581395
0.00581395
0.00581395
0.00581395
0.00581395
0.00581395
0.00581395
0.00581395
0.00581395
0.00581395
0.00581395
0.00581395
0.00581395
0.00581395
0.00581395
0.00581395
0.00581395
0.00581395
0.00581395
0.00581395
0.00581395
0.00581395
0.00581395
0.00581395
0.00581395
0.00581395
0.00581395
0.00581395
0.00581395
0.00581395
0.00581395
0.00581395
0.00581395
0.00581395
0.00581395
0.00581395
0.00581395
0.00581395
0.00581395
0.00581395
0.00581395
0.00581395
0.00581395
0.00581395
0.00581395
0.00581395
0.00581395
0.00581395
0.00581395
0.00581395
0.00581395
0.00581395
0.00581395
0.00581395
0.00581395
0.00581395
0.00581395
0.00581395
0.00581395
0.00581395
0.00581395
0.00581395
0.00581395
0.00581395
0.00581395
0.00581395
0.00581395
0.00581395
0.00581395
0.00581395
0.00581395
0.00581395
0.00581395
0.00581395
0.00581395
0.00581395
0.00581395
0.00581395
0.00581395
0.00581395
0.00581395
0.00581395
0.00581395
0.00581395
0.00581395
0.00581395
0.00581395
0.00581395
0.00581395
0.00581395
0.00581395
0.00581395
0.00581395
0.00581395
0.00581395
0.00581395
0.00581395
0.00581395
0.00581395
0.00581395
0.00581395
0.00581395
0.00581395
0.00581395
0.00581395
0.00581395
0.00581395
0.00581395
0.00581395
0.00581395
0.00581395
0.00581395
0.00581395
0.00581395
0.00581395
0.00581395
0.00581395
0.00581395
0.00581395
0.00581395
0.00581395
0.00581395
0.00581395
0.00581395
0.00581395
0.00581395
0.00581395
0.00581395
0.00581395
0.00581395
0.00581395
0.00581395
0.00581395
0.00581395
0.00581395
0.00581395
0.00581395
0.00581395
0.00581395
0.00581395
0.00581395
0.00581395
0.00581395
0.00581395
0.00581395
0.00581395
0.00581395
0.00581395
0.00581395
0.00581395
0.00581395
0.00581395
0.00581395
0.00581395
0.00581395
0.00581395
0.00581395
0.00581395
0.00581395
0.00581395
0.00581395
0.00581395
0.00581395
0.00581395
0.00581395
0.00581395
0.00581395
0.00581395
0.00581395
0.00581395
0.00581395
0.00581395
0.00581395
0.00581395
0.00581395
0.00581395
0.00581395
0.00581395
0.00581395
0.00581395
0.00581395
0.00581395
0.00581395
0.00581395
0.00581395
0.00581395
0.00581395
0.00581395
0.00581395
0.00581395
0.00581395
0.00581395
0.00581395
0.00581395
0.00581395
0.00581395
0.00581395
0.00581395
0.00581395
0.00581395
0.00581395
0.00581395
0.00581395
0.00581395
0.00581395
0.00581395
0.00581395
0.00581395
0.00581395
0.00581395
0.00581395
0.00581395
0.00581395
0.00581395
0.00581395
0.00581395
0.00581395
0.00581395
0.00581395
0.00581395
0.00581395
0.00581395
0.00581395
0.00581395
0.00581395
0.00581395
0.00581395
0.00581395
0.00581395
0.00581395
0.00581395
0.00581395
0.00581395
0.00581395
0.00581395
0.00581395
0.00581395
0.00581395
0.00581395
0.00581395
0.00581395
0.00581395
0.00581395
0.00581395
0.00581395
0.00581395
0.00581395
0.00581395
0.00581395
0.00581395
0.00581395
0.00581395
0.00581395
0.00581395
0.00581395
0.00581395
0.00581395
0.00581395
0.00581395
0.00581395
0.00581395
0.00581395
0.00581395
0.00581395
0.00581395
0.00581395
0.00581395
0.00581395
0.00581395
0.00581395
0.00581395
0.00581395
0.00581395
0.00581395
0.00581395
0.00581395
0.00581395
0.00581395
0.00581395
0.00581395
0.00581395
0.00581395
0.00581395
0.00581395
0.00581395
0.00581395
0.00581395
0.00581395
0.00581395
0.00581395
0.00581395
0.00581395
0.00581395
0.00581395
0.00581395
0.00581395
0.00581395
0.00581395
0.00581395
0.00581395
0.00581395
0.00581395
0.00581395
0.00581395
0.00581395
0.00581395
0.00581395
0.00581395
0.00581395
0.00581395
0.00581395
0.00581395
0.00581395
0.00581395
0.00581395
0.00581395
0.00581395
0.00581395
0.00581395
0.00581395
0.00581395
0.00581395
0.00581395
0.00581395
0.00581395
0.00581395
0.00581395
0.00581395
0.00581395
0.00581395
0.00581395
0.00581395
0.00581395
0.00581395
0.00581395
0.00581395
0.00581395
0.00581395
0.00581395
0.00581395
0.00581395
0.00581395
0.00581395
0.00581395
0.00581395
0.00581395
0.00581395
0.00581395
0.00581395
0.00581395
0.00581395
0.00581395
0.00581395
0.00581395
0.00581395
0.00581395
0.00581395
0.00581395
0.00581395
0.00581395
0.00581395
0.00581395
0.00581395
0.00581395
0.00581395
0.00581395
0.00581395
0.00581395
0.00581395
0.00581395
0.00581395
0.00581395
0.00581395
0.00581395
0.00581395
0.00581395
0.00581395
0.00581395
0.00581395
0.00581395
0.00581395
0.00581395
0.00581395
0.00581395
0.00581395
0.00581395
0.00581395
0.00581395
0.00581395
0.00581395
0.00581395
0.00581395
0.00581395
0.00581395
0.00581395
0.00581395
0.00581395
0.00581395
0.00581395
0.00581395
0.00581395
0.00581395
0.00581395
0.00581395
0.00581395
0.00581395
0.00581395
0.00581395
0.00581395
0.00581395
0.00581395
0.00581395
0.00581395
0.00581395
0.00581395
0.00581395
0.00581395
0.00581395
0.00581395
0.00581395
0.00581395
0.00581395
0.00581395
0.00581395
0.00581395
0.00581395
0.00581395
0.00581395
0.00581395
0.00581395
0.00581395
0.00581395
0.00581395
0.00581395
0.00581395
0.00581395
0.00581395
0.00581395
0.00581395
0.00581395
0.00581395
0.00581395
0.00581395
0.00581395
0.00581395
0.00581395
0.00581395
0.00581395
0.00581395
0.00581395
0.00581395
0.00581395
0.00581395
0.00581395
0.00581395
0.00581395
0.00581395
0.00581395
0.00581395
0.00581395
0.00581395
0.00581395
0.00581395
0.00581395
0.00581395
0.00581395
0.00581395
0.00581395
0.00581395
0.00581395
0.00581395
0.00581395
0.00581395
0.00581395
0.00581395
0.00581395
0.00581395
0.00581395
0.00581395
0.00581395
0.00581395
0.00581395
0.00581395
0.00581395
0.00581395
0.00581395
0.00581395
0.00581395
0.00581395
0.00581395
0.00581395
0.00581395
0.00581395
0.00581395
0.00581395
0.00581395
0.00581395
0.00581395
0.00581395
0.00581395
0.00581395
0.00581395
0.00581395
0.00581395
0.00581395
0.00581395
0.00581395
0.00581395
0.00581395
0.00581395
0.00581395
0.00581395
0.00581395
0.00581395
0.00581395
0.00581395
0.00581395
0.00581395
0.00581395
0.00581395
0.00581395
0.00581395
0.00581395
0.00581395
0.00581395
0.00581395
0.00581395
0.00581395
0.00581395
0.00581395
0.00581395
0.00581395
0.00581395
0.00581395
0.00581395
0.00581395
0.00581395
0.00581395
0.00581395
0.00581395
0.00581395
0.00581395
0.00581395
0.00581395
0.00581395
0.00581395
0.00581395
0.00581395
0.00581395
0.00581395
0.00581395
0.00581395
0.00581395
0.00581395
0.00581395
0.00581395
0.00581395
0.00581395
0.00581395
0.00581395
0.00581395
0.00581395
0.00581395
0.00581395
0.00581395
0.00581395
0.00581395
0.00581395
0.00581395
0.00581395
0.00581395
0.00581395
0.00581395
0.00581395
0.00581395
0.00581395
0.00581395
0.00581395
0.00581395
0.00581395
0.00581395
0.00581395
0.00581395
0.00581395
0.00581395
0.00581395
0.00581395
0.00581395
0.00581395
0.00581395
0.00581395
0.00581395
0.00581395
0.00581395
0.00581395
0.00581395
0.00581395
0.00581395
0.00581395
0.00581395
0.00581395
0.00581395
0.00581395
0.00581395
0.00581395
0.00581395
0.00581395
0.00581395
0.00581395
0.00581395
0.00581395
0.00581395
0.00581395
0.00581395
0.00581395
0.00581395
0.00581395
0.00581395
0.00581395
0.00581395
0.00581395
0.00581395
0.00581395
0.00581395
0.00581395
0.00581395
0.00581395
0.00581395
0.00581395
0.00581395
0.00581395
0.00581395
0.00581395
0.00581395
0.00581395
0.00581395
0.00581395
0.00581395
0.00581395
0.00581395
0.00581395
0.00581395
0.00581395
0.00581395
0.00581395
0.00581395
0.00581395
0.00581395
0.00581395
0.00581395
0.00581395
0.00581395
0.00581395
0.00581395
0.00581395
0.00581395
0.00581395
0.00581395
0.00581395
0.00581395
0.00581395
0.00581395
0.00581395
0.00581395
0.00581395
0.00581395
0.00581395
0.00581395
0.00581395
0.00581395
0.00581395
0.00581395
0.00581395
0.00581395
0.00581395
0.00581395
0.00581395
0.00581395
0.00581395
0.00581395
0.00581395
0.00581395
0.00581395
0.00581395
0.00581395
0.00581395
0.00581395
0.00581395
0.00581395
0.00581395
0.00581395
0.00581395
0.00581395
0.00581395
0.00581395
0.00581395
0.00581395
0.00581395
0.00581395
0.00581395
0.00581395
0.00581395
0.00581395
0.00581395
0.00581395
0.00581395
0.00581395
0.00581395
0.00581395
0.00581395
0.00581395
0.00581395
0.00581395
0.00581395
0.00581395
0.00581395
0.00581395
0.00581395
0.00581395
0.00581395
0.00581395
0.00581395
0.00581395
0.00581395
0.00581395
0.00581395
0.00581395
0.00581395
0.00581395
0.00581395
0.00581395
0.00581395
0.00581395
0.00581395
0.00581395
0.00581395
0.00581395
0.00581395
0.00581395
0.00581395
0.00581395
0.00581395
0.00581395
0.00581395
0.00581395
0.00581395
0.00581395
0.00581395
0.00581395
0.00581395
0.00581395
0.00581395
0.00581395
0.00581395
0.00581395
0.00581395
0.00581395
0.00581395
0.00581395
0.00581395
0.00581395
0.00581395
0.00581395
0.00581395
0.00581395
0.00581395
0.00581395
0.00581395
0.00581395
0.00581395
0.00581395
0.00581395
0.00581395
0.00581395
0.00581395
0.00581395
0.00581395
0.00581395
0.00581395
0.00581395
0.00581395
0.00581395
0.00581395
0.00581395
0.00581395
0.00581395
0.00581395
0.00581395
0.00581395
0.00581395
0.00581395
0.00581395
0.00581395
0.00581395
0.00581395
0.00581395
0.00581395
0.00581395
0.00581395
0.00581395
0.00581395
0.00581395
0.00581395
0.00581395
0.00581395
0.00581395
0.00581395
0.00581395
0.00581395
0.00581395
0.00581395
0.00581395
0.00581395
0.00581395
0.00581395
0.00581395
0.00581395
0.00581395
0.00581395
0.00581395
0.00581395
0.00581395
0.00581395
0.00581395
0.00581395
0.00581395
0.00581395
0.00581395
0.00581395
0.00581395
0.00581395
0.00581395
0.00581395
0.00581395
0.00581395
0.00581395
0.00581395
0.00581395
0.00581395
0.00581395
0.00581395
0.00581395
0.00581395
0.00581395
0.00581395
0.00581395
0.00581395
0.00581395
0.00581395
0.00581395
0.00581395
0.00581395
0.00581395
0.00581395
0.00581395
0.00581395
0.00581395
0.00581395
0.00581395
0.00581395
0.00581395
0.00581395
0.00581395
0.00581395
0.00581395
0.00581395
0.00581395
0.00581395
0.00581395
0.00581395
0.00581395
0.00581395
0.00581395
0.00581395
0.00581395
0.00581395
0.00581395
0.00581395
0.00581395
0.00581395
0.00581395
0.00581395
0.00581395
0.00581395
0.00581395
0.00581395
0.00581395
0.00581395
0.00581395
0.00581395
0.00581395
0.00581395
0.00581395
0.00581395
0.00581395
0.00581395
0.00581395
0.00581395
0.00581395
0.00581395
0.00581395
0.00581395
0.00581395
0.00581395
0.00581395
0.00581395
0.00581395
0.00581395
0.00581395
0.00581395
0.00581395
0.00581395
0.00581395
0.00581395
0.00581395
0.00581395
0.00581395
0.00581395
0.00581395
0.00581395
0.00581395
0.00581395
0.00581395
0.00581395
0.00581395
0.00581395
0.00581395
0.00581395
0.00581395
0.00581395
0.00581395
0.00581395
0.00581395
0.00581395
0.00581395
0.00581395
0.00581395
0.00581395
0.00581395
0.00581395
0.00581395
0.00581395
0.00581395
0.00581395
0.00581395
0.00581395
0.00581395
0.00581395
0.00581395
0.00581395
0.00581395
0.00581395
0.00581395
0.00581395
0.00581395
0.00581395
0.00581395
0.00581395
0.00581395
0.00581395
0.00581395
0.00581395
0.00581395
0.00581395
0.00581395
0.00581395
0.00581395
0.00581395
0.00581395
0.00581395
0.00581395
0.00581395
0.00581395
0.00581395
0.00581395
0.00581395
0.00581395
0.00581395
0.00581395
0.00581395
0.00581395
0.00581395
0.00581395
0.00581395
0.00581395
0.00581395
0.00581395
0.00581395
0.00581395
0.00581395
0.00581395
0.00581395
0.00581395
0.00581395
0.00581395
0.00581395
0.00581395
0.00581395
0.00581395
0.00581395
0.00581395
0.00581395
0.00581395
0.00581395
0.00581395
0.00581395
0.00581395
0.00581395
0.00581395
0.00581395
0.00581395
0.00581395
0.00581395
0.00581395
0.00581395
0.00581395
0.00581395
0.00581395
0.00581395
0.00581395
0.00581395
0.00581395
0.00581395
0.00581395
0.00581395
0.00581395
0.00581395
0.00581395
0.00581395
0.00581395
0.00581395
0.00581395
0.00581395
0.00581395
0.00581395
0.00581395
0.00581395
0.00581395
0.00581395
0.00581395
0.00581395
0.00581395
0.00581395
0.00581395
0.00581395
0.00581395
0.00581395
0.00581395
0.00581395
0.00581395
0.00581395
0.00581395
0.00581395
0.00581395
0.00581395
0.00581395
0.00581395
0.00581395
0.00581395
0.00581395
0.00581395
0.00581395
0.00581395
0.00581395
0.00581395
0.00581395
0.00581395
0.00581395
0.00581395
0.00581395
0.00581395
0.00581395
0.00581395
0.00581395
0.00581395
0.00581395
0.00581395
0.00581395
0.00581395
0.00581395
0.00581395
0.00581395
0.00581395
0.00581395
0.00581395
0.00581395
0.00581395
0.00581395
0.00581395
0.00581395
0.00581395
0.00581395
0.00581395
0.00581395
0.00581395
0.00581395
0.00581395
0.00581395
0.00581395
0.00581395
0.00581395
0.00581395
0.00581395
0.00581395
0.00581395
0.00581395
0.00581395
0.00581395
0.00581395
0.00581395
0.00581395
0.00581395
0.00581395
0.00581395
0.00581395
0.00581395
0.00581395
0.00581395
0.00581395
0.00581395
0.00581395
0.00581395
0.00581395
0.00581395
0.00581395
0.00581395
0.00581395
0.00581395
0.00581395
0.00581395
0.00581395
0.00581395
0.00581395
0.00581395
0.00581395
0.00581395
0.00581395
0.00581395
0.00581395
0.00581395
0.00581395
0.00581395
0.00581395
0.00581395
0.00581395
0.00581395
0.00581395
0.00581395
0.00581395
0.00581395
0.00581395
0.00581395
0.00581395
0.00581395
0.00581395
0.00581395
0.00581395
0.00581395
0.00581395
0.00581395
0.00581395
0.00581395
0.00581395
0.00581395
0.00581395
0.00581395
0.00581395
0.00581395
0.00581395
0.00581395
0.00581395
0.00581395
0.00581395
0.00581395
0.00581395
0.00581395
0.00581395
0.00581395
0.00581395
0.00581395
0.00581395
0.00581395
0.00581395
0.00581395
0.00581395
0.00581395
0.00581395
0.00581395
0.00581395
0.00581395
0.00581395
0.00581395
0.00581395
0.00581395
0.00581395
0.00581395
0.00581395
0.00581395
0.00581395
0.00581395
0.00581395
0.00581395
0.00581395
0.00581395
0.00581395
0.00581395
0.00581395
0.00581395
0.00581395
0.00581395
0.00581395
0.00581395
0.00581395
0.00581395
0.00581395
0.00581395
0.00581395
0.00581395
0.00581395
0.00581395
0.00581395
0.00581395
0.00581395
0.00581395
0.00581395
0.00581395
0.00581395
0.00581395
0.00581395
0.00581395
0.00581395
0.00581395
0.00581395
0.00581395
0.00581395
0.00581395
0.00581395
0.00581395
0.00581395
0.00581395
0.00581395
0.00581395
0.00581395
0.00581395
0.00581395
0.00581395
0.00581395
0.00581395
0.00581395
0.00581395
0.00581395
0.00581395
0.00581395
0.00581395
0.00581395
0.00581395
0.00581395
0.00581395
0.00581395
0.00581395
0.00581395
0.00581395
0.00581395
0.00581395
0.00581395
0.00581395
0.00581395
0.00581395
0.00581395
0.00581395
0.00581395
0.00581395
0.00581395
0.00581395
0.00581395
0.00581395
0.00581395
0.00581395
0.00581395
0.00581395
0.00581395
0.00581395
0.00581395
0.00581395
0.00581395
0.00581395
0.00581395
0.00581395
0.00581395
0.00581395
0.00581395
0.00581395
0.00581395
0.00581395
0.00581395
0.00581395
0.00581395
0.00581395
0.00581395
0.00581395
0.00581395
0.00581395
0.00581395
0.00581395
0.00581395
0.00581395
0.00581395
0.00581395
0.00581395
0.00581395
0.00581395
0.00581395
0.00581395
0.00581395
0.00581395
0.00581395
0.00581395
0.00581395
0.00581395
0.00581395
0.00581395
0.00581395
0.00581395
0.00581395
0.00581395
0.00581395
0.00581395
0.00581395
0.00581395
0.00581395
0.00581395
0.00581395
0.00581395
0.00581395
0.00581395
0.00581395
0.00581395
0.00581395
0.00581395
0.00581395
0.00581395
0.00581395
0.00581395
0.00581395
0.00581395
0.00581395
0.00581395
0.00581395
0.00581395
0.00581395
0.00581395
0.00581395
0.00581395
0.00581395
0.00581395
0.00581395
0.00581395
0.00581395
0.00581395
0.00581395
0.00581395
0.00581395
0.00581395
0.00581395
0.00581395
0.00581395
0.00581395
0.00581395
0.00581395
0.00581395
0.00581395
0.00581395
0.00581395
0.00581395
0.00581395
0.00581395
0.00581395
0.00581395
0.00581395
0.00581395
0.00581395
0.00581395
0.00581395
0.00581395
0.00581395
0.00581395
0.00581395
0.00581395
0.00581395
0.00581395
0.00581395
0.00581395
0.00581395
0.00581395
0.00581395
0.00581395
0.00581395
0.00581395
0.00581395
0.00581395
0.00581395
0.00581395
0.00581395
0.00581395
0.00581395
0.00581395
0.00581395
0.00581395
0.00581395
0.00581395
0.00581395
0.00581395
0.00581395
0.00581395
0.00581395
0.00581395
0.00581395
0.00581395
0.00581395
0.00581395
0.00581395
0.00581395
0.00581395
0.00581395
0.00581395
0.00581395
0.00581395
0.00581395
0.00581395
0.00581395
0.00581395
0.00581395
0.00581395
0.00581395
0.00581395
0.00581395
0.00581395
0.00581395
0.00581395
0.00581395
0.00581395
0.00581395
0.00581395
0.00581395
0.00581395
0.00581395
0.00581395
0.00581395
0.00581395
0.00581395
0.00581395
0.00581395
0.00581395
0.00581395
0.00581395
0.00581395
0.00581395
0.00581395
0.00581395
0.00581395
0.00581395
0.00581395
0.00581395
0.00581395
0.00581395
0.00581395
0.00581395
0.00581395
0.00581395
0.00581395
0.00581395
0.00581395
0.00581395
0.00581395
0.00581395
0.00581395
0.00581395
0.00581395
0.00581395
0.00581395
0.00581395
0.00581395
0.00581395
0.00581395
0.00581395
0.00581395
0.00581395
0.00581395
0.00581395
0.00581395
0.00581395
0.00581395
0.00581395
0.00581395
0.00581395
0.00581395
0.00581395
0.00581395
0.00581395
0.00581395
0.00581395
0.00581395
0.00581395
0.00581395
0.00581395
0.00581395
0.00581395
0.00581395
0.00581395
0.00581395
0.00581395
0.00581395
0.00581395
0.00581395
0.00581395
0.00581395
0.00581395
0.00581395
0.00581395
0.00581395
0.00581395
0.00581395
0.00581395
0.00581395
0.00581395
0.00581395
0.00581395
0.00581395
0.00581395
0.00581395
0.00581395
0.00581395
0.00581395
0.00581395
0.00581395
0.00581395
0.00581395
0.00581395
0.00581395
0.00581395
0.00581395
0.00581395
0.00581395
0.00581395
0.00581395
0.00581395
0.00581395
0.00581395
0.00581395
0.00581395
0.00581395
0.00581395
0.00581395
0.00581395
0.00581395
0.00581395
0.00581395
0.00581395
0.00581395
0.00581395
0.00581395
0.00581395
0.00581395
0.00581395
0.00581395
0.00581395
0.00581395
0.00581395
0.00581395
0.00581395
0.00581395
0.00581395
0.00581395
0.00581395
0.00581395
0.00581395
0.00581395
0.00581395
0.00581395
0.00581395
0.00581395
0.00581395
0.00581395
0.00581395
0.00581395
0.00581395
0.00581395
0.00581395
0.00581395
0.00581395
0.00581395
0.00581395
0.00581395
0.00581395
0.00581395
0.00581395
0.00581395
0.00581395
0.00581395
0.00581395
0.00581395
0.00581395
0.00581395
0.00581395
0.00581395
0.00581395
0.00581395
0.00581395
0.00581395
0.00581395
0.00581395
0.00581395
0.00581395
0.00581395
0.00581395
0.00581395
0.00581395
0.00581395
0.00581395
0.00581395
0.00581395
0.00581395
0.00581395
0.00581395
0.00581395
0.00581395
0.00581395
0.00581395
0.00581395
0.00581395
0.00581395
0.00581395
0.00581395
0.00581395
0.00581395
0.00581395
0.00581395
0.00581395
0.00581395
0.00581395
0.00581395
0.00581395
0.00581395
0.00581395
0.00581395
0.00581395
0.00581395
0.00581395
0.00581395
0.00581395
0.00581395
0.00581395
0.00581395
0.00581395
0.00581395
0.00581395
0.00581395
0.00581395
0.00581395
0.00581395
0.00581395
0.00581395
0.00581395
0.00581395
0.00581395
0.00581395
0.00581395
0.00581395
0.00581395
0.00581395
0.00581395
0.00581395
0.00581395
0.00581395
0.00581395
0.00581395
0.00581395
0.00581395
0.00581395
0.00581395
0.00581395
0.00581395
0.00581395
0.00581395
0.00581395
0.00581395
0.00581395
0.00581395
0.00581395
0.00581395
0.00581395
0.00581395
0.00581395
0.00581395
0.00581395
0.00581395
0.00581395
0.00581395
0.00581395
0.00581395
0.00581395
0.00581395
0.00581395
0.00581395
0.00581395
0.00581395
0.00581395
0.00581395
0.00581395
0.00581395
0.00581395
0.00581395
0.00581395
0.00581395
0.00581395
0.00581395
0.00581395
0.00581395
0.00581395
0.00581395
0.00581395
0.00581395
0.00581395
0.00581395
0.00581395
0.00581395
0.00581395
0.00581395
0.00581395
0.00581395
0.00581395
0.00581395
0.00581395
0.00581395
0.00581395
0.00581395
0.00581395
0.00581395
0.00581395
0.00581395
0.00581395
0.00581395
0.00581395
0.00581395
0.00581395
0.00581395
0.00581395
0.00581395
0.00581395
0.00581395
0.00581395
0.00581395
0.00581395
0.00581395
0.00581395
0.00581395
0.00581395
0.00581395
0.00581395
0.00581395
0.00581395
0.00581395
0.00581395
0.00581395
0.00581395
0.00581395
0.00581395
0.00581395
0.00581395
0.00581395
0.00581395
0.00581395
0.00581395
0.00581395
0.00581395
0.00581395
0.00581395
0.00581395
0.00581395
0.00581395
0.00581395
0.00581395
0.00581395
0.00581395
0.00581395
0.00581395
0.00581395
0.00581395
0.00581395
0.00581395
0.00581395
0.00581395
0.00581395
0.00581395
0.00581395
0.00581395
0.00581395
0.00581395
0.00581395
0.00581395
0.00581395
0.00581395
0.00581395
0.00581395
0.00581395
0.00581395
0.00581395
0.00581395
0.00581395
0.00581395
0.00581395
0.00581395
0.00581395
0.00581395
0.00581395
0.00581395
0.00581395
0.00581395
0.00581395
0.00581395
0.00581395
0.00581395
0.00581395
0.00581395
0.00581395
0.00581395
0.00581395
0.00581395
0.00581395
0.00581395
0.00581395
0.00581395
0.00581395
0.00581395
0.00581395
0.00581395
0.00581395
0.00581395
0.00581395
0.00581395
0.00581395
0.00581395
0.00581395
0.00581395
0.00581395
0.00581395
0.00581395
0.00581395
0.00581395
0.00581395
0.00581395
0.00581395
0.00581395
0.00581395
0.00581395
0.00581395
0.00581395
0.00581395
0.00581395
0.00581395
0.00581395
0.00581395
0.00581395
0.00581395
0.00581395
0.00581395
0.00581395
0.00581395
0.00581395
0.00581395
0.00581395
0.00581395
0.00581395
0.00581395
0.00581395
0.00581395
0.00581395
0.00581395
0.00581395
0.00581395
0.00581395
0.00581395
0.00581395
0.00581395
0.00581395
0.00581395
0.00581395
0.00581395
0.00581395
0.00581395
0.00581395
0.00581395
0.00581395
0.00581395
0.00581395
0.00581395
0.00581395
0.00581395
0.00581395
0.00581395
0.00581395
0.00581395
0.00581395
0.00581395
0.00581395
0.00581395
0.00581395
0.00581395
0.00581395
0.00581395
0.00581395
0.00581395
0.00581395
0.00581395
0.00581395
0.00581395
0.00581395
0.00581395
0.00581395
0.00581395
0.00581395
0.00581395
0.00581395
0.00581395
0.00581395
0.00581395
0.00581395
0.00581395
0.00581395
0.00581395
0.00581395
0.00581395
0.00581395
0.00581395
0.00581395
0.00581395
0.00581395
0.00581395
0.00581395
0.00581395
0.00581395
0.00581395
0.00581395
0.00581395
0.00581395
0.00581395
0.00581395
0.00581395
0.00581395
0.00581395
0.00581395
0.00581395
0.00581395
0.00581395
0.00581395
0.00581395
0.00581395
0.00581395
0.00581395
0.00581395
0.00581395
0.00581395
0.00581395
0.00581395
0.00581395
0.00581395
0.00581395
0.00581395
0.00581395
0.00581395
0.00581395
0.00581395
0.00581395
0.00581395
0.00581395
0.00581395
0.00581395
0.00581395
0.00581395
0.00581395
0.00581395
0.00581395
0.00581395
0.00581395
0.00581395
0.00581395
0.00581395
0.00581395
0.00581395
0.00581395
0.00581395
0.00581395
0.00581395
0.00581395
0.00581395
0.00581395
0.00581395
0.00581395
0.00581395
0.00581395
0.00581395
0.00581395
0.00581395
0.00581395
0.00581395
0.00581395
0.00581395
0.00581395
0.00581395
0.00581395
0.00581395
0.00581395
0.00581395
0.00581395
0.00581395
0.00581395
0.00581395
0.00581395
0.00581395
0.00581395
0.00581395
0.00581395
0.00581395
0.00581395
0.00581395
0.00581395
0.00581395
0.00581395
0.00581395
0.00581395
0.00581395
0.00581395
0.00581395
0.00581395
0.00581395
0.00581395
0.00581395
0.00581395
0.00581395
0.00581395
0.00581395
0.00581395
0.00581395
0.00581395
0.00581395
0.00581395
0.00581395
0.00581395
0.00581395
0.00581395
0.00581395
0.00581395
0.00581395
0.00581395
0.00581395
0.00581395
0.00581395
0.00581395
0.00581395
0.00581395
0.00581395
0.00581395
0.00581395
0.00581395
0.00581395
0.00581395
0.00581395
0.00581395
0.00581395
0.00581395
0.00581395
0.00581395
0.00581395
0.00581395
0.00581395
0.00581395
0.00581395
0.00581395
0.00581395
0.00581395
0.00581395
0.00581395
0.00581395
0.00581395
0.00581395
0.00581395
0.00581395
0.00581395
0.00581395
0.00581395
0.00581395
0.00581395
0.00581395
0.00581395
0.00581395
0.00581395
0.00581395
0.00581395
0.00581395
0.00581395
0.00581395
0.00581395
0.00581395
0.00581395
0.00581395
0.00581395
0.00581395
0.00581395
0.00581395
0.00581395
0.00581395
0.00581395
0.00581395
0.00581395
0.00581395
0.00581395
0.00581395
0.00581395
0.00581395
0.00581395
0.00581395
0.00581395
0.00581395
0.00581395
0.00581395
0.00581395
0.00581395
0.00581395
0.00581395
0.00581395
0.00581395
0.00581395
0.00581395
0.00581395
0.00581395
0.00581395
0.00581395
0.00581395
0.00581395
0.00581395
0.00581395
0.00581395
0.00581395
0.00581395
0.00581395
0.00581395
0.00581395
0.00581395
0.00581395
0.00581395
0.00581395
0.00581395
0.00581395
0.00581395
0.00581395
0.00581395
0.00581395
0.00581395
0.00581395
0.00581395
0.00581395
0.00581395
0.00581395
0.00581395
0.00581395
0.00581395
0.00581395
0.00581395
0.00581395
0.00581395
0.00581395
0.00581395
0.00581395
0.00581395
0.00581395
0.00581395
0.00581395
0.00581395
0.00581395
0.00581395
0.00581395
0.00581395
0.00581395
0.00581395
0.00581395
0.00581395
0.00581395
0.00581395
0.00581395
0.00581395
0.00581395
0.00581395
0.00581395
0.00581395
0.00581395
0.00581395
0.00581395
0.00581395
0.00581395
0.00581395
0.00581395
0.00581395
0.00581395
0.00581395
0.00581395
0.00581395
0.00581395
0.00581395
0.00581395
0.00581395
0.00581395
0.00581395
0.00581395
0.00581395
0.00581395
0.00581395
0.00581395
0.00581395
0.00581395
0.00581395
0.00581395
0.00581395
0.00581395
0.00581395
0.00581395
0.00581395
0.00581395
0.00581395
0.00581395
0.00581395
0.00581395
0.00581395
0.00581395
0.00581395
0.00581395
0.00581395
0.00581395
0.00581395
0.00581395
0.00581395
0.00581395
0.00581395
0.00581395
0.00581395
0.00581395
0.00581395
0.00581395
0.00581395
0.00581395
0.00581395
0.00581395
0.00581395
0.00581395
0.00581395
0.00581395
0.00581395
0.00581395
0.00581395
0.00581395
0.00581395
0.00581395
0.00581395
0.00581395
0.00581395
0.00581395
0.00581395
0.00581395
0.00581395
0.00581395
0.00581395
0.00581395
0.00581395
0.00581395
0.00581395
0.00581395
0.00581395
0.00581395
0.00581395
0.00581395
0.00581395
0.00581395
0.00581395
0.00581395
0.00581395
0.00581395
0.00581395
0.00581395
0.00581395
0.00581395
0.00581395
0.00581395
0.00581395
0.00581395
0.00581395
0.00581395
0.00581395
0.00581395
0.00581395
0.00581395
0.00581395
0.00581395
0.00581395
0.00581395
0.00581395
0.00581395
0.00581395
0.00581395
0.00581395
0.00581395
0.00581395
0.00581395
0.00581395
0.00581395
0.00581395
0.00581395
0.00581395
0.00581395
0.00581395
0.00581395
0.00581395
0.00581395
0.00581395
0.00581395
0.00581395
0.00581395
0.00581395
0.00581395
0.00581395
0.00581395
0.00581395
0.00581395
0.00581395
0.00581395
0.00581395
0.00581395
0.00581395
0.00581395
0.00581395
0.00581395
0.00581395
0.00581395
0.00581395
0.00581395
0.00581395
0.00581395
0.00581395
0.00581395
0.00581395
0.00581395
0.00581395
0.00581395
0.00581395
0.00581395
0.00581395
0.00581395
0.00581395
0.00581395
0.00581395
0.00581395
0.00581395
0.00581395
0.00581395
0.00581395
0.00581395
0.00581395
0.00581395
0.00581395
0.00581395
0.00581395
0.00581395
0.00581395
0.00581395
0.00581395
0.00581395
0.00581395
0.00581395
0.00581395
0.00581395
0.00581395
0.00581395
0.00581395
0.00581395
0.00581395
0.00581395
0.00581395
0.00581395
0.00581395
0.00581395
0.00581395
0.00581395
0.00581395
0.00581395
0.00581395
0.00581395
0.00581395
0.00581395
0.00581395
0.00581395
0.00581395
0.00581395
0.00581395
0.00581395
0.00581395
0.00581395
0.00581395
0.00581395
0.00581395
0.00581395
0.00581395
0.00581395
0.00581395
0.00581395
0.00581395
0.00581395
0.00581395
0.00581395
0.00581395
0.00581395
0.00581395
0.00581395
0.00581395
0.00581395
0.00581395
0.00581395
0.00581395
0.00581395
0.00581395
0.00581395
0.00581395
0.00581395
0.00581395
0.00581395
0.00581395
0.00581395
0.00581395
0.00581395
0.00581395
0.00581395
0.00581395
0.00581395
0.00581395
0.00581395
0.00581395
0.00581395
0.00581395
0.00581395
0.00581395
0.00581395
0.00581395
0.00581395
0.00581395
0.00581395
0.00581395
0.00581395
0.00581395
0.00581395
0.00581395
0.00581395
0.00581395
0.00581395
0.00581395
0.00581395
0.00581395
0.00581395
0.00581395
0.00581395
0.00581395
0.00581395
0.00581395
0.00581395
0.00581395
0.00581395
0.00581395
0.00581395
0.00581395
0.00581395
0.00581395
0.00581395
0.00581395
0.00581395
0.00581395
0.00581395
0.00581395
0.00581395
0.00581395
0.00581395
0.00581395
0.00581395
0.00581395
0.00581395
0.00581395
0.00581395
0.00581395
0.00581395
0.00581395
0.00581395
0.00581395
0.00581395
0.00581395
0.00581395
0.00581395
0.00581395
0.00581395
0.00581395
0.00581395
0.00581395
0.00581395
0.00581395
0.00581395
0.00581395
0.00581395
0.00581395
0.00581395
0.00581395
0.00581395
0.00581395
0.00581395
0.00581395
0.00581395
0.00581395
0.00581395
0.00581395
0.00581395
0.00581395
0.00581395
0.00581395
0.00581395
0.00581395
0.00581395
0.00581395
0.00581395
0.00581395
0.00581395
0.00581395
0.00581395
0.00581395
0.00581395
0.00581395
0.00581395
0.00581395
0.00581395
0.00581395
0.00581395
0.00581395
0.00581395
0.00581395
0.00581395
0.00581395
0.00581395
0.00581395
0.00581395
0.00581395
0.00581395
0.00581395
0.00581395
0.00581395
0.00581395
0.00581395
0.00581395
0.00581395
0.00581395
0.00581395
0.00581395
0.00581395
0.00581395
0.00581395
0.00581395
0.00581395
0.00581395
0.00581395
0.00581395
0.00581395
0.00581395
0.00581395
0.00581395
0.00581395
0.00581395
0.00581395
0.00581395
0.00581395
0.00581395
0.00581395
0.00581395
0.00581395
0.00581395
0.00581395
0.00581395
0.00581395
0.00581395
0.00581395
0.00581395
0.00581395
0.00581395
0.00581395
0.00581395
0.00581395
0.00581395
0.00581395
0.00581395
0.00581395
0.00581395
0.00581395
0.00581395
0.00581395
0.00581395
0.00581395
0.00581395
0.00581395
0.00581395
0.00581395
0.00581395
0.00581395
0.00581395
0.00581395
0.00581395
0.00581395
0.00581395
0.00581395
0.00581395
0.00581395
0.00581395
0.00581395
0.00581395
0.00581395
0.00581395
0.00581395
0.00581395
0.00581395
0.00581395
0.00581395
0.00581395
0.00581395
0.00581395
0.00581395
0.00581395
0.00581395
0.00581395
0.00581395
0.00581395
0.00581395
0.00581395
0.00581395
0.00581395
0.00581395
0.00581395
0.00581395
0.00581395
0.00581395
0.00581395
0.00581395
0.00581395
0.00581395
0.00581395
0.00581395
0.00581395
0.00581395
0.00581395
0.00581395
0.00581395
0.00581395
0.00581395
0.00581395
0.00581395
0.00581395
0.00581395
0.00581395
0.00581395
0.00581395
0.00581395
0.00581395
0.00581395
0.00581395
0.00581395
0.00581395
0.00581395
0.00581395
0.00581395
0.00581395
0.00581395
0.00581395
0.00581395
0.00581395
0.00581395
0.00581395
0.00581395
0.00581395
0.00581395
0.00581395
0.00581395
0.00581395
0.00581395
0.00581395
0.00581395
0.00581395
0.00581395
0.00581395
0.00581395
0.00581395
0.00581395
0.00581395
0.00581395
0.00581395
0.00581395
0.00581395
0.00581395
0.00581395
0.00581395
0.00581395
0.00581395
0.00581395
0.00581395
0.00581395
0.00581395
0.00581395
0.00581395
0.00581395
0.00581395
0.00581395
0.00581395
0.00581395
0.00581395
0.00581395
0.00581395
0.00581395
0.00581395
0.00581395
0.00581395
0.00581395
0.00581395
0.00581395
0.00581395
0.00581395
0.00581395
0.00581395
0.00581395
0.00581395
0.00581395
0.00581395
0.00581395
0.00581395
0.00581395
0.00581395
0.00581395
0.00581395
0.00581395
0.00581395
0.00581395
0.00581395
0.00581395
0.00581395
0.00581395
0.00581395
0.00581395
0.00581395
0.00581395
0.00581395
0.00581395
0.00581395
0.00581395
0.00581395
0.00581395
0.00581395
0.00581395
0.00581395
0.00581395
0.00581395
0.00581395
0.00581395
0.00581395
0.00581395
0.00581395
0.00581395
0.00581395
0.00581395
0.00581395
0.00581395
0.00581395
0.00581395
0.00581395
0.00581395
0.00581395
0.00581395
0.00581395
0.00581395
0.00581395
0.00581395
0.00581395
0.00581395
0.00581395
0.00581395
0.00581395
0.00581395
0.00581395
0.00581395
0.00581395
0.00581395
0.00581395
0.00581395
0.00581395
0.00581395
0.00581395
0.00581395
0.00581395
0.00581395
0.00581395
0.00581395
0.00581395
0.00581395
0.00581395
0.00581395
0.00581395
0.00581395
0.00581395
0.00581395
0.00581395
0.00581395
0.00581395
0.00581395
0.00581395
0.00581395
0.00581395
0.00581395
0.00581395
0.00581395
0.00581395
0.00581395
0.00581395
0.00581395
0.00581395
0.00581395
0.00581395
0.00581395
0.00581395
0.00581395
0.00581395
0.00581395
0.00581395
0.00581395
0.00581395
0.00581395
0.00581395
0.00581395
0.00581395
0.00581395
0.00581395
0.00581395
0.00581395
0.00581395
0.00581395
0.00581395
0.00581395
0.00581395
0.00581395
0.00581395
0.00581395
0.00581395
0.00581395
0.00581395
0.00581395
0.00581395
0.00581395
0.00581395
0.00581395
0.00581395
0.00581395
0.00581395
0.00581395
0.00581395
0.00581395
0.00581395
0.00581395
0.00581395
0.00581395
0.00581395
0.00581395
0.00581395
0.00581395
0.00581395
0.00581395
0.00581395
0.00581395
0.00581395
0.00581395
0.00581395
0.00581395
0.00581395
0.00581395
0.00581395
0.00581395
0.00581395
0.00581395
0.00581395
0.00581395
0.00581395
0.00581395
0.00581395
0.00581395
0.00581395
0.00581395
0.00581395
0.00581395
0.00581395
0.00581395
0.00581395
0.00581395
0.00581395
0.00581395
0.00581395
0.00581395
0.00581395
0.00581395
0.00581395
0.00581395
0.00581395
0.00581395
0.00581395
0.00581395
0.00581395
0.00581395
0.00581395
0.00581395
0.00581395
0.00581395
0.00581395
0.00581395
0.00581395
0.00581395
0.00581395
0.00581395
0.00581395
0.00581395
0.00581395
0.00581395
0.00581395
0.00581395
0.00581395
0.00581395
0.00581395
0.00581395
0.00581395
0.00581395
0.00581395
0.00581395
0.00581395
0.00581395
0.00581395
0.00581395
0.00581395
0.00581395
0.00581395
0.00581395
0.00581395
0.00581395
0.00581395
0.00581395
0.00581395
0.00581395
0.00581395
0.00581395
0.00581395
0.00581395
0.00581395
0.00581395
0.00581395
0.00581395
0.00581395
0.00581395
0.00581395
0.00581395
0.00581395
0.00581395
0.00581395
0.00581395
0.00581395
0.00581395
0.00581395
0.00581395
0.00581395
0.00581395
0.00581395
0.00581395
0.00581395
0.00581395
0.00581395
0.00581395
0.00581395
0.00581395
0.00581395
0.00581395
0.00581395
0.00581395
0.00581395
0.00581395
0.00581395
0.00581395
0.00581395
0.00581395
0.00581395
0.00581395
0.00581395
0.00581395
0.00581395
0.00581395
0.00581395
0.00581395
0.00581395
0.00581395
0.00581395
0.00581395
0.00581395
0.00581395
0.00581395
0.00581395
0.00581395
0.00581395
0.00581395
0.00581395
0.00581395
0.00581395
0.00581395
0.00581395
0.00581395
0.00581395
0.00581395
0.00581395
0.00581395
0.00581395
0.00581395
0.00581395
0.00581395
0.00581395
0.00581395
0.00581395
0.00581395
0.00581395
0.00581395
0.00581395
0.00581395
0.00581395
0.00581395
0.00581395
0.00581395
0.00581395
0.00581395
0.00581395
0.00581395
0.00581395
0.00581395
0.00581395
0.00581395
0.00581395
0.00581395
0.00581395
0.00581395
0.00581395
0.00581395
0.00581395
0.00581395
0.00581395
0.00581395
0.00581395
0.00581395
0.00581395
0.00581395
0.00581395
0.00581395
0.00581395
0.00581395
0.00581395
0.00581395
0.00581395
0.00581395
0.00581395
0.00581395
0.00581395
0.00581395
0.00581395
0.00581395
0.00581395
0.00581395
0.00581395
0.00581395
0.00581395
0.00581395
0.00581395
0.00581395
0.00581395
0.00581395
0.00581395
0.00581395
0.00581395
0.00581395
0.00581395
0.00581395
0.00581395
0.00581395
0.00581395
0.00581395
0.00581395
0.00581395
0.00581395
0.00581395
0.00581395
0.00581395
0.00581395
0.00581395
0.00581395
0.00581395
0.00581395
0.00581395
0.00581395
0.00581395
0.00581395
0.00581395
0.00581395
0.00581395
0.00581395
0.00581395
0.00581395
0.00581395
0.00581395
0.00581395
0.00581395
0.00581395
0.00581395
0.00581395
0.00581395
0.00581395
0.00581395
0.00581395
0.00581395
0.00581395
0.00581395
0.00581395
0.00581395
0.00581395
0.00581395
0.00581395
0.00581395
0.00581395
0.00581395
0.00581395
0.00581395
0.00581395
0.00581395
0.00581395
0.00581395
0.00581395
0.00581395
0.00581395
0.00581395
0.00581395
0.00581395
0.00581395
0.00581395
0.00581395
0.00581395
0.00581395
0.00581395
0.00581395
0.00581395
0.00581395
0.00581395
0.00581395
0.00581395
0.00581395
0.00581395
0.00581395
0.00581395
0.00581395
0.00581395
0.00581395
0.00581395
0.00581395
0.00581395
0.00581395
0.00581395
0.00581395
0.00581395
0.00581395
0.00581395
0.00581395
0.00581395
0.00581395
0.00581395
0.00581395
0.00581395
0.00581395
0.00581395
0.00581395
0.00581395
0.00581395
0.00581395
0.00581395
0.00581395
0.00581395
0.00581395
0.00581395
0.00581395
0.00581395
0.00581395
0.00581395
0.00581395
0.00581395
0.00581395
0.00581395
0.00581395
0.00581395
0.00581395
0.00581395
0.00581395
0.00581395
0.00581395
0.00581395
0.00581395
0.00581395
0.00581395
0.00581395
0.00581395
0.00581395
0.00581395
0.00581395
0.00581395
0.00581395
0.00581395
0.00581395
0.00581395
0.00581395
0.00581395
0.00581395
0.00581395
0.00581395
0.00581395
0.00581395
0.00581395
0.00581395
0.00581395
0.00581395
0.00581395
0.00581395
0.00581395
0.00581395
0.00581395
0.00581395
0.00581395
0.00581395
0.00581395
0.00581395
0.00581395
0.00581395
0.00581395
0.00581395
0.00581395
0.00581395
0.00581395
0.00581395
0.00581395
0.00581395
0.00581395
0.00581395
0.00581395
0.00581395
0.00581395
0.00581395
0.00581395
0.00581395
0.00581395
0.00581395
0.00581395
0.00581395
0.00581395
0.00581395
0.00581395
0.00581395
0.00581395
0.00581395
0.00581395
0.00581395
0.00581395
0.00581395
0.00581395
0.00581395
0.00581395
0.00581395
0.00581395
0.00581395
0.00581395
0.00581395
0.00581395
0.00581395
0.00581395
0.00581395
0.00581395
0.00581395
0.00581395
0.00581395
0.00581395
0.00581395
0.00581395
0.00581395
0.00581395
0.00581395
0.00581395
0.00581395
0.00581395
0.00581395
0.00581395
0.00581395
0.00581395
0.00581395
0.00581395
0.00581395
0.00581395
0.00581395
0.00581395
0.00581395
0.00581395
0.00581395
0.00581395
0.00581395
0.00581395
0.00581395
0.00581395
0.00581395
0.00581395
0.00581395
0.00581395
0.00581395
0.00581395
0.00581395
0.00581395
0.00581395
0.00581395
0.00581395
0.00581395
0.00581395
0.00581395
0.00581395
0.00581395
0.00581395
0.00581395
0.00581395
0.00581395
0.00581395
0.00581395
0.00581395
0.00581395
0.00581395
0.00581395
0.00581395
0.00581395
0.00581395
0.00581395
0.00581395
0.00581395
0.00581395
0.00581395
0.00581395
0.00581395
0.00581395
0.00581395
0.00581395
0.00581395
0.00581395
0.00581395
0.00581395
0.00581395
0.00581395
0.00581395
0.00581395
0.00581395
0.00581395
0.00581395
0.00581395
0.00581395
0.00581395
0.00581395
0.00581395
0.00581395
0.00581395
0.00581395
0.00581395
0.00581395
0.00581395
0.00581395
0.00581395
0.00581395
0.00581395
0.00581395
0.00581395
0.00581395
0.00581395
0.00581395
0.00581395
0.00581395
0.00581395
0.00581395
0.00581395
0.00581395
0.00581395
0.00581395
0.00581395
0.00581395
0.00581395
0.00581395
0.00581395
0.00581395
0.00581395
0.00581395
0.00581395
0.00581395
0.00581395
0.00581395
0.00581395
0.00581395
0.00581395
0.00581395
0.00581395
0.00581395
0.00581395
0.00581395
0.00581395
0.00581395
0.00581395
0.00581395
0.00581395
0.00581395
0.00581395
0.00581395
0.00581395
0.00581395
0.00581395
0.00581395
0.00581395
0.00581395
0.00581395
0.00581395
0.00581395
0.00581395
0.00581395
0.00581395
0.00581395
0.00581395
0.00581395
0.00581395
0.00581395
0.00581395
0.00581395
0.00581395
0.00581395
0.00581395
0.00581395
0.00581395
0.00581395
0.00581395
0.00581395
0.00581395
0.00581395
0.00581395
0.00581395
0.00581395
0.00581395
0.00581395
0.00581395
0.00581395
0.00581395
0.00581395
0.00581395
0.00581395
0.00581395
0.00581395
0.00581395
0.00581395
0.00581395
0.00581395
0.00581395
0.00581395
0.00581395
0.00581395
0.00581395
0.00581395
0.00581395
0.00581395
0.00581395
0.00581395
0.00581395
0.00581395
0.00581395
0.00581395
0.00581395
0.00581395
0.00581395
0.00581395
0.00581395
0.00581395
0.00581395
0.00581395
0.00581395
0.00581395
0.00581395
0.00581395
0.00581395
0.00581395
0.00581395
0.00581395
0.00581395
0.00581395
0.00581395
0.00581395
0.00581395
0.00581395
0.00581395
0.00581395
0.00581395
0.00581395
0.00581395
0.00581395
0.00581395
0.00581395
0.00581395
0.00581395
0.00581395
0.00581395
0.00581395
0.00581395
0.00581395
0.00581395
0.00581395
0.00581395
0.00581395
0.00581395
0.00581395
0.00581395
0.00581395
0.00581395
0.00581395
0.00581395
0.00581395
0.00581395
0.00581395
0.00581395
0.00581395
0.00581395
0.00581395
0.00581395
0.00581395
0.00581395
0.00581395
0.00581395
0.00581395
0.00581395
0.00581395
0.00581395
0.00581395
0.00581395
0.00581395
0.00581395
0.00581395
0.00581395
0.00581395
0.00581395
0.00581395
0.00581395
0.00581395
0.00581395
0.00581395
0.00581395
0.00581395
0.00581395
0.00581395
0.00581395
0.00581395
0.00581395
0.00581395
0.00581395
0.00581395
0.00581395
0.00581395
0.00581395
0.00581395
0.00581395
0.00581395
0.00581395
0.00581395
0.00581395
0.00581395
0.00581395
0.00581395
0.00581395
0.00581395
0.00581395
0.00581395
0.00581395
0.00581395
0.00581395
0.00581395
0.00581395
0.00581395
0.00581395
0.00581395
0.00581395
0.00581395
0.00581395
0.00581395
0.00581395
0.00581395
0.00581395
0.00581395
0.00581395
0.00581395
0.00581395
0.00581395
0.00581395
0.00581395
0.00581395
0.00581395
0.00581395
0.00581395
0.00581395
0.00581395
0.00581395
0.00581395
0.00581395
0.00581395
0.00581395
0.00581395
0.00581395
0.00581395
0.00581395
0.00581395
0.00581395
0.00581395
0.00581395
0.00581395
0.00581395
0.00581395
0.00581395
0.00581395
0.00581395
0.00581395
0.00581395
0.00581395
0.00581395
0.00581395
0.00581395
0.00581395
0.00581395
0.00581395
0.00581395
0.00581395
0.00581395
0.00581395
0.00581395
0.00581395
0.00581395
0.00581395
0.00581395
0.00581395
0.00581395
0.00581395
0.00581395
0.00581395
0.00581395
0.00581395
0.00581395
0.00581395
0.00581395
0.00581395
0.00581395
0.00581395
0.00581395
0.00581395
0.00581395
0.00581395
0.00581395
0.00581395
0.00581395
0.00581395
0.00581395
0.00581395
0.00581395
0.00581395
0.00581395
0.00581395
0.00581395
0.00581395
0.00581395
0.00581395
0.00581395
0.00581395
0.00581395
0.00581395
0.00581395
0.00581395
0.00581395
0.00581395
0.00581395
0.00581395
0.00581395
0.00581395
0.00581395
0.00581395
0.00581395
0.00581395
0.00581395
0.00581395
0.00581395
0.00581395
0.00581395
0.00581395
0.00581395
0.00581395
0.00581395
0.00581395
0.00581395
0.00581395
0.00581395
0.00581395
0.00581395
0.00581395
0.00581395
0.00581395
0.00581395
0.00581395
0.00581395
0.00581395
0.00581395
0.00581395
0.00581395
0.00581395
0.00581395
0.00581395
0.00581395
0.00581395
0.00581395
0.00581395
0.00581395
0.00581395
0.00581395
0.00581395
0.00581395
0.00581395
0.00581395
0.00581395
0.00581395
0.00581395
0.00581395
0.00581395
0.00581395
0.00581395
0.00581395
0.00581395
0.00581395
0.00581395
0.00581395
0.00581395
0.00581395
0.00581395
0.00581395
0.00581395
0.00581395
0.00581395
0.00581395
0.00581395
0.00581395
0.00581395
0.00581395
0.00581395
0.00581395
0.00581395
0.00581395
0.00581395
0.00581395
0.00581395
0.00581395
0.00581395
0.00581395
0.00581395
0.00581395
0.00581395
0.00581395
0.00581395
0.00581395
0.00581395
0.00581395
0.00581395
0.00581395
0.00581395
0.00581395
0.00581395
0.00581395
0.00581395
0.00581395
0.00581395
0.00581395
0.00581395
0.00581395
0.00581395
0.00581395
0.00581395
0.00581395
0.00581395
0.00581395
0.00581395
0.00581395
0.00581395
0.00581395
0.00581395
0.00581395
0.00581395
0.00581395
0.00581395
0.00581395
0.00581395
0.00581395
0.00581395
0.00581395
0.00581395
0.00581395
0.00581395
0.00581395
0.00581395
0.00581395
0.00581395
0.00581395
0.00581395
0.00581395
0.00581395
0.00581395
0.00581395
0.00581395
0.00581395
0.00581395
0.00581395
0.00581395
0.00581395
0.00581395
0.00581395
0.00581395
0.00581395
0.00581395
0.00581395
0.00581395
0.00581395
0.00581395
0.00581395
0.00581395
0.00581395
0.00581395
0.00581395
0.00581395
0.00581395
0.00581395
0.00581395
0.00581395
0.00581395
0.00581395
0.00581395
0.00581395
0.00581395
0.00581395
0.00581395
0.00581395
0.00581395
0.00581395
0.00581395
0.00581395
0.00581395
0.00581395
0.00581395
0.00581395
0.00581395
0.00581395
0.00581395
0.00581395
0.00581395
0.00581395
0.00581395
0.00581395
0.00581395
0.00581395
0.00581395
0.00581395
0.00581395
0.00581395
0.00581395
0.00581395
0.00581395
0.00581395
0.00581395
0.00581395
0.00581395
0.00581395
0.00581395
0.00581395
0.00581395
0.00581395
0.00581395
0.00581395
0.00581395
0.00581395
0.00581395
0.00581395
0.00581395
0.00581395
0.00581395
0.00581395
0.00581395
0.00581395
0.00581395
0.00581395
0.00581395
0.00581395
0.00581395
0.00581395
0.00581395
0.00581395
0.00581395
0.00581395
0.00581395
0.00581395
0.00581395
0.00581395
0.00581395
0.00581395
0.00581395
0.00581395
0.00581395
0.00581395
0.00581395
0.00581395
0.00581395
0.00581395
0.00581395
0.00581395
0.00581395
0.00581395
0.00581395
0.00581395
0.00581395
0.00581395
0.00581395
0.00581395
0.00581395
0.00581395
0.00581395
0.00581395
0.00581395
0.00581395
0.00581395
0.00581395
0.00581395
0.00581395
0.00581395
0.00581395
0.00581395
0.00581395
0.00581395
0.00581395
0.00581395
0.00581395
0.00581395
0.00581395
0.00581395
0.00581395
0.00581395
0.00581395
0.00581395
0.00581395
0.00581395
0.00581395
0.00581395
0.00581395
0.00581395
0.00581395
0.00581395
0.00581395
0.00581395
0.00581395
0.00581395
0.00581395
0.00581395
0.00581395
0.00581395
0.00581395
0.00581395
0.00581395
0.00581395
0.00581395
0.00581395
0.00581395
0.00581395
0.00581395
0.00581395
0.00581395
0.00581395
0.00581395
0.00581395
0.00581395
0.00581395
0.00581395
0.00581395
0.00581395
0.00581395
0.00581395
0.00581395
0.00581395
0.00581395
0.00581395
0.00581395
0.00581395
0.00581395
0.00581395
0.00581395
0.00581395
0.00581395
0.00581395
0.00581395
0.00581395
0.00581395
0.00581395
0.00581395
0.00581395
0.00581395
0.00581395
0.00581395
0.00581395
0.00581395
0.00581395
0.00581395
0.00581395
0.00581395
0.00581395
0.00581395
0.00581395
0.00581395
0.00581395
0.00581395
0.00581395
0.00581395
0.00581395
0.00581395
0.00581395
0.00581395
0.00581395
0.00581395
0.00581395
0.00581395
0.00581395
0.00581395
0.00581395
0.00581395
0.00581395
0.00581395
0.00581395
0.00581395
0.00581395
0.00581395
0.00581395
0.00581395
0.00581395
0.00581395
0.00581395
0.00581395
0.00581395
0.00581395
0.00581395
0.00581395
0.00581395
0.00581395
0.00581395
0.00581395
0.00581395
0.00581395
0.00581395
0.00581395
0.00581395
0.00581395
0.00581395
0.00581395
0.00581395
0.00581395
0.00581395
0.00581395
0.00581395
0.00581395
0.00581395
0.00581395
0.00581395
0.00581395
0.00581395
0.00581395
0.00581395
0.00581395
0.00581395
0.00581395
0.00581395
0.00581395
0.00581395
0.00581395
0.00581395
0.00581395
0.00581395
0.00581395
0.00581395
0.00581395
0.00581395
0.00581395
0.00581395
0.00581395
0.00581395
0.00581395
0.00581395
0.00581395
0.00581395
0.00581395
0.00581395
0.00581395
0.00581395
0.00581395
0.00581395
0.00581395
0.00581395
0.00581395
0.00581395
0.00581395
0.00581395
0.00581395
0.00581395
0.00581395
0.00581395
0.00581395
0.00581395
0.00581395
0.00581395
0.00581395
0.00581395
0.00581395
0.00581395
0.00581395
0.00581395
0.00581395
0.00581395
0.00581395
0.00581395
0.00581395
0.00581395
0.00581395
0.00581395
0.00581395
0.00581395
0.00581395
0.00581395
0.00581395
0.00581395
0.00581395
0.00581395
0.00581395
0.00581395
0.00581395
0.00581395
0.00581395
0.00581395
0.00581395
0.00581395
0.00581395
0.00581395
0.00581395
0.00581395
0.00581395
0.00581395
0.00581395
0.00581395
0.00581395
0.00581395
0.00581395
0.00581395
0.00581395
0.00581395
0.00581395
0.00581395
0.00581395
0.00581395
0.00581395
0.00581395
0.00581395
0.00581395
0.00581395
0.00581395
0.00581395
0.00581395
0.00581395
0.00581395
0.00581395
0.00581395
0.00581395
0.00581395
0.00581395
0.00581395
0.00581395
0.00581395
0.00581395
0.00581395
0.00581395
0.00581395
0.00581395
0.00581395
0.00581395
0.00581395
0.00581395
0.00581395
0.00581395
0.00581395
0.00581395
0.00581395
0.00581395
0.00581395
0.00581395
0.00581395
0.00581395
0.00581395
0.00581395
0.00581395
0.00581395
0.00581395
0.00581395
0.00581395
0.00581395
0.00581395
0.00581395
0.00581395
0.00581395
0.00581395
0.00581395
0.00581395
0.00581395
0.00581395
0.00581395
0.00581395
0.00581395
0.00581395
0.00581395
0.00581395
0.00581395
0.00581395
0.00581395
0.00581395
0.00581395
0.00581395
0.00581395
0.00581395
0.00581395
0.00581395
0.00581395
0.00581395
0.00581395
0.00581395
0.00581395
0.00581395
0.00581395
0.00581395
0.00581395
0.00581395
0.00581395
0.00581395
0.00581395
0.00581395
0.00581395
0.00581395
0.00581395
0.00581395
0.00581395
0.00581395
0.00581395
0.00581395
0.00581395
0.00581395
0.00581395
0.00581395
0.00581395
0.00581395
0.00581395
0.00581395
0.00581395
0.00581395
0.00581395
0.00581395
0.00581395
0.00581395
0.00581395
0.00581395
0.00581395
0.00581395
0.00581395
0.00581395
0.00581395
0.00581395
0.00581395
0.00581395
0.00581395
0.00581395
0.00581395
0.00581395
0.00581395
0.00581395
0.00581395
0.00581395
0.00581395
0.00581395
0.00581395
0.00581395
0.00581395
0.00581395
0.00581395
0.00581395
0.00581395
0.00581395
0.00581395
0.00581395
0.00581395
0.00581395
0.00581395
0.00581395
0.00581395
0.00581395
0.00581395
0.00581395
0.00581395
0.00581395
0.00581395
0.00581395
0.00581395
0.00581395
0.00581395
0.00581395
0.00581395
0.00581395
0.00581395
0.00581395
0.00581395
0.00581395
0.00581395
0.00581395
0.00581395
0.00581395
0.00581395
0.00581395
0.00581395
0.00581395
0.00581395
0.00581395
0.00581395
0.00581395
0.00581395
0.00581395
0.00581395
0.00581395
0.00581395
0.00581395
0.00581395
0.00581395
0.00581395
0.00581395
0.00581395
0.00581395
0.00581395
0.00581395
0.00581395
0.00581395
0.00581395
0.00581395
0.00581395
0.00581395
0.00581395
0.00581395
0.00581395
0.00581395
0.00581395
0.00581395
0.00581395
0.00581395
0.00581395
0.00581395
0.00581395
0.00581395
0.00581395
0.00581395
0.00581395
0.00581395
0.00581395
0.00581395
0.00581395
0.00581395
0.00581395
0.00581395
0.00581395
0.00581395
0.00581395
0.00581395
0.00581395
0.00581395
0.00581395
0.00581395
0.00581395
0.00581395
0.00581395
0.00581395
0.00581395
0.00581395
0.00581395
0.00581395
0.00581395
0.00581395
0.00581395
0.00581395
0.00581395
0.00581395
0.00581395
0.00581395
0.00581395
0.00581395
0.00581395
0.00581395
0.00581395
0.00581395
0.00581395
0.00581395
0.00581395
0.00581395
0.00581395
0.00581395
0.00581395
0.00581395
0.00581395
0.00581395
0.00581395
0.00581395
0.00581395
0.00581395
0.00581395
0.00581395
0.00581395
0.00581395
0.00581395
0.00581395
0.00581395
0.00581395
0.00581395
0.00581395
0.00581395
0.00581395
0.00581395
0.00581395
0.00581395
0.00581395
0.00581395
0.00581395
0.00581395
0.00581395
0.00581395
0.00581395
0.00581395
0.00581395
0.00581395
0.00581395
0.00581395
0.00581395
0.00581395
0.00581395
0.00581395
0.00581395
0.00581395
0.00581395
0.00581395
0.00581395
0.00581395
0.00581395
0.00581395
0.00581395
0.00581395
0.00581395
0.00581395
0.00581395
0.00581395
0.00581395
0.00581395
0.00581395
0.00581395
0.00581395
0.00581395
0.00581395
0.00581395
0.00581395
0.00581395
0.00581395
0.00581395
0.00581395
0.00581395
0.00581395
0.00581395
0.00581395
0.00581395
0.00581395
0.00581395
0.00581395
0.00581395
0.00581395
0.00581395
0.00581395
0.00581395
0.00581395
0.00581395
0.00581395
0.00581395
0.00581395
0.00581395
0.00581395
0.00581395
0.00581395
0.00581395
0.00581395
0.00581395
0.00581395
0.00581395
0.00581395
0.00581395
0.00581395
0.00581395
0.00581395
0.00581395
0.00581395
0.00581395
0.00581395
0.00581395
0.00581395
0.00581395
0.00581395
0.00581395
0.00581395
0.00581395
0.00581395
0.00581395
0.00581395
0.00581395
0.00581395
0.00581395
0.00581395
0.00581395
0.00581395
0.00581395
0.00581395
0.00581395
0.00581395
0.00581395
0.00581395
0.00581395
0.00581395
0.00581395
0.00581395
0.00581395
0.00581395
0.00581395
0.00581395
0.00581395
0.00581395
0.00581395
0.00581395
0.00581395
0.00581395
0.00581395
0.00581395
0.00581395
0.00581395
0.00581395
0.00581395
0.00581395
0.00581395
0.00581395
0.00581395
0.00581395
0.00581395
0.00581395
0.00581395
0.00581395
0.00581395
0.00581395
0.00581395
0.00581395
0.00581395
0.00581395
0.00581395
0.00581395
0.00581395
0.00581395
0.00581395
0.00581395
0.00581395
0.00581395
0.00581395
0.00581395
0.00581395
0.00581395
0.00581395
0.00581395
0.00581395
0.00581395
0.00581395
0.00581395
0.00581395
0.00581395
0.00581395
0.00581395
0.00581395
0.00581395
0.00581395
0.00581395
0.00581395
0.00581395
0.00581395
0.00581395
0.00581395
0.00581395
0.00581395
0.00581395
0.00581395
0.00581395
0.00581395
0.00581395
0.00581395
0.00581395
0.00581395
0.00581395
0.00581395
0.00581395
0.00581395
0.00581395
0.00581395
0.00581395
0.00581395
0.00581395
0.00581395
0.00581395
0.00581395
0.00581395
0.00581395
0.00581395
0.00581395
0.00581395
0.00581395
0.00581395
0.00581395
0.00581395
0.00581395
0.00581395
0.00581395
0.00581395
0.00581395
0.00581395
0.00581395
0.00581395
0.00581395
0.00581395
0.00581395
0.00581395
0.00581395
0.00581395
0.00581395
0.00581395
0.00581395
0.00581395
0.00581395
0.00581395
0.00581395
0.00581395
0.00581395
0.00581395
0.00581395
0.00581395
0.00581395
0.00581395
0.00581395
0.00581395
0.00581395
0.00581395
0.00581395
0.00581395
0.00581395
0.00581395
0.00581395
0.00581395
0.00581395
0.00581395
0.00581395
0.00581395
0.00581395
0.00581395
0.00581395
0.00581395
0.00581395
0.00581395
0.00581395
0.00581395
0.00581395
0.00581395
0.00581395
0.00581395
0.00581395
0.00581395
0.00581395
0.00581395
0.00581395
0.00581395
0.00581395
0.00581395
0.00581395
0.00581395
0.00581395
0.00581395
0.00581395
0.00581395
0.00581395
0.00581395
0.00581395
0.00581395
0.00581395
0.00581395
0.00581395
0.00581395
0.00581395
0.00581395
0.00581395
0.00581395
0.00581395
0.00581395
0.00581395
0.00581395
0.00581395
0.00581395
0.00581395
0.00581395
0.00581395
0.00581395
0.00581395
0.00581395
0.00581395
0.00581395
0.00581395
0.00581395
0.00581395
0.00581395
0.00581395
0.00581395
0.00581395
0.00581395
0.00581395
0.00581395
0.00581395
0.00581395
0.00581395
0.00581395
0.00581395
0.00581395
0.00581395
0.00581395
0.00581395
0.00581395
0.00581395
0.00581395
0.00581395
0.00581395
0.00581395
0.00581395
0.00581395
0.00581395
0.00581395
0.00581395
0.00581395
0.00581395
0.00581395
0.00581395
0.00581395
0.00581395
0.00581395
0.00581395
0.00581395
0.00581395
0.00581395
0.00581395
0.00581395
0.00581395
0.00581395
0.00581395
0.00581395
0.00581395
0.00581395
0.00581395
0.00581395
0.00581395
0.00581395
0.00581395
0.00581395
0.00581395
0.00581395
0.00581395
0.00581395
0.00581395
0.00581395
0.00581395
0.00581395
0.00581395
0.00581395
0.00581395
0.00581395
0.00581395
0.00581395
0.00581395
0.00581395
0.00581395
0.00581395
0.00581395
0.00581395
0.00581395
0.00581395
0.00581395
0.00581395
0.00581395
0.00581395
0.00581395
0.00581395
0.00581395
0.00581395
0.00581395
0.00581395
0.00581395
0.00581395
0.00581395
0.00581395
0.00581395
0.00581395
0.00581395
0.00581395
0.00581395
0.00581395
0.00581395
0.00581395
0.00581395
0.00581395
0.00581395
0.00581395
0.00581395
0.00581395
0.00581395
0.00581395
0.00581395
0.00581395
0.00581395
0.00581395
0.00581395
0.00581395
0.00581395
0.00581395
0.00581395
0.00581395
0.00581395
0.00581395
0.00581395
0.00581395
0.00581395
0.00581395
0.00581395
0.00581395
0.00581395
0.00581395
0.00581395
0.00581395
0.00581395
0.00581395
0.00581395
0.00581395
0.00581395
0.00581395
0.00581395
0.00581395
0.00581395
0.00581395
0.00581395
0.00581395
0.00581395
0.00581395
0.00581395
0.00581395
0.00581395
0.00581395
0.00581395
0.00581395
0.00581395
0.00581395
0.00581395
0.00581395
0.00581395
0.00581395
0.00581395
0.00581395
0.00581395
0.00581395
0.00581395
0.00581395
0.00581395
0.00581395
0.00581395
0.00581395
0.00581395
0.00581395
0.00581395
0.00581395
0.00581395
0.00581395
0.00581395
0.00581395
0.00581395
0.00581395
0.00581395
0.00581395
0.00581395
0.00581395
0.00581395
0.00581395
0.00581395
0.00581395
0.00581395
0.00581395
0.00581395
0.00581395
0.00581395
0.00581395
0.00581395
0.00581395
0.00581395
0.00581395
0.00581395
0.00581395
0.00581395
0.00581395
0.00581395
0.00581395
0.00581395
0.00581395
0.00581395
0.00581395
0.00581395
0.00581395
0.00581395
0.00581395
0.00581395
0.00581395
0.00581395
0.00581395
0.00581395
0.00581395
0.00581395
0.00581395
0.00581395
0.00581395
0.00581395
0.00581395
0.00581395
0.00581395
0.00581395
0.00581395
0.00581395
0.00581395
0.00581395
0.00581395
0.00581395
0.00581395
0.00581395
0.00581395
0.00581395
0.00581395
0.00581395
0.00581395
0.00581395
0.00581395
0.00581395
0.00581395
0.00581395
0.00581395
0.00581395
0.00581395
0.00581395
0.00581395
0.00581395
0.00581395
0.00581395
0.00581395
0.00581395
0.00581395
0.00581395
0.00581395
0.00581395
0.00581395
0.00581395
0.00581395
0.00581395
0.00581395
0.00581395
0.00581395
0.00581395
0.00581395
0.00581395
0.00581395
0.00581395
0.00581395
0.00581395
0.00581395
0.00581395
0.00581395
0.00581395
0.00581395
0.00581395
0.00581395
0.00581395
0.00581395
0.00581395
0.00581395
0.00581395
0.00581395
0.00581395
0.00581395
0.00581395
0.00581395
0.00581395
0.00581395
0.00581395
0.00581395
0.00581395
0.00581395
0.00581395
0.00581395
0.00581395
0.00581395
0.00581395
0.00581395
0.00581395
0.00581395
0.00581395
0.00581395
0.00581395
0.00581395
0.00581395
0.00581395
0.00581395
0.00581395
0.00581395
0.00581395
0.00581395
0.00581395
0.00581395
0.00581395
0.00581395
0.00581395
0.00581395
0.00581395
0.00581395
0.00581395
0.00581395
0.00581395
0.00581395
0.00581395
0.00581395
0.00581395
0.00581395
0.00581395
0.00581395
0.00581395
0.00581395
0.00581395
0.00581395
0.00581395
0.00581395
0.00581395
0.00581395
0.00581395
0.00581395
0.00581395
0.00581395
0.00581395
0.00581395
0.00581395
0.00581395
0.00581395
0.00581395
0.00581395
0.00581395
0.00581395
0.00581395
0.00581395
0.00581395
0.00581395
0.00581395
0.00581395
0.00581395
0.00581395
0.00581395
0.00581395
0.00581395
0.00581395
0.00581395
0.00581395
0.00581395
0.00581395
0.00581395
0.00581395
0.00581395
0.00581395
0.00581395
0.00581395
0.00581395
0.00581395
0.00581395
0.00581395
0.00581395
0.00581395
0.00581395
0.00581395
0.00581395
0.00581395
0.00581395
0.00581395
0.00581395
0.00581395
0.00581395
0.00581395
0.00581395
0.00581395
0.00581395
0.00581395
0.00581395
0.00581395
0.00581395
0.00581395
0.00581395
0.00581395
0.00581395
0.00581395
0.00581395
0.00581395
0.00581395
0.00581395
0.00581395
0.00581395
0.00581395
0.00581395
0.00581395
0.00581395
0.00581395
0.00581395
0.00581395
0.00581395
0.00581395
0.00581395
0.00581395
0.00581395
0.00581395
0.00581395
0.00581395
0.00581395
0.00581395
0.00581395
0.00581395
0.00581395
0.00581395
0.00581395
0.00581395
0.00581395
0.00581395
0.00581395
0.00581395
0.00581395
0.00581395
0.00581395
0.00581395
0.00581395
0.00581395
0.00581395
0.00581395
0.00581395
0.00581395
0.00581395
0.00581395
0.00581395
0.00581395
0.00581395
0.00581395
0.00581395
0.00581395
0.00581395
0.00581395
0.00581395
0.00581395
0.00581395
0.00581395
0.00581395
0.00581395
0.00581395
0.00581395
0.00581395
0.00581395
0.00581395
0.00581395
0.00581395
0.00581395
0.00581395
0.00581395
0.00581395
0.00581395
0.00581395
0.00581395
0.00581395
0.00581395
0.00581395
0.00581395
0.00581395
0.00581395
0.00581395
0.00581395
0.00581395
0.00581395
0.00581395
0.00581395
0.00581395
0.00581395
0.00581395
0.00581395
0.00581395
0.00581395
0.00581395
0.00581395
0.00581395
0.00581395
0.00581395
0.00581395
0.00581395
0.00581395
0.00581395
0.00581395
0.00581395
0.00581395
0.00581395
0.00581395
0.00581395
0.00581395
0.00581395
0.00581395
0.00581395
0.00581395
0.00581395
0.00581395
0.00581395
0.00581395
0.00581395
0.00581395
0.00581395
0.00581395
0.00581395
0.00581395
0.00581395
0.00581395
0.00581395
0.00581395
0.00581395
0.00581395
0.00581395
0.00581395
0.00581395
0.00581395
0.00581395
0.00581395
0.00581395
0.00581395
0.00581395
0.00581395
0.00581395
0.00581395
0.00581395
0.00581395
0.00581395
0.00581395
0.00581395
0.00581395
0.00581395
0.00581395
0.00581395
0.00581395
0.00581395
0.00581395
0.00581395
0.00581395
0.00581395
0.00581395
0.00581395
0.00581395
0.00581395
0.00581395
0.00581395
0.00581395
0.00581395
0.00581395
0.00581395
0.00581395
0.00581395
0.00581395
0.00581395
0.00581395
0.00581395
0.00581395
0.00581395
0.00581395
0.00581395
0.00581395
0.00581395
0.00581395
0.00581395
0.00581395
0.00581395
0.00581395
0.00581395
0.00581395
0.00581395
0.00581395
0.00581395
0.00581395
0.00581395
0.00581395
0.00581395
0.00581395
0.00581395
0.00581395
0.00581395
0.00581395
0.00581395
0.00581395
0.00581395
0.00581395
0.00581395
0.00581395
0.00581395
0.00581395
0.00581395
0.00581395
0.00581395
0.00581395
0.00581395
0.00581395
0.00581395
0.00581395
0.00581395
0.00581395
0.00581395
0.00581395
0.00581395
0.00581395
0.00581395
0.00581395
0.00581395
0.00581395
0.00581395
0.00581395
0.00581395
0.00581395
0.00581395
0.00581395
0.00581395
0.00581395
0.00581395
0.00581395
0.00581395
0.00581395
0.00581395
0.00581395
0.00581395
0.00581395
0.00581395
0.00581395
0.00581395
0.00581395
0.00581395
0.00581395
0.00581395
0.00581395
0.00581395
0.00581395
0.00581395
0.00581395
0.00581395
0.00581395
0.00581395
0.00581395
0.00581395
0.00581395
0.00581395
0.00581395
0.00581395
0.00581395
0.00581395
0.00581395
0.00581395
0.00581395
0.00581395
0.00581395
0.00581395
0.00581395
0.00581395
0.00581395
0.00581395
0.00581395
0.00581395
0.00581395
0.00581395
0.00581395
0.00581395
0.00581395
0.00581395
0.00581395
0.00581395
0.00581395
0.00581395
0.00581395
0.00581395
0.00581395
0.00581395
0.00581395
0.00581395
0.00581395
0.00581395
0.00581395
0.00581395
0.00581395
0.00581395
0.00581395
0.00581395
0.00581395
0.00581395
0.00581395
0.00581395
0.00581395
0.00581395
0.00581395
0.00581395
0.00581395
0.00581395
0.00581395
0.00581395
0.00581395
0.00581395
0.00581395
0.00581395
0.00581395
0.00581395
0.00581395
0.00581395
0.00581395
0.00581395
0.00581395
0.00581395
0.00581395
0.00581395
0.00581395
0.00581395
0.00581395
0.00581395
0.00581395
0.00581395
0.00581395
0.00581395
0.00581395
0.00581395
0.00581395
0.00581395
0.00581395
0.00581395
0.00581395
0.00581395
0.00581395
0.00581395
0.00581395
0.00581395
0.00581395
0.00581395
0.00581395
0.00581395
0.00581395
0.00581395
0.00581395
0.00581395
0.00581395
0.00581395
0.00581395
0.00581395
0.00581395
0.00581395
0.00581395
0.00581395
0.00581395
0.00581395
0.00581395
0.00581395
0.00581395
0.00581395
0.00581395
0.00581395
0.00581395
0.00581395
0.00581395
0.00581395
0.00581395
0.00581395
0.00581395
0.00581395
0.00581395
0.00581395
0.00581395
0.00581395
0.00581395
0.00581395
0.00581395
0.00581395
0.00581395
0.00581395
0.00581395
0.00581395
0.00581395
0.00581395
0.00581395
0.00581395
0.00581395
0.00581395
0.00581395
0.00581395
0.00581395
0.00581395
0.00581395
0.00581395
0.00581395
0.00581395
0.00581395
0.00581395
0.00581395
0.00581395
0.00581395
0.00581395
0.00581395
0.00581395
0.00581395
0.00581395
0.00581395
0.00581395
0.00581395
0.00581395
0.00581395
0.00581395
0.00581395
0.00581395
0.00581395
0.00581395
0.00581395
0.00581395
0.00581395
0.00581395
0.00581395
0.00581395
0.00581395
0.00581395
0.00581395
0.00581395
0.00581395
0.00581395
0.00581395
0.00581395
0.00581395
0.00581395
0.00581395
0.00581395
0.00581395
0.00581395
0.00581395
0.00581395
0.00581395
0.00581395
0.00581395
0.00581395
0.00581395
0.00581395
0.00581395
0.00581395
0.00581395
0.00581395
0.00581395
0.00581395
0.00581395
0.00581395
0.00581395
0.00581395
0.00581395
0.00581395
0.00581395
0.00581395
0.00581395
0.00581395
0.00581395
0.00581395
0.00581395
0.00581395
0.00581395
0.00581395
0.00581395
0.00581395
0.00581395
0.00581395
0.00581395
0.00581395
0.00581395
0.00581395
0.00581395
0.00581395
0.00581395
0.00581395
0.00581395
0.00581395
0.00581395
0.00581395
0.00581395
0.00581395
0.00581395
0.00581395
0.00581395
0.00581395
0.00581395
0.00581395
0.00581395
0.00581395
0.00581395
0.00581395
0.00581395
0.00581395
0.00581395
0.00581395
0.00581395
0.00581395
0.00581395
0.00581395
0.00581395
0.00581395
0.00581395
0.00581395
0.00581395
0.00581395
0.00581395
0.00581395
0.00581395
0.00581395
0.00581395
0.00581395
0.00581395
0.00581395
0.00581395
0.00581395
0.00581395
0.00581395
0.00581395
0.00581395
0.00581395
0.00581395
0.00581395
0.00581395
0.00581395
0.00581395
0.00581395
0.00581395
0.00581395
0.00581395
0.00581395
0.00581395
0.00581395
0.00581395
0.00581395
0.00581395
0.00581395
0.00581395
0.00581395
0.00581395
0.00581395
0.00581395
0.00581395
0.00581395
0.00581395
0.00581395
0.00581395
0.00581395
0.00581395
0.00581395
0.00581395
0.00581395
0.00581395
0.00581395
0.00581395
0.00581395
0.00581395
0.00581395
0.00581395
0.00581395
0.00581395
0.00581395
0.00581395
0.00581395
0.00581395
0.00581395
0.00581395
0.00581395
0.00581395
0.00581395
0.00581395
0.00581395
0.00581395
0.00581395
0.00581395
0.00581395
0.00581395
0.00581395
0.00581395
0.00581395
0.00581395
0.00581395
0.00581395
0.00581395
0.00581395
0.00581395
0.00581395
0.00581395
0.00581395
0.00581395
0.00581395
0.00581395
0.00581395
0.00581395
0.00581395
0.00581395
0.00581395
0.00581395
0.00581395
0.00581395
0.00581395
0.00581395
0.00581395
0.00581395
0.00581395
0.00581395
0.00581395
0.00581395
0.00581395
0.00581395
0.00581395
0.00581395
0.00581395
0.00581395
0.00581395
0.00581395
0.00581395
0.00581395
0.00581395
0.00581395
0.00581395
0.00581395
0.00581395
0.00581395
0.00581395
0.00581395
0.00581395
0.00581395
0.00581395
0.00581395
0.00581395
0.00581395
0.00581395
0.00581395
0.00581395
0.00581395
0.00581395
0.00581395
0.00581395
0.00581395
0.00581395
0.00581395
0.00581395
0.00581395
0.00581395
0.00581395
0.00581395
0.00581395
0.00581395
0.00581395
0.00581395
0.00581395
0.00581395
0.00581395
0.00581395
0.00581395
0.00581395
0.00581395
0.00581395
0.00581395
0.00581395
0.00581395
0.00581395
0.00581395
0.00581395
0.00581395
0.00581395
0.00581395
0.00581395
0.00581395
0.00581395
0.00581395
0.00581395
0.00581395
0.00581395
0.00581395
0.00581395
0.00581395
0.00581395
0.00581395
0.00581395
0.00581395
0.00581395
0.00581395
0.00581395
0.00581395
0.00581395
0.00581395
0.00581395
0.00581395
0.00581395
0.00581395
0.00581395
0.00581395
0.00581395
0.00581395
0.00581395
0.00581395
0.00581395
0.00581395
0.00581395
0.00581395
0.00581395
0.00581395
0.00581395
0.00581395
0.00581395
0.00581395
0.00581395
0.00581395
0.00581395
0.00581395
0.00581395
0.00581395
0.00581395
0.00581395
0.00581395
0.00581395
0.00581395
0.00581395
0.00581395
0.00581395
0.00581395
0.00581395
0.00581395
0.00581395
0.00581395
0.00581395
0.00581395
0.00581395
0.00581395
0.00581395
0.00581395
0.00581395
0.00581395
0.00581395
0.00581395
0.00581395
0.00581395
0.00581395
0.00581395
0.00581395
0.00581395
0.00581395
0.00581395
0.00581395
0.00581395
0.00581395
0.00581395
0.00581395
0.00581395
0.00581395
0.00581395
0.00581395
0.00581395
0.00581395
0.00581395
0.00581395
0.00581395
0.00581395
0.00581395
0.00581395
0.00581395
0.00581395
0.00581395
0.00581395
0.00581395
0.00581395
0.00581395
0.00581395
0.00581395
0.00581395
0.00581395
0.00581395
0.00581395
0.00581395
0.00581395
0.00581395
0.00581395
0.00581395
0.00581395
0.00581395
0.00581395
0.00581395
0.00581395
0.00581395
0.00581395
0.00581395
0.00581395
0.00581395
0.00581395
0.00581395
0.00581395
0.00581395
0.00581395
0.00581395
0.00581395
0.00581395
0.00581395
0.00581395
0.00581395
0.00581395
0.00581395
0.00581395
0.00581395
0.00581395
0.00581395
0.00581395
0.00581395
0.00581395
0.00581395
0.00581395
0.00581395
0.00581395
0.00581395
0.00581395
0.00581395
0.00581395
0.00581395
0.00581395
0.00581395
0.00581395
0.00581395
0.00581395
0.00581395
0.00581395
0.00581395
0.00581395
0.00581395
0.00581395
0.00581395
0.00581395
0.00581395
0.00581395
0.00581395
0.00581395
0.00581395
0.00581395
0.00581395
0.00581395
0.00581395
0.00581395
0.00581395
0.00581395
0.00581395
0.00581395
0.00581395
0.00581395
0.00581395
0.00581395
0.00581395
0.00581395
0.00581395
0.00581395
0.00581395
0.00581395
0.00581395
0.00581395
0.00581395
0.00581395
0.00581395
0.00581395
0.00581395
0.00581395
0.00581395
0.00581395
0.00581395
0.00581395
0.00581395
0.00581395
0.00581395
0.00581395
0.00581395
0.00581395
0.00581395
0.00581395
0.00581395
0.00581395
0.00581395
0.00581395
0.00581395
0.00581395
0.00581395
0.00581395
0.00581395
0.00581395
0.00581395
0.00581395
0.00581395
0.00581395
0.00581395
0.00581395
0.00581395
0.00581395
0.00581395
0.00581395
0.00581395
0.00581395
0.00581395
0.00581395
0.00581395
0.00581395
0.00581395
0.00581395
0.00581395
0.00581395
0.00581395
0.00581395
0.00581395
0.00581395
0.00581395
0.00581395
0.00581395
0.00581395
0.00581395
0.00581395
0.00581395
0.00581395
0.00581395
0.00581395
0.00581395
0.00581395
0.00581395
0.00581395
0.00581395
0.00581395
0.00581395
0.00581395
0.00581395
0.00581395
0.00581395
0.00581395
0.00581395
0.00581395
0.00581395
0.00581395
0.00581395
0.00581395
0.00581395
0.00581395
0.00581395
0.00581395
0.00581395
0.00581395
0.00581395
0.00581395
0.00581395
0.00581395
0.00581395
0.00581395
0.00581395
0.00581395
0.00581395
0.00581395
0.00581395
0.00581395
0.00581395
0.00581395
0.00581395
0.00581395
0.00581395
0.00581395
0.00581395
0.00581395
0.00581395
0.00581395
0.00581395
0.00581395
0.00581395
0.00581395
0.00581395
0.00581395
0.00581395
0.00581395
0.00581395
0.00581395
0.00581395
0.00581395
0.00581395
0.00581395
0.00581395
0.00581395
0.00581395
0.00581395
0.00581395
0.00581395
0.00581395
0.00581395
0.00581395
0.00581395
0.00581395
0.00581395
0.00581395
0.00581395
0.00581395
0.00581395
0.00581395
0.00581395
0.00581395
0.00581395
0.00581395
0.00581395
0.00581395
0.00581395
0.00581395
0.00581395
0.00581395
0.00581395
0.00581395
0.00581395
0.00581395
0.00581395
0.00581395
0.00581395
0.00581395
0.00581395
0.00581395
0.00581395
0.00581395
0.00581395
0.00581395
0.00581395
0.00581395
0.00581395
0.00581395
0.00581395
0.00581395
0.00581395
0.00581395
0.00581395
0.00581395
0.00581395
0.00581395
0.00581395
0.00581395
0.00581395
0.00581395
0.00581395
0.00581395
0.00581395
0.00581395
0.00581395
0.00581395
0.00581395
0.00581395
0.00581395
0.00581395
0.00581395
0.00581395
0.00581395
0.00581395
0.00581395
0.00581395
0.00581395
0.00581395
0.00581395
0.00581395
0.00581395
0.00581395
0.00581395
0.00581395
0.00581395
0.00581395
0.00581395
0.00581395
0.00581395
0.00581395
0.00581395
0.00581395
0.00581395
0.00581395
0.00581395
0.00581395
0.00581395
0.00581395
0.00581395
0.00581395
0.00581395
0.00581395
0.00581395
0.00581395
0.00581395
0.00581395
0.00581395
0.00581395
0.00581395
0.00581395
0.00581395
0.00581395
0.00581395
0.00581395
0.00581395
0.00581395
0.00581395
0.00581395
0.00581395
0.00581395
0.00581395
0.00581395
0.00581395
0.00581395
0.00581395
0.00581395
0.00581395
0.00581395
0.00581395
0.00581395
0.00581395
0.00581395
0.00581395
0.00581395
0.00581395
0.00581395
0.00581395
0.00581395
0.00581395
0.00581395
0.00581395
0.00581395
0.00581395
0.00581395
0.00581395
0.00581395
0.00581395
0.00581395
0.00581395
0.00581395
0.00581395
0.00581395
0.00581395
0.00581395
0.00581395
0.00581395
0.00581395
0.00581395
0.00581395
0.00581395
0.00581395
0.00581395
0.00581395
0.00581395
0.00581395
0.00581395
0.00581395
0.00581395
0.00581395
0.00581395
0.00581395
0.00581395
0.00581395
0.00581395
0.00581395
0.00581395
0.00581395
0.00581395
0.00581395
0.00581395
0.00581395
0.00581395
0.00581395
0.00581395
0.00581395
0.00581395
0.00581395
0.00581395
0.00581395
0.00581395
0.00581395
0.00581395
0.00581395
0.00581395
0.00581395
0.00581395
0.00581395
0.00581395
0.00581395
0.00581395
0.00581395
0.00581395
0.00581395
0.00581395
0.00581395
0.00581395
0.00581395
0.00581395
0.00581395
0.00581395
0.00581395
0.00581395
0.00581395
0.00581395
0.00581395
0.00581395
0.00581395
0.00581395
0.00581395
0.00581395
0.00581395
0.00581395
0.00581395
0.00581395
0.00581395
0.00581395
0.00581395
0.00581395
0.00581395
0.00581395
0.00581395
0.00581395
0.00581395
0.00581395
0.00581395
0.00581395
0.00581395
0.00581395
0.00581395
0.00581395
0.00581395
0.00581395
0.00581395
0.00581395
0.00581395
0.00581395
0.00581395
0.00581395
0.00581395
0.00581395
0.00581395
0.00581395
0.00581395
0.00581395
0.00581395
0.00581395
0.00581395
0.00581395
0.00581395
0.00581395
0.00581395
0.00581395
0.00581395
0.00581395
0.00581395
0.00581395
0.00581395
0.00581395
0.00581395
0.00581395
0.00581395
0.00581395
0.00581395
0.00581395
0.00581395
0.00581395
0.00581395
0.00581395
0.00581395
0.00581395
0.00581395
0.00581395
0.00581395
0.00581395
0.00581395
0.00581395
0.00581395
0.00581395
0.00581395
0.00581395
0.00581395
0.00581395
0.00581395
0.00581395
0.00581395
0.00581395
0.00581395
0.00581395
0.00581395
0.00581395
0.00581395
0.00581395
0.00581395
0.00581395
0.00581395
0.00581395
0.00581395
0.00581395
0.00581395
0.00581395
0.00581395
0.00581395
0.00581395
0.00581395
0.00581395
0.00581395
0.00581395
0.00581395
0.00581395
0.00581395
0.00581395
0.00581395
0.00581395
0.00581395
0.00581395
0.00581395
0.00581395
0.00581395
0.00581395
0.00581395
0.00581395
0.00581395
0.00581395
0.00581395
0.00581395
0.00581395
0.00581395
0.00581395
0.00581395
0.00581395
0.00581395
0.00581395
0.00581395
0.00581395
0.00581395
0.00581395
0.00581395
0.00581395
0.00581395
0.00581395
0.00581395
0.00581395
0.00581395
0.00581395
0.00581395
0.00581395
0.00581395
0.00581395
0.00581395
0.00581395
0.00581395
0.00581395
0.00581395
0.00581395
0.00581395
0.00581395
0.00581395
0.00581395
0.00581395
0.00581395
0.00581395
0.00581395
0.00581395
0.00581395
0.00581395
0.00581395
0.00581395
0.00581395
0.00581395
0.00581395
0.00581395
0.00581395
0.00581395
0.00581395
0.00581395
0.00581395
0.00581395
0.00581395
0.00581395
0.00581395
0.00581395
0.00581395
0.00581395
0.00581395
0.00581395
0.00581395
0.00581395
0.00581395
0.00581395
0.00581395
0.00581395
0.00581395
0.00581395
0.00581395
0.00581395
0.00581395
0.00581395
0.00581395
0.00581395
0.00581395
0.00581395
0.00581395
0.00581395
0.00581395
0.00581395
0.00581395
0.00581395
0.00581395
0.00581395
0.00581395
0.00581395
0.00581395
0.00581395
0.00581395
0.00581395
0.00581395
0.00581395
0.00581395
0.00581395
0.00581395
0.00581395
0.00581395
0.00581395
0.00581395
0.00581395
0.00581395
0.00581395
0.00581395
0.00581395
0.00581395
0.00581395
0.00581395
0.00581395
0.00581395
0.00581395
0.00581395
0.00581395
0.00581395
0.00581395
0.00581395
0.00581395
0.00581395
0.00581395
0.00581395
0.00581395
0.00581395
0.00581395
0.00581395
0.00581395
0.00581395
0.00581395
0.00581395
0.00581395
0.00581395
0.00581395
0.00581395
0.00581395
0.00581395
0.00581395
0.00581395
0.00581395
0.00581395
0.00581395
0.00581395
0.00581395
0.00581395
0.00581395
0.00581395
0.00581395
0.00581395
0.00581395
0.00581395
0.00581395
0.00581395
0.00581395
0.00581395
0.00581395
0.00581395
0.00581395
0.00581395
0.00581395
0.00581395
0.00581395
0.00581395
0.00581395
0.00581395
0.00581395
0.00581395
0.00581395
0.00581395
0.00581395
0.00581395
0.00581395
0.00581395
0.00581395
0.00581395
0.00581395
0.00581395
0.00581395
0.00581395
0.00581395
0.00581395
0.00581395
0.00581395
0.00581395
0.00581395
0.00581395
0.00581395
0.00581395
0.00581395
0.00581395
0.00581395
0.00581395
0.00581395
0.00581395
0.00581395
0.00581395
0.00581395
0.00581395
0.00581395
0.00581395
0.00581395
0.00581395
0.00581395
0.00581395
0.00581395
0.00581395
0.00581395
0.00581395
0.00581395
0.00581395
0.00581395
0.00581395
0.00581395
0.00581395
0.00581395
0.00581395
0.00581395
0.00581395
0.00581395
0.00581395
0.00581395
0.00581395
0.00581395
0.00581395
0.00581395
0.00581395
0.00581395
0.00581395
0.00581395
0.00581395
0.00581395
0.00581395
0.00581395
0.00581395
0.00581395
0.00581395
0.00581395
0.00581395
0.00581395
0.00581395
0.00581395
0.00581395
0.00581395
0.00581395
0.00581395
0.00581395
0.00581395
0.00581395
0.00581395
0.00581395
0.00581395
0.00581395
0.00581395
0.00581395
0.00581395
0.00581395
0.00581395
0.00581395
0.00581395
0.00581395
0.00581395
0.00581395
0.00581395
0.00581395
0.00581395
0.00581395
0.00581395
0.00581395
0.00581395
0.00581395
0.00581395
0.00581395
0.00581395
0.00581395
0.00581395
0.00581395
0.00581395
0.00581395
0.00581395
0.00581395
0.00581395
0.00581395
0.00581395
0.00581395
0.00581395
0.00581395
0.00581395
0.00581395
0.00581395
0.00581395
0.00581395
0.00581395
0.00581395
0.00581395
0.00581395
0.00581395
0.00581395
0.00581395
0.00581395
0.00581395
0.00581395
0.00581395
0.00581395
0.00581395
0.00581395
0.00581395
0.00581395
0.00581395
0.00581395
0.00581395
0.00581395
0.00581395
0.00581395
0.00581395
0.00581395
0.00581395
0.00581395
0.00581395
0.00581395
0.00581395
0.00581395
0.00581395
0.00581395
0.00581395
0.00581395
0.00581395
0.00581395
0.00581395
0.00581395
0.00581395
0.00581395
0.00581395
0.00581395
0.00581395
0.00581395
0.00581395
0.00581395
0.00581395
0.00581395
0.00581395
0.00581395
0.00581395
0.00581395
0.00581395
0.00581395
0.00581395
0.00581395
0.00581395
0.00581395
0.00581395
0.00581395
0.00581395
0.00581395
0.00581395
0.00581395
0.00581395
0.00581395
0.00581395
0.00581395
0.00581395
0.00581395
0.00581395
0.00581395
0.00581395
0.00581395
0.00581395
0.00581395
0.00581395
0.00581395
0.00581395
0.00581395
0.00581395
0.00581395
0.00581395
0.00581395
0.00581395
0.00581395
0.00581395
0.00581395
0.00581395
0.00581395
0.00581395
0.00581395
0.00581395
0.00581395
0.00581395
0.00581395
0.00581395
0.00581395
0.00581395
0.00581395
0.00581395
0.00581395
0.00581395
0.00581395
0.00581395
0.00581395
0.00581395
0.00581395
0.00581395
0.00581395
0.00581395
0.00581395
0.00581395
0.00581395
0.00581395
0.00581395
0.00581395
0.00581395
0.00581395
0.00581395
0.00581395
0.00581395
0.00581395
0.00581395
0.00581395
0.00581395
0.00581395
0.00581395
0.00581395
0.00581395
0.00581395
0.00581395
0.00581395
0.00581395
0.00581395
0.00581395
0.00581395
0.00581395
0.00581395
0.00581395
0.00581395
0.00581395
0.00581395
0.00581395
0.00581395
0.00581395
0.00581395
0.00581395
0.00581395
0.00581395
0.00581395
0.00581395
0.00581395
0.00581395
0.00581395
0.00581395
0.00581395
0.00581395
0.00581395
0.00581395
0.00581395
0.00581395
0.00581395
0.00581395
0.00581395
0.00581395
0.00581395
0.00581395
0.00581395
0.00581395
0.00581395
0.00581395
0.00581395
0.00581395
0.00581395
0.00581395
0.00581395
0.00581395
0.00581395
0.00581395
0.00581395
0.00581395
0.00581395
0.00581395
0.00581395
0.00581395
0.00581395
0.00581395
0.00581395
0.00581395
0.00581395
0.00581395
0.00581395
0.00581395
0.00581395
0.00581395
0.00581395
0.00581395
0.00581395
0.00581395
0.00581395
0.00581395
0.00581395
0.00581395
0.00581395
0.00581395
0.00581395
0.00581395
0.00581395
0.00581395
0.00581395
0.00581395
0.00581395
0.00581395
0.00581395
0.00581395
0.00581395
0.00581395
0.00581395
0.00581395
0.00581395
0.00581395
0.00581395
0.00581395
0.00581395
0.00581395
0.00581395
0.00581395
0.00581395
0.00581395
0.00581395
0.00581395
0.00581395
0.00581395
0.00581395
0.00581395
0.00581395
0.00581395
0.00581395
0.00581395
0.00581395
0.00581395
0.00581395
0.00581395
0.00581395
0.00581395
0.00581395
0.00581395
0.00581395
0.00581395
0.00581395
0.00581395
0.00581395
0.00581395
0.00581395
0.00581395
0.00581395
0.00581395
0.00581395
0.00581395
0.00581395
0.00581395
0.00581395
0.00581395
0.00581395
0.00581395
0.00581395
0.00581395
0.00581395
0.00581395
0.00581395
0.00581395
0.00581395
0.00581395
0.00581395
0.00581395
0.00581395
0.00581395
0.00581395
0.00581395
0.00581395
0.00581395
0.00581395
0.00581395
0.00581395
0.00581395
0.00581395
0.00581395
0.00581395
0.00581395
0.00581395
0.00581395
0.00581395
0.00581395
0.00581395
0.00581395
0.00581395
0.00581395
0.00581395
0.00581395
0.00581395
0.00581395
0.00581395
0.00581395
0.00581395
0.00581395
0.00581395
0.00581395
0.00581395
0.00581395
0.00581395
0.00581395
0.00581395
0.00581395
0.00581395
0.00581395
0.00581395
0.00581395
0.00581395
0.00581395
0.00581395
0.00581395
0.00581395
0.00581395
0.00581395
0.00581395
0.00581395
0.00581395
0.00581395
0.00581395
0.00581395
0.00581395
0.00581395
0.00581395
0.00581395
0.00581395
0.00581395
0.00581395
0.00581395
0.00581395
0.00581395
0.00581395
0.00581395
0.00581395
0.00581395
0.00581395
0.00581395
0.00581395
0.00581395
0.00581395
0.00581395
0.00581395
0.00581395
0.00581395
0.00581395
0.00581395
0.00581395
0.00581395
0.00581395
0.00581395
0.00581395
0.00581395
0.00581395
0.00581395
0.00581395
0.00581395
0.00581395
0.00581395
0.00581395
0.00581395
0.00581395
0.00581395
0.00581395
0.00581395
0.00581395
0.00581395
0.00581395
0.00581395
0.00581395
0.00581395
0.00581395
0.00581395
0.00581395
0.00581395
0.00581395
0.00581395
0.00581395
0.00581395
0.00581395
0.00581395
0.00581395
0.00581395
0.00581395
0.00581395
0.00581395
0.00581395
0.00581395
0.00581395
0.00581395
0.00581395
0.00581395
0.00581395
0.00581395
0.00581395
0.00581395
0.00581395
0.00581395
0.00581395
0.00581395
0.00581395
0.00581395
0.00581395
0.00581395
0.00581395
0.00581395
0.00581395
0.00581395
0.00581395
0.00581395
0.00581395
0.00581395
0.00581395
0.00581395
0.00581395
0.00581395
0.00581395
0.00581395
0.00581395
0.00581395
0.00581395
0.00581395
0.00581395
0.00581395
0.00581395
0.00581395
0.00581395
0.00581395
0.00581395
0.00581395
0.00581395
0.00581395
0.00581395
0.00581395
0.00581395
0.00581395
0.00581395
0.00581395
0.00581395
0.00581395
0.00581395
0.00581395
0.00581395
0.00581395
0.00581395
0.00581395
0.00581395
0.00581395
0.00581395
0.00581395
0.00581395
0.00581395
0.00581395
0.00581395
0.00581395
0.00581395
0.00581395
0.00581395
0.00581395
0.00581395
0.00581395
0.00581395
0.00581395
0.00581395
0.00581395
0.00581395
0.00581395
0.00581395
0.00581395
0.00581395
0.00581395
0.00581395
0.00581395
0.00581395
0.00581395
0.00581395
0.00581395
0.00581395
0.00581395
0.00581395
0.00581395
0.00581395
0.00581395
0.00581395
0.00581395
0.00581395
0.00581395
0.00581395
0.00581395
0.00581395
0.00581395
0.00581395
0.00581395
0.00581395
0.00581395
0.00581395
0.00581395
0.00581395
0.00581395
0.00581395
0.00581395
0.00581395
0.00581395
0.00581395
0.00581395
0.00581395
0.00581395
0.00581395
0.00581395
0.00581395
0.00581395
0.00581395
0.00581395
0.00581395
0.00581395
0.00581395
0.00581395
0.00581395
0.00581395
0.00581395
0.00581395
0.00581395
0.00581395
0.00581395
0.00581395
0.00581395
0.00581395
0.00581395
0.00581395
0.00581395
0.00581395
0.00581395
0.00581395
0.00581395
0.00581395
0.00581395
0.00581395
0.00581395
0.00581395
0.00581395
0.00581395
0.00581395
0.00581395
0.00581395
0.00581395
0.00581395
0.00581395
0.00581395
0.00581395
0.00581395
0.00581395
0.00581395
0.00581395
0.00581395
0.00581395
0.00581395
0.00581395
0.00581395
0.00581395
0.00581395
0.00581395
0.00581395
0.00581395
0.00581395
0.00581395
0.00581395
0.00581395
0.00581395
0.00581395
0.00581395
0.00581395
0.00581395
0.00581395
0.00581395
0.00581395
0.00581395
0.00581395
0.00581395
0.00581395
0.00581395
0.00581395
0.00581395
0.00581395
0.00581395
0.00581395
0.00581395
0.00581395
0.00581395
0.00581395
0.00581395
0.00581395
0.00581395
0.00581395
0.00581395
0.00581395
0.00581395
0.00581395
0.00581395
0.00581395
0.00581395
0.00581395
0.00581395
0.00581395
0.00581395
0.00581395
0.00581395
0.00581395
0.00581395
0.00581395
0.00581395
0.00581395
0.00581395
0.00581395
0.00581395
0.00581395
0.00581395
0.00581395
0.00581395
0.00581395
0.00581395
0.00581395
0.00581395
0.00581395
0.00581395
0.00581395
0.00581395
0.00581395
0.00581395
0.00581395
0.00581395
0.00581395
0.00581395
0.00581395
0.00581395
0.00581395
0.00581395
0.00581395
0.00581395
0.00581395
0.00581395
0.00581395
0.00581395
0.00581395
0.00581395
0.00581395
0.00581395
0.00581395
0.00581395
0.00581395
0.00581395
0.00581395
0.00581395
0.00581395
0.00581395
0.00581395
0.00581395
0.00581395
0.00581395
0.00581395
0.00581395
0.00581395
0.00581395
0.00581395
0.00581395
0.00581395
0.00581395
0.00581395
0.00581395
0.00581395
0.00581395
0.00581395
0.00581395
0.00581395
0.00581395
0.00581395
0.00581395
0.00581395
0.00581395
0.00581395
0.00581395
0.00581395
0.00581395
0.00581395
0.00581395
0.00581395
0.00581395
0.00581395
0.00581395
0.00581395
0.00581395
0.00581395
0.00581395
0.00581395
0.00581395
0.00581395
0.00581395
0.00581395
0.00581395
0.00581395
0.00581395
0.00581395
0.00581395
0.00581395
0.00581395
0.00581395
0.00581395
0.00581395
0.00581395
0.00581395
0.00581395
0.00581395
0.00581395
0.00581395
0.00581395
0.00581395
0.00581395
0.00581395
0.00581395
0.00581395
0.00581395
0.00581395
0.00581395
0.00581395
0.00581395
0.00581395
0.00581395
0.00581395
0.00581395
0.00581395
0.00581395
0.00581395
0.00581395
0.00581395
0.00581395
0.00581395
0.00581395
0.00581395
0.00581395
0.00581395
0.00581395
0.00581395
0.00581395
0.00581395
0.00581395
0.00581395
0.00581395
0.00581395
0.00581395
0.00581395
0.00581395
0.00581395
0.00581395
0.00581395
0.00581395
0.00581395
0.00581395
0.00581395
0.00581395
0.00581395
0.00581395
0.00581395
0.00581395
0.00581395
0.00581395
0.00581395
0.00581395
0.00581395
0.00581395
0.00581395
0.00581395
0.00581395
0.00581395
0.00581395
0.00581395
0.00581395
0.00581395
0.00581395
0.00581395
0.00581395
0.00581395
0.00581395
0.00581395
0.00581395
0.00581395
0.00581395
0.00581395
0.00581395
0.00581395
0.00581395
0.00581395
0.00581395
0.00581395
0.00581395
0.00581395
0.00581395
0.00581395
0.00581395
0.00581395
0.00581395
0.00581395
0.00581395
0.00581395
0.00581395
0.00581395
0.00581395
0.00581395
0.00581395
0.00581395
0.00581395
0.00581395
0.00581395
0.00581395
0.00581395
0.00581395
0.00581395
0.00581395
0.00581395
0.00581395
0.00581395
0.00581395
0.00581395
0.00581395
0.00581395
0.00581395
0.00581395
0.00581395
0.00581395
0.00581395
0.00581395
0.00581395
0.00581395
0.00581395
0.00581395
0.00581395
0.00581395
0.00581395
0.00581395
0.00581395
0.00581395
0.00581395
0.00581395
0.00581395
0.00581395
0.00581395
0.00581395
0.00581395
0.00581395
0.00581395
0.00581395
0.00581395
0.00581395
0.00581395
0.00581395
0.00581395
0.00581395
0.00581395
0.00581395
0.00581395
0.00581395
0.00581395
0.00581395
0.00581395
0.00581395
0.00581395
0.00581395
0.00581395
0.00581395
0.00581395
0.00581395
0.00581395
0.00581395
0.00581395
0.00581395
0.00581395
0.00581395
0.00581395
0.00581395
0.00581395
0.00581395
0.00581395
0.00581395
0.00581395
0.00581395
0.00581395
0.00581395
0.00581395
0.00581395
0.00581395
0.00581395
0.00581395
0.00581395
0.00581395
0.00581395
0.00581395
0.00581395
0.00581395
0.00581395
0.00581395
0.00581395
0.00581395
0.00581395
0.00581395
0.00581395
0.00581395
0.00581395
0.00581395
0.00581395
0.00581395
0.00581395
0.00581395
0.00581395
0.00581395
0.00581395
0.00581395
0.00581395
0.00581395
0.00581395
0.00581395
0.00581395
0.00581395
0.00581395
0.00581395
0.00581395
0.00581395
0.00581395
0.00581395
0.00581395
0.00581395
0.00581395
0.00581395
0.00581395
0.00581395
0.00581395
0.00581395
0.00581395
0.00581395
0.00581395
0.00581395
0.00581395
0.00581395
0.00581395
0.00581395
0.00581395
0.00581395
0.00581395
0.00581395
0.00581395
0.00581395
0.00581395
0.00581395
0.00581395
0.00581395
0.00581395
0.00581395
0.00581395
0.00581395
0.00581395
0.00581395
0.00581395
0.00581395
0.00581395
0.00581395
0.00581395
0.00581395
0.00581395
0.00581395
0.00581395
0.00581395
0.00581395
0.00581395
0.00581395
0.00581395
0.00581395
0.00581395
0.00581395
0.00581395
0.00581395
0.00581395
0.00581395
0.00581395
0.00581395
0.00581395
0.00581395
0.00581395
0.00581395
0.00581395
0.00581395
0.00581395
0.00581395
0.00581395
0.00581395
0.00581395
0.00581395
0.00581395
0.00581395
0.00581395
0.00581395
0.00581395
0.00581395
0.00581395
0.00581395
0.00581395
0.00581395
0.00581395
0.00581395
0.00581395
0.00581395
0.00581395
0.00581395
0.00581395
0.00581395
0.00581395
0.00581395
0.00581395
0.00581395
0.00581395
0.00581395
0.00581395
0.00581395
0.00581395
0.00581395
0.00581395
0.00581395
0.00581395
0.00581395
0.00581395
0.00581395
0.00581395
0.00581395
0.00581395
0.00581395
0.00581395
0.00581395
0.00581395
0.00581395
0.00581395
0.00581395
0.00581395
0.00581395
0.00581395
0.00581395
0.00581395
0.00581395
0.00581395
0.00581395
0.00581395
0.00581395
0.00581395
0.00581395
0.00581395
0.00581395
0.00581395
0.00581395
0.00581395
0.00581395
0.00581395
0.00581395
0.00581395
0.00581395
0.00581395
0.00581395
0.00581395
0.00581395
0.00581395
0.00581395
0.00581395
0.00581395
0.00581395
0.00581395
0.00581395
0.00581395
0.00581395
0.00581395
0.00581395
0.00581395
0.00581395
0.00581395
0.00581395
0.00581395
0.00581395
0.00581395
0.00581395
0.00581395
0.00581395
0.00581395
0.00581395
0.00581395
0.00581395
0.00581395
0.00581395
0.00581395
0.00581395
0.00581395
0.00581395
0.00581395
0.00581395
0.00581395
0.00581395
0.00581395
0.00581395
0.00581395
0.00581395
0.00581395
0.00581395
0.00581395
0.00581395
0.00581395
0.00581395
0.00581395
0.00581395
0.00581395
0.00581395
0.00581395
0.00581395
0.00581395
0.00581395
0.00581395
0.00581395
0.00581395
0.00581395
0.00581395
0.00581395
0.00581395
0.00581395
0.00581395
0.00581395
0.00581395
0.00581395
0.00581395
0.00581395
0.00581395
0.00581395
0.00581395
0.00581395
0.00581395
0.00581395
0.00581395
0.00581395
0.00581395
0.00581395
0.00581395
0.00581395
0.00581395
0.00581395
0.00581395
0.00581395
0.00581395
0.00581395
0.00581395
0.00581395
0.00581395
0.00581395
0.00581395
0.00581395
0.00581395
0.00581395
0.00581395
0.00581395
0.00581395
0.00581395
0.00581395
0.00581395
0.00581395
0.00581395
0.00581395
0.00581395
0.00581395
0.00581395
0.00581395
0.00581395
0.00581395
0.00581395
0.00581395
0.00581395
0.00581395
0.00581395
0.00581395
0.00581395
0.00581395
0.00581395
0.00581395
0.00581395
0.00581395
0.00581395
0.00581395
0.00581395
0.00581395
0.00581395
0.00581395
0.00581395
0.00581395
0.00581395
0.00581395
0.00581395
0.00581395
0.00581395
0.00581395
0.00581395
0.00581395
0.00581395
0.00581395
0.00581395
0.00581395
0.00581395
0.00581395
0.00581395
0.00581395
0.00581395
0.00581395
0.00581395
0.00581395
0.00581395
0.00581395
0.00581395
0.00581395
0.00581395
0.00581395
0.00581395
0.00581395
0.00581395
0.00581395
0.00581395
0.00581395
0.00581395
0.00581395
0.00581395
0.00581395
0.00581395
0.00581395
0.00581395
0.00581395
0.00581395
0.00581395
0.00581395
0.00581395
0.00581395
0.00581395
0.00581395
0.00581395
0.00581395
0.00581395
0.00581395
0.00581395
0.00581395
0.00581395
0.00581395
0.00581395
0.00581395
0.00581395
0.00581395
0.00581395
0.00581395
0.00581395
0.00581395
0.00581395
0.00581395
0.00581395
0.00581395
0.00581395
0.00581395
0.00581395
0.00581395
0.00581395
0.00581395
0.00581395
0.00581395
0.00581395
0.00581395
0.00581395
0.00581395
0.00581395
0.00581395
0.00581395
0.00581395
0.00581395
0.00581395
0.00581395
0.00581395
0.00581395
0.00581395
0.00581395
0.00581395
0.00581395
0.00581395
0.00581395
0.00581395
0.00581395
0.00581395
0.00581395
0.00581395
0.00581395
0.00581395
0.00581395
0.00581395
0.00581395
0.00581395
0.00581395
0.00581395
0.00581395
0.00581395
0.00581395
0.00581395
0.00581395
0.00581395
0.00581395
0.00581395
0.00581395
0.00581395
0.00581395
0.00581395
0.00581395
0.00581395
0.00581395
0.00581395
0.00581395
0.00581395
0.00581395
0.00581395
0.00581395
0.00581395
0.00581395
0.00581395
0.00581395
0.00581395
0.00581395
0.00581395
0.00581395
0.00581395
0.00581395
0.00581395
0.00581395
0.00581395
0.00581395
0.00581395
0.00581395
0.00581395
0.00581395
0.00581395
0.00581395
0.00581395
0.00581395
0.00581395
0.00581395
0.00581395
0.00581395
0.00581395
0.00581395
0.00581395
0.00581395
0.00581395
0.00581395
0.00581395
0.00581395
0.00581395
0.00581395
0.00581395
0.00581395
0.00581395
0.00581395
0.00581395
0.00581395
0.00581395
0.00581395
0.00581395
0.00581395
0.00581395
0.00581395
0.00581395
0.00581395
0.00581395
0.00581395
0.00581395
0.00581395
0.00581395
0.00581395
0.00581395
0.00581395
0.00581395
0.00581395
0.00581395
0.00581395
0.00581395
0.00581395
0.00581395
0.00581395
0.00581395
0.00581395
0.00581395
0.00581395
0.00581395
0.00581395
0.00581395
0.00581395
0.00581395
0.00581395
0.00581395
0.00581395
0.00581395
0.00581395
0.00581395
0.00581395
0.00581395
0.00581395
0.00581395
0.00581395
0.00581395
0.00581395
0.00581395
0.00581395
0.00581395
0.00581395
0.00581395
0.00581395
0.00581395
0.00581395
0.00581395
0.00581395
0.00581395
0.00581395
0.00581395
0.00581395
0.00581395
0.00581395
0.00581395
0.00581395
0.00581395
0.00581395
0.00581395
0.00581395
0.00581395
0.00581395
0.00581395
0.00581395
0.00581395
0.00581395
0.00581395
0.00581395
0.00581395
0.00581395
0.00581395
0.00581395
0.00581395
0.00581395
0.00581395
0.00581395
0.00581395
0.00581395
0.00581395
0.00581395
0.00581395
0.00581395
0.00581395
0.00581395
0.00581395
0.00581395
0.00581395
0.00581395
0.00581395
0.00581395
0.00581395
0.00581395
0.00581395
0.00581395
0.00581395
0.00581395
0.00581395
0.00581395
0.00581395
0.00581395
0.00581395
0.00581395
0.00581395
0.00581395
0.00581395
0.00581395
0.00581395
0.00581395
0.00581395
0.00581395
0.00581395
0.00581395
0.00581395
0.00581395
0.00581395
0.00581395
0.00581395
0.00581395
0.00581395
0.00581395
0.00581395
0.00581395
0.00581395
0.00581395
0.00581395
0.00581395
0.00581395
0.00581395
0.00581395
0.00581395
0.00581395
0.00581395
0.00581395
0.00581395
0.00581395
0.00581395
0.00581395
0.00581395
0.00581395
0.00581395
0.00581395
0.00581395
0.00581395
0.00581395
0.00581395
0.00581395
0.00581395
0.00581395
0.00581395
0.00581395
0.00581395
0.00581395
0.00581395
0.00581395
0.00581395
0.00581395
0.00581395
0.00581395
0.00581395
0.00581395
0.00581395
0.00581395
0.00581395
0.00581395
0.00581395
0.00581395
0.00581395
0.00581395
0.00581395
0.00581395
0.00581395
0.00581395
0.00581395
0.00581395
0.00581395
0.00581395
0.00581395
0.00581395
0.00581395
0.00581395
0.00581395
0.00581395
0.00581395
0.00581395
0.00581395
0.00581395
0.00581395
0.00581395
0.00581395
0.00581395
0.00581395
0.00581395
0.00581395
0.00581395
0.00581395
0.00581395
0.00581395
0.00581395
0.00581395
0.00581395
0.00581395
0.00581395
0.00581395
0.00581395
0.00581395
0.00581395
0.00581395
0.00581395
0.00581395
0.00581395
0.00581395
0.00581395
0.00581395
0.00581395
0.00581395
0.00581395
0.00581395
0.00581395
0.00581395
0.00581395
0.00581395
0.00581395
0.00581395
0.00581395
0.00581395
0.00581395
0.00581395
0.00581395
0.00581395
0.00581395
0.00581395
0.00581395
0.00581395
0.00581395
0.00581395
0.00581395
0.00581395
0.00581395
0.00581395
0.00581395
0.00581395
0.00581395
0.00581395
0.00581395
0.00581395
0.00581395
0.00581395
0.00581395
0.00581395
0.00581395
0.00581395
0.00581395
0.00581395
0.00581395
0.00581395
0.00581395
0.00581395
0.00581395
0.00581395
0.00581395
0.00581395
0.00581395
0.00581395
0.00581395
0.00581395
0.00581395
0.00581395
0.00581395
0.00581395
0.00581395
0.00581395
0.00581395
0.00581395
0.00581395
0.00581395
0.00581395
0.00581395
0.00581395
0.00581395
0.00581395
0.00581395
0.00581395
0.00581395
0.00581395
0.00581395
0.00581395
0.00581395
0.00581395
0.00581395
0.00581395
0.00581395
0.00581395
0.00581395
0.00581395
0.00581395
0.00581395
0.00581395
0.00581395
0.00581395
0.00581395
0.00581395
0.00581395
0.00581395
0.00581395
0.00581395
0.00581395
0.00581395
0.00581395
0.00581395
0.00581395
0.00581395
0.00581395
0.00581395
0.00581395
0.00581395
0.00581395
0.00581395
0.00581395
0.00581395
0.00581395
0.00581395
0.00581395
0.00581395
0.00581395
0.00581395
0.00581395
0.00581395
0.00581395
0.00581395
0.00581395
0.00581395
0.00581395
0.00581395
0.00581395
0.00581395
0.00581395
0.00581395
0.00581395
0.00581395
0.00581395
0.00581395
0.00581395
0.00581395
0.00581395
0.00581395
0.00581395
0.00581395
0.00581395
0.00581395
0.00581395
0.00581395
0.00581395
0.00581395
0.00581395
0.00581395
0.00581395
0.00581395
0.00581395
0.00581395
0.00581395
0.00581395
0.00581395
0.00581395
0.00581395
0.00581395
0.00581395
0.00581395
0.00581395
0.00581395
0.00581395
0.00581395
0.00581395
0.00581395
0.00581395
0.00581395
0.00581395
0.00581395
0.00581395
0.00581395
0.00581395
0.00581395
0.00581395
0.00581395
0.00581395
0.00581395
0.00581395
0.00581395
0.00581395
0.00581395
0.00581395
0.00581395
0.00581395
0.00581395
0.00581395
0.00581395
0.00581395
0.00581395
0.00581395
0.00581395
0.00581395
0.00581395
0.00581395
0.00581395
0.00581395
0.00581395
0.00581395
0.00581395
0.00581395
0.00581395
0.00581395
0.00581395
0.00581395
0.00581395
0.00581395
0.00581395
0.00581395
0.00581395
0.00581395
0.00581395
0.00581395
0.00581395
0.00581395
0.00581395
0.00581395
0.00581395
0.00581395
0.00581395
0.00581395
0.00581395
0.00581395
0.00581395
0.00581395
0.00581395
0.00581395
0.00581395
0.00581395
0.00581395
0.00581395
0.00581395
0.00581395
0.00581395
0.00581395
0.00581395
0.00581395
0.00581395
0.00581395
0.00581395
0.00581395
0.00581395
0.00581395
0.00581395
0.00581395
0.00581395
0.00581395
0.00581395
0.00581395
0.00581395
0.00581395
0.00581395
0.00581395
0.00581395
0.00581395
0.00581395
0.00581395
0.00581395
0.00581395
0.00581395
0.00581395
0.00581395
0.00581395
0.00581395
0.00581395
0.00581395
0.00581395
0.00581395
0.00581395
0.00581395
0.00581395
0.00581395
0.00581395
0.00581395
0.00581395
0.00581395
0.00581395
0.00581395
0.00581395
0.00581395
0.00581395
0.00581395
0.00581395
0.00581395
0.00581395
0.00581395
0.00581395
0.00581395
0.00581395
0.00581395
0.00581395
0.00581395
0.00581395
0.00581395
0.00581395
0.00581395
0.00581395
0.00581395
0.00581395
0.00581395
0.00581395
0.00581395
0.00581395
0.00581395
0.00581395
0.00581395
0.00581395
0.00581395
0.00581395
0.00581395
0.00581395
0.00581395
0.00581395
0.00581395
0.00581395
0.00581395
0.00581395
0.00581395
0.00581395
0.00581395
0.00581395
0.00581395
0.00581395
0.00581395
0.00581395
0.00581395
0.00581395
0.00581395
0.00581395
0.00581395
0.00581395
0.00581395
0.00581395
0.00581395
0.00581395
0.00581395
0.00581395
0.00581395
0.00581395
0.00581395
0.00581395
0.00581395
0.00581395
0.00581395
0.00581395
0.00581395
0.00581395
0.00581395
0.00581395
0.00581395
0.00581395
0.00581395
0.00581395
0.00581395
0.00581395
0.00581395
0.00581395
0.00581395
0.00581395
0.00581395
0.00581395
0.00581395
0.00581395
0.00581395
0.00581395
0.00581395
0.00581395
0.00581395
0.00581395
0.00581395
0.00581395
0.00581395
0.00581395
0.00581395
0.00581395
0.00581395
0.00581395
0.00581395
0.00581395
0.00581395
0.00581395
0.00581395
0.00581395
0.00581395
0.00581395
0.00581395
0.00581395
0.00581395
0.00581395
0.00581395
0.00581395
0.00581395
0.00581395
0.00581395
0.00581395
0.00581395
0.00581395
0.00581395
0.00581395
0.00581395
0.00581395
0.00581395
0.00581395
0.00581395
0.00581395
0.00581395
0.00581395
0.00581395
0.00581395
0.00581395
0.00581395
0.00581395
0.00581395
0.00581395
0.00581395
0.00581395
0.00581395
0.00581395
0.00581395
0.00581395
0.00581395
0.00581395
0.00581395
0.00581395
0.00581395
0.00581395
0.00581395
0.00581395
0.00581395
0.00581395
0.00581395
0.00581395
0.00581395
0.00581395
0.00581395
0.00581395
0.00581395
0.00581395
0.00581395
0.00581395
0.00581395
0.00581395
0.00581395
0.00581395
0.00581395
0.00581395
0.00581395
0.00581395
0.00581395
0.00581395
0.00581395
0.00581395
0.00581395
0.00581395
0.00581395
0.00581395
0.00581395
0.00581395
0.00581395
0.00581395
0.00581395
0.00581395
0.00581395
0.00581395
0.00581395
0.00581395
0.00581395
0.00581395
0.00581395
0.00581395
0.00581395
0.00581395
0.00581395
0.00581395
0.00581395
0.00581395
0.00581395
0.00581395
0.00581395
0.00581395
0.00581395
0.00581395
0.00581395
0.00581395
0.00581395
0.00581395
0.00581395
0.00581395
0.00581395
0.00581395
0.00581395
0.00581395
0.00581395
0.00581395
0.00581395
0.00581395
0.00581395
0.00581395
0.00581395
0.00581395
0.00581395
0.00581395
0.00581395
0.00581395
0.00581395
0.00581395
0.00581395
0.00581395
0.00581395
0.00581395
0.00581395
0.00581395
0.00581395
0.00581395
0.00581395
0.00581395
0.00581395
0.00581395
0.00581395
0.00581395
0.00581395
0.00581395
0.00581395
0.00581395
0.00581395
0.00581395
0.00581395
0.00581395
0.00581395
0.00581395
0.00581395
0.00581395
0.00581395
0.00581395
0.00581395
0.00581395
0.00581395
0.00581395
0.00581395
0.00581395
0.00581395
0.00581395
0.00581395
0.00581395
0.00581395
0.00581395
0.00581395
0.00581395
0.00581395
0.00581395
0.00581395
0.00581395
0.00581395
0.00581395
0.00581395
0.00581395
0.00581395
0.00581395
0.00581395
0.00581395
0.00581395
0.00581395
0.00581395
0.00581395
0.00581395
0.00581395
0.00581395
0.00581395
0.00581395
0.00581395
0.00581395
0.00581395
0.00581395
0.00581395
0.00581395
0.00581395
0.00581395
0.00581395
0.00581395
0.00581395
0.00581395
0.00581395
0.00581395
0.00581395
0.00581395
0.00581395
0.00581395
0.00581395
0.00581395
0.00581395
0.00581395
0.00581395
0.00581395
0.00581395
0.00581395
0.00581395
0.00581395
0.00581395
0.00581395
0.00581395
0.00581395
0.00581395
0.00581395
0.00581395
0.00581395
0.00581395
0.00581395
0.00581395
0.00581395
0.00581395
0.00581395
0.00581395
0.00581395
0.00581395
0.00581395
0.00581395
0.00581395
0.00581395
0.00581395
0.00581395
0.00581395
0.00581395
0.00581395
0.00581395
0.00581395
0.00581395
0.00581395
0.00581395
0.00581395
0.00581395
0.00581395
0.00581395
0.00581395
0.00581395
0.00581395
0.00581395
0.00581395
0.00581395
0.00581395
0.00581395
0.00581395
0.00581395
0.00581395
0.00581395
0.00581395
0.00581395
0.00581395
0.00581395
0.00581395
0.00581395
0.00581395
0.00581395
0.00581395
0.00581395
0.00581395
0.00581395
0.00581395
0.00581395
0.00581395
0.00581395
0.00581395
0.00581395
0.00581395
0.00581395
0.00581395
0.00581395
0.00581395
0.00581395
0.00581395
0.00581395
0.00581395
0.00581395
0.00581395
0.00581395
0.00581395
0.00581395
0.00581395
0.00581395
0.00581395
0.00581395
0.00581395
0.00581395
0.00581395
0.00581395
0.00581395
0.00581395
0.00581395
0.00581395
0.00581395
0.00581395
0.00581395
0.00581395
0.00581395
0.00581395
0.00581395
0.00581395
0.00581395
0.00581395
0.00581395
0.00581395
0.00581395
0.00581395
0.00581395
0.00581395
0.00581395
0.00581395
0.00581395
0.00581395
0.00581395
0.00581395
0.00581395
0.00581395
0.00581395
0.00581395
0.00581395
0.00581395
0.00581395
0.00581395
0.00581395
0.00581395
0.00581395
0.00581395
0.00581395
0.00581395
0.00581395
0.00581395
0.00581395
0.00581395
0.00581395
0.00581395
0.00581395
0.00581395
0.00581395
0.00581395
0.00581395
0.00581395
0.00581395
0.00581395
0.00581395
0.00581395
0.00581395
0.00581395
0.00581395
0.00581395
0.00581395
0.00581395
0.00581395
0.00581395
0.00581395
0.00581395
0.00581395
0.00581395
0.00581395
0.00581395
0.00581395
0.00581395
0.00581395
0.00581395
0.00581395
0.00581395
0.00581395
0.00581395
0.00581395
0.00581395
0.00581395
0.00581395
0.00581395
0.00581395
0.00581395
0.00581395
0.00581395
0.00581395
0.00581395
0.00581395
0.00581395
0.00581395
0.00581395
0.00581395
0.00581395
0.00581395
0.00581395
0.00581395
0.00581395
0.00581395
0.00581395
0.00581395
0.00581395
0.00581395
0.00581395
0.00581395
0.00581395
0.00581395
0.00581395
0.00581395
0.00581395
0.00581395
0.00581395
0.00581395
0.00581395
0.00581395
0.00581395
0.00581395
0.00581395
0.00581395
0.00581395
0.00581395
0.00581395
0.00581395
0.00581395
0.00581395
0.00581395
0.00581395
0.00581395
0.00581395
0.00581395
0.00581395
0.00581395
0.00581395
0.00581395
0.00581395
0.00581395
0.00581395
0.00581395
0.00581395
0.00581395
0.00581395
0.00581395
0.00581395
0.00581395
0.00581395
0.00581395
0.00581395
0.00581395
0.00581395
0.00581395
0.00581395
0.00581395
0.00581395
0.00581395
0.00581395
0.00581395
0.00581395
0.00581395
0.00581395
0.00581395
0.00581395
0.00581395
0.00581395
0.00581395
0.00581395
0.00581395
0.00581395
0.00581395
0.00581395
0.00581395
0.00581395
0.00581395
0.00581395
0.00581395
0.00581395
0.00581395
0.00581395
0.00581395
0.00581395
0.00581395
0.00581395
0.00581395
0.00581395
0.00581395
0.00581395
0.00581395
0.00581395
0.00581395
0.00581395
0.00581395
0.00581395
0.00581395
0.00581395
0.00581395
0.00581395
0.00581395
0.00581395
0.00581395
0.00581395
0.00581395
0.00581395
0.00581395
0.00581395
0.00581395
0.00581395
0.00581395
0.00581395
0.00581395
0.00581395
0.00581395
0.00581395
0.00581395
0.00581395
0.00581395
0.00581395
0.00581395
0.00581395
0.00581395
0.00581395
0.00581395
0.00581395
0.00581395
0.00581395
0.00581395
0.00581395
0.00581395
0.00581395
0.00581395
0.00581395
0.00581395
0.00581395
0.00581395
0.00581395
0.00581395
0.00581395
0.00581395
0.00581395
0.00581395
0.00581395
0.00581395
0.00581395
0.00581395
0.00581395
0.00581395
0.00581395
0.00581395
0.00581395
0.00581395
0.00581395
0.00581395
0.00581395
0.00581395
0.00581395
0.00581395
0.00581395
0.00581395
0.00581395
0.00581395
0.00581395
0.00581395
0.00581395
0.00581395
0.00581395
0.00581395
0.00581395
0.00581395
0.00581395
0.00581395
0.00581395
0.00581395
0.00581395
0.00581395
0.00581395
0.00581395
0.00581395
0.00581395
0.00581395
0.00581395
0.00581395
0.00581395
0.00581395
0.00581395
0.00581395
0.00581395
0.00581395
0.00581395
0.00581395
0.00581395
0.00581395
0.00581395
0.00581395
0.00581395
0.00581395
0.00581395
0.00581395
0.00581395
0.00581395
0.00581395
0.00581395
0.00581395
0.00581395
0.00581395
0.00581395
0.00581395
0.00581395
0.00581395
0.00581395
0.00581395
0.00581395
0.00581395
0.00581395
0.00581395
0.00581395
0.00581395
0.00581395
0.00581395
0.00581395
0.00581395
0.00581395
0.00581395
0.00581395
0.00581395
0.00581395
0.00581395
0.00581395
0.00581395
0.00581395
0.00581395
0.00581395
0.00581395
0.00581395
0.00581395
0.00581395
0.00581395
0.00581395
0.00581395
0.00581395
0.00581395
0.00581395
0.00581395
0.00581395
0.00581395
0.00581395
0.00581395
0.00581395
0.00581395
0.00581395
0.00581395
0.00581395
0.00581395
0.00581395
0.00581395
0.00581395
0.00581395
0.00581395
0.00581395
0.00581395
0.00581395
0.00581395
0.00581395
0.00581395
0.00581395
0.00581395
0.00581395
0.00581395
0.00581395
0.00581395
0.00581395
0.00581395
0.00581395
0.00581395
0.00581395
0.00581395
0.00581395
0.00581395
0.00581395
0.00581395
0.00581395
0.00581395
0.00581395
0.00581395
0.00581395
0.00581395
0.00581395
0.00581395
0.00581395
0.00581395
0.00581395
0.00581395
0.00581395
0.00581395
0.00581395
0.00581395
0.00581395
0.00581395
0.00581395
0.00581395
0.00581395
0.00581395
0.00581395
0.00581395
0.00581395
0.00581395
0.00581395
0.00581395
0.00581395
0.00581395
0.00581395
0.00581395
0.00581395
0.00581395
0.00581395
0.00581395
0.00581395
0.00581395
0.00581395
0.00581395
0.00581395
0.00581395
0.00581395
0.00581395
0.00581395
0.00581395
0.00581395
0.00581395
0.00581395
0.00581395
0.00581395
0.00581395
0.00581395
0.00581395
0.00581395
0.00581395
0.00581395
0.00581395
0.00581395
0.00581395
0.00581395
0.00581395
0.00581395
0.00581395
0.00581395
0.00581395
0.00581395
0.00581395
0.00581395
0.00581395
0.00581395
0.00581395
0.00581395
0.00581395
0.00581395
0.00581395
0.00581395
0.00581395
0.00581395
0.00581395
0.00581395
0.00581395
0.00581395
0.00581395
0.00581395
0.00581395
0.00581395
0.00581395
0.00581395
0.00581395
0.00581395
0.00581395
0.00581395
0.00581395
0.00581395
0.00581395
0.00581395
0.00581395
0.00581395
0.00581395
0.00581395
0.00581395
0.00581395
0.00581395
0.00581395
0.00581395
0.00581395
0.00581395
0.00581395
0.00581395
0.00581395
0.00581395
0.00581395
0.00581395
0.00581395
0.00581395
0.00581395
0.00581395
0.00581395
0.00581395
0.00581395
0.00581395
0.00581395
0.00581395
0.00581395
0.00581395
0.00581395
0.00581395
0.00581395
0.00581395
0.00581395
0.00581395
0.00581395
0.00581395
0.00581395
0.00581395
0.00581395
0.00581395
0.00581395
0.00581395
0.00581395
0.00581395
0.00581395
0.00581395
0.00581395
0.00581395
0.00581395
0.00581395
0.00581395
0.00581395
0.00581395
0.00581395
0.00581395
0.00581395
0.00581395
0.00581395
0.00581395
0.00581395
0.00581395
0.00581395
0.00581395
0.00581395
0.00581395
0.00581395
0.00581395
0.00581395
0.00581395
0.00581395
0.00581395
0.00581395
0.00581395
0.00581395
0.00581395
0.00581395
0.00581395
0.00581395
0.00581395
0.00581395
0.00581395
0.00581395
0.00581395
0.00581395
0.00581395
0.00581395
0.00581395
0.00581395
0.00581395
0.00581395
0.00581395
0.00581395
0.00581395
0.00581395
0.00581395
0.00581395
0.00581395
0.00581395
0.00581395
0.00581395
0.00581395
0.00581395
0.00581395
0.00581395
0.00581395
0.00581395
0.00581395
0.00581395
0.00581395
0.00581395
0.00581395
0.00581395
0.00581395
0.00581395
0.00581395
0.00581395
0.00581395
0.00581395
0.00581395
0.00581395
0.00581395
0.00581395
0.00581395
0.00581395
0.00581395
0.00581395
0.00581395
0.00581395
0.00581395
0.00581395
0.00581395
0.00581395
0.00581395
0.00581395
0.00581395
0.00581395
0.00581395
0.00581395
0.00581395
0.00581395
0.00581395
0.00581395
0.00581395
0.00581395
0.00581395
0.00581395
0.00581395
0.00581395
0.00581395
0.00581395
0.00581395
0.00581395
0.00581395
0.00581395
0.00581395
0.00581395
0.00581395
0.00581395
0.00581395
0.00581395
0.00581395
0.00581395
0.00581395
0.00581395
0.00581395
0.00581395
0.00581395
0.00581395
0.00581395
0.00581395
0.00581395
0.00581395
0.00581395
0.00581395
0.00581395
0.00581395
0.00581395
0.00581395
0.00581395
0.00581395
0.00581395
0.00581395
0.00581395
0.00581395
0.00581395
0.00581395
0.00581395
0.00581395
0.00581395
0.00581395
0.00581395
0.00581395
0.00581395
0.00581395
0.00581395
0.00581395
0.00581395
0.00581395
0.00581395
0.00581395
0.00581395
0.00581395
0.00581395
0.00581395
0.00581395
0.00581395
0.00581395
0.00581395
0.00581395
0.00581395
0.00581395
0.00581395
0.00581395
0.00581395
0.00581395
0.00581395
0.00581395
0.00581395
0.00581395
0.00581395
0.00581395
0.00581395
0.00581395
0.00581395
0.00581395
0.00581395
0.00581395
0.00581395
0.00581395
0.00581395
0.00581395
0.00581395
0.00581395
0.00581395
0.00581395
0.00581395
0.00581395
0.00581395
0.00581395
0.00581395
0.00581395
0.00581395
0.00581395
0.00581395
0.00581395
0.00581395
0.00581395
0.00581395
0.00581395
0.00581395
0.00581395
0.00581395
0.00581395
0.00581395
0.00581395
0.00581395
0.00581395
0.00581395
0.00581395
0.00581395
0.00581395
0.00581395
0.00581395
0.00581395
0.00581395
0.00581395
0.00581395
0.00581395
0.00581395
0.00581395
0.00581395
0.00581395
0.00581395
0.00581395
0.00581395
0.00581395
0.00581395
0.00581395
0.00581395
0.00581395
0.00581395
0.00581395
0.00581395
0.00581395
0.00581395
0.00581395
0.00581395
0.00581395
0.00581395
0.00581395
0.00581395
0.00581395
0.00581395
0.00581395
0.00581395
0.00581395
0.00581395
0.00581395
0.00581395
0.00581395
0.00581395
0.00581395
0.00581395
0.00581395
0.00581395
0.00581395
0.00581395
0.00581395
0.00581395
0.00581395
0.00581395
0.00581395
0.00581395
0.00581395
0.00581395
0.00581395
0.00581395
0.00581395
0.00581395
0.00581395
0.00581395
0.00581395
0.00581395
0.00581395
0.00581395
0.00581395
0.00581395
0.00581395
0.00581395
0.00581395
0.00581395
0.00581395
0.00581395
0.00581395
0.00581395
0.00581395
0.00581395
0.00581395
0.00581395
0.00581395
0.00581395
0.00581395
0.00581395
0.00581395
0.00581395
0.00581395
0.00581395
0.00581395
0.00581395
0.00581395
0.00581395
0.00581395
0.00581395
0.00581395
0.00581395
0.00581395
0.00581395
0.00581395
0.00581395
0.00581395
0.00581395
0.00581395
0.00581395
0.00581395
0.00581395
0.00581395
0.00581395
0.00581395
0.00581395
0.00581395
0.00581395
0.00581395
0.00581395
0.00581395
0.00581395
0.00581395
0.00581395
0.00581395
0.00581395
0.00581395
0.00581395
0.00581395
0.00581395
0.00581395
0.00581395
0.00581395
0.00581395
0.00581395
0.00581395
0.00581395
0.00581395
0.00581395
0.00581395
0.00581395
0.00581395
0.00581395
0.00581395
0.00581395
0.00581395
0.00581395
0.00581395
0.00581395
0.00581395
0.00581395
0.00581395
0.00581395
0.00581395
0.00581395
0.00581395
0.00581395
0.00581395
0.00581395
0.00581395
0.00581395
0.00581395
0.00581395
0.00581395
0.00581395
0.00581395
0.00581395
0.00581395
0.00581395
0.00581395
0.00581395
0.00581395
0.00581395
0.00581395
0.00581395
0.00581395
0.00581395
0.00581395
0.00581395
0.00581395
0.00581395
0.00581395
0.00581395
0.00581395
0.00581395
0.00581395
0.00581395
0.00581395
0.00581395
0.00581395
0.00581395
0.00581395
0.00581395
0.00581395
0.00581395
0.00581395
0.00581395
0.00581395
0.00581395
0.00581395
0.00581395
0.00581395
0.00581395
0.00581395
0.00581395
0.00581395
0.00581395
0.00581395
0.00581395
0.00581395
0.00581395
0.00581395
0.00581395
0.00581395
0.00581395
0.00581395
0.00581395
0.00581395
0.00581395
0.00581395
0.00581395
0.00581395
0.00581395
0.00581395
0.00581395
0.00581395
0.00581395
0.00581395
0.00581395
0.00581395
0.00581395
0.00581395
0.00581395
0.00581395
0.00581395
0.00581395
0.00581395
0.00581395
0.00581395
0.00581395
0.00581395
0.00581395
0.00581395
0.00581395
0.00581395
0.00581395
0.00581395
0.00581395
0.00581395
0.00581395
0.00581395
0.00581395
0.00581395
0.00581395
0.00581395
0.00581395
0.00581395
0.00581395
0.00581395
0.00581395
0.00581395
0.00581395
0.00581395
0.00581395
0.00581395
0.00581395
0.00581395
0.00581395
0.00581395
0.00581395
0.00581395
0.00581395
0.00581395
0.00581395
0.00581395
0.00581395
0.00581395
0.00581395
0.00581395
0.00581395
0.00581395
0.00581395
0.00581395
0.00581395
0.00581395
0.00581395
0.00581395
0.00581395
0.00581395
0.00581395
0.00581395
0.00581395
0.00581395
0.00581395
0.00581395
0.00581395
0.00581395
0.00581395
0.00581395
0.00581395
0.00581395
0.00581395
0.00581395
0.00581395
0.00581395
0.00581395
0.00581395
0.00581395
0.00581395
0.00581395
0.00581395
0.00581395
0.00581395
0.00581395
0.00581395
0.00581395
0.00581395
0.00581395
0.00581395
0.00581395
0.00581395
0.00581395
0.00581395
0.00581395
0.00581395
0.00581395
0.00581395
0.00581395
0.00581395
0.00581395
0.00581395
0.00581395
0.00581395
0.00581395
0.00581395
0.00581395
0.00581395
0.00581395
0.00581395
0.00581395
0.00581395
0.00581395
0.00581395
0.00581395
0.00581395
0.00581395
0.00581395
0.00581395
0.00581395
0.00581395
0.00581395
0.00581395
0.00581395
0.00581395
0.00581395
0.00581395
0.00581395
0.00581395
0.00581395
0.00581395
0.00581395
0.00581395
0.00581395
0.00581395
0.00581395
0.00581395
0.00581395
0.00581395
0.00581395
0.00581395
0.00581395
0.00581395
0.00581395
0.00581395
0.00581395
0.00581395
0.00581395
0.00581395
0.00581395
0.00581395
0.00581395
0.00581395
0.00581395
0.00581395
0.00581395
0.00581395
0.00581395
0.00581395
0.00581395
0.00581395
0.00581395
0.00581395
0.00581395
0.00581395
0.00581395
0.00581395
0.00581395
0.00581395
0.00581395
0.00581395
0.00581395
0.00581395
0.00581395
0.00581395
0.00581395
0.00581395
0.00581395
0.00581395
0.00581395
0.00581395
0.00581395
0.00581395
0.00581395
0.00581395
0.00581395
0.00581395
0.00581395
0.00581395
0.00581395
0.00581395
0.00581395
0.00581395
0.00581395
0.00581395
0.00581395
0.00581395
0.00581395
0.00581395
0.00581395
0.00581395
0.00581395
0.00581395
0.00581395
0.00581395
0.00581395
0.00581395
0.00581395
0.00581395
0.00581395
0.00581395
0.00581395
0.00581395
0.00581395
0.00581395
0.00581395
0.00581395
0.00581395
0.00581395
0.00581395
0.00581395
0.00581395
0.00581395
0.00581395
0.00581395
0.00581395
0.00581395
0.00581395
0.00581395
0.00581395
0.00581395
0.00581395
0.00581395
0.00581395
0.00581395
0.00581395
0.00581395
0.00581395
0.00581395
0.00581395
0.00581395
0.00581395
0.00581395
0.00581395
0.00581395
0.00581395
0.00581395
0.00581395
0.00581395
0.00581395
0.00581395
0.00581395
0.00581395
0.00581395
0.00581395
0.00581395
0.00581395
0.00581395
0.00581395
0.00581395
0.00581395
0.00581395
0.00581395
0.00581395
0.00581395
0.00581395
0.00581395
0.00581395
0.00581395
0.00581395
0.00581395
0.00581395
0.00581395
0.00581395
0.00581395
0.00581395
0.00581395
0.00581395
0.00581395
0.00581395
0.00581395
0.00581395
0.00581395
0.00581395
0.00581395
0.00581395
0.00581395
0.00581395
0.00581395
0.00581395
0.00581395
0.00581395
0.00581395
0.00581395
0.00581395
0.00581395
0.00581395
0.00581395
0.00581395
0.00581395
0.00581395
0.00581395
0.00581395
0.00581395
0.00581395
0.00581395
0.00581395
0.00581395
0.00581395
0.00581395
0.00581395
0.00581395
0.00581395
0.00581395
0.00581395
0.00581395
0.00581395
0.00581395
0.00581395
0.00581395
0.00581395
0.00581395
0.00581395
0.00581395
0.00581395
0.00581395
0.00581395
0.00581395
0.00581395
0.00581395
0.00581395
0.00581395
0.00581395
0.00581395
0.00581395
0.00581395
0.00581395
0.00581395
0.00581395
0.00581395
0.00581395
0.00581395
0.00581395
0.00581395
0.00581395
0.00581395
0.00581395
0.00581395
0.00581395
0.00581395
0.00581395
0.00581395
0.00581395
0.00581395
0.00581395
0.00581395
0.00581395
0.00581395
0.00581395
0.00581395
0.00581395
0.00581395
0.00581395
0.00581395
0.00581395
0.00581395
0.00581395
0.00581395
0.00581395
0.00581395
0.00581395
0.00581395
0.00581395
0.00581395
0.00581395
0.00581395
0.00581395
0.00581395
0.00581395
0.00581395
0.00581395
0.00581395
0.00581395
0.00581395
0.00581395
0.00581395
0.00581395
0.00581395
0.00581395
0.00581395
0.00581395
0.00581395
0.00581395
0.00581395
0.00581395
0.00581395
0.00581395
0.00581395
0.00581395
0.00581395
0.00581395
0.00581395
0.00581395
0.00581395
0.00581395
0.00581395
0.00581395
0.00581395
0.00581395
0.00581395
0.00581395
0.00581395
0.00581395
0.00581395
0.00581395
0.00581395
0.00581395
0.00581395
0.00581395
0.00581395
0.00581395
0.00581395
0.00581395
0.00581395
0.00581395
0.00581395
0.00581395
0.00581395
0.00581395
0.00581395
0.00581395
0.00581395
0.00581395
0.00581395
0.00581395
0.00581395
0.00581395
0.00581395
0.00581395
0.00581395
0.00581395
0.00581395
0.00581395
0.00581395
0.00581395
0.00581395
0.00581395
0.00581395
0.00581395
0.00581395
0.00581395
0.00581395
0.00581395
0.00581395
0.00581395
0.00581395
0.00581395
0.00581395
0.00581395
0.00581395
0.00581395
0.00581395
0.00581395
0.00581395
0.00581395
0.00581395
0.00581395
0.00581395
0.00581395
0.00581395
0.00581395
0.00581395
0.00581395
0.00581395
0.00581395
0.00581395
0.00581395
0.00581395
0.00581395
0.00581395
0.00581395
0.00581395
0.00581395
0.00581395
0.00581395
0.00581395
0.00581395
0.00581395
0.00581395
0.00581395
0.00581395
0.00581395
0.00581395
0.00581395
0.00581395
0.00581395
0.00581395
0.00581395
0.00581395
0.00581395
0.00581395
0.00581395
0.00581395
0.00581395
0.00581395
0.00581395
0.00581395
0.00581395
0.00581395
0.00581395
0.00581395
0.00581395
0.00581395
0.00581395
0.00581395
0.00581395
0.00581395
0.00581395
0.00581395
0.00581395
0.00581395
0.00581395
0.00581395
0.00581395
0.00581395
0.00581395
0.00581395
0.00581395
0.00581395
0.00581395
0.00581395
0.00581395
0.00581395
0.00581395
0.00581395
0.00581395
0.00581395
0.00581395
0.00581395
0.00581395
0.00581395
0.00581395
0.00581395
0.00581395
0.00581395
0.00581395
0.00581395
0.00581395
0.00581395
0.00581395
0.00581395
0.00581395
0.00581395
0.00581395
0.00581395
0.00581395
0.00581395
0.00581395
0.00581395
0.00581395
0.00581395
0.00581395
0.00581395
0.00581395
0.00581395
0.00581395
0.00581395
0.00581395
0.00581395
0.00581395
0.00581395
0.00581395
0.00581395
0.00581395
0.00581395
0.00581395
0.00581395
0.00581395
0.00581395
0.00581395
0.00581395
0.00581395
0.00581395
0.00581395
0.00581395
0.00581395
0.00581395
0.00581395
0.00581395
0.00581395
0.00581395
0.00581395
0.00581395
0.00581395
0.00581395
0.00581395
0.00581395
0.00581395
0.00581395
0.00581395
0.00581395
0.00581395
0.00581395
0.00581395
0.00581395
0.00581395
0.00581395
0.00581395
0.00581395
0.00581395
0.00581395
0.00581395
0.00581395
0.00581395
0.00581395
0.00581395
0.00581395
0.00581395
0.00581395
0.00581395
0.00581395
0.00581395
0.00581395
0.00581395
0.00581395
0.00581395
0.00581395
0.00581395
0.00581395
0.00581395
0.00581395
0.00581395
0.00581395
0.00581395
0.00581395
0.00581395
0.00581395
0.00581395
0.00581395
0.00581395
0.00581395
0.00581395
0.00581395
0.00581395
0.00581395
0.00581395
0.00581395
0.00581395
0.00581395
0.00581395
0.00581395
0.00581395
0.00581395
0.00581395
0.00581395
0.00581395
0.00581395
0.00581395
0.00581395
0.00581395
0.00581395
0.00581395
0.00581395
0.00581395
0.00581395
0.00581395
0.00581395
0.00581395
0.00581395
0.00581395
0.00581395
0.00581395
0.00581395
0.00581395
0.00581395
0.00581395
0.00581395
0.00581395
0.00581395
0.00581395
0.00581395
0.00581395
0.00581395
0.00581395
0.00581395
0.00581395
0.00581395
0.00581395
0.00581395
0.00581395
0.00581395
0.00581395
0.00581395
0.00581395
0.00581395
0.00581395
0.00581395
0.00581395
0.00581395
0.00581395
0.00581395
0.00581395
0.00581395
0.00581395
0.00581395
0.00581395
0.00581395
0.00581395
0.00581395
0.00581395
0.00581395
0.00581395
0.00581395
0.00581395
0.00581395
0.00581395
0.00581395
0.00581395
0.00581395
0.00581395
0.00581395
0.00581395
0.00581395
0.00581395
0.00581395
0.00581395
0.00581395
0.00581395
0.00581395
0.00581395
0.00581395
0.00581395
0.00581395
0.00581395
0.00581395
0.00581395
0.00581395
0.00581395
0.00581395
0.00581395
0.00581395
0.00581395
0.00581395
0.00581395
0.00581395
0.00581395
0.00581395
0.00581395
0.00581395
0.00581395
0.00581395
0.00581395
0.00581395
0.00581395
0.00581395
0.00581395
0.00581395
0.00581395
0.00581395
0.00581395
0.00581395
0.00581395
0.00581395
0.00581395
0.00581395
0.00581395
0.00581395
0.00581395
0.00581395
0.00581395
0.00581395
0.00581395
0.00581395
0.00581395
0.00581395
0.00581395
0.00581395
0.00581395
0.00581395
0.00581395
0.00581395
0.00581395
0.00581395
0.00581395
0.00581395
0.00581395
0.00581395
0.00581395
0.00581395
0.00581395
0.00581395
0.00581395
0.00581395
0.00581395
0.00581395
0.00581395
0.00581395
0.00581395
0.00581395
0.00581395
0.00581395
0.00581395
0.00581395
0.00581395
0.00581395
0.00581395
0.00581395
0.00581395
0.00581395
0.00581395
0.00581395
0.00581395
0.00581395
0.00581395
0.00581395
0.00581395
0.00581395
0.00581395
0.00581395
0.00581395
0.00581395
0.00581395
0.00581395
0.00581395
0.00581395
0.00581395
0.00581395
0.00581395
0.00581395
0.00581395
0.00581395
0.00581395
0.00581395
0.00581395
0.00581395
0.00581395
0.00581395
0.00581395
0.00581395
0.00581395
0.00581395
0.00581395
0.00581395
0.00581395
0.00581395
0.00581395
0.00581395
0.00581395
0.00581395
0.00581395
0.00581395
0.00581395
0.00581395
0.00581395
0.00581395
0.00581395
0.00581395
0.00581395
0.00581395
0.00581395
0.00581395
0.00581395
0.00581395
0.00581395
0.00581395
0.00581395
0.00581395
0.00581395
0.00581395
0.00581395
0.00581395
0.00581395
0.00581395
0.00581395
0.00581395
0.00581395
0.00581395
0.00581395
0.00581395
0.00581395
0.00581395
0.00581395
0.00581395
0.00581395
0.00581395
0.00581395
0.00581395
0.00581395
0.00581395
0.00581395
0.00581395
0.00581395
0.00581395
0.00581395
0.00581395
0.00581395
0.00581395
0.00581395
0.00581395
0.00581395
0.00581395
0.00581395
0.00581395
0.00581395
0.00581395
0.00581395
0.00581395
0.00581395
0.00581395
0.00581395
0.00581395
0.00581395
0.00581395
0.00581395
0.00581395
0.00581395
0.00581395
0.00581395
0.00581395
0.00581395
0.00581395
0.00581395
0.00581395
0.00581395
0.00581395
0.00581395
0.00581395
0.00581395
0.00581395
0.00581395
0.00581395
0.00581395
0.00581395
0.00581395
0.00581395
0.00581395
0.00581395
0.00581395
0.00581395
0.00581395
0.00581395
0.00581395
0.00581395
0.00581395
0.00581395
0.00581395
0.00581395
0.00581395
0.00581395
0.00581395
0.00581395
0.00581395
0.00581395
0.00581395
0.00581395
0.00581395
0.00581395
0.00581395
0.00581395
0.00581395
0.00581395
0.00581395
0.00581395
0.00581395
0.00581395
0.00581395
0.00581395
0.00581395
0.00581395
0.00581395
0.00581395
0.00581395
0.00581395
0.00581395
0.00581395
0.00581395
0.00581395
0.00581395
0.00581395
0.00581395
0.00581395
0.00581395
0.00581395
0.00581395
0.00581395
0.00581395
0.00581395
0.00581395
0.00581395
0.00581395
0.00581395
0.00581395
0.00581395
0.00581395
0.00581395
0.00581395
0.00581395
0.00581395
0.00581395
0.00581395
0.00581395
0.00581395
0.00581395
0.00581395
0.00581395
0.00581395
0.00581395
0.00581395
0.00581395
0.00581395
0.00581395
0.00581395
0.00581395
0.00581395
0.00581395
0.00581395
0.00581395
0.00581395
0.00581395
0.00581395
0.00581395
0.00581395
0.00581395
0.00581395
0.00581395
0.00581395
0.00581395
0.00581395
0.00581395
0.00581395
0.00581395
0.00581395
0.00581395
0.00581395
0.00581395
0.00581395
0.00581395
0.00581395
0.00581395
0.00581395
0.00581395
0.00581395
0.00581395
0.00581395
0.00581395
0.00581395
0.00581395
0.00581395
0.00581395
0.00581395
0.00581395
0.00581395
0.00581395
0.00581395
0.00581395
0.00581395
0.00581395
0.00581395
0.00581395
0.00581395
0.00581395
0.00581395
0.00581395
0.00581395
0.00581395
0.00581395
0.00581395
0.00581395
0.00581395
0.00581395
0.00581395
0.00581395
0.00581395
0.00581395
0.00581395
0.00581395
0.00581395
0.00581395
0.00581395
0.00581395
0.00581395
0.00581395
0.00581395
0.00581395
0.00581395
0.00581395
0.00581395
0.00581395
0.00581395
0.00581395
0.00581395
0.00581395
0.00581395
0.00581395
0.00581395
0.00581395
0.00581395
0.00581395
0.00581395
0.00581395
0.00581395
0.00581395
0.00581395
0.00581395
0.00581395
0.00581395
0.00581395
0.00581395
0.00581395
0.00581395
0.00581395
0.00581395
0.00581395
0.00581395
0.00581395
0.00581395
0.00581395
0.00581395
0.00581395
0.00581395
0.00581395
0.00581395
0.00581395
0.00581395
0.00581395
0.00581395
0.00581395
0.00581395
0.00581395
0.00581395
0.00581395
0.00581395
0.00581395
0.00581395
0.00581395
0.00581395
0.00581395
0.00581395
0.00581395
0.00581395
0.00581395
0.00581395
0.00581395
0.00581395
0.00581395
0.00581395
0.00581395
0.00581395
0.00581395
0.00581395
0.00581395
0.00581395
0.00581395
0.00581395
0.00581395
0.00581395
0.00581395
0.00581395
0.00581395
0.00581395
0.00581395
0.00581395
0.00581395
0.00581395
0.00581395
0.00581395
0.00581395
0.00581395
0.00581395
0.00581395
0.00581395
0.00581395
0.00581395
0.00581395
0.00581395
0.00581395
0.00581395
0.00581395
0.00581395
0.00581395
0.00581395
0.00581395
0.00581395
0.00581395
0.00581395
0.00581395
0.00581395
0.00581395
0.00581395
0.00581395
0.00581395
0.00581395
0.00581395
0.00581395
0.00581395
0.00581395
0.00581395
0.00581395
0.00581395
0.00581395
0.00581395
0.00581395
0.00581395
0.00581395
0.00581395
0.00581395
0.00581395
0.00581395
0.00581395
0.00581395
0.00581395
0.00581395
0.00581395
0.00581395
0.00581395
0.00581395
0.00581395
0.00581395
0.00581395
0.00581395
0.00581395
0.00581395
0.00581395
0.00581395
0.00581395
0.00581395
0.00581395
0.00581395
0.00581395
0.00581395
0.00581395
0.00581395
0.00581395
0.00581395
0.00581395
0.00581395
0.00581395
0.00581395
0.00581395
0.00581395
0.00581395
0.00581395
0.00581395
0.00581395
0.00581395
0.00581395
0.00581395
0.00581395
0.00581395
0.00581395
0.00581395
0.00581395
0.00581395
0.00581395
0.00581395
0.00581395
0.00581395
0.00581395
0.00581395
0.00581395
0.00581395
0.00581395
0.00581395
0.00581395
0.00581395
0.00581395
0.00581395
0.00581395
0.00581395
0.00581395
0.00581395
0.00581395
0.00581395
0.00581395
0.00581395
0.00581395
0.00581395
0.00581395
0.00581395
0.00581395
0.00581395
0.00581395
0.00581395
0.00581395
0.00581395
0.00581395
0.00581395
0.00581395
0.00581395
0.00581395
0.00581395
0.00581395
0.00581395
0.00581395
0.00581395
0.00581395
0.00581395
0.00581395
0.00581395
0.00581395
0.00581395
0.00581395
0.00581395
0.00581395
0.00581395
0.00581395
0.00581395
0.00581395
0.00581395
0.00581395
0.00581395
0.00581395
0.00581395
0.00581395
0.00581395
0.00581395
0.00581395
0.00581395
0.00581395
0.00581395
0.00581395
0.00581395
0.00581395
0.00581395
0.00581395
0.00581395
0.00581395
0.00581395
0.00581395
0.00581395
0.00581395
0.00581395
0.00581395
0.00581395
0.00581395
0.00581395
0.00581395
0.00581395
0.00581395
0.00581395
0.00581395
0.00581395
0.00581395
0.00581395
0.00581395
0.00581395
0.00581395
0.00581395
0.00581395
0.00581395
0.00581395
0.00581395
0.00581395
0.00581395
0.00581395
0.00581395
0.00581395
0.00581395
0.00581395
0.00581395
0.00581395
0.00581395
0.00581395
0.00581395
0.00581395
0.00581395
0.00581395
0.00581395
0.00581395
0.00581395
0.00581395
0.00581395
0.00581395
0.00581395
0.00581395
0.00581395
0.00581395
0.00581395
0.00581395
0.00581395
0.00581395
0.00581395
0.00581395
0.00581395
0.00581395
0.00581395
0.00581395
0.00581395
0.00581395
0.00581395
0.00581395
0.00581395
0.00581395
0.00581395
0.00581395
0.00581395
0.00581395
0.00581395
0.00581395
0.00581395
0.00581395
0.00581395
0.00581395
0.00581395
0.00581395
0.00581395
0.00581395
0.00581395
0.00581395
0.00581395
0.00581395
0.00581395
0.00581395
0.00581395
0.00581395
0.00581395
0.00581395
0.00581395
0.00581395
0.00581395
0.00581395
0.00581395
0.00581395
0.00581395
0.00581395
0.00581395
0.00581395
0.00581395
0.00581395
0.00581395
0.00581395
0.00581395
0.00581395
0.00581395
0.00581395
0.00581395
0.00581395
0.00581395
0.00581395
0.00581395
0.00581395
0.00581395
0.00581395
0.00581395
0.00581395
0.00581395
0.00581395
0.00581395
0.00581395
0.00581395
0.00581395
0.00581395
0.00581395
0.00581395
0.00581395
0.00581395
0.00581395
0.00581395
0.00581395
0.00581395
0.00581395
0.00581395
0.00581395
0.00581395
0.00581395
0.00581395
0.00581395
0.00581395
0.00581395
0.00581395
0.00581395
0.00581395
0.00581395
0.00581395
0.00581395
0.00581395
0.00581395
0.00581395
0.00581395
0.00581395
0.00581395
0.00581395
0.00581395
0.00581395
0.00581395
0.00581395
0.00581395
0.00581395
0.00581395
0.00581395
0.00581395
0.00581395
0.00581395
0.00581395
0.00581395
0.00581395
0.00581395
0.00581395
0.00581395
0.00581395
0.00581395
0.00581395
0.00581395
0.00581395
0.00581395
0.00581395
0.00581395
0.00581395
0.00581395
0.00581395
0.00581395
0.00581395
0.00581395
0.00581395
0.00581395
0.00581395
0.00581395
0.00581395
0.00581395
0.00581395
0.00581395
0.00581395
0.00581395
0.00581395
0.00581395
0.00581395
0.00581395
0.00581395
0.00581395
0.00581395
0.00581395
0.00581395
0.00581395
0.00581395
0.00581395
0.00581395
0.00581395
0.00581395
0.00581395
0.00581395
0.00581395
0.00581395
0.00581395
0.00581395
0.00581395
0.00581395
0.00581395
0.00581395
0.00581395
0.00581395
0.00581395
0.00581395
0.00581395
0.00581395
0.00581395
0.00581395
0.00581395
0.00581395
0.00581395
0.00581395
0.00581395
0.00581395
0.00581395
0.00581395
0.00581395
0.00581395
0.00581395
0.00581395
0.00581395
0.00581395
0.00581395
0.00581395
0.00581395
0.00581395
0.00581395
0.00581395
0.00581395
0.00581395
0.00581395
0.00581395
0.00581395
0.00581395
0.00581395
0.00581395
0.00581395
0.00581395
0.00581395
0.00581395
0.00581395
0.00581395
0.00581395
0.00581395
0.00581395
0.00581395
0.00581395
0.00581395
0.00581395
0.00581395
0.00581395
0.00581395
0.00581395
0.00581395
0.00581395
0.00581395
0.00581395
0.00581395
0.00581395
0.00581395
0.00581395
0.00581395
0.00581395
0.00581395
0.00581395
0.00581395
0.00581395
0.00581395
0.00581395
0.00581395
0.00581395
0.00581395
0.00581395
0.00581395
0.00581395
0.00581395
0.00581395
0.00581395
0.00581395
0.00581395
0.00581395
0.00581395
0.00581395
0.00581395
0.00581395
0.00581395
0.00581395
0.00581395
0.00581395
0.00581395
0.00581395
0.00581395
0.00581395
0.00581395
0.00581395
0.00581395
0.00581395
0.00581395
0.00581395
0.00581395
0.00581395
0.00581395
0.00581395
0.00581395
0.00581395
0.00581395
0.00581395
0.00581395
0.00581395
0.00581395
0.00581395
0.00581395
0.00581395
0.00581395
0.00581395
0.00581395
0.00581395
0.00581395
0.00581395
0.00581395
0.00581395
0.00581395
0.00581395
0.00581395
0.00581395
0.00581395
0.00581395
0.00581395
0.00581395
0.00581395
0.00581395
0.00581395
0.00581395
0.00581395
0.00581395
0.00581395
0.00581395
0.00581395
0.00581395
0.00581395
0.00581395
0.00581395
0.00581395
0.00581395
0.00581395
0.00581395
0.00581395
0.00581395
0.00581395
0.00581395
0.00581395
0.00581395
0.00581395
0.00581395
0.00581395
0.00581395
0.00581395
0.00581395
0.00581395
0.00581395
0.00581395
0.00581395
0.00581395
0.00581395
0.00581395
0.00581395
0.00581395
0.00581395
0.00581395
0.00581395
0.00581395
0.00581395
0.00581395
0.00581395
0.00581395
0.00581395
0.00581395
0.00581395
0.00581395
0.00581395
0.00581395
0.00581395
0.00581395
0.00581395
0.00581395
0.00581395
0.00581395
0.00581395
0.00581395
0.00581395
0.00581395
0.00581395
0.00581395
0.00581395
0.00581395
0.00581395
0.00581395
0.00581395
0.00581395
0.00581395
0.00581395
0.00581395
0.00581395
0.00581395
0.00581395
0.00581395
0.00581395
0.00581395
0.00581395
0.00581395
0.00581395
0.00581395
0.00581395
0.00581395
0.00581395
0.00581395
0.00581395
0.00581395
0.00581395
0.00581395
0.00581395
0.00581395
0.00581395
0.00581395
0.00581395
0.00581395
0.00581395
0.00581395
0.00581395
0.00581395
0.00581395
0.00581395
0.00581395
0.00581395
0.00581395
0.00581395
0.00581395
0.00581395
0.00581395
0.00581395
0.00581395
0.00581395
0.00581395
0.00581395
0.00581395
0.00581395
0.00581395
0.00581395
0.00581395
0.00581395
0.00581395
0.00581395
0.00581395
0.00581395
0.00581395
0.00581395
0.00581395
0.00581395
0.00581395
0.00581395
0.00581395
0.00581395
0.00581395
0.00581395
0.00581395
0.00581395
0.00581395
0.00581395
0.00581395
0.00581395
0.00581395
0.00581395
0.00581395
0.00581395
0.00581395
0.00581395
0.00581395
0.00581395
0.00581395
0.00581395
0.00581395
0.00581395
0.00581395
0.00581395
0.00581395
0.00581395
0.00581395
0.00581395
0.00581395
0.00581395
0.00581395
0.00581395
0.00581395
0.00581395
0.00581395
0.00581395
0.00581395
0.00581395
0.00581395
0.00581395
0.00581395
0.00581395
0.00581395
0.00581395
0.00581395
0.00581395
0.00581395
0.00581395
0.00581395
0.00581395
0.00581395
0.00581395
0.00581395
0.00581395
0.00581395
0.00581395
0.00581395
0.00581395
0.00581395
0.00581395
0.00581395
0.00581395
0.00581395
0.00581395
0.00581395
0.00581395
0.00581395
0.00581395
0.00581395
0.00581395
0.00581395
0.00581395
0.00581395
0.00581395
0.00581395
0.00581395
0.00581395
0.00581395
0.00581395
0.00581395
0.00581395
0.00581395
0.00581395
0.00581395
0.00581395
0.00581395
0.00581395
0.00581395
0.00581395
0.00581395
0.00581395
0.00581395
0.00581395
0.00581395
0.00581395
0.00581395
0.00581395
0.00581395
0.00581395
0.00581395
0.00581395
0.00581395
0.00581395
0.00581395
0.00581395
0.00581395
0.00581395
0.00581395
0.00581395
0.00581395
0.00581395
0.00581395
0.00581395
0.00581395
0.00581395
0.00581395
0.00581395
0.00581395
0.00581395
0.00581395
0.00581395
0.00581395
0.00581395
0.00581395
0.00581395
0.00581395
0.00581395
0.00581395
0.00581395
0.00581395
0.00581395
0.00581395
0.00581395
0.00581395
0.00581395
0.00581395
0.00581395
0.00581395
0.00581395
0.00581395
0.00581395
0.00581395
0.00581395
0.00581395
0.00581395
0.00581395
0.00581395
0.00581395
0.00581395
0.00581395
0.00581395
0.00581395
0.00581395
0.00581395
0.00581395
0.00581395
0.00581395
0.00581395
0.00581395
0.00581395
0.00581395
0.00581395
0.00581395
0.00581395
0.00581395
0.00581395
0.00581395
0.00581395
0.00581395
0.00581395
0.00581395
0.00581395
0.00581395
0.00581395
0.00581395
0.00581395
0.00581395
0.00581395
0.00581395
0.00581395
0.00581395
0.00581395
0.00581395
0.00581395
0.00581395
0.00581395
0.00581395
0.00581395
0.00581395
0.00581395
0.00581395
0.00581395
0.00581395
0.00581395
0.00581395
0.00581395
0.00581395
0.00581395
0.00581395
0.00581395
0.00581395
0.00581395
0.00581395
0.00581395
0.00581395
0.00581395
0.00581395
0.00581395
0.00581395
0.00581395
0.00581395
0.00581395
0.00581395
0.00581395
0.00581395
0.00581395
0.00581395
0.00581395
0.00581395
0.00581395
0.00581395
0.00581395
0.00581395
0.00581395
0.00581395
0.00581395
0.00581395
0.00581395
0.00581395
0.00581395
0.00581395
0.00581395
0.00581395
0.00581395
0.00581395
0.00581395
0.00581395
0.00581395
0.00581395
0.00581395
0.00581395
0.00581395
0.00581395
0.00581395
0.00581395
0.00581395
0.00581395
0.00581395
0.00581395
0.00581395
0.00581395
0.00581395
0.00581395
0.00581395
0.00581395
0.00581395
0.00581395
0.00581395
0.00581395
0.00581395
0.00581395
0.00581395
0.00581395
0.00581395
0.00581395
0.00581395
0.00581395
0.00581395
0.00581395
0.00581395
0.00581395
0.00581395
0.00581395
0.00581395
0.00581395
0.00581395
0.00581395
0.00581395
0.00581395
0.00581395
0.00581395
0.00581395
0.00581395
0.00581395
0.00581395
0.00581395
0.00581395
0.00581395
0.00581395
0.00581395
0.00581395
0.00581395
0.00581395
0.00581395
0.00581395
0.00581395
0.00581395
0.00581395
0.00581395
0.00581395
0.00581395
0.00581395
0.00581395
0.00581395
0.00581395
0.00581395
0.00581395
0.00581395
0.00581395
0.00581395
0.00581395
0.00581395
0.00581395
0.00581395
0.00581395
0.00581395
0.00581395
0.00581395
0.00581395
0.00581395
0.00581395
0.00581395
0.00581395
0.00581395
0.00581395
0.00581395
0.00581395
0.00581395
0.00581395
0.00581395
0.00581395
0.00581395
0.00581395
0.00581395
0.00581395
0.00581395
0.00581395
0.00581395
0.00581395
0.00581395
0.00581395
0.00581395
0.00581395
0.00581395
0.00581395
0.00581395
0.00581395
0.00581395
0.00581395
0.00581395
0.00581395
0.00581395
0.00581395
0.00581395
0.00581395
0.00581395
0.00581395
0.00581395
0.00581395
0.00581395
0.00581395
0.00581395
0.00581395
0.00581395
0.00581395
0.00581395
0.00581395
0.00581395
0.00581395
0.00581395
0.00581395
0.00581395
0.00581395
0.00581395
0.00581395
0.00581395
0.00581395
0.00581395
0.00581395
0.00581395
0.00581395
0.00581395
0.00581395
0.00581395
0.00581395
0.00581395
0.00581395
0.00581395
0.00581395
0.00581395
0.00581395
0.00581395
0.00581395
0.00581395
0.00581395
0.00581395
0.00581395
0.00581395
0.00581395
0.00581395
0.00581395
0.00581395
0.00581395
0.00581395
0.00581395
0.00581395
0.00581395
0.00581395
0.00581395
0.00581395
0.00581395
0.00581395
0.00581395
0.00581395
0.00581395
0.00581395
0.00581395
0.00581395
0.00581395
0.00581395
0.00581395
0.00581395
0.00581395
0.00581395
0.00581395
0.00581395
0.00581395
0.00581395
0.00581395
0.00581395
0.00581395
0.00581395
0.00581395
0.00581395
0.00581395
0.00581395
0.00581395
0.00581395
0.00581395
0.00581395
0.00581395
0.00581395
0.00581395
0.00581395
0.00581395
0.00581395
0.00581395
0.00581395
0.00581395
0.00581395
0.00581395
0.00581395
0.00581395
0.00581395
0.00581395
0.00581395
0.00581395
0.00581395
0.00581395
0.00581395
0.00581395
0.00581395
0.00581395
0.00581395
0.00581395
0.00581395
0.00581395
0.00581395
0.00581395
0.00581395
0.00581395
0.00581395
0.00581395
0.00581395
0.00581395
0.00581395
0.00581395
0.00581395
0.00581395
0.00581395
0.00581395
0.00581395
0.00581395
0.00581395
0.00581395
0.00581395
0.00581395
0.00581395
0.00581395
0.00581395
0.00581395
0.00581395
0.00581395
0.00581395
0.00581395
0.00581395
0.00581395
0.00581395
0.00581395
0.00581395
0.00581395
0.00581395
0.00581395
0.00581395
0.00581395
0.00581395
0.00581395
0.00581395
0.00581395
0.00581395
0.00581395
0.00581395
0.00581395
0.00581395
0.00581395
0.00581395
0.00581395
0.00581395
0.00581395
0.00581395
0.00581395
0.00581395
0.00581395
0.00581395
0.00581395
0.00581395
0.00581395
0.00581395
0.00581395
0.00581395
0.00581395
0.00581395
0.00581395
0.00581395
0.00581395
0.00581395
0.00581395
0.00581395
0.00581395
0.00581395
0.00581395
0.00581395
0.00581395
0.00581395
0.00581395
0.00581395
0.00581395
0.00581395
0.00581395
0.00581395
0.00581395
0.00581395
0.00581395
0.00581395
0.00581395
0.00581395
0.00581395
0.00581395
0.00581395
0.00581395
0.00581395
0.00581395
0.00581395
0.00581395
0.00581395
0.00581395
0.00581395
0.00581395
0.00581395
0.00581395
0.00581395
0.00581395
0.00581395
0.00581395
0.00581395
0.00581395
0.00581395
0.00581395
0.00581395
0.00581395
0.00581395
0.00581395
0.00581395
0.00581395
0.00581395
0.00581395
0.00581395
0.00581395
0.00581395
0.00581395
0.00581395
0.00581395
0.00581395
0.00581395
0.00581395
0.00581395
0.00581395
0.00581395
0.00581395
0.00581395
0.00581395
0.00581395
0.00581395
0.00581395
0.00581395
0.00581395
0.00581395
0.00581395
0.00581395
0.00581395
0.00581395
0.00581395
0.00581395
0.00581395
0.00581395
0.00581395
0.00581395
0.00581395
0.00581395
0.00581395
0.00581395
0.00581395
0.00581395
0.00581395
0.00581395
0.00581395
0.00581395
0.00581395
0.00581395
0.00581395
0.00581395
0.00581395
0.00581395
0.00581395
0.00581395
0.00581395
0.00581395
0.00581395
0.00581395
0.00581395
0.00581395
0.00581395
0.00581395
0.00581395
0.00581395
0.00581395
0.00581395
0.00581395
0.00581395
0.00581395
0.00581395
0.00581395
0.00581395
0.00581395
0.00581395
0.00581395
0.00581395
0.00581395
0.00581395
0.00581395
0.00581395
0.00581395
0.00581395
0.00581395
0.00581395
0.00581395
0.00581395
0.00581395
0.00581395
0.00581395
0.00581395
0.00581395
0.00581395
0.00581395
0.00581395
0.00581395
0.00581395
0.00581395
0.00581395
0.00581395
0.00581395
0.00581395
0.00581395
0.00581395
0.00581395
0.00581395
0.00581395
0.00581395
0.00581395
0.00581395
0.00581395
0.00581395
0.00581395
0.00581395
0.00581395
0.00581395
0.00581395
0.00581395
0.00581395
0.00581395
0.00581395
0.00581395
0.00581395
0.00581395
0.00581395
0.00581395
0.00581395
0.00581395
0.00581395
0.00581395
0.00581395
0.00581395
0.00581395
0.00581395
0.00581395
0.00581395
0.00581395
0.00581395
0.00581395
0.00581395
0.00581395
0.00581395
0.00581395
0.00581395
0.00581395
0.00581395
0.00581395
0.00581395
0.00581395
0.00581395
0.00581395
0.00581395
0.00581395
0.00581395
0.00581395
0.00581395
0.00581395
0.00581395
0.00581395
0.00581395
0.00581395
0.00581395
0.00581395
0.00581395
0.00581395
0.00581395
0.00581395
0.00581395
0.00581395
0.00581395
0.00581395
0.00581395
0.00581395
0.00581395
0.00581395
0.00581395
0.00581395
0.00581395
0.00581395
0.00581395
0.00581395
0.00581395
0.00581395
0.00581395
0.00581395
0.00581395
0.00581395
0.00581395
0.00581395
0.00581395
0.00581395
0.00581395
0.00581395
0.00581395
0.00581395
0.00581395
0.00581395
0.00581395
0.00581395
0.00581395
0.00581395
0.00581395
0.00581395
0.00581395
0.00581395
0.00581395
0.00581395
0.00581395
0.00581395
0.00581395
0.00581395
0.00581395
0.00581395
0.00581395
0.00581395
0.00581395
0.00581395
0.00581395
0.00581395
0.00581395
0.00581395
0.00581395
0.00581395
0.00581395
0.00581395
0.00581395
0.00581395
0.00581395
0.00581395
0.00581395
0.00581395
0.00581395
0.00581395
0.00581395
0.00581395
0.00581395
0.00581395
0.00581395
0.00581395
0.00581395
0.00581395
0.00581395
0.00581395
0.00581395
0.00581395
0.00581395
0.00581395
0.00581395
0.00581395
0.00581395
0.00581395
0.00581395
0.00581395
0.00581395
0.00581395
0.00581395
0.00581395
0.00581395
0.00581395
0.00581395
0.00581395
0.00581395
0.00581395
0.00581395
0.00581395
0.00581395
0.00581395
0.00581395
0.00581395
0.00581395
0.00581395
0.00581395
0.00581395
0.00581395
0.00581395
0.00581395
0.00581395
0.00581395
0.00581395
0.00581395
0.00581395
0.00581395
0.00581395
0.00581395
0.00581395
0.00581395
0.00581395
0.00581395
0.00581395
0.00581395
0.00581395
0.00581395
0.00581395
0.00581395
0.00581395
0.00581395
0.00581395
0.00581395
0.00581395
0.00581395
0.00581395
0.00581395
0.00581395
0.00581395
0.00581395
0.00581395
0.00581395
0.00581395
0.00581395
0.00581395
0.00581395
0.00581395
0.00581395
0.00581395
0.00581395
0.00581395
0.00581395
0.00581395
0.00581395
0.00581395
0.00581395
0.00581395
0.00581395
0.00581395
0.00581395
0.00581395
0.00581395
0.00581395
0.00581395
0.00581395
0.00581395
0.00581395
0.00581395
0.00581395
0.00581395
0.00581395
0.00581395
0.00581395
0.00581395
0.00581395
0.00581395
0.00581395
0.00581395
0.00581395
0.00581395
0.00581395
0.00581395
0.00581395
0.00581395
0.00581395
0.00581395
0.00581395
0.00581395
0.00581395
0.00581395
0.00581395
0.00581395
0.00581395
0.00581395
0.00581395
0.00581395
0.00581395
0.00581395
0.00581395
0.00581395
0.00581395
0.00581395
0.00581395
0.00581395
0.00581395
0.00581395
0.00581395
0.00581395
0.00581395
0.00581395
0.00581395
0.00581395
0.00581395
0.00581395
0.00581395
0.00581395
0.00581395
0.00581395
0.00581395
0.00581395
0.00581395
0.00581395
0.00581395
0.00581395
0.00581395
0.00581395
0.00581395
0.00581395
0.00581395
0.00581395
0.00581395
0.00581395
0.00581395
0.00581395
0.00581395
0.00581395
0.00581395
0.00581395
0.00581395
0.00581395
0.00581395
0.00581395
0.00581395
0.00581395
0.00581395
0.00581395
0.00581395
0.00581395
0.00581395
0.00581395
0.00581395
0.00581395
0.00581395
0.00581395
0.00581395
0.00581395
0.00581395
0.00581395
0.00581395
0.00581395
0.00581395
0.00581395
0.00581395
0.00581395
0.00581395
0.00581395
0.00581395
0.00581395
0.00581395
0.00581395
0.00581395
0.00581395
0.00581395
0.00581395
0.00581395
0.00581395
0.00581395
0.00581395
0.00581395
0.00581395
0.00581395
0.00581395
0.00581395
0.00581395
0.00581395
0.00581395
0.00581395
0.00581395
0.00581395
0.00581395
0.00581395
0.00581395
0.00581395
0.00581395
0.00581395
0.00581395
0.00581395
0.00581395
0.00581395
0.00581395
0.00581395
0.00581395
0.00581395
0.00581395
0.00581395
0.00581395
0.00581395
0.00581395
0.00581395
0.00581395
0.00581395
0.00581395
0.00581395
0.00581395
0.00581395
0.00581395
0.00581395
0.00581395
0.00581395
0.00581395
0.00581395
0.00581395
0.00581395
0.00581395
0.00581395
0.00581395
0.00581395
0.00581395
0.00581395
0.00581395
0.00581395
0.00581395
0.00581395
0.00581395
0.00581395
0.00581395
0.00581395
0.00581395
0.00581395
0.00581395
0.00581395
0.00581395
0.00581395
0.00581395
0.00581395
0.00581395
0.00581395
0.00581395
0.00581395
0.00581395
0.00581395
0.00581395
0.00581395
0.00581395
0.00581395
0.00581395
0.00581395
0.00581395
0.00581395
0.00581395
0.00581395
0.00581395
0.00581395
0.00581395
0.00581395
0.00581395
0.00581395
0.00581395
0.00581395
0.00581395
0.00581395
0.00581395
0.00581395
0.00581395
0.00581395
0.00581395
0.00584795
0.00584795
0.00584795
0.00584795
0.00584795
0.00584795
0.00584795
0.00584795
0.00584795
0.00584795
0.00584795
0.00584795
0.00584795
0.00584795
0.00584795
0.00584795
0.00584795
0.00584795
0.00584795
0.00584795
0.00584795
0.00584795
0.00584795
0.00584795
0.00584795
0.00584795
0.00584795
0.00584795
0.00584795
0.00584795
0.00584795
0.00584795
0.00584795
0.00584795
0.00584795
0.00584795
0.00584795
0.00584795
0.00584795
0.00584795
0.00584795
0.00584795
0.00584795
0.00584795
0.00584795
0.00584795
0.00584795
0.00584795
0.00584795
0.00584795
0.00584795
0.00584795
0.00584795
0.00584795
0.00584795
0.00584795
0.00584795
0.00584795
0.00584795
0.00584795
0.00584795
0.00584795
0.00584795
0.00584795
0.00584795
0.00584795
0.00584795
0.00584795
0.00584795
0.00584795
0.00584795
0.00584795
0.00584795
0.00584795
0.00584795
0.00584795
0.00584795
0.00584795
0.00584795
0.00584795
0.00584795
0.00584795
0.00584795
0.00584795
0.00584795
0.00584795
0.00584795
0.00584795
0.00584795
0.00584795
0.00584795
0.00584795
0.00584795
0.00584795
0.00584795
0.00584795
0.00584795
0.00584795
0.00584795
0.00584795
0.00584795
0.00584795
0.00584795
0.00584795
0.00584795
0.00584795
0.00584795
0.00584795
0.00584795
0.00584795
0.00584795
0.00584795
0.00584795
0.00584795
0.00584795
0.00584795
0.00584795
0.00584795
0.00584795
0.00584795
0.00584795
0.00584795
0.00584795
0.00584795
0.00584795
0.00584795
0.00584795
0.00584795
0.00584795
0.00584795
0.00584795
0.00584795
0.00584795
0.00584795
0.00584795
0.00584795
0.00584795
0.00584795
0.00584795
0.00584795
0.00584795
0.00584795
0.00584795
0.00584795
0.00584795
0.00584795
0.00584795
0.00584795
0.00584795
0.00584795
0.00584795
0.00584795
0.00584795
0.00584795
0.00584795
0.00584795
0.00584795
0.00584795
0.00584795
0.00584795
0.00584795
0.00584795
0.00584795
0.00584795
0.00584795
0.00584795
0.00584795
0.00584795
0.00584795
0.00584795
0.00584795
0.00584795
0.00584795
0.00584795
0.00584795
0.00584795
0.00584795
0.00584795
0.00584795
0.00584795
0.00584795
0.00584795
0.00584795
0.00584795
0.00584795
0.00584795
0.00584795
0.00584795
0.00584795
0.00584795
0.00584795
0.00584795
0.00584795
0.00584795
0.00584795
0.00584795
0.00584795
0.00584795
0.00584795
0.00584795
0.00584795
0.00584795
0.00584795
0.00584795
0.00584795
0.00584795
0.00584795
0.00584795
0.00584795
0.00584795
0.00584795
0.00584795
0.00584795
0.00584795
0.00584795
0.00584795
0.00584795
0.00584795
0.00584795
0.00584795
0.00584795
0.00584795
0.00584795
0.00584795
0.00584795
0.00584795
0.00584795
0.00584795
0.00584795
0.00584795
0.00584795
0.00584795
0.00584795
0.00584795
0.00584795
0.00584795
0.00584795
0.00584795
0.00584795
0.00584795
0.00584795
0.00584795
0.00584795
0.00584795
0.00584795
0.00584795
0.00584795
0.00584795
0.00584795
0.00584795
0.00584795
0.00584795
0.00584795
0.00584795
0.00584795
0.00584795
0.00584795
0.00584795
0.00584795
0.00584795
0.00584795
0.00584795
0.00584795
0.00584795
0.00584795
0.00584795
0.00584795
0.00584795
0.00584795
0.00584795
0.00584795
0.00584795
0.00584795
0.00584795
0.00584795
0.00584795
0.00584795
0.00584795
0.00584795
0.00584795
0.00584795
0.00584795
0.00584795
0.00584795
0.00584795
0.00584795
0.00584795
0.00584795
0.00584795
0.00584795
0.00584795
0.00584795
0.00584795
0.00584795
0.00584795
0.00584795
0.00584795
0.00584795
0.00584795
0.00584795
0.00584795
0.00584795
0.00584795
0.00584795
0.00584795
0.00584795
0.00584795
0.00584795
0.00584795
0.00584795
0.00584795
0.00584795
0.00584795
0.00584795
0.00584795
0.00584795
0.00584795
0.00584795
0.00584795
0.00584795
0.00584795
0.00584795
0.00584795
0.00584795
0.00584795
0.00584795
0.00584795
0.00584795
0.00584795
0.00584795
0.00584795
0.00584795
0.00584795
0.00584795
0.00584795
0.00584795
0.00584795
0.00584795
0.00584795
0.00584795
0.00584795
0.00584795
0.00584795
0.00584795
0.00584795
0.00584795
0.00584795
0.00584795
0.00584795
0.00584795
0.00584795
0.00584795
0.00584795
0.00584795
0.00584795
0.00584795
0.00584795
0.00584795
0.00584795
0.00584795
0.00584795
0.00584795
0.00584795
0.00584795
0.00584795
0.00584795
0.00584795
0.00584795
0.00584795
0.00584795
0.00584795
0.00584795
0.00584795
0.00584795
0.00584795
0.00584795
0.00584795
0.00584795
0.00584795
0.00584795
0.00584795
0.00584795
0.00584795
0.00584795
0.00584795
0.00584795
0.00584795
0.00588235
0.00588235
0.00588235
0.00588235
0.00588235
0.00588235
0.00588235
0.00588235
0.00588235
0.00588235
0.00588235
0.00588235
0.00588235
0.00588235
0.00588235
0.00588235
0.00588235
0.00588235
0.00588235
0.00588235
0.00588235
0.00588235
0.00588235
0.00588235
0.00588235
0.00588235
0.00588235
0.00588235
0.00588235
0.00588235
0.00588235
0.00588235
0.00588235
0.00588235
0.00588235
0.00588235
0.00588235
0.00588235
0.00588235
0.00588235
0.00588235
0.00588235
0.00588235
0.00588235
0.00588235
0.00588235
0.00588235
0.00588235
0.00588235
0.00588235
0.00588235
0.00588235
0.00588235
0.00588235
0.00588235
0.00588235
0.00588235
0.00588235
0.00588235
0.00588235
0.00588235
0.00588235
0.00588235
0.00588235
0.00588235
0.00588235
0.00588235
0.00588235
0.00588235
0.00588235
0.00588235
0.00588235
0.00588235
0.00588235
0.00588235
0.00588235
0.00588235
0.00588235
0.00588235
0.00588235
0.00588235
0.00588235
0.00588235
0.00588235
0.00588235
0.00588235
0.00588235
0.00588235
0.00588235
0.00588235
0.00588235
0.00588235
0.00588235
0.00588235
0.00588235
0.00588235
0.00588235
0.00588235
0.00588235
0.00588235
0.00588235
0.00588235
0.00588235
0.00588235
0.00588235
0.00588235
0.00588235
0.00591716
0.00591716
0.00591716
0.00591716
0.00591716
0.00591716
0.00591716
0.00591716
0.00591716
0.00591716
0.00591716
0.00591716
0.00591716
0.00591716
0.00591716
0.00591716
0.00591716
0.00591716
0.00591716
0.00591716
0.00591716
0.00591716
0.00591716
0.00591716
0.00591716
0.00591716
0.00591716
0.00591716
0.00591716
0.00591716
0.00591716
0.00591716
0.00591716
0.00591716
0.00591716
0.00591716
0.00591716
0.00591716
0.00591716
0.00591716
0.00591716
0.00591716
0.00591716
0.00591716
0.00591716
0.00591716
0.00591716
0.00591716
0.00591716
0.00591716
0.00591716
0.00591716
0.00591716
0.00591716
0.00591716
0.00595238
0.00595238
0.00595238
0.00595238
0.00595238
0.00595238
0.00595238
0.00595238
0.00595238
0.00595238
0.00595238
0.00595238
0.00595238
0.00595238
0.00595238
0.00595238
0.00595238
0.00595238
0.00595238
0.00595238
0.00595238
0.00595238
0.00595238
0.00595238
0.00595238
0.00595238
0.00595238
0.00595238
0.00595238
0.00595238
0.00595238
0.00595238
0.00595238
0.00595238
0.00595238
0.00595238
0.00595238
0.00595238
0.00595238
0.00595238
0.00595238
0.00595238
0.00595238
0.00595238
0.00595238
0.00595238
0.00595238
0.00595238
0.00595238
0.00595238
0.00595238
0.00595238
0.00595238
0.00595238
0.00595238
0.00595238
0.00595238
0.00595238
0.00595238
0.00595238
0.00595238
0.00595238
0.00595238
0.00598802
0.00598802
0.00598802
0.00598802
0.00598802
0.00598802
0.00598802
0.00598802
0.00598802
0.00598802
0.00598802
0.00598802
0.00598802
0.00598802
0.00598802
0.00598802
0.00598802
0.00598802
0.00598802
0.00598802
0.00598802
0.00598802
0.00598802
0.00598802
0.00598802
0.00598802
0.00598802
0.00598802
0.00598802
0.00598802
0.00598802
0.00598802
0.00598802
0.00598802
0.00598802
0.00598802
0.00598802
0.00598802
0.00598802
0.0060241
0.0060241
0.0060241
0.0060241
0.0060241
0.0060241
0.0060241
0.0060241
0.0060241
0.0060241
0.0060241
0.0060241
0.0060241
0.0060241
0.0060241
0.0060241
0.0060241
0.0060241
0.0060241
0.0060241
0.0060241
0.0060241
0.0060241
0.0060241
0.0060241
0.0060241
0.0060241
0.0060241
0.0060241
0.0060241
0.0060241
0.0060241
0.0060241
0.0060241
0.0060241
0.0060241
0.0060241
0.0060241
0.0060241
0.0060241
0.00606061
0.00606061
0.00606061
0.00606061
0.00606061
0.00606061
0.00606061
0.00606061
0.00606061
0.00606061
0.00606061
0.00606061
0.00606061
0.00606061
0.00606061
0.00606061
0.00606061
0.00606061
0.00606061
0.00606061
0.00606061
0.00606061
0.00606061
0.00606061
0.00606061
0.00609756
0.00609756
0.00609756
0.00609756
0.00609756
0.00609756
0.00609756
0.00609756
0.00609756
0.00609756
0.00609756
0.00609756
0.00609756
0.00609756
0.00609756
0.00609756
0.00609756
0.00609756
0.00609756
0.00609756
0.00609756
0.00609756
0.00613497
0.00613497
0.00613497
0.00613497
0.00613497
0.00613497
0.00613497
0.00613497
0.00613497
0.00613497
0.00613497
0.00613497
0.00613497
0.00613497
0.00617284
0.00617284
0.00617284
0.00617284
0.00617284
0.00617284
0.00617284
0.00617284
0.00617284
0.00617284
0.00617284
0.00617284
0.00617284
0.00617284
0.00617284
0.00617284
0.00617284
0.00617284
0.00621118
0.00621118
0.00621118
0.00621118
0.00621118
0.00621118
0.00621118
0.00621118
0.00621118
0.00621118
0.00621118
0.00621118
0.00621118
0.00621118
0.00621118
0.00621118
0.00621118
0.00625
0.00625
0.00625
0.00625
0.00625
0.00625
0.00625
0.00625
0.00625
0.00625
0.00625
0.00625
0.00625
0.00625
0.00628931
0.00628931
0.00628931
0.00628931
0.00628931
0.00628931
0.00628931
0.00628931
0.00628931
0.00628931
0.00628931
0.00628931
0.00628931
0.00628931
0.00632911
0.00632911
0.00632911
0.00632911
0.00632911
0.00632911
0.00632911
0.00632911
0.00632911
0.00632911
0.00636943
0.00636943
0.00636943
0.00636943
0.00636943
0.00636943
0.00636943
0.00636943
0.00636943
0.00636943
0.00641026
0.00641026
0.00641026
0.00641026
0.00641026
0.00645161
0.00645161
0.00645161
0.00645161
0.00645161
0.00645161
0.00645161
0.00645161
0.00645161
0.00645161
0.0116279
0.0116279
0.0116279
0.0116279
0.0116279
0.0116279
0.0116279
0.0116279
0.0116279
0.0116279
0.0116279
0.0116279
0.0116279
0.0116279
0.0116279
0.0116279
0.0116279
0.0116279
0.0116279
0.0116279
0.0116279
0.0116279
0.0116279
0.0116279
0.0116279
0.0116279
0.0116279
0.0116279
0.0116279
0.0116279
0.0116279
0.0116279
0.0116279
0.0116279
0.0116279
0.0116279
0.0116279
0.0116279
0.0116279
0.0116279
0.0116279
0.0116279
0.0116279
0.0116279
0.0116279
0.0116279
0.0116279
0.0116279
0.0116279
0.0116279
0.0116279
0.0116279
0.0116279
0.0116279
0.0116279
0.0116279
0.0116279
0.0116279
0.0116279
0.0116279
0.0116279
0.0116279
0.0116279
0.0116279
0.0116279
0.0116279
0.0116279
0.0116279
0.0116279
0.0116279
0.0116279
0.0116279
0.0116279
0.0116279
0.0116279
0.0116279
0.0116279
0.0116279
0.0116279
0.0116279
0.0116279
0.0116279
0.0116279
0.0116279
0.0116279
0.0116279
0.0116279
0.0116279
0.0116279
0.0116279
0.0116279
0.0116279
0.0116279
0.0116279
0.0116279
0.0116279
0.0116279
0.0116279
0.0116279
0.0116279
0.0116279
0.0116279
0.0116279
0.0116279
0.0116279
0.0116279
0.0116279
0.0116279
0.0116279
0.0116279
0.0116279
0.0116279
0.0116279
0.0116279
0.0116279
0.0116279
0.0116279
0.0116279
0.0116279
0.0116279
0.0116279
0.0116279
0.0116279
0.0116279
0.0116279
0.0116279
0.0116279
0.0116279
0.0116279
0.0116279
0.0116279
0.0116279
0.0116279
0.0116279
0.0116279
0.0116279
0.0116279
0.0116279
0.0116279
0.0116279
0.0116279
0.0116279
0.0116279
0.0116279
0.0116279
0.0116279
0.0116279
0.0116279
0.0116279
0.0116279
0.0116279
0.0116279
0.0116279
0.0116279
0.0116279
0.0116279
0.0116279
0.0116279
0.0116279
0.0116279
0.0116279
0.0116279
0.0116279
0.0116279
0.0116279
0.0116279
0.0116279
0.0116279
0.0116279
0.0116279
0.0116279
0.0116279
0.0116279
0.0116279
0.0116279
0.0116279
0.0116279
0.0116279
0.0116279
0.0116279
0.0116279
0.0116279
0.0116279
0.0116279
0.0116279
0.0116279
0.0116279
0.0116279
0.0116279
0.0116279
0.0116279
0.0116279
0.0116279
0.0116279
0.0116279
0.0116279
0.0116279
0.0116279
0.0116279
0.0116279
0.0116279
0.0116279
0.0116279
0.0116279
0.0116279
0.0116279
0.0116279
0.0116279
0.0116279
0.0116279
0.0116279
0.0116279
0.0116279
0.0116279
0.0116279
0.0116279
0.0116279
0.0116279
0.0116279
0.0116279
0.0116279
0.0116279
0.0116279
0.0116279
0.0116279
0.0116279
0.0116279
0.0116279
0.0116279
0.0116279
0.0116279
0.0116279
0.0116279
0.0116279
0.0116279
0.0116279
0.0116279
0.0116279
0.0116279
0.0116279
0.0116279
0.0116279
0.0116279
0.0116279
0.0116279
0.0116279
0.0116279
0.0116279
0.0116279
0.0116279
0.0116279
0.0116279
0.0116279
0.0116279
0.0116279
0.0116279
0.0116279
0.0116279
0.0116279
0.0116279
0.0116279
0.0116279
0.0116279
0.0116279
0.0116279
0.0116279
0.0116279
0.0116279
0.0116279
0.0116279
0.0116279
0.0116279
0.0116279
0.0116279
0.0116279
0.0116279
0.0116279
0.0116279
0.0116279
0.0116279
0.0116279
0.0116279
0.0116279
0.0116279
0.0116279
0.0116279
0.0116279
0.0116279
0.0116279
0.0116279
0.0116279
0.0116279
0.0116279
0.0116279
0.0116279
0.0116279
0.0116279
0.0116279
0.0116279
0.0116279
0.0116279
0.0116279
0.0116279
0.0116279
0.0116279
0.0116279
0.0116279
0.0116279
0.0116279
0.0116279
0.0116279
0.0116279
0.0116279
0.0116279
0.0116279
0.0116279
0.0116279
0.0116279
0.0116279
0.0116279
0.0116279
0.0116279
0.0116279
0.0116279
0.0116279
0.0116279
0.0116279
0.0116279
0.0116279
0.0116279
0.0116279
0.0116279
0.0116279
0.0116279
0.0116279
0.0116279
0.0116279
0.0116279
0.0116279
0.0116279
0.0116279
0.0116279
0.0116279
0.0116279
0.0116279
0.0116279
0.0116279
0.0116279
0.0116279
0.0116279
0.0116279
0.0116279
0.0116279
0.0116279
0.0116279
0.0116279
0.0116279
0.0116279
0.0116279
0.0116279
0.0116279
0.0116279
0.0116279
0.0116279
0.0116279
0.0116279
0.0116279
0.0116279
0.0116279
0.0116279
0.0116279
0.0116279
0.0116279
0.0116279
0.0116279
0.0116279
0.0116279
0.0116279
0.0116279
0.0116279
0.0116279
0.0116279
0.0116279
0.0116279
0.0116279
0.0116279
0.0116279
0.0116279
0.0116279
0.0116279
0.0116279
0.0116279
0.0116279
0.0116279
0.0116279
0.0116279
0.0116279
0.0116279
0.0116279
0.0116279
0.0116279
0.0116279
0.0116279
0.0116279
0.0116279
0.0116279
0.0116279
0.0116279
0.0116279
0.0116279
0.0116279
0.0116279
0.0116279
0.0116279
0.0116279
0.0116279
0.0116279
0.0116279
0.0116279
0.0116279
0.0116279
0.0116279
0.0116279
0.0116279
0.0116279
0.0116279
0.0116279
0.0116279
0.0116279
0.0116279
0.0116279
0.0116279
0.0116279
0.0116279
0.0116279
0.0116279
0.0116279
0.0116279
0.0116279
0.0116279
0.0116279
0.0116279
0.0116279
0.0116279
0.0116279
0.0116279
0.0116279
0.0116279
0.0116279
0.0116279
0.0116279
0.0116279
0.0116279
0.0116279
0.0116279
0.0116279
0.0116279
0.0116279
0.0116279
0.0116279
0.0116279
0.0116279
0.0116279
0.0116279
0.0116279
0.0116279
0.0116279
0.0116279
0.0116279
0.0116279
0.0116279
0.0116279
0.0116279
0.0116279
0.0116279
0.0116279
0.0116279
0.0116279
0.0116279
0.0116279
0.0116279
0.0116279
0.0116279
0.0116279
0.0116279
0.0116279
0.0116279
0.0116279
0.0116279
0.0116279
0.0116279
0.0116279
0.0116279
0.0116279
0.0116279
0.0116279
0.0116279
0.0116279
0.0116279
0.0116279
0.0116279
0.0116279
0.0116279
0.0116279
0.0116279
0.0116279
0.0116279
0.0116279
0.0116279
0.0116279
0.0116279
0.0116279
0.0116279
0.0116279
0.0116279
0.0116279
0.0116279
0.0116279
0.0116279
0.0116279
0.0116279
0.0116279
0.0116279
0.0116279
0.0116279
0.0116279
0.0116279
0.0116279
0.0116279
0.0116279
0.0116279
0.0116279
0.0116279
0.0116279
0.0116279
0.0116279
0.0116279
0.0116279
0.0116279
0.0116279
0.0116279
0.0116279
0.0116279
0.0116279
0.0116279
0.0116279
0.0116279
0.0116279
0.0116279
0.0116279
0.0116279
0.0116279
0.0116279
0.0116279
0.0116279
0.0116279
0.0116279
0.0116279
0.0116279
0.0116279
0.0116279
0.0116279
0.0116279
0.0116279
0.0116279
0.0116279
0.0116279
0.0116279
0.0116279
0.0116279
0.0116279
0.0116279
0.0116279
0.0116279
0.0116279
0.0116279
0.0116279
0.0116279
0.0116279
0.0116279
0.0116279
0.0116279
0.0116279
0.0116279
0.0116279
0.0116279
0.0116279
0.0116279
0.0116279
0.0116279
0.0116279
0.0116279
0.0116279
0.0116279
0.0116279
0.0116279
0.0116279
0.0116279
0.0116279
0.0116279
0.0116279
0.0116279
0.0116279
0.0116279
0.0116279
0.0116279
0.0116279
0.0116279
0.0116279
0.0116279
0.0116279
0.0116279
0.0116279
0.0116279
0.0116279
0.0116279
0.0116279
0.0116279
0.0116279
0.0116279
0.0116279
0.0116279
0.0116279
0.0116279
0.0116279
0.0116279
0.0116279
0.0116279
0.0116279
0.0116279
0.0116279
0.0116279
0.0116279
0.0116279
0.0116279
0.0116279
0.0116279
0.0116279
0.0116279
0.0116279
0.0116279
0.0116279
0.0116279
0.0116279
0.0116279
0.0116279
0.0116279
0.0116279
0.0116279
0.0116279
0.0116279
0.0116279
0.0116279
0.0116279
0.0116279
0.0116279
0.0116279
0.0116279
0.0116279
0.0116279
0.0116279
0.0116279
0.0116279
0.0116279
0.0116279
0.0116279
0.0116279
0.0116279
0.0116279
0.0116279
0.0116279
0.0116279
0.0116279
0.0116279
0.0116279
0.0116279
0.0116279
0.0116279
0.0116279
0.0116279
0.0116279
0.0116279
0.0116279
0.0116279
0.0116279
0.0116279
0.0116279
0.0116279
0.0116279
0.0116279
0.0116279
0.0116279
0.0116279
0.0116279
0.0116279
0.0116279
0.0116279
0.0116279
0.0116279
0.0116279
0.0116279
0.0116279
0.0116279
0.0116279
0.0116279
0.0116279
0.0116279
0.0116279
0.0116279
0.0116279
0.0116279
0.0116279
0.0116279
0.0116279
0.0116279
0.0116279
0.0116279
0.0116279
0.0116279
0.0116279
0.0116279
0.0116279
0.0116279
0.0116279
0.0116279
0.0116279
0.0116279
0.0116279
0.0116279
0.0116279
0.0116279
0.0116279
0.0116279
0.0116279
0.0116279
0.0116279
0.0116279
0.0116279
0.0116279
0.0116279
0.0116279
0.0116279
0.0116279
0.0116279
0.0116279
0.0116279
0.0116279
0.0116279
0.0116279
0.0116279
0.0116279
0.0116279
0.0116279
0.0116279
0.0116279
0.0116279
0.0116279
0.0116279
0.0116279
0.0116279
0.0116279
0.0116279
0.0116279
0.0116279
0.0116279
0.0116279
0.0116279
0.0116279
0.0116279
0.0116279
0.0116279
0.0116279
0.0116279
0.0116279
0.0116279
0.0116279
0.0116279
0.0116279
0.0116279
0.0116279
0.0116279
0.0116279
0.0116279
0.0116279
0.0116279
0.0116279
0.0116279
0.0116279
0.0116279
0.0116279
0.0116279
0.0116279
0.0116279
0.0116279
0.0116279
0.0116279
0.0116279
0.0116279
0.0116279
0.0116279
0.0116279
0.0116279
0.0116279
0.0116279
0.0116279
0.0116279
0.0116279
0.0116279
0.0116279
0.0116279
0.0116279
0.0116279
0.0116279
0.0116279
0.0116279
0.0116279
0.0116279
0.0116279
0.0116279
0.0116279
0.0116279
0.0116279
0.0116279
0.0116279
0.0116279
0.0116279
0.0116279
0.0116279
0.0116279
0.0116279
0.0116279
0.0116279
0.0116279
0.0116279
0.0116279
0.0116279
0.0116279
0.0116279
0.0116279
0.0116279
0.0116279
0.0116279
0.0116279
0.0116279
0.0116279
0.0116279
0.0116279
0.0116279
0.0116279
0.0116279
0.0116279
0.0116279
0.0116279
0.0116279
0.0116279
0.0116279
0.0116279
0.0116279
0.0116279
0.0116279
0.0116279
0.0116279
0.0116279
0.0116279
0.0116279
0.0116279
0.0116279
0.0116279
0.0116279
0.0116279
0.0116279
0.0116279
0.0116279
0.0116279
0.0116279
0.0116279
0.0116279
0.0116279
0.0116279
0.0116279
0.0116279
0.0116279
0.0116279
0.0116279
0.0116279
0.0116279
0.0116279
0.0116279
0.0116279
0.0116279
0.0116279
0.0116279
0.0116279
0.0116279
0.0116279
0.0116279
0.0116279
0.0116279
0.0116279
0.0116279
0.0116279
0.0116279
0.0116279
0.0116279
0.0116279
0.0116279
0.0116279
0.0116279
0.0116279
0.0116279
0.0116279
0.0116279
0.0116279
0.0116279
0.0116279
0.0116279
0.0116279
0.0116279
0.0116279
0.0116279
0.0116279
0.0116279
0.0116279
0.0116279
0.0116279
0.0116279
0.0116279
0.0116279
0.0116279
0.0116279
0.0116279
0.0116279
0.0116279
0.0116279
0.0116279
0.0116279
0.0116279
0.0116279
0.0116279
0.0116279
0.0116279
0.0116279
0.0116279
0.0116279
0.0116279
0.0116279
0.0116279
0.0116279
0.0116279
0.0116279
0.0116279
0.0116279
0.0116279
0.0116279
0.0116279
0.0116279
0.0116279
0.0116279
0.0116279
0.0116279
0.0116279
0.0116279
0.0116279
0.0116279
0.0116279
0.0116279
0.0116279
0.0116279
0.0116279
0.0116279
0.0116279
0.0116279
0.0116279
0.0116279
0.0116279
0.0116279
0.0116279
0.0116279
0.0116279
0.0116279
0.0116279
0.0116279
0.0116279
0.0116279
0.0116279
0.0116279
0.0116279
0.0116279
0.0116279
0.0116279
0.0116279
0.0116279
0.0116279
0.0116279
0.0116279
0.0116279
0.0116279
0.0116279
0.0116279
0.0116279
0.0116279
0.0116279
0.0116279
0.0116279
0.0116279
0.0116279
0.0116279
0.0116279
0.0116279
0.0116279
0.0116279
0.0116279
0.0116279
0.0116279
0.0116279
0.0116279
0.0116279
0.0116279
0.0116279
0.0116279
0.0116279
0.0116279
0.0116279
0.0116279
0.0116279
0.0116279
0.0116279
0.0116279
0.0116279
0.0116279
0.0116279
0.0116279
0.0116279
0.0116279
0.0116279
0.0116279
0.0116279
0.0116279
0.0116279
0.0116279
0.0116279
0.0116279
0.0116279
0.0116279
0.0116279
0.0116279
0.0116279
0.0116279
0.0116279
0.0116279
0.0116279
0.0116279
0.0116279
0.0116279
0.0116279
0.0116279
0.0116279
0.0116279
0.0116279
0.0116279
0.0116279
0.0116279
0.0116279
0.0116279
0.0116279
0.0116279
0.0116279
0.0116279
0.0116279
0.0116279
0.0116279
0.0116279
0.0116279
0.0116279
0.0116279
0.0116279
0.0116279
0.0116279
0.0116279
0.0116279
0.0116279
0.0116279
0.0116279
0.0116279
0.0116279
0.0116279
0.0116279
0.0116279
0.0116279
0.0116279
0.0116279
0.0116279
0.0116279
0.0116279
0.0116279
0.0116279
0.0116279
0.0116279
0.0116279
0.0116279
0.0116279
0.0116279
0.0116279
0.0116279
0.0116279
0.0116279
0.0116279
0.0116279
0.0116279
0.0116279
0.0116279
0.0116279
0.0116279
0.0116279
0.0116279
0.0116279
0.0116279
0.0116279
0.0116279
0.0116279
0.0116279
0.0116279
0.0116279
0.0116279
0.0116279
0.0116279
0.0116279
0.0116279
0.0116279
0.0116279
0.0116279
0.0116279
0.0116279
0.0116279
0.0116279
0.0116279
0.0116279
0.0116279
0.0116279
0.0116279
0.0116279
0.0116279
0.0116279
0.0116279
0.0116279
0.0116279
0.0116279
0.0116279
0.0116279
0.0116279
0.0116279
0.0116279
0.0116279
0.0116279
0.0116279
0.0116279
0.0116279
0.0116279
0.0116279
0.0116279
0.0116279
0.0116279
0.0116279
0.0116279
0.0116279
0.0116279
0.0116279
0.0116279
0.0116279
0.0116279
0.0116279
0.0116279
0.0116279
0.0116279
0.0116279
0.0116279
0.0116279
0.0116279
0.0116279
0.0116279
0.0116279
0.0116279
0.0116279
0.0116279
0.0116279
0.0116279
0.0116279
0.0116279
0.0116279
0.0116279
0.0116279
0.0116279
0.0116279
0.0116279
0.0116279
0.0116279
0.0116279
0.0116279
0.0116279
0.0116279
0.0116279
0.0116279
0.0116279
0.0116279
0.0116279
0.0116279
0.0116279
0.0116279
0.0116279
0.0116279
0.0116279
0.0116279
0.0116279
0.0116279
0.0116279
0.0116279
0.0116279
0.0116279
0.0116279
0.0116279
0.0116279
0.0116279
0.0116279
0.0116279
0.0116279
0.0116279
0.0116279
0.0116279
0.0116279
0.0116279
0.0116279
0.0116279
0.0116279
0.0116279
0.0116279
0.0116279
0.0116279
0.0116279
0.0116279
0.0116279
0.0116279
0.0116279
0.0116279
0.0116279
0.0116279
0.0116279
0.0116279
0.0116279
0.0116279
0.0116279
0.0116279
0.0116279
0.0116279
0.0116279
0.0116279
0.0116279
0.0116279
0.0116279
0.0116279
0.0116279
0.0116279
0.0116279
0.0116279
0.0116279
0.0116279
0.0116279
0.0116279
0.0116279
0.0116279
0.0116279
0.0116279
0.0116279
0.0116279
0.0116279
0.0116279
0.0116279
0.0116279
0.0116279
0.0116279
0.0116279
0.0116279
0.0116279
0.0116279
0.0116279
0.0116279
0.0116279
0.0116279
0.0116279
0.0116279
0.0116279
0.0116279
0.0116279
0.0116279
0.0116279
0.0116279
0.0116279
0.0116279
0.0116279
0.0116279
0.0116279
0.0116279
0.0116279
0.0116279
0.0116279
0.0116279
0.0116279
0.0116279
0.0116279
0.0116279
0.0116279
0.0116279
0.0116279
0.0116279
0.0116279
0.0116279
0.0116279
0.0116279
0.0116279
0.0116279
0.0116279
0.0116279
0.0116279
0.0116279
0.0116279
0.0116279
0.0116279
0.0116279
0.0116279
0.0116279
0.0116279
0.0116279
0.0116279
0.0116279
0.0116279
0.0116279
0.0116279
0.0116279
0.0116279
0.0116279
0.0116279
0.0116279
0.0116279
0.0116279
0.0116279
0.0116279
0.0116279
0.0116279
0.0116279
0.0116279
0.0116279
0.0116279
0.0116279
0.0116279
0.0116279
0.0116279
0.0116279
0.0116279
0.0116279
0.0116279
0.0116279
0.0116279
0.0116279
0.0116279
0.0116279
0.0116279
0.0116279
0.0116279
0.0116279
0.0116279
0.0116279
0.0116279
0.0116279
0.0116279
0.0116279
0.0116279
0.0116279
0.0116279
0.0116279
0.0116279
0.0116279
0.0116279
0.0116279
0.0116279
0.0116279
0.0116279
0.0116279
0.0116279
0.0116279
0.0116279
0.0116279
0.0116279
0.0116279
0.0116279
0.0116279
0.0116279
0.0116279
0.0116279
0.0116279
0.0116279
0.0116279
0.0116279
0.0116279
0.0116279
0.0116279
0.0116279
0.0116279
0.0116279
0.0116279
0.0116279
0.0116279
0.0116279
0.0116279
0.0116279
0.0116279
0.0116279
0.0116279
0.0116279
0.0116279
0.0116279
0.0116279
0.0116279
0.0116279
0.0116279
0.0116279
0.0116279
0.0116279
0.0116279
0.0116279
0.0116279
0.0116279
0.0116279
0.0116279
0.0116279
0.0116279
0.0116279
0.0116279
0.0116279
0.0116279
0.0116279
0.0116279
0.0116279
0.0116279
0.0116279
0.0116279
0.0116279
0.0116279
0.0116279
0.0116279
0.0116279
0.0116279
0.0116279
0.0116279
0.0116279
0.0116279
0.0116279
0.0116279
0.0116279
0.0116279
0.0116279
0.0116279
0.0116279
0.0116279
0.0116279
0.0116279
0.0116279
0.0116279
0.0116279
0.0116279
0.0116279
0.0116279
0.0116279
0.0116279
0.0116279
0.0116279
0.0116279
0.0116279
0.0116279
0.0116279
0.0116279
0.0116279
0.0116279
0.0116279
0.0116279
0.0116279
0.0116279
0.0116279
0.0116279
0.0116279
0.0116279
0.0116279
0.0116279
0.0116279
0.0116279
0.0116279
0.0116279
0.0116279
0.0116279
0.0116279
0.0116279
0.0116279
0.0116279
0.0116279
0.0116279
0.0116279
0.0116279
0.0116279
0.0116279
0.0116279
0.0116279
0.0116279
0.0116279
0.0116279
0.0116279
0.0116279
0.0116279
0.0116279
0.0116279
0.0116279
0.0116279
0.0116279
0.0116279
0.0116279
0.0116279
0.0116279
0.0116279
0.0116279
0.0116279
0.0116279
0.0116279
0.0116279
0.0116279
0.0116279
0.0116279
0.0116279
0.0116279
0.0116279
0.0116279
0.0116279
0.0116279
0.0116279
0.0116279
0.0116279
0.0116279
0.0116279
0.0116279
0.0116279
0.0116279
0.0116279
0.0116279
0.0116279
0.0116279
0.0116279
0.0116279
0.0116279
0.0116279
0.0116279
0.0116279
0.0116279
0.0116279
0.0116279
0.0116279
0.0116279
0.0116279
0.0116279
0.0116279
0.0116279
0.0116279
0.0116279
0.0116279
0.0116279
0.0116279
0.0116279
0.0116279
0.0116279
0.0116279
0.0116279
0.0116279
0.0116279
0.0116279
0.0116279
0.0116279
0.0116279
0.0116279
0.0116279
0.0116279
0.0116279
0.0116279
0.0116279
0.0116279
0.0116279
0.0116279
0.0116279
0.0116279
0.0116279
0.0116279
0.0116279
0.0116279
0.0116279
0.0116279
0.0116279
0.0116279
0.0116279
0.0116279
0.0116279
0.0116279
0.0116279
0.0116279
0.0116279
0.0116279
0.0116279
0.0116279
0.0116279
0.0116279
0.0116279
0.0116279
0.0116279
0.0116279
0.0116279
0.0116279
0.0116279
0.0116279
0.0116279
0.0116279
0.0116279
0.0116279
0.0116279
0.0116279
0.0116279
0.0116279
0.0116279
0.0116279
0.0116279
0.0116279
0.0116279
0.0116279
0.0116279
0.0116279
0.0116279
0.0116279
0.0116279
0.0116279
0.0116279
0.0116279
0.0116279
0.0116279
0.0116279
0.0116279
0.0116279
0.0116279
0.0116279
0.0116279
0.0116279
0.0116279
0.0116279
0.0116279
0.0116279
0.0116279
0.0116279
0.0116279
0.0116279
0.0116279
0.0116279
0.0116279
0.0116279
0.0116279
0.0116279
0.0116279
0.0116279
0.0116279
0.0116279
0.0116279
0.0116279
0.0116279
0.0116279
0.0116279
0.0116279
0.0116279
0.0116279
0.0116279
0.0116279
0.0116279
0.0116279
0.0116279
0.0116279
0.0116279
0.0116279
0.0116279
0.0116279
0.0116279
0.0116279
0.0116279
0.0116279
0.0116279
0.0116279
0.0116279
0.0116279
0.0116279
0.0116279
0.0116279
0.0116279
0.0116279
0.0116279
0.0116279
0.0116279
0.0116279
0.0116279
0.0116279
0.0116279
0.0116279
0.0116279
0.0116279
0.0116279
0.0116279
0.0116279
0.0116279
0.0116279
0.0116279
0.0116279
0.0116279
0.0116279
0.0116279
0.0116279
0.0116279
0.0116279
0.0116279
0.0116279
0.0116279
0.0116279
0.0116279
0.0116279
0.0116279
0.0116279
0.0116279
0.0116279
0.0116279
0.0116279
0.0116279
0.0116279
0.0116279
0.0116279
0.0116279
0.0116279
0.0116279
0.0116279
0.0116279
0.0116279
0.0116279
0.0116279
0.0116279
0.0116279
0.0116279
0.0116279
0.0116279
0.0116279
0.0116279
0.0116279
0.0116279
0.0116279
0.0116279
0.0116279
0.0116279
0.0116279
0.0116279
0.0116279
0.0116279
0.0116279
0.0116279
0.0116279
0.0116279
0.0116279
0.0116279
0.0116279
0.0116279
0.0116279
0.0116279
0.0116279
0.0116279
0.0116279
0.0116279
0.0116279
0.0116279
0.0116279
0.0116279
0.0116279
0.0116279
0.0116279
0.0116279
0.0116279
0.0116279
0.0116279
0.0116279
0.0116279
0.0116279
0.0116279
0.0116279
0.0116279
0.0116279
0.0116279
0.0116279
0.0116279
0.0116279
0.0116279
0.0116279
0.0116279
0.0116279
0.0116279
0.0116279
0.0116279
0.0116279
0.0116279
0.0116279
0.0116279
0.0116279
0.0116279
0.0116279
0.0116279
0.0116279
0.0116279
0.0116279
0.0116279
0.0116279
0.0116279
0.0116279
0.0116279
0.0116279
0.0116279
0.0116279
0.0116279
0.0116279
0.0116279
0.0116279
0.0116279
0.0116279
0.0116279
0.0116279
0.0116279
0.0116279
0.0116279
0.0116279
0.0116279
0.0116279
0.0116279
0.0116279
0.0116279
0.0116279
0.0116279
0.0116279
0.0116279
0.0116279
0.0116279
0.0116279
0.0116279
0.0116279
0.0116279
0.0116279
0.0116279
0.0116279
0.0116279
0.0116279
0.0116279
0.0116279
0.0116279
0.0116279
0.0116279
0.0116279
0.0116279
0.0116279
0.0116279
0.0116279
0.0116279
0.0116279
0.0116279
0.0116279
0.0116279
0.0116279
0.0116279
0.0116279
0.0116279
0.0116279
0.0116279
0.0116279
0.0116279
0.0116279
0.0116279
0.0116279
0.0116279
0.0116279
0.0116279
0.0116279
0.0116279
0.0116279
0.0116279
0.0116279
0.0116279
0.0116279
0.0116279
0.0116279
0.0116279
0.0116279
0.0116279
0.0116279
0.0116279
0.0116279
0.0116279
0.0116279
0.0116279
0.0116279
0.0116279
0.0116279
0.0116279
0.0116279
0.0116279
0.0116279
0.0116279
0.0116279
0.0116279
0.0116279
0.0116279
0.0116279
0.0116279
0.0116279
0.0116279
0.0116279
0.0116279
0.0116279
0.0116279
0.0116279
0.0116279
0.0116279
0.0116279
0.0116279
0.0116279
0.0116279
0.0116279
0.0116279
0.0116279
0.0116279
0.0116279
0.0116279
0.0116279
0.0116279
0.0116279
0.0116279
0.0116279
0.0116279
0.0116279
0.0116279
0.0116279
0.0116279
0.0116279
0.0116279
0.0116279
0.0116279
0.0116279
0.0116279
0.0116279
0.0116279
0.0116279
0.0116279
0.0116279
0.0116279
0.0116279
0.0116279
0.0116279
0.0116279
0.0116279
0.0116279
0.0116279
0.0116279
0.0116279
0.0116279
0.0116279
0.0116279
0.0116279
0.0116279
0.0116279
0.0116279
0.0116279
0.0116279
0.0116279
0.0116279
0.0116279
0.0116279
0.0116279
0.0116279
0.0116279
0.0116279
0.0116279
0.0116279
0.0116279
0.0116279
0.0116279
0.0116279
0.0116279
0.0116279
0.0116279
0.0116279
0.0116279
0.0116279
0.0116279
0.0116279
0.0116279
0.0116279
0.0116279
0.0116279
0.0116279
0.0116279
0.0116279
0.0116279
0.0116279
0.0116279
0.0116279
0.0116279
0.0116279
0.0116279
0.0116279
0.0116279
0.0116279
0.0116279
0.0116279
0.0116279
0.0116279
0.0116279
0.0116279
0.0116279
0.0116279
0.0116279
0.0116279
0.0116279
0.0116279
0.0116279
0.0116279
0.0116279
0.0116279
0.0116279
0.0116279
0.0116279
0.0116279
0.0116279
0.0116279
0.0116279
0.0116279
0.0116279
0.0116279
0.0116279
0.0116279
0.0116279
0.0116279
0.0116279
0.0116279
0.0116279
0.0116279
0.0116279
0.0116279
0.0116279
0.0116279
0.0116279
0.0116279
0.0116279
0.0116279
0.0116279
0.0116279
0.0116279
0.0116279
0.0116279
0.0116279
0.0116279
0.0116279
0.0116279
0.0116279
0.0116279
0.0116279
0.0116279
0.0116279
0.0116279
0.0116279
0.0116279
0.0116279
0.0116279
0.0116279
0.0116279
0.0116279
0.0116279
0.0116279
0.0116279
0.0116279
0.0116279
0.0116279
0.0116279
0.0116279
0.0116279
0.0116279
0.0116279
0.0116279
0.0116279
0.0116279
0.0116279
0.0116279
0.0116279
0.0116279
0.0116279
0.0116279
0.0116279
0.0116279
0.0116279
0.0116279
0.0116279
0.0116279
0.0116279
0.0116279
0.0116279
0.0116279
0.0116279
0.0116279
0.0116279
0.0116279
0.0116279
0.0116279
0.0116279
0.0116279
0.0116279
0.0116279
0.0116279
0.0116279
0.0116279
0.0116279
0.0116279
0.0116279
0.0116279
0.0116279
0.0116279
0.0116279
0.0116279
0.0116279
0.0116279
0.0116279
0.0116279
0.0116279
0.0116279
0.0116279
0.0116279
0.0116279
0.0116279
0.0116279
0.0116279
0.0116279
0.0116279
0.0116279
0.0116279
0.0116279
0.0116279
0.0116279
0.0116279
0.0116279
0.0116279
0.0116279
0.0116279
0.0116279
0.0116279
0.0116279
0.0116279
0.0116279
0.0116279
0.0116279
0.0116279
0.0116279
0.0116279
0.0116279
0.0116279
0.0116279
0.0116279
0.0116279
0.0116279
0.0116279
0.0116279
0.0116279
0.0116279
0.0116279
0.0116279
0.0116279
0.0116279
0.0116279
0.0116279
0.0116279
0.0116279
0.0116279
0.0116279
0.0116279
0.0116279
0.0116279
0.0116279
0.0116279
0.0116279
0.0116279
0.0116279
0.0116279
0.0116279
0.0116279
0.0116279
0.0116279
0.0116279
0.0116279
0.0116279
0.0116279
0.0116279
0.0116279
0.0116279
0.0116279
0.0116279
0.0116279
0.0116279
0.0116279
0.0116279
0.0116279
0.0116279
0.0116279
0.0116279
0.0116279
0.0116279
0.0116279
0.0116279
0.0116279
0.0116279
0.0116279
0.0116279
0.0116279
0.0116279
0.0116279
0.0116279
0.0116279
0.0116279
0.0116279
0.0116279
0.0116279
0.0116279
0.0116279
0.0116279
0.0116279
0.0116279
0.0116279
0.0116279
0.0116279
0.0116279
0.0116279
0.0116279
0.0116279
0.0116279
0.0116279
0.0116279
0.0116279
0.0116279
0.0116279
0.0116279
0.0116279
0.0116279
0.0116279
0.0116279
0.0116279
0.0116279
0.0116279
0.0116279
0.0116279
0.0116279
0.0116279
0.0116279
0.0116279
0.0116279
0.0116279
0.0116279
0.0116279
0.0116279
0.0116279
0.0116279
0.0116279
0.0116279
0.0116279
0.0116279
0.0116279
0.0116279
0.0116279
0.0116279
0.0116279
0.0116279
0.0116279
0.0116279
0.0116279
0.0116279
0.0116279
0.0116279
0.0116279
0.0116279
0.0116279
0.0116279
0.0116279
0.0116279
0.0116279
0.0116279
0.0116279
0.0116279
0.0116279
0.0116279
0.0116279
0.0116279
0.0116279
0.0116279
0.0116279
0.0116279
0.0116279
0.0116279
0.0116279
0.0116279
0.0116279
0.0116279
0.0116279
0.0116279
0.0116279
0.0116279
0.0116279
0.0116279
0.0116279
0.0116279
0.0116279
0.0116279
0.0116279
0.0116279
0.0116279
0.0116279
0.0116279
0.0116279
0.0116279
0.0116279
0.0116279
0.0116279
0.0116279
0.0116279
0.0116279
0.0116279
0.0116279
0.0116279
0.0116279
0.0116279
0.0116279
0.0116279
0.0116279
0.0116279
0.0116279
0.0116279
0.0116279
0.0116279
0.0116279
0.0116279
0.0116279
0.0116279
0.0116279
0.0116279
0.0116279
0.0116279
0.0116279
0.0116279
0.0116279
0.0116279
0.0116279
0.0116279
0.0116279
0.0116279
0.0116279
0.0116279
0.0116279
0.0116279
0.0116279
0.0116279
0.0116279
0.0116279
0.0116279
0.0116279
0.0116279
0.0116279
0.0116279
0.0116279
0.0116279
0.0116279
0.0116279
0.0116279
0.0116279
0.0116279
0.0116279
0.0116279
0.0116279
0.0116279
0.0116279
0.0116279
0.0116279
0.0116279
0.0116279
0.0116279
0.0116279
0.0116279
0.0116279
0.0116279
0.0116279
0.0116279
0.0116279
0.0116279
0.0116279
0.0116279
0.0116279
0.0116279
0.0116279
0.0116279
0.0116279
0.0116279
0.0116279
0.0116279
0.0116279
0.0116279
0.0116279
0.0116279
0.0116279
0.0116279
0.0116279
0.0116279
0.0116279
0.0116279
0.0116279
0.0116279
0.0116279
0.0116279
0.0116279
0.0116279
0.0116279
0.0116279
0.0116279
0.0116279
0.0116279
0.0116279
0.0116279
0.0116279
0.0116279
0.0116279
0.0116279
0.0116279
0.0116279
0.0116279
0.0116279
0.0116279
0.0116279
0.0116279
0.0116279
0.0116279
0.0116279
0.0116279
0.0116279
0.0116279
0.0116279
0.0116279
0.0116279
0.0116279
0.0116279
0.0116279
0.0116279
0.0116279
0.0116279
0.0116279
0.0116279
0.0116279
0.0116279
0.0116279
0.0116279
0.0116279
0.0116279
0.0116279
0.0116279
0.0116279
0.0116279
0.0116279
0.0116279
0.0116279
0.0116279
0.0116279
0.0116279
0.0116279
0.0116279
0.0116279
0.0116279
0.0116279
0.0116279
0.0116279
0.0116279
0.0116279
0.0116279
0.0116279
0.0116279
0.0116279
0.0116279
0.0116279
0.0116279
0.0116279
0.0116279
0.0116279
0.0116279
0.0116279
0.0116279
0.0116279
0.0116279
0.0116279
0.0116279
0.0116279
0.0116279
0.0116279
0.0116279
0.0116279
0.0116279
0.0116279
0.0116279
0.0116279
0.0116279
0.0116279
0.0116279
0.0116279
0.0116279
0.0116279
0.0116279
0.0116279
0.0116279
0.0116279
0.0116279
0.0116279
0.0116279
0.0116279
0.0116279
0.0116279
0.0116279
0.0116279
0.0116279
0.0116279
0.0116279
0.0116279
0.0116279
0.0116279
0.0116279
0.0116279
0.0116279
0.0116279
0.0116279
0.0116279
0.0116279
0.0116279
0.0116279
0.0116279
0.0116279
0.0116279
0.0116279
0.0116279
0.0116279
0.0116279
0.0116279
0.0116279
0.0116279
0.0116279
0.0116279
0.0116279
0.0116279
0.0116279
0.0116279
0.0116279
0.0116279
0.0116279
0.0116279
0.0116279
0.0116279
0.0116279
0.0116279
0.0116279
0.0116279
0.0116279
0.0116279
0.0116279
0.0116279
0.0116279
0.0116279
0.0116279
0.0116279
0.0116279
0.0116279
0.0116279
0.0116279
0.0116279
0.0116279
0.0116279
0.0116279
0.0116279
0.0116279
0.0116279
0.0116279
0.0116279
0.0116279
0.0116279
0.0116279
0.0116279
0.0116279
0.0116279
0.0116279
0.0116279
0.0116279
0.0116279
0.0116279
0.0116279
0.0116279
0.0116279
0.0116279
0.0116279
0.0116279
0.0116279
0.0116279
0.0116279
0.0116279
0.0116279
0.0116279
0.0116279
0.0116279
0.0116279
0.0116279
0.0116279
0.0116279
0.0116279
0.0116279
0.0116279
0.0116279
0.0116279
0.0116279
0.0116279
0.0116279
0.0116279
0.0116279
0.0116279
0.0116279
0.0116279
0.0116279
0.0116279
0.0116279
0.0116279
0.0116279
0.0116279
0.0116279
0.0116279
0.0116279
0.0116279
0.0116279
0.0116279
0.0116279
0.0116279
0.0116279
0.0116279
0.0116279
0.0116279
0.0116279
0.0116279
0.0116279
0.0116279
0.0116279
0.0116279
0.0116279
0.0116279
0.0116279
0.0116279
0.0116279
0.0116279
0.0116279
0.0116279
0.0116279
0.0116279
0.0116279
0.0116279
0.0116279
0.0116279
0.0116279
0.0116279
0.0116279
0.0116279
0.0116279
0.0116279
0.0116279
0.0116279
0.0116279
0.0116279
0.0116279
0.0116279
0.0116279
0.0116279
0.0116279
0.0116279
0.0116279
0.0116279
0.0116279
0.0116279
0.0116279
0.0116279
0.0116279
0.0116279
0.0116279
0.0116279
0.0116279
0.0116279
0.0116279
0.0116279
0.0116279
0.0116279
0.0116279
0.0116279
0.0116279
0.0116279
0.0116279
0.0116279
0.0116279
0.0116279
0.0116279
0.0116279
0.0116279
0.0116279
0.0116279
0.0116279
0.0116279
0.0116279
0.0116279
0.0116279
0.0116279
0.0116279
0.0116279
0.0116279
0.0116279
0.0116279
0.0116279
0.0116279
0.0116279
0.0116279
0.0116279
0.0116279
0.0116279
0.0116279
0.0116279
0.0116279
0.0116279
0.0116279
0.0116279
0.0116279
0.0116279
0.0116279
0.0116279
0.0116279
0.0116279
0.0116279
0.0116279
0.0116279
0.0116279
0.0116279
0.0116279
0.0116279
0.0116279
0.0116279
0.0116279
0.0116279
0.0116279
0.0116279
0.0116279
0.0116279
0.0116279
0.0116279
0.0116279
0.0116279
0.0116279
0.0116279
0.0116279
0.0116279
0.0116279
0.0116279
0.0116279
0.0116279
0.0116279
0.0116279
0.0116279
0.0116279
0.0116279
0.0116279
0.0116279
0.0116279
0.0116279
0.0116279
0.0116279
0.0116279
0.0116279
0.0116279
0.0116279
0.0116279
0.0116279
0.0116279
0.0116279
0.0116279
0.0116279
0.0116279
0.0116279
0.0116279
0.0116279
0.0116279
0.0116279
0.0116279
0.0116279
0.0116279
0.0116279
0.0116279
0.0116279
0.0116279
0.0116279
0.0116279
0.0116279
0.0116279
0.0116279
0.0116279
0.0116279
0.0116279
0.0116279
0.0116279
0.0116279
0.0116279
0.0116279
0.0116279
0.0116279
0.0116279
0.0116279
0.0116279
0.0116279
0.0116279
0.0116279
0.0116279
0.0116279
0.0116279
0.0116279
0.0116279
0.0116279
0.0116279
0.0116279
0.0116279
0.0116279
0.0116279
0.0116279
0.0116279
0.0116279
0.0116279
0.0116279
0.0116279
0.0116279
0.0116279
0.0116279
0.0116279
0.0116279
0.0116279
0.0116279
0.0116279
0.0116279
0.0116279
0.0116279
0.0116279
0.0116279
0.0116279
0.0116279
0.0116279
0.0116279
0.0116279
0.0116279
0.0116279
0.0116279
0.0116279
0.0116279
0.0116279
0.0116279
0.0116279
0.0116279
0.0116279
0.0116279
0.0116279
0.0116279
0.0116279
0.0116279
0.0116279
0.0116279
0.0116279
0.0116279
0.0116279
0.0116279
0.0116279
0.0116279
0.0116279
0.0116279
0.0116279
0.0116279
0.0116279
0.0116279
0.0116279
0.0116279
0.0116279
0.0116279
0.0116279
0.0116279
0.0116279
0.0116279
0.0116279
0.0116279
0.0116279
0.0116279
0.0116279
0.0116279
0.0116279
0.0116279
0.0116279
0.0116279
0.0116279
0.0116279
0.0116279
0.0116279
0.0116279
0.0116279
0.0116279
0.0116279
0.0116279
0.0116279
0.0116279
0.0116279
0.0116279
0.0116279
0.0116279
0.0116279
0.0116279
0.0116279
0.0116279
0.0116279
0.0116279
0.0116279
0.0116279
0.0116279
0.0116279
0.0116279
0.0116279
0.0116279
0.0116279
0.0116279
0.0116279
0.0116279
0.0116279
0.0116279
0.0116279
0.0116279
0.0116279
0.0116279
0.0116279
0.0116279
0.0116279
0.0116279
0.0116279
0.0116279
0.0116279
0.0116279
0.0116279
0.0116279
0.0116279
0.0116279
0.0116279
0.0116279
0.0116279
0.0116279
0.0116279
0.0116279
0.0116279
0.0116279
0.0116279
0.0116279
0.0116279
0.0116279
0.0116279
0.0116279
0.0116279
0.0116279
0.0116279
0.0116279
0.0116279
0.0116279
0.0116279
0.0116279
0.0116279
0.0116279
0.0116279
0.0116279
0.0116279
0.0116279
0.0116279
0.0116279
0.0116279
0.0116279
0.0116279
0.0116279
0.0116279
0.0116279
0.0116279
0.0116279
0.0116279
0.0116279
0.0116279
0.0116279
0.0116279
0.0116279
0.0116279
0.0116279
0.0116279
0.0116279
0.0116279
0.0116279
0.0116279
0.0116279
0.0116279
0.0116279
0.0116279
0.0116279
0.0116279
0.0116279
0.0116279
0.0116279
0.0116279
0.0116279
0.0116279
0.0116279
0.0116279
0.0116279
0.0116279
0.0116279
0.0116279
0.0116279
0.0116279
0.0116279
0.0116279
0.0116279
0.0116279
0.0116279
0.0116279
0.0116279
0.0116279
0.0116279
0.0116279
0.0116279
0.0116279
0.0116279
0.0116279
0.0116279
0.0116279
0.0116279
0.0116279
0.0116279
0.0116279
0.0116279
0.0116279
0.0116279
0.0116279
0.0116279
0.0116279
0.0116279
0.0116279
0.0116279
0.0116279
0.0116279
0.0116279
0.0116279
0.0116279
0.0116279
0.0116279
0.0116279
0.0116279
0.0116279
0.0116279
0.0116279
0.0116279
0.0116279
0.0116279
0.0116279
0.0116279
0.0116279
0.0116279
0.0116279
0.0116279
0.0116279
0.0116279
0.0116279
0.0116279
0.0116279
0.0116279
0.0116279
0.0116279
0.0116279
0.0116279
0.0116279
0.0116279
0.0116279
0.0116279
0.0116279
0.0116279
0.0116279
0.0116279
0.0116279
0.0116279
0.0116279
0.0116279
0.0116279
0.0116279
0.0116279
0.0116279
0.0116279
0.0116279
0.0116279
0.0116279
0.0116279
0.0116279
0.0116279
0.0116279
0.0116279
0.0116279
0.0116279
0.0116279
0.0116279
0.0116279
0.0116279
0.0116279
0.0116279
0.0116279
0.0116279
0.0116279
0.0116279
0.0116279
0.0116279
0.0116279
0.0116279
0.0116279
0.0116279
0.0116279
0.0116279
0.0116279
0.0116279
0.0116279
0.0116279
0.0116279
0.0116279
0.0116279
0.0116279
0.0116279
0.0116279
0.0116279
0.0116279
0.0116279
0.0116279
0.0116279
0.0116279
0.0116279
0.0116279
0.0116279
0.0116279
0.0116279
0.0116279
0.0116279
0.0116279
0.0116279
0.0116279
0.0116279
0.0116279
0.0116279
0.0116279
0.0116279
0.0116279
0.0116279
0.0116279
0.0116279
0.0116279
0.0116279
0.0116279
0.0116279
0.0116279
0.0116279
0.0116279
0.0116279
0.0116279
0.0116279
0.0116279
0.0116279
0.0116279
0.0116279
0.0116279
0.0116279
0.0116279
0.0116279
0.0116279
0.0116279
0.0116279
0.0116279
0.0116279
0.0116279
0.0116279
0.0116279
0.0116279
0.0116279
0.0116279
0.0116279
0.0116279
0.0116279
0.0116279
0.0116279
0.0116279
0.0116279
0.0116279
0.0116279
0.0116279
0.0116279
0.0116279
0.0116279
0.0116279
0.0116279
0.0116279
0.0116279
0.0116279
0.0116279
0.0116279
0.0116279
0.0116279
0.0116279
0.0116279
0.0116279
0.0116279
0.0116279
0.0116279
0.0116279
0.0116279
0.0116279
0.0116279
0.0116279
0.0116279
0.0116279
0.0116279
0.0116279
0.0116279
0.0116279
0.0116279
0.0116279
0.0116279
0.0116279
0.0116279
0.0116279
0.0116279
0.0116279
0.0116279
0.0116279
0.0116279
0.0116279
0.0116279
0.0116279
0.0116279
0.0116279
0.0116279
0.0116279
0.0116279
0.0116279
0.0116279
0.0116279
0.0116279
0.0116279
0.0116279
0.0116279
0.0116279
0.0116279
0.0116279
0.0116279
0.0116279
0.0116279
0.0116279
0.0116279
0.0116279
0.0116279
0.0116279
0.0116279
0.0116279
0.0116279
0.0116279
0.0116279
0.0116279
0.0116279
0.0116279
0.0116279
0.0116279
0.0116279
0.0116279
0.0116279
0.0116279
0.0116279
0.0116279
0.0116279
0.0116279
0.0116279
0.0116279
0.0116279
0.0116279
0.0116279
0.0116279
0.0116279
0.0116279
0.0116279
0.0116279
0.0116279
0.0116279
0.0116279
0.0116279
0.0116279
0.0116279
0.0116279
0.0116279
0.0116279
0.0116279
0.0116279
0.0116279
0.0116279
0.0116279
0.0116279
0.0116279
0.0116279
0.0116279
0.0116279
0.0116279
0.0116279
0.0116279
0.0116279
0.0116279
0.0116279
0.0116279
0.0116279
0.0116279
0.0116279
0.0116279
0.0116279
0.0116279
0.0116279
0.0116279
0.0116279
0.0116279
0.0116279
0.0116279
0.0116279
0.0116279
0.0116279
0.0116279
0.0116279
0.0116279
0.0116279
0.0116279
0.0116279
0.0116279
0.0116279
0.0116279
0.0116279
0.0116279
0.0116279
0.0116279
0.0116279
0.0116279
0.0116279
0.0116279
0.0116279
0.0116279
0.0116279
0.0116279
0.0116279
0.0116279
0.0116279
0.0116279
0.0116279
0.0116279
0.0116279
0.0116279
0.0116279
0.0116279
0.0116279
0.0116279
0.0116279
0.0116279
0.0116279
0.0116279
0.0116279
0.0116279
0.0116279
0.0116279
0.0116279
0.0116279
0.0116279
0.0116279
0.0116279
0.0116279
0.0116279
0.0116279
0.0116279
0.0116279
0.0116279
0.0116279
0.0116279
0.0116279
0.0116279
0.0116279
0.0116279
0.0116279
0.0116279
0.0116279
0.0116279
0.0116279
0.0116279
0.0116279
0.0116279
0.0116279
0.0116279
0.0116279
0.0116279
0.0116279
0.0116279
0.0116279
0.0116279
0.0116279
0.0116279
0.0116279
0.0116279
0.0116279
0.0116279
0.0116279
0.0116279
0.0116279
0.0116279
0.0116279
0.0116279
0.0116279
0.0116279
0.0116279
0.0116279
0.0116279
0.0116279
0.0116279
0.0116279
0.0116279
0.0116279
0.0116279
0.0116279
0.0116279
0.0116279
0.0116279
0.0116279
0.0116279
0.0116279
0.0116279
0.0116279
0.0116279
0.0116279
0.0116279
0.0116279
0.0116279
0.0116279
0.0116279
0.0116279
0.0116279
0.0116279
0.0116279
0.0116279
0.0116279
0.0116279
0.0116279
0.0116279
0.0116279
0.0116279
0.0116279
0.0116279
0.0116279
0.0116279
0.0116279
0.0116279
0.0116279
0.0116279
0.0116279
0.0116279
0.0116279
0.0116279
0.0116279
0.0116279
0.0116279
0.0116279
0.0116279
0.0116279
0.0116279
0.0116279
0.0116279
0.0116279
0.0116279
0.0116279
0.0116279
0.0116279
0.0116279
0.0116279
0.0116279
0.0116279
0.0116279
0.0116279
0.0116279
0.0116279
0.0116279
0.0116279
0.0116279
0.0116279
0.0116279
0.0116279
0.0116279
0.0116279
0.0116279
0.0116279
0.0116279
0.0116279
0.0116279
0.0116279
0.0116279
0.0116279
0.0116279
0.0116279
0.0116279
0.0116279
0.0116279
0.0116279
0.0116279
0.0116279
0.0116279
0.0116279
0.0116279
0.0116279
0.0116279
0.0116279
0.0116279
0.0116279
0.0116279
0.0116279
0.0116279
0.0116279
0.0116279
0.0116279
0.0116279
0.0116279
0.0116279
0.0116279
0.0116279
0.0116279
0.0116279
0.0116279
0.0116279
0.0116279
0.0116279
0.0116279
0.0116279
0.0116279
0.0116279
0.0116279
0.0116279
0.0116279
0.0116279
0.0116279
0.0116279
0.0116279
0.0116279
0.0116279
0.0116279
0.0116279
0.0116279
0.0116279
0.0116279
0.0116279
0.0116279
0.0116279
0.0116279
0.0116279
0.0116279
0.0116279
0.0116279
0.0116279
0.0116279
0.0116279
0.0116279
0.0116279
0.0116279
0.0116279
0.0116279
0.0116279
0.0116279
0.0116279
0.0116279
0.0116279
0.0116279
0.0116279
0.0116279
0.0116279
0.0116279
0.0116279
0.0116279
0.0116279
0.0116279
0.0116279
0.0116279
0.0116279
0.0116279
0.0116279
0.0116279
0.0116279
0.0116279
0.0116279
0.0116279
0.0116279
0.0116279
0.0116279
0.0116279
0.0116279
0.0116279
0.0116279
0.0116279
0.0116279
0.0116279
0.0116279
0.0116279
0.0116279
0.0116279
0.0116279
0.0116279
0.0116279
0.0116279
0.0116279
0.0116279
0.0116279
0.0116279
0.0116279
0.0116279
0.0116279
0.0116279
0.0116279
0.0116279
0.0116279
0.0116279
0.0116279
0.0116279
0.0116279
0.0116279
0.0116279
0.0116279
0.0116279
0.0116279
0.0116279
0.0116279
0.0116279
0.0116279
0.0116279
0.0116279
0.0116279
0.0116279
0.0116279
0.0116279
0.0116279
0.0116279
0.0116279
0.0116279
0.0116279
0.0116279
0.0116279
0.0116279
0.0116279
0.0116279
0.0116279
0.0116279
0.0116279
0.0116279
0.0116279
0.0116279
0.0116279
0.0116279
0.0116279
0.0116279
0.0116279
0.0116279
0.0116279
0.0116279
0.0116279
0.0116279
0.0116279
0.0116279
0.0116279
0.0116279
0.0116279
0.0116279
0.0116279
0.0116279
0.0116279
0.0116279
0.0116279
0.0116279
0.0116279
0.0116279
0.0116279
0.0116279
0.0116279
0.0116279
0.0116279
0.0116279
0.0116279
0.0116279
0.0116279
0.0116279
0.0116279
0.0116279
0.0116279
0.0116279
0.0116279
0.0116279
0.0116279
0.0116279
0.0116279
0.0116279
0.0116279
0.0116279
0.0116279
0.0116279
0.0116279
0.0116279
0.0116279
0.0116279
0.0116279
0.0116279
0.0116279
0.0116279
0.0116279
0.0116279
0.0116279
0.0116279
0.0116279
0.0116279
0.0116279
0.0116279
0.0116279
0.0116279
0.0116279
0.0116279
0.0116279
0.0116279
0.0116279
0.0116279
0.0116279
0.0116279
0.0116279
0.0116279
0.0116279
0.0116279
0.0116279
0.0116279
0.0116279
0.0116279
0.0116279
0.0116279
0.0116279
0.0116279
0.0116279
0.0116279
0.0116279
0.0116279
0.0116279
0.0116279
0.0116279
0.0116279
0.0116279
0.0116279
0.0116279
0.0116279
0.0116279
0.0116279
0.0116279
0.0116279
0.0116279
0.0116279
0.0116279
0.0116279
0.0116279
0.0116279
0.0116279
0.0116279
0.0116279
0.0116279
0.0116279
0.0116279
0.0116279
0.0116279
0.0116279
0.0116279
0.0116279
0.0116279
0.0116279
0.0116279
0.0116279
0.0116279
0.0116279
0.0116279
0.0116279
0.0116279
0.0116279
0.0116279
0.0116279
0.0116279
0.0116279
0.0116279
0.0116279
0.0116279
0.0116279
0.0116279
0.0116279
0.0116279
0.0116279
0.0116279
0.0116279
0.0116279
0.0116279
0.0116279
0.0116279
0.0116279
0.0116279
0.0116279
0.0116279
0.0116279
0.0116279
0.0116279
0.0116279
0.0116279
0.0116279
0.0116279
0.0116279
0.0116279
0.0116279
0.0116279
0.0116279
0.0116279
0.0116279
0.0116279
0.0116279
0.0116279
0.0116279
0.0116279
0.0116279
0.0116279
0.0116279
0.0116279
0.0116279
0.0116279
0.0116279
0.0116279
0.0116279
0.0116279
0.0116279
0.0116279
0.0116279
0.0116279
0.0116279
0.0116279
0.0116279
0.0116279
0.0116279
0.0116279
0.0116279
0.0116279
0.0116279
0.0116279
0.0116279
0.0116279
0.0116279
0.0116279
0.0116279
0.0116279
0.0116279
0.0116279
0.0116279
0.0116279
0.0116279
0.0116279
0.0116279
0.0116279
0.0116279
0.0116279
0.0116279
0.0116279
0.0116279
0.0116279
0.0116279
0.0116279
0.0116279
0.0116279
0.0116279
0.0116279
0.0116279
0.0116279
0.0116279
0.0116279
0.0116279
0.0116279
0.0116279
0.0116279
0.0116279
0.0116279
0.0116279
0.0116279
0.0116279
0.0116279
0.0116279
0.0116279
0.0116279
0.0116279
0.0116279
0.0116279
0.0116279
0.0116279
0.0116279
0.0116279
0.0116279
0.0116279
0.0116279
0.0116279
0.0116279
0.0116279
0.0116279
0.0116279
0.0116279
0.0116279
0.0116279
0.0116279
0.0116279
0.0116279
0.0116279
0.0116279
0.0116279
0.0116279
0.0116279
0.0116279
0.0116279
0.0116279
0.0116279
0.0116279
0.0116279
0.0116279
0.0116279
0.0116279
0.0116279
0.0116279
0.0116279
0.0116279
0.0116279
0.0116279
0.0116279
0.0116279
0.0116279
0.0116279
0.0116279
0.0116279
0.0116279
0.0116279
0.0116279
0.0116279
0.0116279
0.0116279
0.0116279
0.0116279
0.0116279
0.0116279
0.0116279
0.0116279
0.0116279
0.0116279
0.0116279
0.0116279
0.0116279
0.0116279
0.0116279
0.0116279
0.0116279
0.0116279
0.0116279
0.0116279
0.0116279
0.0116279
0.0116279
0.0116279
0.0116279
0.0116279
0.0116279
0.0116279
0.0116279
0.0116279
0.0116279
0.0116279
0.0116279
0.0116279
0.0116279
0.0116279
0.0116279
0.0116279
0.0116279
0.0116279
0.0116279
0.0116279
0.0116279
0.0116279
0.0116279
0.0116279
0.0116279
0.0116279
0.0116279
0.0116279
0.0116279
0.0116279
0.0116279
0.0116279
0.0116279
0.0116279
0.0116279
0.0116279
0.0116279
0.0116279
0.0116279
0.0116279
0.0116279
0.0116279
0.0116279
0.0116279
0.0116279
0.0116279
0.0116279
0.0116279
0.0116279
0.0116279
0.0116279
0.0116279
0.0116279
0.0116279
0.0116279
0.0116279
0.0116279
0.0116279
0.0116279
0.0116279
0.0116279
0.0116279
0.0116279
0.0116279
0.0116279
0.0116279
0.0116279
0.0116279
0.0116279
0.0116279
0.0116279
0.0116279
0.0116279
0.0116279
0.0116279
0.0116279
0.0116279
0.0116279
0.0116279
0.0116279
0.0116279
0.0116279
0.0116279
0.0116279
0.0116279
0.0116279
0.0116279
0.0116279
0.0116279
0.0116279
0.0116279
0.0116279
0.0116279
0.0116279
0.0116279
0.0116279
0.0116279
0.0116279
0.0116279
0.0116279
0.0116279
0.0116279
0.0116279
0.0116279
0.0116279
0.0116279
0.0116279
0.0116279
0.0116279
0.0116279
0.0116279
0.0116279
0.0116279
0.0116279
0.0116279
0.0116279
0.0116279
0.0116279
0.0116279
0.0116279
0.0116279
0.0116279
0.0116279
0.0116279
0.0116279
0.0116279
0.0116279
0.0116279
0.0116279
0.0116279
0.0116279
0.0116279
0.0116279
0.0116279
0.0116279
0.0116279
0.0116279
0.0116279
0.0116279
0.0116279
0.0116279
0.0116279
0.0116279
0.0116279
0.0116279
0.0116279
0.0116279
0.0116279
0.0116279
0.0116279
0.0116279
0.0116279
0.0116279
0.0116279
0.0116279
0.0116279
0.0116279
0.0116279
0.0116279
0.0116279
0.0116279
0.0116279
0.0116279
0.0116279
0.0116279
0.0116279
0.0116279
0.0116279
0.0116279
0.0116279
0.0116279
0.0116279
0.0116279
0.0116279
0.0116279
0.0116279
0.0116279
0.0116279
0.0116279
0.0116279
0.0116279
0.0116279
0.0116279
0.0116279
0.0116279
0.0116279
0.0116279
0.0116279
0.0116279
0.0116279
0.0116279
0.0116279
0.0116279
0.0116279
0.0116279
0.0116279
0.0116279
0.0116279
0.0116279
0.0116279
0.0116279
0.0116279
0.0116279
0.0116279
0.0116279
0.0116279
0.0116279
0.0116279
0.0116279
0.0116279
0.0116279
0.0116279
0.0116279
0.0116279
0.0116279
0.0116279
0.0116279
0.0116279
0.0116279
0.0116279
0.0116279
0.0116279
0.0116279
0.0116279
0.0116279
0.0116279
0.0116279
0.0116279
0.0116279
0.0116279
0.0116279
0.0116279
0.0116279
0.0116279
0.0116279
0.0116279
0.0116279
0.0116279
0.0116279
0.0116279
0.0116279
0.0116279
0.0116279
0.0116279
0.0116279
0.0116279
0.0116279
0.0116279
0.0116279
0.0116279
0.0116279
0.0116279
0.0116279
0.0116279
0.0116279
0.0116279
0.0116279
0.0116279
0.0116279
0.0116279
0.0116279
0.0116279
0.0116279
0.0116279
0.0116279
0.0116279
0.0116279
0.0116279
0.0116279
0.0116279
0.0116279
0.0116279
0.0116279
0.0116279
0.0116279
0.0116279
0.0116279
0.0116279
0.0116279
0.0116279
0.0116279
0.0116279
0.0116279
0.0116279
0.0116279
0.0116279
0.0116279
0.0116279
0.0116279
0.0116279
0.0116279
0.0116279
0.0116279
0.0116279
0.0116279
0.0116279
0.0116279
0.0116279
0.0116279
0.0116279
0.0116279
0.0116279
0.0116279
0.0116279
0.0116279
0.0116279
0.0116279
0.0116279
0.0116279
0.0116279
0.0116279
0.0116279
0.0116279
0.0116279
0.0116279
0.0116279
0.0116279
0.0116279
0.0116279
0.0116279
0.0116279
0.0116279
0.0116279
0.0116279
0.0116279
0.0116279
0.0116279
0.0116279
0.0116279
0.0116279
0.0116279
0.0116279
0.0116279
0.0116279
0.0116279
0.0116279
0.0116279
0.0116279
0.0116279
0.0116279
0.0116279
0.0116279
0.0116279
0.0116279
0.0116279
0.0116279
0.0116279
0.0116279
0.0116279
0.0116279
0.0116279
0.0116279
0.0116279
0.0116279
0.0116279
0.0116279
0.0116279
0.0116279
0.0116279
0.0116279
0.0116279
0.0116279
0.0116279
0.0116279
0.0116279
0.0116279
0.0116279
0.0116279
0.0116279
0.0116279
0.0116279
0.0116279
0.0116279
0.0116279
0.0116279
0.0116279
0.0116279
0.0116279
0.0116279
0.0116279
0.0116279
0.0116279
0.0116279
0.0116279
0.0116279
0.0116279
0.0116279
0.0116279
0.0116279
0.0116279
0.0116279
0.0116279
0.0116279
0.0116279
0.0116279
0.0116279
0.0116279
0.0116279
0.0116279
0.0116279
0.0116279
0.0116279
0.0116279
0.0116279
0.0116279
0.0116279
0.0116279
0.0116279
0.0116279
0.0116279
0.0116279
0.0116279
0.0116279
0.0116279
0.0116279
0.0116279
0.0116279
0.0116279
0.0116279
0.0116279
0.0116279
0.0116279
0.0116279
0.0116279
0.0116279
0.0116279
0.0116279
0.0116279
0.0116279
0.0116279
0.0116279
0.0116279
0.0116279
0.0116279
0.0116279
0.0116279
0.0116279
0.0116279
0.0116279
0.0116279
0.0116279
0.0116279
0.0116279
0.0116279
0.0116279
0.0116279
0.0116279
0.0116279
0.0116279
0.0116279
0.0116279
0.0116279
0.0116279
0.0116279
0.0116279
0.0116279
0.0116279
0.0116279
0.0116279
0.0116279
0.0116279
0.0116279
0.0116279
0.0116279
0.0116279
0.0116279
0.0116279
0.0116279
0.0116279
0.0116279
0.0116279
0.0116279
0.0116279
0.0116279
0.0116279
0.0116279
0.0116279
0.0116279
0.0116279
0.0116279
0.0116279
0.0116279
0.0116279
0.0116279
0.0116279
0.0116279
0.0116279
0.0116279
0.0116279
0.0116279
0.0116279
0.0116279
0.0116279
0.0116279
0.0116279
0.0116279
0.0116279
0.0116279
0.0116279
0.0116279
0.0116279
0.0116279
0.0116279
0.0116279
0.0116279
0.0116279
0.0116279
0.0116279
0.0116279
0.0116279
0.0116279
0.0116279
0.0116279
0.0116279
0.0116279
0.0116279
0.0116279
0.0116279
0.0116279
0.0116279
0.0116279
0.0116279
0.0116279
0.0116279
0.0116279
0.0116279
0.0116279
0.0116279
0.0116279
0.0116279
0.0116279
0.0116279
0.0116279
0.0116279
0.0116279
0.0116279
0.0116279
0.0116279
0.0116279
0.0116279
0.0116279
0.0116279
0.0116279
0.0116279
0.0116279
0.0116279
0.0116279
0.0116279
0.0116279
0.0116279
0.0116279
0.0116279
0.0116279
0.0116279
0.0116279
0.0116279
0.0116279
0.0116279
0.0116279
0.0116279
0.0116279
0.0116279
0.0116279
0.0116279
0.0116279
0.0116279
0.0116279
0.0116279
0.0116279
0.0116279
0.0116279
0.0116279
0.0116279
0.0116279
0.0116279
0.0116279
0.0116279
0.0116279
0.0116279
0.0116279
0.0116279
0.0116279
0.0116279
0.0116279
0.0116279
0.0116279
0.0116279
0.0116279
0.0116279
0.0116279
0.0116279
0.0116279
0.0116279
0.0116279
0.0116279
0.0116279
0.0116279
0.0116279
0.0116279
0.0116279
0.0116279
0.0116279
0.0116279
0.0116279
0.0116279
0.0116279
0.0116279
0.0116279
0.0116279
0.0116279
0.0116279
0.0116279
0.0116279
0.0116279
0.0116279
0.0116279
0.0116279
0.0116279
0.0116279
0.0116279
0.0116279
0.0116279
0.0116279
0.0116279
0.0116279
0.0116279
0.0116279
0.0116279
0.0116279
0.0116279
0.0116279
0.0116279
0.0116279
0.0116279
0.0116279
0.0116279
0.0116279
0.0116279
0.0116279
0.0116279
0.0116279
0.0116279
0.0116279
0.0116279
0.0116279
0.0116279
0.0116279
0.0116279
0.0116279
0.0116279
0.0116279
0.0116279
0.0116279
0.0116279
0.0116279
0.0116279
0.0116279
0.0116279
0.0116279
0.0116279
0.0116279
0.0116279
0.0116279
0.0116279
0.0116279
0.0116279
0.0116279
0.0116279
0.0116279
0.0116279
0.0116279
0.0116279
0.0116279
0.0116279
0.0116279
0.0116279
0.0116279
0.0116279
0.0116279
0.0116279
0.0116279
0.0116279
0.0116279
0.0116279
0.0116279
0.0116279
0.0116279
0.0116279
0.0116279
0.0116279
0.0116279
0.0116279
0.0116279
0.0116279
0.0116279
0.0116279
0.0116279
0.0116279
0.0116279
0.0116279
0.0116279
0.0116279
0.0116279
0.0116279
0.0116279
0.0116279
0.0116279
0.0116279
0.0116279
0.0116279
0.0116279
0.0116279
0.0116279
0.0116279
0.0116279
0.0116279
0.0116279
0.0116279
0.0116279
0.0116279
0.0116279
0.0116279
0.0116279
0.0116279
0.0116279
0.0116279
0.0116279
0.0116279
0.0116279
0.0116279
0.0116279
0.0116279
0.0116279
0.0116279
0.0116279
0.0116279
0.0116279
0.0116279
0.0116279
0.0116279
0.0116279
0.0116279
0.0116279
0.0116279
0.0116279
0.0116279
0.0116279
0.0116279
0.0116279
0.0116279
0.0116279
0.0116279
0.0116279
0.0116279
0.0116279
0.0116279
0.0116279
0.0116279
0.0116279
0.0116279
0.0116279
0.0116279
0.0116279
0.0116279
0.0116279
0.0116279
0.0116279
0.0116279
0.0116279
0.0116279
0.0116279
0.0116279
0.0116279
0.0116279
0.0116279
0.0116279
0.0116279
0.0116279
0.0116279
0.0116279
0.0116279
0.0116279
0.0116279
0.0116279
0.0116279
0.0116279
0.0116279
0.0116279
0.0116279
0.0116279
0.0116279
0.0116279
0.0116279
0.0116279
0.0116279
0.0116279
0.0116279
0.0116279
0.0116279
0.0116279
0.0116279
0.0116279
0.0116279
0.0116279
0.0116279
0.0116279
0.0116279
0.0116279
0.0116279
0.0116279
0.0116279
0.0116279
0.0116279
0.0116279
0.0116279
0.0116279
0.0116279
0.0116279
0.0116279
0.0116279
0.0116279
0.0116279
0.0116279
0.0116279
0.0116279
0.0116279
0.0116279
0.0116279
0.0116279
0.0116279
0.0116279
0.0116279
0.0116279
0.0116279
0.0116279
0.0116279
0.0116279
0.0116279
0.0116279
0.0116279
0.0116279
0.0116279
0.0116279
0.0116279
0.0116279
0.0116279
0.0116279
0.0116279
0.0116279
0.0116279
0.0116279
0.0116279
0.0116279
0.0116279
0.0116279
0.0116279
0.0116279
0.0116279
0.0116279
0.0116279
0.0116279
0.0116279
0.0116279
0.0116279
0.0116279
0.0116279
0.0116279
0.0116279
0.0116279
0.0116279
0.0116279
0.0116959
0.0116959
0.0116959
0.0116959
0.0116959
0.0116959
0.0116959
0.0116959
0.0116959
0.0116959
0.0116959
0.0116959
0.0116959
0.0116959
0.0116959
0.0116959
0.0116959
0.0116959
0.0116959
0.0116959
0.0116959
0.0116959
0.0116959
0.0116959
0.0116959
0.0116959
0.0116959
0.0116959
0.0116959
0.0116959
0.0116959
0.0116959
0.0116959
0.0116959
0.0116959
0.0116959
0.0116959
0.0116959
0.0116959
0.0116959
0.0116959
0.0116959
0.0116959
0.0116959
0.0116959
0.0116959
0.0116959
0.0116959
0.0116959
0.0116959
0.0116959
0.0116959
0.0116959
0.0116959
0.0116959
0.0116959
0.0116959
0.0116959
0.0116959
0.0116959
0.0116959
0.0116959
0.0116959
0.0116959
0.0116959
0.0116959
0.0116959
0.0116959
0.0116959
0.0116959
0.0116959
0.0116959
0.0116959
0.0116959
0.0116959
0.0116959
0.0116959
0.0116959
0.0116959
0.0116959
0.0116959
0.0116959
0.0116959
0.0116959
0.0116959
0.0116959
0.0116959
0.0116959
0.0116959
0.0116959
0.0116959
0.0116959
0.0116959
0.0116959
0.0116959
0.0116959
0.0116959
0.0116959
0.0116959
0.0116959
0.0116959
0.0116959
0.0116959
0.0116959
0.0116959
0.0116959
0.0116959
0.0116959
0.0116959
0.0116959
0.0116959
0.0116959
0.0116959
0.0116959
0.0116959
0.0116959
0.0116959
0.0117647
0.0117647
0.0117647
0.0117647
0.0117647
0.0117647
0.0117647
0.0117647
0.0117647
0.0117647
0.0117647
0.0117647
0.0117647
0.0117647
0.0117647
0.0117647
0.0117647
0.0117647
0.0117647
0.0117647
0.0117647
0.0117647
0.0117647
0.0117647
0.0117647
0.0117647
0.0117647
0.0117647
0.0117647
0.0117647
0.0117647
0.0117647
0.0117647
0.0117647
0.0117647
0.0117647
0.0117647
0.0117647
0.0117647
0.0117647
0.0117647
0.0117647
0.0117647
0.0117647
0.0117647
0.0117647
0.0117647
0.0117647
0.0118343
0.0118343
0.0118343
0.0118343
0.0118343
0.0118343
0.0118343
0.0118343
0.0118343
0.0118343
0.0118343
0.0118343
0.0118343
0.0118343
0.0118343
0.0118343
0.0118343
0.0118343
0.0118343
0.0118343
0.0118343
0.0118343
0.0118343
0.0118343
0.0118343
0.0118343
0.0118343
0.0118343
0.0118343
0.0119048
0.0119048
0.0119048
0.0119048
0.0119048
0.0119048
0.0119048
0.0119048
0.0119048
0.0119048
0.0119048
0.0119048
0.011976
0.011976
0.011976
0.011976
0.011976
0.011976
0.011976
0.011976
0.011976
0.011976
0.011976
0.0120482
0.0120482
0.0120482
0.0120482
0.0120482
0.0120482
0.0120482
0.0120482
0.0120482
0.0120482
0.0121212
0.0121212
0.0121212
0.0121212
0.0121212
0.0121212
0.0121212
0.0121212
0.0121212
0.0121212
0.0121212
0.0121212
0.0121212
0.0121212
0.0121951
0.0121951
0.0121951
0.0121951
0.0121951
0.0121951
0.0121951
0.0121951
0.0121951
0.0121951
0.0121951
0.0121951
0.0122699
0.0122699
0.0122699
0.0122699
0.0122699
0.0122699
0.0123457
0.0123457
0.0123457
0.0123457
0.0123457
0.0123457
0.0123457
0.0124224
0.0124224
0.0124224
0.0124224
0.0124224
0.0124224
0.0124224
0.0124224
0.0124224
0.0125
0.0125
0.0125
0.0125
0.0125
0.0125
0.0125
0.0125
0.0125786
0.0125786
0.0125786
0.0125786
0.0125786
0.0126582
0.0126582
0.0126582
0.0127389
0.0127389
0.0127389
0.0128205
0.0128205
0.0128205
0.0129032
0.0129032
0.0129032
0.0129032
0.0174419
0.0174419
0.0174419
0.0174419
0.0174419
0.0174419
0.0174419
0.0174419
0.0174419
0.0174419
0.0174419
0.0174419
0.0174419
0.0174419
0.0174419
0.0174419
0.0174419
0.0174419
0.0174419
0.0174419
0.0174419
0.0174419
0.0174419
0.0174419
0.0174419
0.0174419
0.0174419
0.0174419
0.0174419
0.0174419
0.0174419
0.0174419
0.0174419
0.0174419
0.0174419
0.0174419
0.0174419
0.0174419
0.0174419
0.0174419
0.0174419
0.0174419
0.0174419
0.0174419
0.0174419
0.0174419
0.0174419
0.0174419
0.0174419
0.0174419
0.0174419
0.0174419
0.0174419
0.0174419
0.0174419
0.0174419
0.0174419
0.0174419
0.0174419
0.0174419
0.0174419
0.0174419
0.0174419
0.0174419
0.0174419
0.0174419
0.0174419
0.0174419
0.0174419
0.0174419
0.0174419
0.0174419
0.0174419
0.0174419
0.0174419
0.0174419
0.0174419
0.0174419
0.0174419
0.0174419
0.0174419
0.0174419
0.0174419
0.0174419
0.0174419
0.0174419
0.0174419
0.0174419
0.0174419
0.0174419
0.0174419
0.0174419
0.0174419
0.0174419
0.0174419
0.0174419
0.0174419
0.0174419
0.0174419
0.0174419
0.0174419
0.0174419
0.0174419
0.0174419
0.0174419
0.0174419
0.0174419
0.0174419
0.0174419
0.0174419
0.0174419
0.0174419
0.0174419
0.0174419
0.0174419
0.0174419
0.0174419
0.0174419
0.0174419
0.0174419
0.0174419
0.0174419
0.0174419
0.0174419
0.0174419
0.0174419
0.0174419
0.0174419
0.0174419
0.0174419
0.0174419
0.0174419
0.0174419
0.0174419
0.0174419
0.0174419
0.0174419
0.0174419
0.0174419
0.0174419
0.0174419
0.0174419
0.0174419
0.0174419
0.0174419
0.0174419
0.0174419
0.0174419
0.0174419
0.0174419
0.0174419
0.0174419
0.0174419
0.0174419
0.0174419
0.0174419
0.0174419
0.0174419
0.0174419
0.0174419
0.0174419
0.0174419
0.0174419
0.0174419
0.0174419
0.0174419
0.0174419
0.0174419
0.0174419
0.0174419
0.0174419
0.0174419
0.0174419
0.0174419
0.0174419
0.0174419
0.0174419
0.0174419
0.0174419
0.0174419
0.0174419
0.0174419
0.0174419
0.0174419
0.0174419
0.0174419
0.0174419
0.0174419
0.0174419
0.0174419
0.0174419
0.0174419
0.0174419
0.0174419
0.0174419
0.0174419
0.0174419
0.0174419
0.0174419
0.0174419
0.0174419
0.0174419
0.0174419
0.0174419
0.0174419
0.0174419
0.0174419
0.0174419
0.0174419
0.0174419
0.0174419
0.0174419
0.0174419
0.0174419
0.0174419
0.0174419
0.0174419
0.0174419
0.0174419
0.0174419
0.0174419
0.0174419
0.0174419
0.0174419
0.0174419
0.0174419
0.0174419
0.0174419
0.0174419
0.0174419
0.0174419
0.0174419
0.0174419
0.0174419
0.0174419
0.0174419
0.0174419
0.0174419
0.0174419
0.0174419
0.0174419
0.0174419
0.0174419
0.0174419
0.0174419
0.0174419
0.0174419
0.0174419
0.0174419
0.0174419
0.0174419
0.0174419
0.0174419
0.0174419
0.0174419
0.0174419
0.0174419
0.0174419
0.0174419
0.0174419
0.0174419
0.0174419
0.0174419
0.0174419
0.0174419
0.0174419
0.0174419
0.0174419
0.0174419
0.0174419
0.0174419
0.0174419
0.0174419
0.0174419
0.0174419
0.0174419
0.0174419
0.0174419
0.0174419
0.0174419
0.0174419
0.0174419
0.0174419
0.0174419
0.0174419
0.0174419
0.0174419
0.0174419
0.0174419
0.0174419
0.0174419
0.0174419
0.0174419
0.0174419
0.0174419
0.0174419
0.0174419
0.0174419
0.0174419
0.0174419
0.0174419
0.0174419
0.0174419
0.0174419
0.0174419
0.0174419
0.0174419
0.0174419
0.0174419
0.0174419
0.0174419
0.0174419
0.0174419
0.0174419
0.0174419
0.0174419
0.0174419
0.0174419
0.0174419
0.0174419
0.0174419
0.0174419
0.0174419
0.0174419
0.0174419
0.0174419
0.0174419
0.0174419
0.0174419
0.0174419
0.0174419
0.0174419
0.0174419
0.0174419
0.0174419
0.0174419
0.0174419
0.0174419
0.0174419
0.0174419
0.0174419
0.0174419
0.0174419
0.0174419
0.0174419
0.0174419
0.0174419
0.0174419
0.0174419
0.0174419
0.0174419
0.0174419
0.0174419
0.0174419
0.0174419
0.0174419
0.0174419
0.0174419
0.0174419
0.0174419
0.0174419
0.0174419
0.0174419
0.0174419
0.0174419
0.0174419
0.0174419
0.0174419
0.0174419
0.0174419
0.0174419
0.0174419
0.0174419
0.0174419
0.0174419
0.0174419
0.0174419
0.0174419
0.0174419
0.0174419
0.0174419
0.0174419
0.0174419
0.0174419
0.0174419
0.0174419
0.0174419
0.0174419
0.0174419
0.0174419
0.0174419
0.0174419
0.0174419
0.0174419
0.0174419
0.0174419
0.0174419
0.0174419
0.0174419
0.0174419
0.0174419
0.0174419
0.0174419
0.0174419
0.0174419
0.0174419
0.0174419
0.0174419
0.0174419
0.0174419
0.0174419
0.0174419
0.0174419
0.0174419
0.0174419
0.0174419
0.0174419
0.0174419
0.0174419
0.0174419
0.0174419
0.0174419
0.0174419
0.0174419
0.0174419
0.0174419
0.0174419
0.0174419
0.0174419
0.0174419
0.0174419
0.0174419
0.0174419
0.0174419
0.0174419
0.0174419
0.0174419
0.0174419
0.0174419
0.0174419
0.0174419
0.0174419
0.0174419
0.0174419
0.0174419
0.0174419
0.0174419
0.0174419
0.0174419
0.0174419
0.0174419
0.0174419
0.0174419
0.0174419
0.0174419
0.0174419
0.0174419
0.0174419
0.0174419
0.0174419
0.0174419
0.0174419
0.0174419
0.0174419
0.0174419
0.0174419
0.0174419
0.0174419
0.0174419
0.0174419
0.0174419
0.0174419
0.0174419
0.0174419
0.0174419
0.0174419
0.0174419
0.0174419
0.0174419
0.0174419
0.0174419
0.0174419
0.0174419
0.0174419
0.0174419
0.0174419
0.0174419
0.0174419
0.0174419
0.0174419
0.0174419
0.0174419
0.0174419
0.0174419
0.0174419
0.0174419
0.0174419
0.0174419
0.0174419
0.0174419
0.0174419
0.0174419
0.0174419
0.0174419
0.0174419
0.0174419
0.0174419
0.0174419
0.0174419
0.0174419
0.0174419
0.0174419
0.0174419
0.0174419
0.0174419
0.0174419
0.0174419
0.0174419
0.0174419
0.0174419
0.0174419
0.0174419
0.0174419
0.0174419
0.0174419
0.0174419
0.0174419
0.0174419
0.0174419
0.0174419
0.0174419
0.0174419
0.0174419
0.0174419
0.0174419
0.0174419
0.0174419
0.0174419
0.0174419
0.0174419
0.0174419
0.0174419
0.0174419
0.0174419
0.0174419
0.0174419
0.0174419
0.0174419
0.0174419
0.0174419
0.0174419
0.0174419
0.0174419
0.0174419
0.0174419
0.0174419
0.0174419
0.0174419
0.0174419
0.0174419
0.0174419
0.0174419
0.0174419
0.0174419
0.0174419
0.0174419
0.0174419
0.0174419
0.0174419
0.0174419
0.0174419
0.0174419
0.0174419
0.0174419
0.0174419
0.0174419
0.0174419
0.0174419
0.0174419
0.0174419
0.0174419
0.0174419
0.0174419
0.0174419
0.0174419
0.0174419
0.0174419
0.0174419
0.0174419
0.0174419
0.0174419
0.0174419
0.0174419
0.0174419
0.0174419
0.0174419
0.0174419
0.0174419
0.0174419
0.0174419
0.0174419
0.0174419
0.0174419
0.0174419
0.0174419
0.0174419
0.0174419
0.0174419
0.0174419
0.0174419
0.0174419
0.0174419
0.0174419
0.0174419
0.0174419
0.0174419
0.0174419
0.0174419
0.0174419
0.0174419
0.0174419
0.0174419
0.0174419
0.0174419
0.0174419
0.0174419
0.0174419
0.0174419
0.0174419
0.0174419
0.0174419
0.0174419
0.0174419
0.0174419
0.0174419
0.0174419
0.0174419
0.0174419
0.0174419
0.0174419
0.0174419
0.0174419
0.0174419
0.0174419
0.0174419
0.0174419
0.0174419
0.0174419
0.0174419
0.0174419
0.0174419
0.0174419
0.0174419
0.0174419
0.0174419
0.0174419
0.0174419
0.0174419
0.0174419
0.0174419
0.0174419
0.0174419
0.0174419
0.0174419
0.0174419
0.0174419
0.0174419
0.0174419
0.0174419
0.0174419
0.0174419
0.0174419
0.0174419
0.0174419
0.0174419
0.0174419
0.0174419
0.0174419
0.0174419
0.0174419
0.0174419
0.0174419
0.0174419
0.0174419
0.0174419
0.0174419
0.0174419
0.0174419
0.0174419
0.0174419
0.0174419
0.0174419
0.0174419
0.0174419
0.0174419
0.0174419
0.0174419
0.0174419
0.0174419
0.0174419
0.0174419
0.0174419
0.0174419
0.0174419
0.0174419
0.0174419
0.0174419
0.0174419
0.0174419
0.0174419
0.0174419
0.0174419
0.0174419
0.0174419
0.0174419
0.0174419
0.0174419
0.0174419
0.0174419
0.0174419
0.0174419
0.0174419
0.0174419
0.0174419
0.0174419
0.0174419
0.0174419
0.0174419
0.0174419
0.0174419
0.0174419
0.0174419
0.0174419
0.0174419
0.0174419
0.0174419
0.0174419
0.0174419
0.0174419
0.0174419
0.0174419
0.0174419
0.0174419
0.0174419
0.0174419
0.0174419
0.0174419
0.0174419
0.0174419
0.0174419
0.0174419
0.0174419
0.0174419
0.0174419
0.0174419
0.0174419
0.0174419
0.0174419
0.0174419
0.0174419
0.0174419
0.0174419
0.0174419
0.0174419
0.0174419
0.0174419
0.0174419
0.0174419
0.0174419
0.0174419
0.0174419
0.0174419
0.0174419
0.0174419
0.0174419
0.0174419
0.0174419
0.0174419
0.0174419
0.0174419
0.0174419
0.0174419
0.0174419
0.0174419
0.0174419
0.0174419
0.0174419
0.0174419
0.0174419
0.0174419
0.0174419
0.0174419
0.0174419
0.0174419
0.0174419
0.0174419
0.0174419
0.0174419
0.0174419
0.0174419
0.0174419
0.0174419
0.0174419
0.0174419
0.0174419
0.0174419
0.0174419
0.0174419
0.0174419
0.0174419
0.0174419
0.0174419
0.0174419
0.0174419
0.0174419
0.0174419
0.0174419
0.0174419
0.0174419
0.0174419
0.0174419
0.0174419
0.0174419
0.0174419
0.0174419
0.0174419
0.0174419
0.0174419
0.0174419
0.0174419
0.0174419
0.0174419
0.0174419
0.0174419
0.0174419
0.0174419
0.0174419
0.0174419
0.0174419
0.0174419
0.0174419
0.0174419
0.0174419
0.0174419
0.0174419
0.0174419
0.0174419
0.0174419
0.0174419
0.0174419
0.0174419
0.0174419
0.0174419
0.0174419
0.0174419
0.0174419
0.0174419
0.0174419
0.0174419
0.0174419
0.0174419
0.0174419
0.0174419
0.0174419
0.0174419
0.0174419
0.0174419
0.0174419
0.0174419
0.0174419
0.0174419
0.0174419
0.0174419
0.0174419
0.0174419
0.0174419
0.0174419
0.0174419
0.0174419
0.0174419
0.0174419
0.0174419
0.0174419
0.0174419
0.0174419
0.0174419
0.0174419
0.0174419
0.0174419
0.0174419
0.0174419
0.0174419
0.0174419
0.0174419
0.0174419
0.0174419
0.0174419
0.0174419
0.0174419
0.0174419
0.0174419
0.0174419
0.0174419
0.0174419
0.0174419
0.0174419
0.0174419
0.0174419
0.0174419
0.0174419
0.0174419
0.0174419
0.0174419
0.0174419
0.0174419
0.0174419
0.0174419
0.0174419
0.0174419
0.0174419
0.0174419
0.0174419
0.0174419
0.0174419
0.0174419
0.0174419
0.0174419
0.0174419
0.0174419
0.0174419
0.0174419
0.0174419
0.0174419
0.0174419
0.0174419
0.0174419
0.0174419
0.0174419
0.0174419
0.0174419
0.0174419
0.0174419
0.0174419
0.0174419
0.0174419
0.0174419
0.0174419
0.0174419
0.0174419
0.0174419
0.0174419
0.0174419
0.0174419
0.0174419
0.0174419
0.0174419
0.0174419
0.0174419
0.0174419
0.0174419
0.0174419
0.0174419
0.0174419
0.0174419
0.0174419
0.0174419
0.0174419
0.0174419
0.0174419
0.0174419
0.0174419
0.0174419
0.0174419
0.0174419
0.0174419
0.0174419
0.0174419
0.0174419
0.0174419
0.0174419
0.0174419
0.0174419
0.0174419
0.0174419
0.0174419
0.0174419
0.0174419
0.0174419
0.0174419
0.0174419
0.0174419
0.0174419
0.0174419
0.0174419
0.0174419
0.0174419
0.0174419
0.0174419
0.0174419
0.0174419
0.0174419
0.0174419
0.0174419
0.0174419
0.0174419
0.0174419
0.0174419
0.0174419
0.0174419
0.0174419
0.0174419
0.0174419
0.0174419
0.0174419
0.0174419
0.0174419
0.0174419
0.0174419
0.0174419
0.0174419
0.0174419
0.0174419
0.0174419
0.0174419
0.0174419
0.0174419
0.0174419
0.0174419
0.0174419
0.0174419
0.0174419
0.0174419
0.0174419
0.0174419
0.0174419
0.0174419
0.0174419
0.0174419
0.0174419
0.0174419
0.0174419
0.0174419
0.0174419
0.0174419
0.0174419
0.0174419
0.0174419
0.0174419
0.0174419
0.0174419
0.0174419
0.0174419
0.0174419
0.0174419
0.0174419
0.0174419
0.0174419
0.0174419
0.0174419
0.0174419
0.0174419
0.0174419
0.0174419
0.0174419
0.0174419
0.0174419
0.0174419
0.0174419
0.0174419
0.0174419
0.0174419
0.0174419
0.0174419
0.0174419
0.0174419
0.0174419
0.0174419
0.0174419
0.0174419
0.0174419
0.0174419
0.0174419
0.0174419
0.0174419
0.0174419
0.0174419
0.0174419
0.0174419
0.0174419
0.0174419
0.0174419
0.0174419
0.0174419
0.0174419
0.0174419
0.0174419
0.0174419
0.0174419
0.0174419
0.0174419
0.0174419
0.0174419
0.0174419
0.0174419
0.0174419
0.0174419
0.0174419
0.0174419
0.0174419
0.0174419
0.0174419
0.0174419
0.0174419
0.0174419
0.0174419
0.0174419
0.0174419
0.0174419
0.0174419
0.0174419
0.0174419
0.0174419
0.0174419
0.0174419
0.0174419
0.0174419
0.0174419
0.0174419
0.0174419
0.0174419
0.0174419
0.0174419
0.0174419
0.0174419
0.0174419
0.0174419
0.0174419
0.0174419
0.0174419
0.0174419
0.0174419
0.0174419
0.0174419
0.0174419
0.0174419
0.0174419
0.0174419
0.0174419
0.0174419
0.0174419
0.0174419
0.0174419
0.0174419
0.0174419
0.0174419
0.0174419
0.0174419
0.0174419
0.0174419
0.0174419
0.0174419
0.0174419
0.0174419
0.0174419
0.0174419
0.0174419
0.0174419
0.0174419
0.0174419
0.0174419
0.0174419
0.0174419
0.0174419
0.0174419
0.0174419
0.0174419
0.0174419
0.0174419
0.0174419
0.0174419
0.0174419
0.0174419
0.0174419
0.0174419
0.0174419
0.0174419
0.0174419
0.0174419
0.0174419
0.0174419
0.0174419
0.0174419
0.0174419
0.0174419
0.0174419
0.0174419
0.0174419
0.0174419
0.0174419
0.0174419
0.0174419
0.0174419
0.0174419
0.0174419
0.0174419
0.0174419
0.0174419
0.0174419
0.0174419
0.0174419
0.0174419
0.0174419
0.0174419
0.0174419
0.0174419
0.0174419
0.0174419
0.0174419
0.0174419
0.0174419
0.0174419
0.0174419
0.0174419
0.0174419
0.0174419
0.0174419
0.0174419
0.0174419
0.0174419
0.0174419
0.0174419
0.0174419
0.0174419
0.0174419
0.0174419
0.0174419
0.0174419
0.0174419
0.0174419
0.0174419
0.0174419
0.0174419
0.0174419
0.0174419
0.0174419
0.0174419
0.0174419
0.0174419
0.0174419
0.0174419
0.0174419
0.0174419
0.0174419
0.0174419
0.0174419
0.0174419
0.0174419
0.0174419
0.0174419
0.0174419
0.0174419
0.0174419
0.0174419
0.0174419
0.0174419
0.0174419
0.0174419
0.0174419
0.0174419
0.0174419
0.0174419
0.0174419
0.0174419
0.0174419
0.0174419
0.0174419
0.0174419
0.0174419
0.0174419
0.0174419
0.0174419
0.0174419
0.0174419
0.0174419
0.0174419
0.0174419
0.0174419
0.0174419
0.0174419
0.0174419
0.0174419
0.0174419
0.0174419
0.0174419
0.0174419
0.0174419
0.0174419
0.0174419
0.0174419
0.0174419
0.0174419
0.0174419
0.0174419
0.0174419
0.0174419
0.0174419
0.0174419
0.0174419
0.0174419
0.0174419
0.0174419
0.0174419
0.0174419
0.0174419
0.0174419
0.0174419
0.0174419
0.0174419
0.0174419
0.0174419
0.0174419
0.0174419
0.0174419
0.0174419
0.0174419
0.0174419
0.0174419
0.0174419
0.0174419
0.0174419
0.0174419
0.0174419
0.0174419
0.0174419
0.0174419
0.0174419
0.0174419
0.0174419
0.0174419
0.0174419
0.0174419
0.0174419
0.0174419
0.0174419
0.0174419
0.0174419
0.0174419
0.0174419
0.0174419
0.0174419
0.0174419
0.0174419
0.0174419
0.0174419
0.0174419
0.0174419
0.0174419
0.0174419
0.0174419
0.0174419
0.0174419
0.0174419
0.0174419
0.0174419
0.0174419
0.0174419
0.0174419
0.0174419
0.0174419
0.0174419
0.0174419
0.0174419
0.0174419
0.0174419
0.0174419
0.0174419
0.0174419
0.0174419
0.0174419
0.0174419
0.0174419
0.0174419
0.0174419
0.0174419
0.0174419
0.0174419
0.0174419
0.0174419
0.0174419
0.0174419
0.0174419
0.0174419
0.0174419
0.0174419
0.0174419
0.0174419
0.0174419
0.0174419
0.0174419
0.0174419
0.0174419
0.0174419
0.0174419
0.0174419
0.0174419
0.0174419
0.0174419
0.0174419
0.0174419
0.0174419
0.0174419
0.0174419
0.0174419
0.0174419
0.0174419
0.0174419
0.0174419
0.0174419
0.0174419
0.0174419
0.0174419
0.0174419
0.0174419
0.0174419
0.0174419
0.0174419
0.0174419
0.0174419
0.0174419
0.0174419
0.0174419
0.0174419
0.0174419
0.0174419
0.0174419
0.0174419
0.0174419
0.0174419
0.0174419
0.0174419
0.0174419
0.0174419
0.0174419
0.0174419
0.0174419
0.0174419
0.0174419
0.0174419
0.0174419
0.0174419
0.0174419
0.0174419
0.0174419
0.0174419
0.0174419
0.0174419
0.0174419
0.0174419
0.0174419
0.0174419
0.0174419
0.0174419
0.0174419
0.0174419
0.0174419
0.0174419
0.0174419
0.0174419
0.0174419
0.0174419
0.0174419
0.0174419
0.0174419
0.0174419
0.0174419
0.0174419
0.0174419
0.0174419
0.0174419
0.0174419
0.0174419
0.0174419
0.0174419
0.0174419
0.0174419
0.0174419
0.0174419
0.0174419
0.0174419
0.0174419
0.0174419
0.0174419
0.0174419
0.0174419
0.0174419
0.0174419
0.0174419
0.0174419
0.0174419
0.0174419
0.0174419
0.0174419
0.0174419
0.0174419
0.0174419
0.0174419
0.0174419
0.0174419
0.0174419
0.0174419
0.0174419
0.0174419
0.0174419
0.0174419
0.0174419
0.0174419
0.0174419
0.0174419
0.0174419
0.0174419
0.0174419
0.0174419
0.0174419
0.0174419
0.0174419
0.0174419
0.0174419
0.0174419
0.0174419
0.0174419
0.0174419
0.0174419
0.0174419
0.0174419
0.0174419
0.0174419
0.0174419
0.0174419
0.0174419
0.0174419
0.0174419
0.0174419
0.0174419
0.0174419
0.0174419
0.0174419
0.0174419
0.0174419
0.0174419
0.0174419
0.0174419
0.0174419
0.0174419
0.0174419
0.0174419
0.0174419
0.0174419
0.0174419
0.0174419
0.0174419
0.0174419
0.0174419
0.0174419
0.0174419
0.0174419
0.0174419
0.0174419
0.0174419
0.0174419
0.0174419
0.0174419
0.0174419
0.0174419
0.0174419
0.0174419
0.0174419
0.0174419
0.0174419
0.0174419
0.0174419
0.0174419
0.0174419
0.0174419
0.0174419
0.0174419
0.0174419
0.0174419
0.0174419
0.0174419
0.0174419
0.0174419
0.0174419
0.0174419
0.0174419
0.0174419
0.0174419
0.0174419
0.0174419
0.0174419
0.0174419
0.0174419
0.0174419
0.0174419
0.0174419
0.0174419
0.0174419
0.0174419
0.0174419
0.0174419
0.0174419
0.0174419
0.0174419
0.0174419
0.0174419
0.0174419
0.0174419
0.0174419
0.0174419
0.0174419
0.0174419
0.0174419
0.0174419
0.0174419
0.0174419
0.0174419
0.0174419
0.0174419
0.0174419
0.0174419
0.0174419
0.0174419
0.0174419
0.0174419
0.0174419
0.0174419
0.0174419
0.0174419
0.0174419
0.0174419
0.0174419
0.0174419
0.0174419
0.0174419
0.0174419
0.0174419
0.0174419
0.0174419
0.0174419
0.0174419
0.0174419
0.0174419
0.0174419
0.0174419
0.0174419
0.0174419
0.0174419
0.0174419
0.0174419
0.0174419
0.0174419
0.0174419
0.0174419
0.0174419
0.0174419
0.0174419
0.0174419
0.0174419
0.0174419
0.0174419
0.0174419
0.0174419
0.0174419
0.0174419
0.0174419
0.0174419
0.0174419
0.0174419
0.0174419
0.0174419
0.0174419
0.0174419
0.0174419
0.0174419
0.0174419
0.0174419
0.0174419
0.0174419
0.0174419
0.0174419
0.0174419
0.0174419
0.0174419
0.0174419
0.0174419
0.0174419
0.0174419
0.0174419
0.0174419
0.0174419
0.0174419
0.0174419
0.0174419
0.0174419
0.0174419
0.0174419
0.0174419
0.0174419
0.0174419
0.0174419
0.0174419
0.0174419
0.0174419
0.0174419
0.0174419
0.0174419
0.0174419
0.0174419
0.0174419
0.0174419
0.0174419
0.0174419
0.0174419
0.0174419
0.0174419
0.0174419
0.0174419
0.0174419
0.0174419
0.0174419
0.0174419
0.0174419
0.0174419
0.0174419
0.0174419
0.0174419
0.0174419
0.0174419
0.0174419
0.0174419
0.0174419
0.0174419
0.0174419
0.0174419
0.0174419
0.0174419
0.0174419
0.0174419
0.0174419
0.0174419
0.0174419
0.0174419
0.0174419
0.0174419
0.0174419
0.0174419
0.0174419
0.0174419
0.0174419
0.0174419
0.0174419
0.0174419
0.0174419
0.0174419
0.0174419
0.0174419
0.0174419
0.0174419
0.0174419
0.0174419
0.0174419
0.0174419
0.0174419
0.0174419
0.0174419
0.0174419
0.0174419
0.0174419
0.0174419
0.0174419
0.0174419
0.0174419
0.0174419
0.0174419
0.0174419
0.0174419
0.0174419
0.0174419
0.0174419
0.0174419
0.0174419
0.0174419
0.0174419
0.0174419
0.0174419
0.0174419
0.0174419
0.0174419
0.0174419
0.0174419
0.0174419
0.0174419
0.0174419
0.0174419
0.0174419
0.0174419
0.0174419
0.0174419
0.0174419
0.0174419
0.0174419
0.0174419
0.0174419
0.0174419
0.0174419
0.0174419
0.0174419
0.0174419
0.0174419
0.0174419
0.0174419
0.0174419
0.0174419
0.0174419
0.0174419
0.0174419
0.0174419
0.0174419
0.0174419
0.0174419
0.0174419
0.0174419
0.0174419
0.0174419
0.0174419
0.0174419
0.0174419
0.0174419
0.0174419
0.0174419
0.0174419
0.0174419
0.0174419
0.0174419
0.0174419
0.0174419
0.0174419
0.0174419
0.0174419
0.0174419
0.0174419
0.0174419
0.0174419
0.0174419
0.0174419
0.0174419
0.0174419
0.0174419
0.0174419
0.0174419
0.0174419
0.0174419
0.0174419
0.0174419
0.0174419
0.0174419
0.0174419
0.0174419
0.0174419
0.0174419
0.0174419
0.0174419
0.0174419
0.0174419
0.0174419
0.0174419
0.0174419
0.0174419
0.0174419
0.0174419
0.0174419
0.0174419
0.0174419
0.0174419
0.0174419
0.0174419
0.0174419
0.0174419
0.0174419
0.0174419
0.0174419
0.0174419
0.0174419
0.0174419
0.0174419
0.0174419
0.0174419
0.0174419
0.0174419
0.0174419
0.0174419
0.0174419
0.0174419
0.0174419
0.0174419
0.0174419
0.0174419
0.0174419
0.0174419
0.0174419
0.0174419
0.0174419
0.0174419
0.0174419
0.0174419
0.0174419
0.0174419
0.0174419
0.0174419
0.0174419
0.0174419
0.0174419
0.0174419
0.0174419
0.0174419
0.0174419
0.0174419
0.0174419
0.0174419
0.0174419
0.0174419
0.0174419
0.0174419
0.0174419
0.0174419
0.0174419
0.0174419
0.0174419
0.0174419
0.0174419
0.0174419
0.0174419
0.0174419
0.0174419
0.0174419
0.0174419
0.0174419
0.0174419
0.0174419
0.0174419
0.0174419
0.0174419
0.0174419
0.0174419
0.0174419
0.0174419
0.0174419
0.0174419
0.0174419
0.0174419
0.0174419
0.0174419
0.0174419
0.0174419
0.0174419
0.0174419
0.0174419
0.0174419
0.0174419
0.0174419
0.0174419
0.0174419
0.0174419
0.0174419
0.0174419
0.0174419
0.0174419
0.0174419
0.0174419
0.0174419
0.0174419
0.0174419
0.0174419
0.0174419
0.0174419
0.0174419
0.0174419
0.0174419
0.0174419
0.0174419
0.0174419
0.0174419
0.0174419
0.0174419
0.0174419
0.0174419
0.0174419
0.0174419
0.0174419
0.0174419
0.0174419
0.0174419
0.0174419
0.0174419
0.0174419
0.0174419
0.0174419
0.0174419
0.0174419
0.0174419
0.0174419
0.0174419
0.0174419
0.0174419
0.0174419
0.0174419
0.0174419
0.0174419
0.0174419
0.0174419
0.0174419
0.0174419
0.0174419
0.0174419
0.0174419
0.0174419
0.0174419
0.0174419
0.0174419
0.0174419
0.0174419
0.0174419
0.0174419
0.0174419
0.0174419
0.0174419
0.0174419
0.0174419
0.0174419
0.0174419
0.0174419
0.0174419
0.0174419
0.0174419
0.0174419
0.0174419
0.0174419
0.0174419
0.0174419
0.0174419
0.0174419
0.0174419
0.0174419
0.0174419
0.0174419
0.0174419
0.0174419
0.0174419
0.0174419
0.0174419
0.0174419
0.0174419
0.0174419
0.0174419
0.0174419
0.0174419
0.0174419
0.0174419
0.0174419
0.0174419
0.0174419
0.0174419
0.0174419
0.0174419
0.0174419
0.0174419
0.0174419
0.0174419
0.0174419
0.0174419
0.0174419
0.0174419
0.0174419
0.0174419
0.0174419
0.0174419
0.0174419
0.0174419
0.0174419
0.0174419
0.0174419
0.0174419
0.0174419
0.0174419
0.0174419
0.0174419
0.0174419
0.0174419
0.0174419
0.0174419
0.0174419
0.0174419
0.0174419
0.0174419
0.0174419
0.0174419
0.0174419
0.0174419
0.0174419
0.0174419
0.0174419
0.0174419
0.0174419
0.0174419
0.0174419
0.0174419
0.0174419
0.0174419
0.0174419
0.0174419
0.0174419
0.0174419
0.0174419
0.0174419
0.0174419
0.0174419
0.0174419
0.0174419
0.0174419
0.0174419
0.0174419
0.0174419
0.0174419
0.0174419
0.0174419
0.0174419
0.0174419
0.0174419
0.0174419
0.0174419
0.0174419
0.0174419
0.0174419
0.0174419
0.0174419
0.0174419
0.0174419
0.0174419
0.0174419
0.0174419
0.0174419
0.0174419
0.0174419
0.0174419
0.0174419
0.0174419
0.0174419
0.0174419
0.0174419
0.0174419
0.0174419
0.0174419
0.0174419
0.0174419
0.0174419
0.0174419
0.0174419
0.0174419
0.0174419
0.0174419
0.0174419
0.0174419
0.0174419
0.0174419
0.0174419
0.0174419
0.0174419
0.0174419
0.0174419
0.0174419
0.0174419
0.0174419
0.0174419
0.0174419
0.0174419
0.0174419
0.0174419
0.0174419
0.0174419
0.0174419
0.0174419
0.0174419
0.0174419
0.0174419
0.0174419
0.0174419
0.0174419
0.0174419
0.0174419
0.0174419
0.0174419
0.0174419
0.0174419
0.0174419
0.0174419
0.0174419
0.0174419
0.0174419
0.0174419
0.0174419
0.0174419
0.0174419
0.0174419
0.0174419
0.0174419
0.0174419
0.0174419
0.0174419
0.0174419
0.0174419
0.0174419
0.0174419
0.0174419
0.0174419
0.0174419
0.0174419
0.0174419
0.0174419
0.0174419
0.0174419
0.0174419
0.0174419
0.0174419
0.0174419
0.0174419
0.0174419
0.0174419
0.0174419
0.0174419
0.0174419
0.0174419
0.0174419
0.0174419
0.0174419
0.0174419
0.0174419
0.0174419
0.0174419
0.0174419
0.0174419
0.0174419
0.0174419
0.0174419
0.0174419
0.0174419
0.0174419
0.0174419
0.0174419
0.0174419
0.0174419
0.0174419
0.0174419
0.0174419
0.0174419
0.0174419
0.0174419
0.0174419
0.0174419
0.0174419
0.0174419
0.0174419
0.0174419
0.0174419
0.0174419
0.0174419
0.0174419
0.0174419
0.0174419
0.0174419
0.0174419
0.0174419
0.0174419
0.0174419
0.0174419
0.0174419
0.0174419
0.0174419
0.0174419
0.0174419
0.0174419
0.0174419
0.0174419
0.0174419
0.0174419
0.0174419
0.0174419
0.0174419
0.0174419
0.0174419
0.0174419
0.0174419
0.0174419
0.0174419
0.0174419
0.0174419
0.0174419
0.0174419
0.0174419
0.0174419
0.0174419
0.0174419
0.0174419
0.0174419
0.0174419
0.0174419
0.0174419
0.0174419
0.0174419
0.0174419
0.0174419
0.0174419
0.0174419
0.0174419
0.0174419
0.0174419
0.0174419
0.0174419
0.0174419
0.0174419
0.0174419
0.0174419
0.0174419
0.0174419
0.0174419
0.0174419
0.0174419
0.0174419
0.0174419
0.0174419
0.0174419
0.0174419
0.0174419
0.0174419
0.0174419
0.0174419
0.0174419
0.0174419
0.0174419
0.0174419
0.0174419
0.0174419
0.0174419
0.0174419
0.0174419
0.0174419
0.0174419
0.0174419
0.0174419
0.0174419
0.0174419
0.0174419
0.0174419
0.0174419
0.0174419
0.0174419
0.0174419
0.0174419
0.0174419
0.0174419
0.0174419
0.0174419
0.0174419
0.0174419
0.0174419
0.0174419
0.0174419
0.0174419
0.0174419
0.0174419
0.0174419
0.0174419
0.0174419
0.0174419
0.0175439
0.0175439
0.0175439
0.0175439
0.0175439
0.0175439
0.0175439
0.0175439
0.0175439
0.0175439
0.0175439
0.0175439
0.0175439
0.0175439
0.0175439
0.0175439
0.0175439
0.0175439
0.0175439
0.0175439
0.0175439
0.0175439
0.0175439
0.0175439
0.0175439
0.0175439
0.0175439
0.0175439
0.0175439
0.0175439
0.0175439
0.0175439
0.0175439
0.0175439
0.0175439
0.0175439
0.0175439
0.0175439
0.0175439
0.0175439
0.0175439
0.0175439
0.0175439
0.0175439
0.0175439
0.0175439
0.0175439
0.0175439
0.0175439
0.0175439
0.0175439
0.0175439
0.0175439
0.0175439
0.0175439
0.0175439
0.0175439
0.0175439
0.0175439
0.0175439
0.0175439
0.0175439
0.0175439
0.0175439
0.0175439
0.0175439
0.0175439
0.0175439
0.0175439
0.0175439
0.0175439
0.0175439
0.0175439
0.0175439
0.0176471
0.0176471
0.0176471
0.0176471
0.0176471
0.0176471
0.0176471
0.0176471
0.0176471
0.0176471
0.0176471
0.0176471
0.0176471
0.0176471
0.0176471
0.0176471
0.0176471
0.0176471
0.0176471
0.0176471
0.0177515
0.0177515
0.0177515
0.0177515
0.0177515
0.0177515
0.0177515
0.0177515
0.0177515
0.0177515
0.0177515
0.0178571
0.0178571
0.0178571
0.0178571
0.0178571
0.0178571
0.0178571
0.0178571
0.0178571
0.0178571
0.0178571
0.0178571
0.0178571
0.0178571
0.0178571
0.0178571
0.0178571
0.0178571
0.0178571
0.0178571
0.0179641
0.0179641
0.0179641
0.0179641
0.0179641
0.0179641
0.0179641
0.0179641
0.0179641
0.0179641
0.0179641
0.0179641
0.0179641
0.0179641
0.0179641
0.0179641
0.0179641
0.0179641
0.0179641
0.0179641
0.0180723
0.0180723
0.0180723
0.0180723
0.0180723
0.0180723
0.0180723
0.0180723
0.0180723
0.0180723
0.0181818
0.0181818
0.0182927
0.0182927
0.0182927
0.0182927
0.0182927
0.0182927
0.0182927
0.0182927
0.0184049
0.0184049
0.0184049
0.0185185
0.0186335
0.0186335
0.01875
0.01875
0.0188679
0.0188679
0.0188679
0.0189873
0.0189873
0.0189873
0.0189873
0.0189873
0.0191083
0.0191083
0.0192308
0.0192308
0.0193548
0.0193548
0.0193548
0.0193548
0.0232558
0.0232558
0.0232558
0.0232558
0.0232558
0.0232558
0.0232558
0.0232558
0.0232558
0.0232558
0.0232558
0.0232558
0.0232558
0.0232558
0.0232558
0.0232558
0.0232558
0.0232558
0.0232558
0.0232558
0.0232558
0.0232558
0.0232558
0.0232558
0.0232558
0.0232558
0.0232558
0.0232558
0.0232558
0.0232558
0.0232558
0.0232558
0.0232558
0.0232558
0.0232558
0.0232558
0.0232558
0.0232558
0.0232558
0.0232558
0.0232558
0.0232558
0.0232558
0.0232558
0.0232558
0.0232558
0.0232558
0.0232558
0.0232558
0.0232558
0.0232558
0.0232558
0.0232558
0.0232558
0.0232558
0.0232558
0.0232558
0.0232558
0.0232558
0.0232558
0.0232558
0.0232558
0.0232558
0.0232558
0.0232558
0.0232558
0.0232558
0.0232558
0.0232558
0.0232558
0.0232558
0.0232558
0.0232558
0.0232558
0.0232558
0.0232558
0.0232558
0.0232558
0.0232558
0.0232558
0.0232558
0.0232558
0.0232558
0.0232558
0.0232558
0.0232558
0.0232558
0.0232558
0.0232558
0.0232558
0.0232558
0.0232558
0.0232558
0.0232558
0.0232558
0.0232558
0.0232558
0.0232558
0.0232558
0.0232558
0.0232558
0.0232558
0.0232558
0.0232558
0.0232558
0.0232558
0.0232558
0.0232558
0.0232558
0.0232558
0.0232558
0.0232558
0.0232558
0.0232558
0.0232558
0.0232558
0.0232558
0.0232558
0.0232558
0.0232558
0.0232558
0.0232558
0.0232558
0.0232558
0.0232558
0.0232558
0.0232558
0.0232558
0.0232558
0.0232558
0.0232558
0.0232558
0.0232558
0.0232558
0.0232558
0.0232558
0.0232558
0.0232558
0.0232558
0.0232558
0.0232558
0.0232558
0.0232558
0.0232558
0.0232558
0.0232558
0.0232558
0.0232558
0.0232558
0.0232558
0.0232558
0.0232558
0.0232558
0.0232558
0.0232558
0.0232558
0.0232558
0.0232558
0.0232558
0.0232558
0.0232558
0.0232558
0.0232558
0.0232558
0.0232558
0.0232558
0.0232558
0.0232558
0.0232558
0.0232558
0.0232558
0.0232558
0.0232558
0.0232558
0.0232558
0.0232558
0.0232558
0.0232558
0.0232558
0.0232558
0.0232558
0.0232558
0.0232558
0.0232558
0.0232558
0.0232558
0.0232558
0.0232558
0.0232558
0.0232558
0.0232558
0.0232558
0.0232558
0.0232558
0.0232558
0.0232558
0.0232558
0.0232558
0.0232558
0.0232558
0.0232558
0.0232558
0.0232558
0.0232558
0.0232558
0.0232558
0.0232558
0.0232558
0.0232558
0.0232558
0.0232558
0.0232558
0.0232558
0.0232558
0.0232558
0.0232558
0.0232558
0.0232558
0.0232558
0.0232558
0.0232558
0.0232558
0.0232558
0.0232558
0.0232558
0.0232558
0.0232558
0.0232558
0.0232558
0.0232558
0.0232558
0.0232558
0.0232558
0.0232558
0.0232558
0.0232558
0.0232558
0.0232558
0.0232558
0.0232558
0.0232558
0.0232558
0.0232558
0.0232558
0.0232558
0.0232558
0.0232558
0.0232558
0.0232558
0.0232558
0.0232558
0.0232558
0.0232558
0.0232558
0.0232558
0.0232558
0.0232558
0.0232558
0.0232558
0.0232558
0.0232558
0.0232558
0.0232558
0.0232558
0.0232558
0.0232558
0.0232558
0.0232558
0.0232558
0.0232558
0.0232558
0.0232558
0.0232558
0.0232558
0.0232558
0.0232558
0.0232558
0.0232558
0.0232558
0.0232558
0.0232558
0.0232558
0.0232558
0.0232558
0.0232558
0.0232558
0.0232558
0.0232558
0.0232558
0.0232558
0.0232558
0.0232558
0.0232558
0.0232558
0.0232558
0.0232558
0.0232558
0.0232558
0.0232558
0.0232558
0.0232558
0.0232558
0.0232558
0.0232558
0.0232558
0.0232558
0.0232558
0.0232558
0.0232558
0.0232558
0.0232558
0.0232558
0.0232558
0.0232558
0.0232558
0.0232558
0.0232558
0.0232558
0.0232558
0.0232558
0.0232558
0.0232558
0.0232558
0.0232558
0.0232558
0.0232558
0.0232558
0.0232558
0.0232558
0.0232558
0.0232558
0.0232558
0.0232558
0.0232558
0.0232558
0.0232558
0.0232558
0.0232558
0.0232558
0.0232558
0.0232558
0.0232558
0.0232558
0.0232558
0.0232558
0.0232558
0.0232558
0.0232558
0.0232558
0.0232558
0.0232558
0.0232558
0.0232558
0.0232558
0.0232558
0.0232558
0.0232558
0.0232558
0.0232558
0.0232558
0.0232558
0.0232558
0.0232558
0.0232558
0.0232558
0.0232558
0.0232558
0.0232558
0.0232558
0.0232558
0.0232558
0.0232558
0.0232558
0.0232558
0.0232558
0.0232558
0.0232558
0.0232558
0.0232558
0.0232558
0.0232558
0.0232558
0.0232558
0.0232558
0.0232558
0.0232558
0.0232558
0.0232558
0.0232558
0.0232558
0.0232558
0.0232558
0.0232558
0.0232558
0.0232558
0.0232558
0.0232558
0.0232558
0.0232558
0.0232558
0.0232558
0.0232558
0.0232558
0.0232558
0.0232558
0.0232558
0.0232558
0.0232558
0.0232558
0.0232558
0.0232558
0.0232558
0.0232558
0.0232558
0.0232558
0.0232558
0.0232558
0.0232558
0.0232558
0.0232558
0.0232558
0.0232558
0.0232558
0.0232558
0.0232558
0.0232558
0.0232558
0.0232558
0.0232558
0.0232558
0.0232558
0.0232558
0.0232558
0.0232558
0.0232558
0.0232558
0.0232558
0.0232558
0.0232558
0.0232558
0.0232558
0.0232558
0.0232558
0.0232558
0.0232558
0.0232558
0.0232558
0.0232558
0.0232558
0.0232558
0.0232558
0.0232558
0.0232558
0.0232558
0.0232558
0.0232558
0.0232558
0.0232558
0.0232558
0.0232558
0.0232558
0.0232558
0.0232558
0.0232558
0.0232558
0.0232558
0.0232558
0.0232558
0.0232558
0.0232558
0.0232558
0.0232558
0.0232558
0.0232558
0.0232558
0.0232558
0.0232558
0.0232558
0.0232558
0.0232558
0.0232558
0.0232558
0.0232558
0.0232558
0.0232558
0.0232558
0.0232558
0.0232558
0.0232558
0.0232558
0.0232558
0.0232558
0.0232558
0.0232558
0.0232558
0.0232558
0.0232558
0.0232558
0.0232558
0.0232558
0.0232558
0.0232558
0.0232558
0.0232558
0.0232558
0.0232558
0.0232558
0.0232558
0.0232558
0.0232558
0.0232558
0.0232558
0.0232558
0.0232558
0.0232558
0.0232558
0.0232558
0.0232558
0.0232558
0.0232558
0.0232558
0.0232558
0.0232558
0.0232558
0.0232558
0.0232558
0.0232558
0.0232558
0.0232558
0.0232558
0.0232558
0.0232558
0.0232558
0.0232558
0.0232558
0.0232558
0.0232558
0.0232558
0.0232558
0.0232558
0.0232558
0.0232558
0.0232558
0.0232558
0.0232558
0.0232558
0.0232558
0.0232558
0.0232558
0.0232558
0.0232558
0.0232558
0.0232558
0.0232558
0.0232558
0.0232558
0.0232558
0.0232558
0.0232558
0.0232558
0.0232558
0.0232558
0.0232558
0.0232558
0.0232558
0.0232558
0.0232558
0.0232558
0.0232558
0.0232558
0.0232558
0.0232558
0.0232558
0.0232558
0.0232558
0.0232558
0.0232558
0.0232558
0.0232558
0.0232558
0.0232558
0.0232558
0.0232558
0.0232558
0.0232558
0.0232558
0.0232558
0.0232558
0.0232558
0.0232558
0.0232558
0.0232558
0.0232558
0.0232558
0.0232558
0.0232558
0.0232558
0.0232558
0.0232558
0.0232558
0.0232558
0.0232558
0.0232558
0.0232558
0.0232558
0.0232558
0.0232558
0.0232558
0.0232558
0.0232558
0.0232558
0.0232558
0.0232558
0.0232558
0.0232558
0.0232558
0.0232558
0.0232558
0.0232558
0.0232558
0.0232558
0.0232558
0.0232558
0.0232558
0.0232558
0.0232558
0.0232558
0.0232558
0.0232558
0.0232558
0.0232558
0.0232558
0.0232558
0.0232558
0.0232558
0.0232558
0.0232558
0.0232558
0.0232558
0.0232558
0.0232558
0.0232558
0.0232558
0.0232558
0.0232558
0.0232558
0.0232558
0.0232558
0.0232558
0.0232558
0.0232558
0.0232558
0.0232558
0.0232558
0.0232558
0.0232558
0.0232558
0.0232558
0.0232558
0.0232558
0.0232558
0.0232558
0.0232558
0.0232558
0.0232558
0.0232558
0.0232558
0.0232558
0.0232558
0.0232558
0.0232558
0.0232558
0.0232558
0.0232558
0.0232558
0.0232558
0.0232558
0.0232558
0.0232558
0.0232558
0.0232558
0.0232558
0.0232558
0.0232558
0.0232558
0.0232558
0.0232558
0.0232558
0.0232558
0.0232558
0.0232558
0.0232558
0.0232558
0.0232558
0.0232558
0.0232558
0.0232558
0.0232558
0.0232558
0.0232558
0.0232558
0.0232558
0.0232558
0.0232558
0.0232558
0.0232558
0.0232558
0.0232558
0.0232558
0.0232558
0.0232558
0.0232558
0.0232558
0.0232558
0.0232558
0.0232558
0.0232558
0.0232558
0.0232558
0.0232558
0.0232558
0.0232558
0.0232558
0.0232558
0.0232558
0.0232558
0.0232558
0.0232558
0.0232558
0.0232558
0.0232558
0.0232558
0.0232558
0.0232558
0.0232558
0.0232558
0.0232558
0.0232558
0.0232558
0.0232558
0.0232558
0.0232558
0.0232558
0.0232558
0.0232558
0.0232558
0.0232558
0.0232558
0.0232558
0.0232558
0.0232558
0.0232558
0.0232558
0.0232558
0.0232558
0.0232558
0.0232558
0.0232558
0.0232558
0.0232558
0.0232558
0.0232558
0.0232558
0.0232558
0.0232558
0.0232558
0.0232558
0.0232558
0.0232558
0.0232558
0.0232558
0.0232558
0.0232558
0.0232558
0.0232558
0.0232558
0.0232558
0.0232558
0.0232558
0.0232558
0.0232558
0.0232558
0.0232558
0.0232558
0.0232558
0.0232558
0.0232558
0.0232558
0.0232558
0.0232558
0.0232558
0.0232558
0.0232558
0.0232558
0.0232558
0.0232558
0.0232558
0.0232558
0.0232558
0.0232558
0.0232558
0.0232558
0.0232558
0.0232558
0.0232558
0.0232558
0.0232558
0.0232558
0.0232558
0.0232558
0.0232558
0.0232558
0.0232558
0.0232558
0.0232558
0.0232558
0.0232558
0.0232558
0.0232558
0.0232558
0.0232558
0.0232558
0.0232558
0.0232558
0.0232558
0.0232558
0.0232558
0.0232558
0.0232558
0.0232558
0.0232558
0.0232558
0.0232558
0.0232558
0.0232558
0.0232558
0.0232558
0.0232558
0.0232558
0.0232558
0.0232558
0.0232558
0.0232558
0.0232558
0.0232558
0.0232558
0.0232558
0.0232558
0.0232558
0.0232558
0.0232558
0.0232558
0.0232558
0.0232558
0.0232558
0.0232558
0.0232558
0.0232558
0.0232558
0.0232558
0.0232558
0.0232558
0.0232558
0.0232558
0.0232558
0.0232558
0.0232558
0.0232558
0.0232558
0.0232558
0.0232558
0.0232558
0.0232558
0.0232558
0.0232558
0.0232558
0.0232558
0.0232558
0.0232558
0.0232558
0.0232558
0.0232558
0.0232558
0.0232558
0.0232558
0.0232558
0.0232558
0.0232558
0.0232558
0.0232558
0.0232558
0.0232558
0.0232558
0.0232558
0.0232558
0.0232558
0.0232558
0.0232558
0.0232558
0.0232558
0.0232558
0.0232558
0.0232558
0.0232558
0.0232558
0.0232558
0.0232558
0.0232558
0.0232558
0.0232558
0.0232558
0.0232558
0.0232558
0.0232558
0.0232558
0.0232558
0.0232558
0.0232558
0.0232558
0.0232558
0.0232558
0.0232558
0.0232558
0.0232558
0.0232558
0.0232558
0.0232558
0.0232558
0.0232558
0.0232558
0.0232558
0.0232558
0.0232558
0.0232558
0.0232558
0.0232558
0.0232558
0.0232558
0.0232558
0.0232558
0.0232558
0.0232558
0.0232558
0.0232558
0.0232558
0.0232558
0.0232558
0.0232558
0.0232558
0.0232558
0.0232558
0.0232558
0.0232558
0.0232558
0.0232558
0.0232558
0.0232558
0.0232558
0.0232558
0.0232558
0.0232558
0.0232558
0.0232558
0.0232558
0.0232558
0.0232558
0.0232558
0.0232558
0.0232558
0.0232558
0.0232558
0.0232558
0.0232558
0.0232558
0.0232558
0.0232558
0.0232558
0.0232558
0.0232558
0.0232558
0.0232558
0.0232558
0.0232558
0.0232558
0.0232558
0.0232558
0.0232558
0.0232558
0.0232558
0.0232558
0.0232558
0.0232558
0.0232558
0.0232558
0.0232558
0.0232558
0.0232558
0.0232558
0.0232558
0.0232558
0.0232558
0.0232558
0.0232558
0.0232558
0.0232558
0.0232558
0.0232558
0.0232558
0.0232558
0.0232558
0.0232558
0.0232558
0.0232558
0.0232558
0.0232558
0.0232558
0.0232558
0.0232558
0.0232558
0.0232558
0.0232558
0.0232558
0.0232558
0.0232558
0.0232558
0.0232558
0.0232558
0.0232558
0.0232558
0.0232558
0.0232558
0.0232558
0.0232558
0.0232558
0.0232558
0.0232558
0.0232558
0.0232558
0.0232558
0.0232558
0.0232558
0.0232558
0.0232558
0.0232558
0.0232558
0.0232558
0.0232558
0.0232558
0.0232558
0.0232558
0.0232558
0.0232558
0.0232558
0.0232558
0.0232558
0.0232558
0.0232558
0.0232558
0.0232558
0.0232558
0.0232558
0.0232558
0.0232558
0.0232558
0.0232558
0.0232558
0.0232558
0.0232558
0.0232558
0.0232558
0.0232558
0.0232558
0.0232558
0.0232558
0.0232558
0.0232558
0.0232558
0.0232558
0.0232558
0.0232558
0.0232558
0.0232558
0.0232558
0.0232558
0.0232558
0.0232558
0.0232558
0.0232558
0.0232558
0.0232558
0.0232558
0.0232558
0.0232558
0.0232558
0.0232558
0.0232558
0.0232558
0.0232558
0.0232558
0.0232558
0.0232558
0.0232558
0.0232558
0.0232558
0.0232558
0.0232558
0.0232558
0.0232558
0.0232558
0.0232558
0.0232558
0.0232558
0.0232558
0.0232558
0.0232558
0.0232558
0.0232558
0.0232558
0.0232558
0.0232558
0.0232558
0.0232558
0.0232558
0.0232558
0.0232558
0.0232558
0.0232558
0.0232558
0.0232558
0.0232558
0.0232558
0.0232558
0.0232558
0.0232558
0.0232558
0.0232558
0.0232558
0.0232558
0.0232558
0.0232558
0.0232558
0.0232558
0.0232558
0.0232558
0.0232558
0.0232558
0.0232558
0.0232558
0.0232558
0.0232558
0.0232558
0.0232558
0.0232558
0.0232558
0.0232558
0.0232558
0.0232558
0.0232558
0.0232558
0.0232558
0.0232558
0.0232558
0.0232558
0.0232558
0.0232558
0.0232558
0.0232558
0.0232558
0.0232558
0.0232558
0.0232558
0.0232558
0.0232558
0.0232558
0.0232558
0.0232558
0.0232558
0.0232558
0.0232558
0.0232558
0.0232558
0.0232558
0.0232558
0.0232558
0.0232558
0.0232558
0.0232558
0.0232558
0.0232558
0.0232558
0.0232558
0.0232558
0.0232558
0.0232558
0.0232558
0.0232558
0.0232558
0.0232558
0.0232558
0.0232558
0.0232558
0.0232558
0.0232558
0.0232558
0.0232558
0.0232558
0.0232558
0.0232558
0.0232558
0.0232558
0.0232558
0.0232558
0.0232558
0.0232558
0.0232558
0.0232558
0.0232558
0.0232558
0.0232558
0.0232558
0.0232558
0.0232558
0.0232558
0.0232558
0.0232558
0.0232558
0.0232558
0.0232558
0.0232558
0.0232558
0.0232558
0.0232558
0.0232558
0.0232558
0.0232558
0.0232558
0.0232558
0.0232558
0.0232558
0.0232558
0.0232558
0.0232558
0.0232558
0.0232558
0.0232558
0.0232558
0.0232558
0.0232558
0.0232558
0.0232558
0.0232558
0.0232558
0.0232558
0.0232558
0.0232558
0.0232558
0.0232558
0.0232558
0.0232558
0.0232558
0.0232558
0.0232558
0.0232558
0.0232558
0.0232558
0.0232558
0.0232558
0.0232558
0.0232558
0.0232558
0.0232558
0.0232558
0.0232558
0.0232558
0.0232558
0.0232558
0.0232558
0.0232558
0.0232558
0.0232558
0.0232558
0.0232558
0.0232558
0.0232558
0.0232558
0.0232558
0.0232558
0.0232558
0.0232558
0.0232558
0.0232558
0.0232558
0.0232558
0.0232558
0.0232558
0.0232558
0.0232558
0.0232558
0.0232558
0.0232558
0.0232558
0.0232558
0.0232558
0.0232558
0.0232558
0.0232558
0.0232558
0.0232558
0.0232558
0.0232558
0.0232558
0.0232558
0.0232558
0.0232558
0.0232558
0.0232558
0.0232558
0.0232558
0.0232558
0.0232558
0.0232558
0.0232558
0.0232558
0.0232558
0.0232558
0.0232558
0.0232558
0.0232558
0.0232558
0.0232558
0.0232558
0.0232558
0.0232558
0.0232558
0.0232558
0.0232558
0.0232558
0.0232558
0.0232558
0.0232558
0.0232558
0.0232558
0.0232558
0.0232558
0.0232558
0.0232558
0.0232558
0.0232558
0.0232558
0.0232558
0.0232558
0.0232558
0.0232558
0.0232558
0.0232558
0.0232558
0.0232558
0.0232558
0.0232558
0.0232558
0.0232558
0.0232558
0.0232558
0.0232558
0.0232558
0.0232558
0.0232558
0.0232558
0.0232558
0.0232558
0.0232558
0.0232558
0.0232558
0.0232558
0.0232558
0.0232558
0.0232558
0.0232558
0.0232558
0.0232558
0.0232558
0.0232558
0.0232558
0.0232558
0.0232558
0.0232558
0.0232558
0.0232558
0.0232558
0.0232558
0.0232558
0.0232558
0.0232558
0.0232558
0.0232558
0.0232558
0.0232558
0.0232558
0.0232558
0.0232558
0.0232558
0.0232558
0.0232558
0.0233918
0.0233918
0.0233918
0.0233918
0.0233918
0.0233918
0.0233918
0.0233918
0.0233918
0.0233918
0.0233918
0.0233918
0.0233918
0.0233918
0.0233918
0.0233918
0.0233918
0.0233918
0.0233918
0.0233918
0.0233918
0.0233918
0.0233918
0.0233918
0.0233918
0.0233918
0.0233918
0.0233918
0.0233918
0.0233918
0.0233918
0.0235294
0.0235294
0.0235294
0.0235294
0.0235294
0.0235294
0.0235294
0.0235294
0.0235294
0.0235294
0.0235294
0.0235294
0.0235294
0.0235294
0.0235294
0.0235294
0.0236686
0.0236686
0.0236686
0.0236686
0.0236686
0.0236686
0.0236686
0.0236686
0.0236686
0.0236686
0.0236686
0.0236686
0.0236686
0.0236686
0.0238095
0.0238095
0.0238095
0.0238095
0.0238095
0.0238095
0.0239521
0.0239521
0.0239521
0.0239521
0.0239521
0.0239521
0.0239521
0.0239521
0.0239521
0.0240964
0.0240964
0.0240964
0.0240964
0.0240964
0.0240964
0.0240964
0.0242424
0.0242424
0.0242424
0.0242424
0.0242424
0.0243902
0.0243902
0.0245399
0.0245399
0.0245399
0.0245399
0.0245399
0.0245399
0.0246914
0.0246914
0.0246914
0.0248447
0.0248447
0.025
0.025
0.025
0.0251572
0.0251572
0.0251572
0.0251572
0.0251572
0.0253165
0.0254777
0.025641
0.0290698
0.0290698
0.0290698
0.0290698
0.0290698
0.0290698
0.0290698
0.0290698
0.0290698
0.0290698
0.0290698
0.0290698
0.0290698
0.0290698
0.0290698
0.0290698
0.0290698
0.0290698
0.0290698
0.0290698
0.0290698
0.0290698
0.0290698
0.0290698
0.0290698
0.0290698
0.0290698
0.0290698
0.0290698
0.0290698
0.0290698
0.0290698
0.0290698
0.0290698
0.0290698
0.0290698
0.0290698
0.0290698
0.0290698
0.0290698
0.0290698
0.0290698
0.0290698
0.0290698
0.0290698
0.0290698
0.0290698
0.0290698
0.0290698
0.0290698
0.0290698
0.0290698
0.0290698
0.0290698
0.0290698
0.0290698
0.0290698
0.0290698
0.0290698
0.0290698
0.0290698
0.0290698
0.0290698
0.0290698
0.0290698
0.0290698
0.0290698
0.0290698
0.0290698
0.0290698
0.0290698
0.0290698
0.0290698
0.0290698
0.0290698
0.0290698
0.0290698
0.0290698
0.0290698
0.0290698
0.0290698
0.0290698
0.0290698
0.0290698
0.0290698
0.0290698
0.0290698
0.0290698
0.0290698
0.0290698
0.0290698
0.0290698
0.0290698
0.0290698
0.0290698
0.0290698
0.0290698
0.0290698
0.0290698
0.0290698
0.0290698
0.0290698
0.0290698
0.0290698
0.0290698
0.0290698
0.0290698
0.0290698
0.0290698
0.0290698
0.0290698
0.0290698
0.0290698
0.0290698
0.0290698
0.0290698
0.0290698
0.0290698
0.0290698
0.0290698
0.0290698
0.0290698
0.0290698
0.0290698
0.0290698
0.0290698
0.0290698
0.0290698
0.0290698
0.0290698
0.0290698
0.0290698
0.0290698
0.0290698
0.0290698
0.0290698
0.0290698
0.0290698
0.0290698
0.0290698
0.0290698
0.0290698
0.0290698
0.0290698
0.0290698
0.0290698
0.0290698
0.0290698
0.0290698
0.0290698
0.0290698
0.0290698
0.0290698
0.0290698
0.0290698
0.0290698
0.0290698
0.0290698
0.0290698
0.0290698
0.0290698
0.0290698
0.0290698
0.0290698
0.0290698
0.0290698
0.0290698
0.0290698
0.0290698
0.0290698
0.0290698
0.0290698
0.0290698
0.0290698
0.0290698
0.0290698
0.0290698
0.0290698
0.0290698
0.0290698
0.0290698
0.0290698
0.0290698
0.0290698
0.0290698
0.0290698
0.0290698
0.0290698
0.0290698
0.0290698
0.0290698
0.0290698
0.0290698
0.0290698
0.0290698
0.0290698
0.0290698
0.0290698
0.0290698
0.0290698
0.0290698
0.0290698
0.0290698
0.0290698
0.0290698
0.0290698
0.0290698
0.0290698
0.0290698
0.0290698
0.0290698
0.0290698
0.0290698
0.0290698
0.0290698
0.0290698
0.0290698
0.0290698
0.0290698
0.0290698
0.0290698
0.0290698
0.0290698
0.0290698
0.0290698
0.0290698
0.0290698
0.0290698
0.0290698
0.0290698
0.0290698
0.0290698
0.0290698
0.0290698
0.0290698
0.0290698
0.0290698
0.0290698
0.0290698
0.0290698
0.0290698
0.0290698
0.0290698
0.0290698
0.0290698
0.0290698
0.0290698
0.0290698
0.0290698
0.0290698
0.0290698
0.0290698
0.0290698
0.0290698
0.0290698
0.0290698
0.0290698
0.0290698
0.0290698
0.0290698
0.0290698
0.0290698
0.0290698
0.0290698
0.0290698
0.0290698
0.0290698
0.0290698
0.0290698
0.0290698
0.0290698
0.0290698
0.0290698
0.0290698
0.0290698
0.0290698
0.0290698
0.0290698
0.0290698
0.0290698
0.0290698
0.0290698
0.0290698
0.0290698
0.0290698
0.0290698
0.0290698
0.0290698
0.0290698
0.0290698
0.0290698
0.0290698
0.0290698
0.0290698
0.0290698
0.0290698
0.0290698
0.0290698
0.0290698
0.0290698
0.0290698
0.0290698
0.0290698
0.0290698
0.0290698
0.0290698
0.0290698
0.0290698
0.0290698
0.0290698
0.0290698
0.0290698
0.0290698
0.0290698
0.0290698
0.0290698
0.0290698
0.0290698
0.0290698
0.0290698
0.0290698
0.0290698
0.0290698
0.0290698
0.0290698
0.0290698
0.0290698
0.0290698
0.0290698
0.0290698
0.0290698
0.0290698
0.0290698
0.0290698
0.0290698
0.0290698
0.0290698
0.0290698
0.0290698
0.0290698
0.0290698
0.0290698
0.0290698
0.0290698
0.0290698
0.0290698
0.0290698
0.0290698
0.0290698
0.0290698
0.0290698
0.0290698
0.0290698
0.0290698
0.0290698
0.0290698
0.0290698
0.0290698
0.0290698
0.0290698
0.0290698
0.0290698
0.0290698
0.0290698
0.0290698
0.0290698
0.0290698
0.0290698
0.0290698
0.0290698
0.0290698
0.0290698
0.0290698
0.0290698
0.0290698
0.0290698
0.0290698
0.0290698
0.0290698
0.0290698
0.0290698
0.0290698
0.0290698
0.0290698
0.0290698
0.0290698
0.0290698
0.0290698
0.0290698
0.0290698
0.0290698
0.0290698
0.0290698
0.0290698
0.0290698
0.0290698
0.0290698
0.0290698
0.0290698
0.0290698
0.0290698
0.0290698
0.0290698
0.0290698
0.0290698
0.0290698
0.0290698
0.0290698
0.0290698
0.0290698
0.0290698
0.0290698
0.0290698
0.0290698
0.0290698
0.0290698
0.0290698
0.0290698
0.0290698
0.0290698
0.0290698
0.0290698
0.0290698
0.0290698
0.0290698
0.0290698
0.0290698
0.0290698
0.0290698
0.0290698
0.0290698
0.0290698
0.0290698
0.0290698
0.0290698
0.0290698
0.0290698
0.0290698
0.0290698
0.0290698
0.0290698
0.0290698
0.0290698
0.0290698
0.0290698
0.0290698
0.0290698
0.0290698
0.0290698
0.0290698
0.0290698
0.0290698
0.0290698
0.0290698
0.0290698
0.0290698
0.0290698
0.0290698
0.0290698
0.0290698
0.0290698
0.0290698
0.0290698
0.0290698
0.0290698
0.0290698
0.0290698
0.0290698
0.0290698
0.0290698
0.0290698
0.0290698
0.0290698
0.0290698
0.0290698
0.0290698
0.0290698
0.0290698
0.0290698
0.0290698
0.0290698
0.0290698
0.0290698
0.0290698
0.0290698
0.0290698
0.0290698
0.0290698
0.0290698
0.0290698
0.0290698
0.0290698
0.0290698
0.0290698
0.0290698
0.0290698
0.0290698
0.0290698
0.0290698
0.0290698
0.0290698
0.0290698
0.0290698
0.0290698
0.0290698
0.0290698
0.0290698
0.0290698
0.0290698
0.0290698
0.0290698
0.0290698
0.0290698
0.0290698
0.0290698
0.0290698
0.0290698
0.0290698
0.0290698
0.0290698
0.0290698
0.0290698
0.0290698
0.0290698
0.0290698
0.0290698
0.0290698
0.0290698
0.0290698
0.0290698
0.0290698
0.0290698
0.0290698
0.0290698
0.0290698
0.0290698
0.0290698
0.0290698
0.0290698
0.0290698
0.0290698
0.0290698
0.0290698
0.0290698
0.0290698
0.0290698
0.0290698
0.0290698
0.0290698
0.0290698
0.0290698
0.0290698
0.0290698
0.0290698
0.0290698
0.0290698
0.0290698
0.0290698
0.0290698
0.0290698
0.0290698
0.0290698
0.0290698
0.0290698
0.0290698
0.0290698
0.0290698
0.0290698
0.0290698
0.0290698
0.0290698
0.0290698
0.0290698
0.0290698
0.0290698
0.0290698
0.0290698
0.0290698
0.0290698
0.0290698
0.0290698
0.0290698
0.0290698
0.0290698
0.0290698
0.0290698
0.0290698
0.0290698
0.0290698
0.0290698
0.0290698
0.0290698
0.0290698
0.0290698
0.0290698
0.0290698
0.0290698
0.0290698
0.0290698
0.0290698
0.0290698
0.0290698
0.0290698
0.0290698
0.0290698
0.0290698
0.0290698
0.0290698
0.0290698
0.0290698
0.0290698
0.0290698
0.0290698
0.0290698
0.0290698
0.0290698
0.0290698
0.0290698
0.0290698
0.0290698
0.0290698
0.0290698
0.0290698
0.0290698
0.0290698
0.0290698
0.0290698
0.0290698
0.0290698
0.0290698
0.0290698
0.0290698
0.0290698
0.0290698
0.0290698
0.0290698
0.0290698
0.0290698
0.0290698
0.0290698
0.0290698
0.0290698
0.0290698
0.0290698
0.0290698
0.0290698
0.0290698
0.0290698
0.0290698
0.0290698
0.0290698
0.0290698
0.0290698
0.0290698
0.0290698
0.0290698
0.0290698
0.0290698
0.0290698
0.0290698
0.0290698
0.0290698
0.0290698
0.0290698
0.0290698
0.0290698
0.0290698
0.0290698
0.0290698
0.0290698
0.0290698
0.0290698
0.0290698
0.0290698
0.0290698
0.0290698
0.0290698
0.0290698
0.0290698
0.0290698
0.0290698
0.0290698
0.0290698
0.0290698
0.0290698
0.0290698
0.0290698
0.0290698
0.0290698
0.0290698
0.0290698
0.0290698
0.0290698
0.0290698
0.0290698
0.0290698
0.0290698
0.0290698
0.0290698
0.0290698
0.0290698
0.0290698
0.0290698
0.0290698
0.0290698
0.0290698
0.0290698
0.0290698
0.0290698
0.0290698
0.0290698
0.0290698
0.0290698
0.0290698
0.0290698
0.0290698
0.0290698
0.0290698
0.0290698
0.0290698
0.0290698
0.0290698
0.0290698
0.0290698
0.0290698
0.0290698
0.0290698
0.0290698
0.0290698
0.0290698
0.0290698
0.0290698
0.0290698
0.0290698
0.0290698
0.0290698
0.0290698
0.0290698
0.0290698
0.0290698
0.0290698
0.0290698
0.0290698
0.0290698
0.0290698
0.0290698
0.0290698
0.0290698
0.0290698
0.0290698
0.0290698
0.0290698
0.0290698
0.0290698
0.0290698
0.0290698
0.0290698
0.0290698
0.0290698
0.0290698
0.0290698
0.0290698
0.0290698
0.0290698
0.0290698
0.0290698
0.0290698
0.0290698
0.0290698
0.0290698
0.0290698
0.0290698
0.0290698
0.0290698
0.0290698
0.0290698
0.0290698
0.0290698
0.0290698
0.0290698
0.0290698
0.0290698
0.0290698
0.0290698
0.0290698
0.0290698
0.0290698
0.0290698
0.0290698
0.0290698
0.0290698
0.0290698
0.0290698
0.0290698
0.0290698
0.0290698
0.0290698
0.0290698
0.0290698
0.0290698
0.0290698
0.0290698
0.0290698
0.0290698
0.0290698
0.0290698
0.0290698
0.0290698
0.0290698
0.0290698
0.0290698
0.0290698
0.0290698
0.0290698
0.0290698
0.0290698
0.0290698
0.0290698
0.0290698
0.0290698
0.0290698
0.0290698
0.0290698
0.0290698
0.0290698
0.0290698
0.0290698
0.0290698
0.0290698
0.0290698
0.0290698
0.0290698
0.0290698
0.0290698
0.0290698
0.0290698
0.0290698
0.0290698
0.0290698
0.0290698
0.0290698
0.0290698
0.0290698
0.0290698
0.0290698
0.0290698
0.0290698
0.0290698
0.0290698
0.0290698
0.0290698
0.0290698
0.0290698
0.0290698
0.0290698
0.0290698
0.0290698
0.0290698
0.0290698
0.0290698
0.0290698
0.0290698
0.0290698
0.0290698
0.0290698
0.0290698
0.0290698
0.0290698
0.0290698
0.0290698
0.0290698
0.0290698
0.0290698
0.0290698
0.0290698
0.0290698
0.0290698
0.0290698
0.0290698
0.0290698
0.0290698
0.0290698
0.0290698
0.0290698
0.0290698
0.0290698
0.0290698
0.0290698
0.0290698
0.0290698
0.0290698
0.0290698
0.0290698
0.0290698
0.0290698
0.0290698
0.0290698
0.0290698
0.0290698
0.0290698
0.0290698
0.0290698
0.0290698
0.0290698
0.0290698
0.0290698
0.0290698
0.0290698
0.0290698
0.0290698
0.0290698
0.0290698
0.0290698
0.0290698
0.0290698
0.0290698
0.0290698
0.0290698
0.0290698
0.0290698
0.0290698
0.0290698
0.0290698
0.0290698
0.0290698
0.0290698
0.0290698
0.0290698
0.0290698
0.0290698
0.0290698
0.0290698
0.0290698
0.0290698
0.0290698
0.0290698
0.0290698
0.0290698
0.0290698
0.0290698
0.0290698
0.0290698
0.0290698
0.0290698
0.0290698
0.0290698
0.0290698
0.0290698
0.0290698
0.0290698
0.0290698
0.0290698
0.0290698
0.0290698
0.0290698
0.0290698
0.0290698
0.0290698
0.0290698
0.0290698
0.0290698
0.0290698
0.0290698
0.0290698
0.0290698
0.0290698
0.0290698
0.0290698
0.0290698
0.0290698
0.0290698
0.0290698
0.0290698
0.0290698
0.0290698
0.0290698
0.0290698
0.0290698
0.0290698
0.0290698
0.0290698
0.0290698
0.0290698
0.0290698
0.0290698
0.0290698
0.0290698
0.0290698
0.0290698
0.0290698
0.0290698
0.0290698
0.0290698
0.0290698
0.0290698
0.0290698
0.0290698
0.0290698
0.0290698
0.0290698
0.0290698
0.0290698
0.0290698
0.0290698
0.0290698
0.0290698
0.0290698
0.0290698
0.0290698
0.0290698
0.0290698
0.0290698
0.0290698
0.0290698
0.0290698
0.0290698
0.0290698
0.0290698
0.0290698
0.0290698
0.0290698
0.0290698
0.0290698
0.0290698
0.0290698
0.0292398
0.0292398
0.0292398
0.0292398
0.0292398
0.0292398
0.0292398
0.0292398
0.0292398
0.0292398
0.0292398
0.0292398
0.0292398
0.0292398
0.0292398
0.0292398
0.0292398
0.0292398
0.0292398
0.0292398
0.0292398
0.0292398
0.0292398
0.0292398
0.0292398
0.0294118
0.0294118
0.0294118
0.0294118
0.0294118
0.0294118
0.0294118
0.0294118
0.0294118
0.0295858
0.0297619
0.0297619
0.0297619
0.0297619
0.0297619
0.0299401
0.0299401
0.0299401
0.0299401
0.0299401
0.0299401
0.0301205
0.0301205
0.030303
0.030303
0.030303
0.030303
0.030303
0.030303
0.0304878
0.0304878
0.0304878
0.0304878
0.0304878
0.0304878
0.0304878
0.0306748
0.0306748
0.0308642
0.0308642
0.0310559
0.0310559
0.03125
0.03125
0.0314465
0.0314465
0.0316456
0.0316456
0.0316456
0.0318471
0.0318471
0.0320513
0.0322581
0.0348837
0.0348837
0.0348837
0.0348837
0.0348837
0.0348837
0.0348837
0.0348837
0.0348837
0.0348837
0.0348837
0.0348837
0.0348837
0.0348837
0.0348837
0.0348837
0.0348837
0.0348837
0.0348837
0.0348837
0.0348837
0.0348837
0.0348837
0.0348837
0.0348837
0.0348837
0.0348837
0.0348837
0.0348837
0.0348837
0.0348837
0.0348837
0.0348837
0.0348837
0.0348837
0.0348837
0.0348837
0.0348837
0.0348837
0.0348837
0.0348837
0.0348837
0.0348837
0.0348837
0.0348837
0.0348837
0.0348837
0.0348837
0.0348837
0.0348837
0.0348837
0.0348837
0.0348837
0.0348837
0.0348837
0.0348837
0.0348837
0.0348837
0.0348837
0.0348837
0.0348837
0.0348837
0.0348837
0.0348837
0.0348837
0.0348837
0.0348837
0.0348837
0.0348837
0.0348837
0.0348837
0.0348837
0.0348837
0.0348837
0.0348837
0.0348837
0.0348837
0.0348837
0.0348837
0.0348837
0.0348837
0.0348837
0.0348837
0.0348837
0.0348837
0.0348837
0.0348837
0.0348837
0.0348837
0.0348837
0.0348837
0.0348837
0.0348837
0.0348837
0.0348837
0.0348837
0.0348837
0.0348837
0.0348837
0.0348837
0.0348837
0.0348837
0.0348837
0.0348837
0.0348837
0.0348837
0.0348837
0.0348837
0.0348837
0.0348837
0.0348837
0.0348837
0.0348837
0.0348837
0.0348837
0.0348837
0.0348837
0.0348837
0.0348837
0.0348837
0.0348837
0.0348837
0.0348837
0.0348837
0.0348837
0.0348837
0.0348837
0.0348837
0.0348837
0.0348837
0.0348837
0.0348837
0.0348837
0.0348837
0.0348837
0.0348837
0.0348837
0.0348837
0.0348837
0.0348837
0.0348837
0.0348837
0.0348837
0.0348837
0.0348837
0.0348837
0.0348837
0.0348837
0.0348837
0.0348837
0.0348837
0.0348837
0.0348837
0.0348837
0.0348837
0.0348837
0.0348837
0.0348837
0.0348837
0.0348837
0.0348837
0.0348837
0.0348837
0.0348837
0.0348837
0.0348837
0.0348837
0.0348837
0.0348837
0.0348837
0.0348837
0.0348837
0.0348837
0.0348837
0.0348837
0.0348837
0.0348837
0.0348837
0.0348837
0.0348837
0.0348837
0.0348837
0.0348837
0.0348837
0.0348837
0.0348837
0.0348837
0.0348837
0.0348837
0.0348837
0.0348837
0.0348837
0.0348837
0.0348837
0.0348837
0.0348837
0.0348837
0.0348837
0.0348837
0.0348837
0.0348837
0.0348837
0.0348837
0.0348837
0.0348837
0.0348837
0.0348837
0.0348837
0.0348837
0.0348837
0.0348837
0.0348837
0.0348837
0.0348837
0.0348837
0.0348837
0.0348837
0.0348837
0.0348837
0.0348837
0.0348837
0.0348837
0.0348837
0.0348837
0.0348837
0.0348837
0.0348837
0.0348837
0.0348837
0.0348837
0.0348837
0.0348837
0.0348837
0.0348837
0.0348837
0.0348837
0.0348837
0.0348837
0.0348837
0.0348837
0.0348837
0.0348837
0.0348837
0.0348837
0.0348837
0.0348837
0.0348837
0.0348837
0.0348837
0.0348837
0.0348837
0.0348837
0.0348837
0.0348837
0.0348837
0.0348837
0.0348837
0.0348837
0.0348837
0.0348837
0.0348837
0.0348837
0.0348837
0.0348837
0.0348837
0.0348837
0.0348837
0.0348837
0.0348837
0.0348837
0.0348837
0.0348837
0.0348837
0.0348837
0.0348837
0.0348837
0.0348837
0.0348837
0.0348837
0.0348837
0.0348837
0.0348837
0.0348837
0.0348837
0.0348837
0.0348837
0.0348837
0.0348837
0.0348837
0.0348837
0.0348837
0.0348837
0.0348837
0.0348837
0.0348837
0.0348837
0.0348837
0.0348837
0.0348837
0.0348837
0.0348837
0.0348837
0.0348837
0.0348837
0.0348837
0.0348837
0.0348837
0.0348837
0.0348837
0.0348837
0.0348837
0.0348837
0.0348837
0.0348837
0.0348837
0.0348837
0.0348837
0.0348837
0.0348837
0.0348837
0.0348837
0.0348837
0.0348837
0.0348837
0.0348837
0.0348837
0.0348837
0.0348837
0.0348837
0.0348837
0.0348837
0.0348837
0.0348837
0.0348837
0.0348837
0.0348837
0.0348837
0.0348837
0.0348837
0.0348837
0.0348837
0.0348837
0.0348837
0.0348837
0.0348837
0.0348837
0.0348837
0.0348837
0.0348837
0.0348837
0.0348837
0.0348837
0.0348837
0.0348837
0.0348837
0.0348837
0.0348837
0.0348837
0.0348837
0.0348837
0.0348837
0.0348837
0.0348837
0.0348837
0.0348837
0.0348837
0.0348837
0.0348837
0.0348837
0.0348837
0.0348837
0.0348837
0.0348837
0.0348837
0.0348837
0.0348837
0.0348837
0.0348837
0.0348837
0.0348837
0.0348837
0.0348837
0.0348837
0.0348837
0.0348837
0.0348837
0.0348837
0.0348837
0.0348837
0.0348837
0.0348837
0.0348837
0.0348837
0.0348837
0.0348837
0.0348837
0.0348837
0.0348837
0.0348837
0.0348837
0.0348837
0.0348837
0.0348837
0.0348837
0.0348837
0.0348837
0.0348837
0.0348837
0.0348837
0.0348837
0.0348837
0.0348837
0.0348837
0.0348837
0.0348837
0.0348837
0.0348837
0.0348837
0.0348837
0.0348837
0.0348837
0.0348837
0.0348837
0.0348837
0.0348837
0.0348837
0.0348837
0.0348837
0.0348837
0.0348837
0.0348837
0.0348837
0.0348837
0.0348837
0.0348837
0.0348837
0.0348837
0.0348837
0.0348837
0.0348837
0.0348837
0.0348837
0.0348837
0.0348837
0.0348837
0.0348837
0.0348837
0.0348837
0.0348837
0.0348837
0.0348837
0.0348837
0.0348837
0.0348837
0.0348837
0.0348837
0.0348837
0.0348837
0.0348837
0.0348837
0.0348837
0.0348837
0.0348837
0.0348837
0.0348837
0.0348837
0.0348837
0.0348837
0.0348837
0.0348837
0.0348837
0.0348837
0.0348837
0.0348837
0.0348837
0.0348837
0.0348837
0.0348837
0.0348837
0.0348837
0.0348837
0.0348837
0.0348837
0.0348837
0.0348837
0.0348837
0.0348837
0.0348837
0.0348837
0.0348837
0.0348837
0.0348837
0.0348837
0.0348837
0.0348837
0.0348837
0.0348837
0.0348837
0.0348837
0.0348837
0.0348837
0.0348837
0.0348837
0.0348837
0.0348837
0.0348837
0.0348837
0.0348837
0.0348837
0.0348837
0.0348837
0.0348837
0.0348837
0.0348837
0.0348837
0.0348837
0.0348837
0.0348837
0.0348837
0.0348837
0.0348837
0.0348837
0.0348837
0.0348837
0.0348837
0.0348837
0.0348837
0.0348837
0.0348837
0.0348837
0.0348837
0.0348837
0.0348837
0.0348837
0.0348837
0.0348837
0.0348837
0.0348837
0.0348837
0.0348837
0.0348837
0.0348837
0.0348837
0.0348837
0.0348837
0.0348837
0.0348837
0.0348837
0.0348837
0.0348837
0.0348837
0.0348837
0.0348837
0.0348837
0.0348837
0.0348837
0.0348837
0.0348837
0.0348837
0.0348837
0.0348837
0.0348837
0.0348837
0.0348837
0.0348837
0.0348837
0.0348837
0.0348837
0.0348837
0.0348837
0.0348837
0.0348837
0.0348837
0.0348837
0.0348837
0.0348837
0.0348837
0.0348837
0.0348837
0.0348837
0.0348837
0.0348837
0.0348837
0.0348837
0.0348837
0.0348837
0.0348837
0.0348837
0.0348837
0.0348837
0.0348837
0.0348837
0.0348837
0.0348837
0.0348837
0.0348837
0.0348837
0.0348837
0.0348837
0.0348837
0.0348837
0.0348837
0.0348837
0.0348837
0.0348837
0.0348837
0.0348837
0.0348837
0.0348837
0.0348837
0.0348837
0.0348837
0.0348837
0.0348837
0.0348837
0.0348837
0.0348837
0.0348837
0.0348837
0.0348837
0.0348837
0.0348837
0.0348837
0.0348837
0.0348837
0.0348837
0.0348837
0.0348837
0.0348837
0.0348837
0.0348837
0.0348837
0.0348837
0.0348837
0.0348837
0.0348837
0.0348837
0.0348837
0.0348837
0.0348837
0.0348837
0.0348837
0.0348837
0.0348837
0.0348837
0.0348837
0.0348837
0.0348837
0.0348837
0.0348837
0.0348837
0.0348837
0.0348837
0.0348837
0.0348837
0.0348837
0.0348837
0.0348837
0.0348837
0.0348837
0.0348837
0.0348837
0.0348837
0.0348837
0.0348837
0.0348837
0.0348837
0.0348837
0.0348837
0.0348837
0.0348837
0.0348837
0.0348837
0.0348837
0.0348837
0.0348837
0.0348837
0.0348837
0.0348837
0.0348837
0.0348837
0.0348837
0.0348837
0.0348837
0.0348837
0.0348837
0.0348837
0.0348837
0.0348837
0.0348837
0.0348837
0.0348837
0.0348837
0.0348837
0.0348837
0.0348837
0.0348837
0.0348837
0.0348837
0.0348837
0.0348837
0.0348837
0.0348837
0.0348837
0.0348837
0.0348837
0.0348837
0.0348837
0.0348837
0.0348837
0.0348837
0.0348837
0.0348837
0.0348837
0.0348837
0.0348837
0.0348837
0.0348837
0.0348837
0.0348837
0.0348837
0.0348837
0.0348837
0.0348837
0.0348837
0.0348837
0.0348837
0.0348837
0.0348837
0.0348837
0.0348837
0.0348837
0.0348837
0.0348837
0.0348837
0.0348837
0.0348837
0.0348837
0.0348837
0.0348837
0.0348837
0.0348837
0.0348837
0.0348837
0.0348837
0.0348837
0.0348837
0.0348837
0.0348837
0.0348837
0.0348837
0.0348837
0.0348837
0.0348837
0.0348837
0.0348837
0.0348837
0.0348837
0.0348837
0.0348837
0.0348837
0.0348837
0.0348837
0.0348837
0.0348837
0.0348837
0.0348837
0.0348837
0.0348837
0.0348837
0.0348837
0.0348837
0.0350877
0.0350877
0.0350877
0.0350877
0.0350877
0.0350877
0.0350877
0.0350877
0.0350877
0.0350877
0.0350877
0.0350877
0.0350877
0.0350877
0.0350877
0.0350877
0.0350877
0.0350877
0.0350877
0.0350877
0.0350877
0.0350877
0.0350877
0.0350877
0.0350877
0.0350877
0.0350877
0.0352941
0.0352941
0.0352941
0.0352941
0.0352941
0.0352941
0.0352941
0.035503
0.035503
0.035503
0.035503
0.035503
0.035503
0.035503
0.035503
0.035503
0.035503
0.0357143
0.0357143
0.0357143
0.0357143
0.0359281
0.0359281
0.0359281
0.0359281
0.0359281
0.0359281
0.0359281
0.0361446
0.0361446
0.0361446
0.0361446
0.0363636
0.0363636
0.0365854
0.0365854
0.0365854
0.0365854
0.0365854
0.0372671
0.0377358
0.0377358
0.0379747
0.0379747
0.0379747
0.0382166
0.0384615
0.0384615
0.0387097
0.0406977
0.0406977
0.0406977
0.0406977
0.0406977
0.0406977
0.0406977
0.0406977
0.0406977
0.0406977
0.0406977
0.0406977
0.0406977
0.0406977
0.0406977
0.0406977
0.0406977
0.0406977
0.0406977
0.0406977
0.0406977
0.0406977
0.0406977
0.0406977
0.0406977
0.0406977
0.0406977
0.0406977
0.0406977
0.0406977
0.0406977
0.0406977
0.0406977
0.0406977
0.0406977
0.0406977
0.0406977
0.0406977
0.0406977
0.0406977
0.0406977
0.0406977
0.0406977
0.0406977
0.0406977
0.0406977
0.0406977
0.0406977
0.0406977
0.0406977
0.0406977
0.0406977
0.0406977
0.0406977
0.0406977
0.0406977
0.0406977
0.0406977
0.0406977
0.0406977
0.0406977
0.0406977
0.0406977
0.0406977
0.0406977
0.0406977
0.0406977
0.0406977
0.0406977
0.0406977
0.0406977
0.0406977
0.0406977
0.0406977
0.0406977
0.0406977
0.0406977
0.0406977
0.0406977
0.0406977
0.0406977
0.0406977
0.0406977
0.0406977
0.0406977
0.0406977
0.0406977
0.0406977
0.0406977
0.0406977
0.0406977
0.0406977
0.0406977
0.0406977
0.0406977
0.0406977
0.0406977
0.0406977
0.0406977
0.0406977
0.0406977
0.0406977
0.0406977
0.0406977
0.0406977
0.0406977
0.0406977
0.0406977
0.0406977
0.0406977
0.0406977
0.0406977
0.0406977
0.0406977
0.0406977
0.0406977
0.0406977
0.0406977
0.0406977
0.0406977
0.0406977
0.0406977
0.0406977
0.0406977
0.0406977
0.0406977
0.0406977
0.0406977
0.0406977
0.0406977
0.0406977
0.0406977
0.0406977
0.0406977
0.0406977
0.0406977
0.0406977
0.0406977
0.0406977
0.0406977
0.0406977
0.0406977
0.0406977
0.0406977
0.0406977
0.0406977
0.0406977
0.0406977
0.0406977
0.0406977
0.0406977
0.0406977
0.0406977
0.0406977
0.0406977
0.0406977
0.0406977
0.0406977
0.0406977
0.0406977
0.0406977
0.0406977
0.0406977
0.0406977
0.0406977
0.0406977
0.0406977
0.0406977
0.0406977
0.0406977
0.0406977
0.0406977
0.0406977
0.0406977
0.0406977
0.0406977
0.0406977
0.0406977
0.0406977
0.0406977
0.0406977
0.0406977
0.0406977
0.0406977
0.0406977
0.0406977
0.0406977
0.0406977
0.0406977
0.0406977
0.0406977
0.0406977
0.0406977
0.0406977
0.0406977
0.0406977
0.0406977
0.0406977
0.0406977
0.0406977
0.0406977
0.0406977
0.0406977
0.0406977
0.0406977
0.0406977
0.0406977
0.0406977
0.0406977
0.0406977
0.0406977
0.0406977
0.0406977
0.0406977
0.0406977
0.0406977
0.0406977
0.0406977
0.0406977
0.0406977
0.0406977
0.0406977
0.0406977
0.0406977
0.0406977
0.0406977
0.0406977
0.0406977
0.0406977
0.0406977
0.0406977
0.0406977
0.0406977
0.0406977
0.0406977
0.0406977
0.0406977
0.0406977
0.0406977
0.0406977
0.0406977
0.0406977
0.0406977
0.0406977
0.0406977
0.0406977
0.0406977
0.0406977
0.0406977
0.0406977
0.0406977
0.0406977
0.0406977
0.0406977
0.0406977
0.0406977
0.0406977
0.0406977
0.0406977
0.0406977
0.0406977
0.0406977
0.0406977
0.0406977
0.0406977
0.0406977
0.0406977
0.0406977
0.0406977
0.0406977
0.0406977
0.0406977
0.0406977
0.0406977
0.0406977
0.0406977
0.0406977
0.0406977
0.0406977
0.0406977
0.0406977
0.0406977
0.0406977
0.0406977
0.0406977
0.0406977
0.0406977
0.0406977
0.0406977
0.0406977
0.0406977
0.0406977
0.0406977
0.0406977
0.0406977
0.0406977
0.0406977
0.0406977
0.0406977
0.0406977
0.0406977
0.0406977
0.0406977
0.0406977
0.0406977
0.0406977
0.0406977
0.0406977
0.0406977
0.0406977
0.0406977
0.0406977
0.0406977
0.0406977
0.0406977
0.0406977
0.0406977
0.0406977
0.0406977
0.0406977
0.0406977
0.0406977
0.0406977
0.0406977
0.0406977
0.0406977
0.0406977
0.0406977
0.0406977
0.0406977
0.0406977
0.0406977
0.0406977
0.0406977
0.0406977
0.0406977
0.0406977
0.0406977
0.0406977
0.0406977
0.0406977
0.0406977
0.0406977
0.0406977
0.0406977
0.0406977
0.0406977
0.0406977
0.0406977
0.0406977
0.0406977
0.0406977
0.0406977
0.0406977
0.0406977
0.0406977
0.0406977
0.0406977
0.0406977
0.0406977
0.0406977
0.0406977
0.0406977
0.0406977
0.0406977
0.0406977
0.0406977
0.0406977
0.0406977
0.0406977
0.0406977
0.0406977
0.0406977
0.0406977
0.0406977
0.0406977
0.0406977
0.0406977
0.0406977
0.0406977
0.0406977
0.0406977
0.0406977
0.0406977
0.0406977
0.0406977
0.0406977
0.0406977
0.0406977
0.0406977
0.0406977
0.0406977
0.0406977
0.0406977
0.0406977
0.0406977
0.0406977
0.0406977
0.0406977
0.0406977
0.0406977
0.0406977
0.0406977
0.0406977
0.0406977
0.0406977
0.0406977
0.0406977
0.0406977
0.0406977
0.0406977
0.0406977
0.0406977
0.0406977
0.0406977
0.0406977
0.0406977
0.0406977
0.0406977
0.0406977
0.0406977
0.0406977
0.0406977
0.0406977
0.0406977
0.0406977
0.0406977
0.0406977
0.0406977
0.0406977
0.0406977
0.0406977
0.0406977
0.0406977
0.0406977
0.0406977
0.0406977
0.0406977
0.0406977
0.0406977
0.0406977
0.0406977
0.0406977
0.0406977
0.0406977
0.0406977
0.0406977
0.0406977
0.0406977
0.0406977
0.0406977
0.0406977
0.0406977
0.0406977
0.0406977
0.0406977
0.0406977
0.0406977
0.0406977
0.0406977
0.0406977
0.0406977
0.0406977
0.0406977
0.0406977
0.0406977
0.0406977
0.0406977
0.0406977
0.0406977
0.0406977
0.0406977
0.0406977
0.0406977
0.0406977
0.0406977
0.0406977
0.0406977
0.0406977
0.0406977
0.0406977
0.0406977
0.0406977
0.0406977
0.0406977
0.0406977
0.0406977
0.0406977
0.0406977
0.0406977
0.0406977
0.0406977
0.0406977
0.0406977
0.0406977
0.0406977
0.0406977
0.0406977
0.0406977
0.0406977
0.0406977
0.0406977
0.0406977
0.0406977
0.0406977
0.0406977
0.0406977
0.0406977
0.0406977
0.0406977
0.0406977
0.0406977
0.0406977
0.0406977
0.0406977
0.0406977
0.0406977
0.0406977
0.0406977
0.0406977
0.0406977
0.0406977
0.0406977
0.0406977
0.0406977
0.0406977
0.0406977
0.0406977
0.0406977
0.0406977
0.0406977
0.0406977
0.0406977
0.0406977
0.0406977
0.0406977
0.0406977
0.0406977
0.0406977
0.0406977
0.0406977
0.0406977
0.0406977
0.0406977
0.0406977
0.0406977
0.0406977
0.0406977
0.0406977
0.0406977
0.0406977
0.0406977
0.0406977
0.0406977
0.0406977
0.0406977
0.0406977
0.0406977
0.0406977
0.0406977
0.0406977
0.0406977
0.0406977
0.0406977
0.0406977
0.0406977
0.0406977
0.0406977
0.0406977
0.0406977
0.0406977
0.0406977
0.0406977
0.0406977
0.0406977
0.0406977
0.0406977
0.0406977
0.0406977
0.0406977
0.0406977
0.0406977
0.0406977
0.0406977
0.0406977
0.0406977
0.0406977
0.0406977
0.0406977
0.0406977
0.0406977
0.0406977
0.0406977
0.0406977
0.0406977
0.0406977
0.0406977
0.0406977
0.0406977
0.0406977
0.0406977
0.0406977
0.0406977
0.0406977
0.0406977
0.0406977
0.0406977
0.0406977
0.0406977
0.0406977
0.0406977
0.0406977
0.0406977
0.0406977
0.0406977
0.0406977
0.0406977
0.0406977
0.0406977
0.0406977
0.0406977
0.0406977
0.0406977
0.0409357
0.0409357
0.0409357
0.0409357
0.0409357
0.0409357
0.0409357
0.0409357
0.0409357
0.0409357
0.0409357
0.0409357
0.0409357
0.0411765
0.0411765
0.0411765
0.0411765
0.0411765
0.0411765
0.0411765
0.0414201
0.0414201
0.0414201
0.0414201
0.0414201
0.0414201
0.0416667
0.0421687
0.0421687
0.0421687
0.0421687
0.0424242
0.0424242
0.0424242
0.0426829
0.0426829
0.0426829
0.0429448
0.0434783
0.0434783
0.0434783
0.0434783
0.04375
0.0440252
0.0440252
0.044586
0.0448718
0.0465116
0.0465116
0.0465116
0.0465116
0.0465116
0.0465116
0.0465116
0.0465116
0.0465116
0.0465116
0.0465116
0.0465116
0.0465116
0.0465116
0.0465116
0.0465116
0.0465116
0.0465116
0.0465116
0.0465116
0.0465116
0.0465116
0.0465116
0.0465116
0.0465116
0.0465116
0.0465116
0.0465116
0.0465116
0.0465116
0.0465116
0.0465116
0.0465116
0.0465116
0.0465116
0.0465116
0.0465116
0.0465116
0.0465116
0.0465116
0.0465116
0.0465116
0.0465116
0.0465116
0.0465116
0.0465116
0.0465116
0.0465116
0.0465116
0.0465116
0.0465116
0.0465116
0.0465116
0.0465116
0.0465116
0.0465116
0.0465116
0.0465116
0.0465116
0.0465116
0.0465116
0.0465116
0.0465116
0.0465116
0.0465116
0.0465116
0.0465116
0.0465116
0.0465116
0.0465116
0.0465116
0.0465116
0.0465116
0.0465116
0.0465116
0.0465116
0.0465116
0.0465116
0.0465116
0.0465116
0.0465116
0.0465116
0.0465116
0.0465116
0.0465116
0.0465116
0.0465116
0.0465116
0.0465116
0.0465116
0.0465116
0.0465116
0.0465116
0.0465116
0.0465116
0.0465116
0.0465116
0.0465116
0.0465116
0.0465116
0.0465116
0.0465116
0.0465116
0.0465116
0.0465116
0.0465116
0.0465116
0.0465116
0.0465116
0.0465116
0.0465116
0.0465116
0.0465116
0.0465116
0.0465116
0.0465116
0.0465116
0.0465116
0.0465116
0.0465116
0.0465116
0.0465116
0.0465116
0.0465116
0.0465116
0.0465116
0.0465116
0.0465116
0.0465116
0.0465116
0.0465116
0.0465116
0.0465116
0.0465116
0.0465116
0.0465116
0.0465116
0.0465116
0.0465116
0.0465116
0.0465116
0.0465116
0.0465116
0.0465116
0.0465116
0.0465116
0.0465116
0.0465116
0.0465116
0.0465116
0.0465116
0.0465116
0.0465116
0.0465116
0.0465116
0.0465116
0.0465116
0.0465116
0.0465116
0.0465116
0.0465116
0.0465116
0.0465116
0.0465116
0.0465116
0.0465116
0.0465116
0.0465116
0.0465116
0.0465116
0.0465116
0.0465116
0.0465116
0.0465116
0.0465116
0.0465116
0.0465116
0.0465116
0.0465116
0.0465116
0.0465116
0.0465116
0.0465116
0.0465116
0.0465116
0.0465116
0.0465116
0.0465116
0.0465116
0.0465116
0.0465116
0.0465116
0.0465116
0.0465116
0.0465116
0.0465116
0.0465116
0.0465116
0.0465116
0.0465116
0.0465116
0.0465116
0.0465116
0.0465116
0.0465116
0.0465116
0.0465116
0.0465116
0.0465116
0.0465116
0.0465116
0.0465116
0.0465116
0.0465116
0.0465116
0.0465116
0.0465116
0.0465116
0.0465116
0.0465116
0.0465116
0.0465116
0.0465116
0.0465116
0.0465116
0.0465116
0.0465116
0.0465116
0.0465116
0.0465116
0.0465116
0.0465116
0.0465116
0.0465116
0.0465116
0.0465116
0.0465116
0.0465116
0.0465116
0.0465116
0.0465116
0.0465116
0.0465116
0.0465116
0.0465116
0.0465116
0.0465116
0.0465116
0.0465116
0.0465116
0.0465116
0.0465116
0.0465116
0.0465116
0.0465116
0.0465116
0.0465116
0.0465116
0.0465116
0.0465116
0.0465116
0.0465116
0.0465116
0.0465116
0.0465116
0.0465116
0.0465116
0.0465116
0.0465116
0.0465116
0.0465116
0.0465116
0.0465116
0.0465116
0.0465116
0.0465116
0.0465116
0.0465116
0.0465116
0.0465116
0.0465116
0.0465116
0.0465116
0.0465116
0.0465116
0.0465116
0.0465116
0.0465116
0.0465116
0.0465116
0.0465116
0.0465116
0.0465116
0.0465116
0.0465116
0.0465116
0.0465116
0.0465116
0.0465116
0.0465116
0.0465116
0.0465116
0.0465116
0.0465116
0.0465116
0.0465116
0.0465116
0.0465116
0.0465116
0.0465116
0.0465116
0.0465116
0.0465116
0.0465116
0.0465116
0.0465116
0.0465116
0.0465116
0.0465116
0.0465116
0.0465116
0.0465116
0.0465116
0.0465116
0.0465116
0.0465116
0.0465116
0.0465116
0.0465116
0.0465116
0.0465116
0.0465116
0.0465116
0.0465116
0.0465116
0.0465116
0.0465116
0.0465116
0.0465116
0.0465116
0.0465116
0.0465116
0.0465116
0.0465116
0.0465116
0.0465116
0.0465116
0.0465116
0.0465116
0.0465116
0.0465116
0.0465116
0.0465116
0.0465116
0.0465116
0.0465116
0.0465116
0.0465116
0.0465116
0.0465116
0.0465116
0.0465116
0.0465116
0.0465116
0.0465116
0.0465116
0.0465116
0.0465116
0.0465116
0.0465116
0.0465116
0.0465116
0.0465116
0.0465116
0.0465116
0.0465116
0.0465116
0.0465116
0.0465116
0.0465116
0.0465116
0.0465116
0.0465116
0.0465116
0.0465116
0.0465116
0.0465116
0.0465116
0.0465116
0.0465116
0.0465116
0.0465116
0.0465116
0.0465116
0.0465116
0.0465116
0.0465116
0.0465116
0.0465116
0.0465116
0.0465116
0.0465116
0.0465116
0.0465116
0.0465116
0.0465116
0.0465116
0.0465116
0.0465116
0.0465116
0.0465116
0.0465116
0.0465116
0.0465116
0.0465116
0.0465116
0.0465116
0.0465116
0.0465116
0.0465116
0.0465116
0.0465116
0.0465116
0.0465116
0.0465116
0.0465116
0.0465116
0.0465116
0.0465116
0.0465116
0.0465116
0.0465116
0.0465116
0.0465116
0.0465116
0.0465116
0.0465116
0.0465116
0.0465116
0.0465116
0.0465116
0.0465116
0.0465116
0.0465116
0.0465116
0.0465116
0.0465116
0.0465116
0.0465116
0.0465116
0.0465116
0.0465116
0.0465116
0.0465116
0.0465116
0.0465116
0.0465116
0.0465116
0.0465116
0.0465116
0.0465116
0.0465116
0.0465116
0.0465116
0.0465116
0.0465116
0.0465116
0.0465116
0.0465116
0.0465116
0.0465116
0.0465116
0.0465116
0.0465116
0.0465116
0.0465116
0.0465116
0.0465116
0.0465116
0.0465116
0.0465116
0.0465116
0.0465116
0.0465116
0.0465116
0.0465116
0.0465116
0.0465116
0.0465116
0.0465116
0.0465116
0.0465116
0.0465116
0.0465116
0.0465116
0.0465116
0.0465116
0.0465116
0.0465116
0.0465116
0.0465116
0.0465116
0.0465116
0.0465116
0.0465116
0.0465116
0.0465116
0.0465116
0.0465116
0.0465116
0.0465116
0.0465116
0.0465116
0.0465116
0.0465116
0.0465116
0.0465116
0.0465116
0.0465116
0.0465116
0.0465116
0.0465116
0.0465116
0.0465116
0.0465116
0.0465116
0.0465116
0.0465116
0.0465116
0.0465116
0.0465116
0.0465116
0.0465116
0.0465116
0.0465116
0.0465116
0.0465116
0.0465116
0.0465116
0.0465116
0.0465116
0.0465116
0.0465116
0.0465116
0.0465116
0.0465116
0.0465116
0.0465116
0.0465116
0.0465116
0.0465116
0.0465116
0.0465116
0.0465116
0.0465116
0.0465116
0.0465116
0.0465116
0.0465116
0.0465116
0.0465116
0.0465116
0.0465116
0.0465116
0.0465116
0.0465116
0.0465116
0.0465116
0.0465116
0.0465116
0.0465116
0.0465116
0.0465116
0.0465116
0.0465116
0.0465116
0.0465116
0.0465116
0.0465116
0.0465116
0.0465116
0.0465116
0.0465116
0.0467836
0.0467836
0.0467836
0.0467836
0.0467836
0.0467836
0.0467836
0.0467836
0.0467836
0.0467836
0.0467836
0.0470588
0.0473373
0.0473373
0.0473373
0.0473373
0.0473373
0.0473373
0.047619
0.047619
0.0479042
0.0479042
0.0479042
0.0481928
0.0481928
0.0481928
0.0481928
0.0487805
0.0487805
0.0487805
0.0490798
0.0490798
0.0490798
0.0490798
0.0493827
0.0496894
0.05
0.0503145
0.0503145
0.0506329
0.0509554
0.0509554
0.0512821
0.0516129
0.0523256
0.0523256
0.0523256
0.0523256
0.0523256
0.0523256
0.0523256
0.0523256
0.0523256
0.0523256
0.0523256
0.0523256
0.0523256
0.0523256
0.0523256
0.0523256
0.0523256
0.0523256
0.0523256
0.0523256
0.0523256
0.0523256
0.0523256
0.0523256
0.0523256
0.0523256
0.0523256
0.0523256
0.0523256
0.0523256
0.0523256
0.0523256
0.0523256
0.0523256
0.0523256
0.0523256
0.0523256
0.0523256
0.0523256
0.0523256
0.0523256
0.0523256
0.0523256
0.0523256
0.0523256
0.0523256
0.0523256
0.0523256
0.0523256
0.0523256
0.0523256
0.0523256
0.0523256
0.0523256
0.0523256
0.0523256
0.0523256
0.0523256
0.0523256
0.0523256
0.0523256
0.0523256
0.0523256
0.0523256
0.0523256
0.0523256
0.0523256
0.0523256
0.0523256
0.0523256
0.0523256
0.0523256
0.0523256
0.0523256
0.0523256
0.0523256
0.0523256
0.0523256
0.0523256
0.0523256
0.0523256
0.0523256
0.0523256
0.0523256
0.0523256
0.0523256
0.0523256
0.0523256
0.0523256
0.0523256
0.0523256
0.0523256
0.0523256
0.0523256
0.0523256
0.0523256
0.0523256
0.0523256
0.0523256
0.0523256
0.0523256
0.0523256
0.0523256
0.0523256
0.0523256
0.0523256
0.0523256
0.0523256
0.0523256
0.0523256
0.0523256
0.0523256
0.0523256
0.0523256
0.0523256
0.0523256
0.0523256
0.0523256
0.0523256
0.0523256
0.0523256
0.0523256
0.0523256
0.0523256
0.0523256
0.0523256
0.0523256
0.0523256
0.0523256
0.0523256
0.0523256
0.0523256
0.0523256
0.0523256
0.0523256
0.0523256
0.0523256
0.0523256
0.0523256
0.0523256
0.0523256
0.0523256
0.0523256
0.0523256
0.0523256
0.0523256
0.0523256
0.0523256
0.0523256
0.0523256
0.0523256
0.0523256
0.0523256
0.0523256
0.0523256
0.0523256
0.0523256
0.0523256
0.0523256
0.0523256
0.0523256
0.0523256
0.0523256
0.0523256
0.0523256
0.0523256
0.0523256
0.0523256
0.0523256
0.0523256
0.0523256
0.0523256
0.0523256
0.0523256
0.0523256
0.0523256
0.0523256
0.0523256
0.0523256
0.0523256
0.0523256
0.0523256
0.0523256
0.0523256
0.0523256
0.0523256
0.0523256
0.0523256
0.0523256
0.0523256
0.0523256
0.0523256
0.0523256
0.0523256
0.0523256
0.0523256
0.0523256
0.0523256
0.0523256
0.0523256
0.0523256
0.0523256
0.0523256
0.0523256
0.0523256
0.0523256
0.0523256
0.0523256
0.0523256
0.0523256
0.0523256
0.0523256
0.0523256
0.0523256
0.0523256
0.0523256
0.0523256
0.0523256
0.0523256
0.0523256
0.0523256
0.0523256
0.0523256
0.0523256
0.0523256
0.0523256
0.0523256
0.0523256
0.0523256
0.0523256
0.0523256
0.0523256
0.0523256
0.0523256
0.0523256
0.0523256
0.0523256
0.0523256
0.0523256
0.0523256
0.0523256
0.0523256
0.0523256
0.0523256
0.0523256
0.0523256
0.0523256
0.0523256
0.0523256
0.0523256
0.0523256
0.0523256
0.0523256
0.0523256
0.0523256
0.0523256
0.0523256
0.0523256
0.0523256
0.0523256
0.0523256
0.0523256
0.0523256
0.0523256
0.0523256
0.0523256
0.0523256
0.0523256
0.0523256
0.0523256
0.0523256
0.0523256
0.0523256
0.0523256
0.0523256
0.0523256
0.0523256
0.0523256
0.0523256
0.0523256
0.0523256
0.0523256
0.0523256
0.0523256
0.0523256
0.0523256
0.0523256
0.0523256
0.0523256
0.0523256
0.0523256
0.0523256
0.0523256
0.0523256
0.0523256
0.0523256
0.0523256
0.0523256
0.0523256
0.0523256
0.0523256
0.0523256
0.0523256
0.0523256
0.0523256
0.0523256
0.0523256
0.0523256
0.0523256
0.0523256
0.0523256
0.0523256
0.0523256
0.0523256
0.0523256
0.0523256
0.0523256
0.0523256
0.0523256
0.0523256
0.0523256
0.0523256
0.0523256
0.0523256
0.0523256
0.0523256
0.0523256
0.0523256
0.0523256
0.0523256
0.0523256
0.0523256
0.0523256
0.0523256
0.0523256
0.0523256
0.0523256
0.0523256
0.0523256
0.0523256
0.0523256
0.0523256
0.0523256
0.0523256
0.0523256
0.0523256
0.0523256
0.0523256
0.0523256
0.0523256
0.0523256
0.0523256
0.0523256
0.0523256
0.0523256
0.0523256
0.0523256
0.0523256
0.0523256
0.0523256
0.0523256
0.0523256
0.0523256
0.0523256
0.0523256
0.0523256
0.0523256
0.0523256
0.0523256
0.0523256
0.0523256
0.0523256
0.0523256
0.0523256
0.0523256
0.0523256
0.0523256
0.0523256
0.0523256
0.0523256
0.0523256
0.0523256
0.0523256
0.0523256
0.0523256
0.0523256
0.0523256
0.0523256
0.0523256
0.0523256
0.0523256
0.0523256
0.0523256
0.0523256
0.0523256
0.0523256
0.0523256
0.0523256
0.0523256
0.0523256
0.0523256
0.0523256
0.0523256
0.0523256
0.0523256
0.0523256
0.0523256
0.0523256
0.0523256
0.0523256
0.0523256
0.0523256
0.0523256
0.0523256
0.0523256
0.0523256
0.0523256
0.0523256
0.0523256
0.0523256
0.0523256
0.0523256
0.0523256
0.0523256
0.0523256
0.0523256
0.0523256
0.0523256
0.0523256
0.0523256
0.0523256
0.0523256
0.0523256
0.0523256
0.0523256
0.0523256
0.0523256
0.0523256
0.0523256
0.0523256
0.0523256
0.0523256
0.0523256
0.0523256
0.0523256
0.0523256
0.0523256
0.0523256
0.0523256
0.0523256
0.0523256
0.0523256
0.0523256
0.0523256
0.0523256
0.0523256
0.0523256
0.0523256
0.0523256
0.0523256
0.0523256
0.0523256
0.0523256
0.0523256
0.0523256
0.0523256
0.0523256
0.0523256
0.0523256
0.0523256
0.0523256
0.0523256
0.0526316
0.0526316
0.0526316
0.0526316
0.0526316
0.0526316
0.0526316
0.0529412
0.0532544
0.0532544
0.0532544
0.0535714
0.0535714
0.0535714
0.0535714
0.0535714
0.0542169
0.0542169
0.0542169
0.0542169
0.0545455
0.0555556
0.0559006
0.05625
0.0566038
0.0566038
0.0581395
0.0581395
0.0581395
0.0581395
0.0581395
0.0581395
0.0581395
0.0581395
0.0581395
0.0581395
0.0581395
0.0581395
0.0581395
0.0581395
0.0581395
0.0581395
0.0581395
0.0581395
0.0581395
0.0581395
0.0581395
0.0581395
0.0581395
0.0581395
0.0581395
0.0581395
0.0581395
0.0581395
0.0581395
0.0581395
0.0581395
0.0581395
0.0581395
0.0581395
0.0581395
0.0581395
0.0581395
0.0581395
0.0581395
0.0581395
0.0581395
0.0581395
0.0581395
0.0581395
0.0581395
0.0581395
0.0581395
0.0581395
0.0581395
0.0581395
0.0581395
0.0581395
0.0581395
0.0581395
0.0581395
0.0581395
0.0581395
0.0581395
0.0581395
0.0581395
0.0581395
0.0581395
0.0581395
0.0581395
0.0581395
0.0581395
0.0581395
0.0581395
0.0581395
0.0581395
0.0581395
0.0581395
0.0581395
0.0581395
0.0581395
0.0581395
0.0581395
0.0581395
0.0581395
0.0581395
0.0581395
0.0581395
0.0581395
0.0581395
0.0581395
0.0581395
0.0581395
0.0581395
0.0581395
0.0581395
0.0581395
0.0581395
0.0581395
0.0581395
0.0581395
0.0581395
0.0581395
0.0581395
0.0581395
0.0581395
0.0581395
0.0581395
0.0581395
0.0581395
0.0581395
0.0581395
0.0581395
0.0581395
0.0581395
0.0581395
0.0581395
0.0581395
0.0581395
0.0581395
0.0581395
0.0581395
0.0581395
0.0581395
0.0581395
0.0581395
0.0581395
0.0581395
0.0581395
0.0581395
0.0581395
0.0581395
0.0581395
0.0581395
0.0581395
0.0581395
0.0581395
0.0581395
0.0581395
0.0581395
0.0581395
0.0581395
0.0581395
0.0581395
0.0581395
0.0581395
0.0581395
0.0581395
0.0581395
0.0581395
0.0581395
0.0581395
0.0581395
0.0581395
0.0581395
0.0581395
0.0581395
0.0581395
0.0581395
0.0581395
0.0581395
0.0581395
0.0581395
0.0581395
0.0581395
0.0581395
0.0581395
0.0581395
0.0581395
0.0581395
0.0581395
0.0581395
0.0581395
0.0581395
0.0581395
0.0581395
0.0581395
0.0581395
0.0581395
0.0581395
0.0581395
0.0581395
0.0581395
0.0581395
0.0581395
0.0581395
0.0581395
0.0581395
0.0581395
0.0581395
0.0581395
0.0581395
0.0581395
0.0581395
0.0581395
0.0581395
0.0581395
0.0581395
0.0581395
0.0581395
0.0581395
0.0581395
0.0581395
0.0581395
0.0581395
0.0581395
0.0581395
0.0581395
0.0581395
0.0581395
0.0581395
0.0581395
0.0581395
0.0581395
0.0581395
0.0581395
0.0581395
0.0581395
0.0581395
0.0581395
0.0581395
0.0581395
0.0581395
0.0581395
0.0581395
0.0581395
0.0581395
0.0581395
0.0581395
0.0581395
0.0581395
0.0581395
0.0581395
0.0581395
0.0581395
0.0581395
0.0581395
0.0581395
0.0581395
0.0581395
0.0581395
0.0581395
0.0581395
0.0581395
0.0581395
0.0581395
0.0581395
0.0581395
0.0581395
0.0581395
0.0581395
0.0581395
0.0581395
0.0581395
0.0581395
0.0581395
0.0581395
0.0581395
0.0581395
0.0581395
0.0581395
0.0581395
0.0581395
0.0581395
0.0581395
0.0581395
0.0581395
0.0581395
0.0581395
0.0581395
0.0581395
0.0581395
0.0581395
0.0581395
0.0581395
0.0581395
0.0581395
0.0581395
0.0581395
0.0581395
0.0581395
0.0581395
0.0581395
0.0581395
0.0581395
0.0581395
0.0581395
0.0581395
0.0581395
0.0581395
0.0581395
0.0581395
0.0581395
0.0581395
0.0581395
0.0581395
0.0581395
0.0581395
0.0581395
0.0581395
0.0581395
0.0581395
0.0581395
0.0581395
0.0581395
0.0581395
0.0581395
0.0581395
0.0581395
0.0581395
0.0581395
0.0581395
0.0581395
0.0581395
0.0581395
0.0581395
0.0581395
0.0581395
0.0581395
0.0581395
0.0581395
0.0581395
0.0581395
0.0581395
0.0581395
0.0581395
0.0581395
0.0581395
0.0581395
0.0581395
0.0581395
0.0581395
0.0581395
0.0581395
0.0581395
0.0581395
0.0581395
0.0581395
0.0581395
0.0581395
0.0581395
0.0581395
0.0581395
0.0581395
0.0581395
0.0581395
0.0581395
0.0581395
0.0581395
0.0581395
0.0581395
0.0581395
0.0581395
0.0581395
0.0581395
0.0581395
0.0581395
0.0581395
0.0581395
0.0581395
0.0581395
0.0581395
0.0581395
0.0581395
0.0581395
0.0581395
0.0581395
0.0581395
0.0581395
0.0581395
0.0581395
0.0581395
0.0581395
0.0581395
0.0581395
0.0581395
0.0581395
0.0581395
0.0581395
0.0581395
0.0581395
0.0581395
0.0581395
0.0581395
0.0581395
0.0581395
0.0581395
0.0581395
0.0581395
0.0581395
0.0581395
0.0581395
0.0581395
0.0581395
0.0581395
0.0581395
0.0581395
0.0581395
0.0581395
0.0581395
0.0581395
0.0581395
0.0581395
0.0581395
0.0581395
0.0581395
0.0581395
0.0581395
0.0581395
0.0581395
0.0581395
0.0581395
0.0581395
0.0581395
0.0581395
0.0581395
0.0581395
0.0581395
0.0581395
0.0581395
0.0581395
0.0581395
0.0581395
0.0581395
0.0581395
0.0581395
0.0581395
0.0581395
0.0581395
0.0581395
0.0581395
0.0581395
0.0581395
0.0581395
0.0581395
0.0581395
0.0581395
0.0581395
0.0581395
0.0581395
0.0581395
0.0581395
0.0581395
0.0581395
0.0581395
0.0581395
0.0581395
0.0581395
0.0581395
0.0581395
0.0581395
0.0581395
0.0581395
0.0581395
0.0581395
0.0581395
0.0581395
0.0581395
0.0581395
0.0581395
0.0581395
0.0581395
0.0581395
0.0581395
0.0581395
0.0581395
0.0581395
0.0581395
0.0581395
0.0581395
0.0581395
0.0581395
0.0581395
0.0581395
0.0581395
0.0581395
0.0581395
0.0581395
0.0581395
0.0581395
0.0581395
0.0581395
0.0581395
0.0581395
0.0581395
0.0581395
0.0581395
0.0581395
0.0581395
0.0581395
0.0581395
0.0581395
0.0581395
0.0581395
0.0581395
0.0581395
0.0581395
0.0581395
0.0581395
0.0581395
0.0581395
0.0581395
0.0581395
0.0581395
0.0581395
0.0581395
0.0581395
0.0581395
0.0581395
0.0581395
0.0581395
0.0581395
0.0581395
0.0581395
0.0581395
0.0581395
0.0581395
0.0581395
0.0581395
0.0581395
0.0581395
0.0584795
0.0584795
0.0584795
0.0584795
0.0584795
0.0584795
0.0584795
0.0584795
0.0584795
0.0584795
0.0584795
0.0584795
0.0584795
0.0584795
0.0588235
0.0588235
0.0588235
0.0588235
0.0588235
0.0588235
0.0588235
0.0591716
0.0591716
0.0591716
0.0595238
0.0595238
0.0595238
0.0598802
0.0598802
0.060241
0.0613497
0.0613497
0.0625
0.0632911
0.0636943
0.0639535
0.0639535
0.0639535
0.0639535
0.0639535
0.0639535
0.0639535
0.0639535
0.0639535
0.0639535
0.0639535
0.0639535
0.0639535
0.0639535
0.0639535
0.0639535
0.0639535
0.0639535
0.0639535
0.0639535
0.0639535
0.0639535
0.0639535
0.0639535
0.0639535
0.0639535
0.0639535
0.0639535
0.0639535
0.0639535
0.0639535
0.0639535
0.0639535
0.0639535
0.0639535
0.0639535
0.0639535
0.0639535
0.0639535
0.0639535
0.0639535
0.0639535
0.0639535
0.0639535
0.0639535
0.0639535
0.0639535
0.0639535
0.0639535
0.0639535
0.0639535
0.0639535
0.0639535
0.0639535
0.0639535
0.0639535
0.0639535
0.0639535
0.0639535
0.0639535
0.0639535
0.0639535
0.0639535
0.0639535
0.0639535
0.0639535
0.0639535
0.0639535
0.0639535
0.0639535
0.0639535
0.0639535
0.0639535
0.0639535
0.0639535
0.0639535
0.0639535
0.0639535
0.0639535
0.0639535
0.0639535
0.0639535
0.0639535
0.0639535
0.0639535
0.0639535
0.0639535
0.0639535
0.0639535
0.0639535
0.0639535
0.0639535
0.0639535
0.0639535
0.0639535
0.0639535
0.0639535
0.0639535
0.0639535
0.0639535
0.0639535
0.0639535
0.0639535
0.0639535
0.0639535
0.0639535
0.0639535
0.0639535
0.0639535
0.0639535
0.0639535
0.0639535
0.0639535
0.0639535
0.0639535
0.0639535
0.0639535
0.0639535
0.0639535
0.0639535
0.0639535
0.0639535
0.0639535
0.0639535
0.0639535
0.0639535
0.0639535
0.0639535
0.0639535
0.0639535
0.0639535
0.0639535
0.0639535
0.0639535
0.0639535
0.0639535
0.0639535
0.0639535
0.0639535
0.0639535
0.0639535
0.0639535
0.0639535
0.0639535
0.0639535
0.0639535
0.0639535
0.0639535
0.0639535
0.0639535
0.0639535
0.0639535
0.0639535
0.0639535
0.0639535
0.0639535
0.0639535
0.0639535
0.0639535
0.0639535
0.0639535
0.0639535
0.0639535
0.0639535
0.0639535
0.0639535
0.0639535
0.0639535
0.0639535
0.0639535
0.0639535
0.0639535
0.0639535
0.0639535
0.0639535
0.0639535
0.0639535
0.0639535
0.0639535
0.0639535
0.0639535
0.0639535
0.0639535
0.0639535
0.0639535
0.0639535
0.0639535
0.0639535
0.0639535
0.0639535
0.0639535
0.0639535
0.0639535
0.0639535
0.0639535
0.0639535
0.0639535
0.0639535
0.0639535
0.0639535
0.0639535
0.0639535
0.0639535
0.0639535
0.0639535
0.0639535
0.0639535
0.0639535
0.0639535
0.0639535
0.0639535
0.0639535
0.0639535
0.0639535
0.0639535
0.0639535
0.0639535
0.0639535
0.0639535
0.0639535
0.0639535
0.0639535
0.0639535
0.0639535
0.0639535
0.0639535
0.0639535
0.0639535
0.0639535
0.0639535
0.0639535
0.0639535
0.0639535
0.0639535
0.0639535
0.0639535
0.0639535
0.0639535
0.0639535
0.0639535
0.0639535
0.0639535
0.0639535
0.0639535
0.0639535
0.0639535
0.0639535
0.0639535
0.0639535
0.0639535
0.0639535
0.0639535
0.0639535
0.0639535
0.0639535
0.0639535
0.0639535
0.0639535
0.0639535
0.0639535
0.0639535
0.0639535
0.0639535
0.0639535
0.0639535
0.0639535
0.0639535
0.0639535
0.0639535
0.0639535
0.0639535
0.0639535
0.0639535
0.0639535
0.0639535
0.0639535
0.0639535
0.0639535
0.0639535
0.0639535
0.0639535
0.0639535
0.0639535
0.0639535
0.0639535
0.0639535
0.0639535
0.0639535
0.0639535
0.0639535
0.0639535
0.0639535
0.0639535
0.0639535
0.0639535
0.0639535
0.0639535
0.0639535
0.0639535
0.0639535
0.0639535
0.0639535
0.0639535
0.0639535
0.0639535
0.0639535
0.0639535
0.0639535
0.0639535
0.0639535
0.0639535
0.0639535
0.0639535
0.0639535
0.0639535
0.0639535
0.0639535
0.0639535
0.0639535
0.0639535
0.0639535
0.0639535
0.0639535
0.0639535
0.0639535
0.0639535
0.0639535
0.0639535
0.0639535
0.0639535
0.0639535
0.0639535
0.0639535
0.0639535
0.0639535
0.0639535
0.0639535
0.0639535
0.0639535
0.0639535
0.0639535
0.0639535
0.0639535
0.0639535
0.0639535
0.0639535
0.0639535
0.0639535
0.0639535
0.0639535
0.0639535
0.0639535
0.0639535
0.0639535
0.0639535
0.0639535
0.0639535
0.0639535
0.0639535
0.0639535
0.0639535
0.0639535
0.0639535
0.0639535
0.0639535
0.0639535
0.0639535
0.0639535
0.0639535
0.0639535
0.0639535
0.0639535
0.0639535
0.0639535
0.0639535
0.0639535
0.0639535
0.0639535
0.0639535
0.0639535
0.0639535
0.0639535
0.0639535
0.0639535
0.0639535
0.0639535
0.0639535
0.0639535
0.0639535
0.0639535
0.0639535
0.0639535
0.0639535
0.0639535
0.0639535
0.0639535
0.0639535
0.0639535
0.0639535
0.0639535
0.0639535
0.0639535
0.0639535
0.0639535
0.0639535
0.0639535
0.0639535
0.0639535
0.0639535
0.0639535
0.0639535
0.0639535
0.0639535
0.0639535
0.0639535
0.0639535
0.0639535
0.0639535
0.0639535
0.0639535
0.0639535
0.0639535
0.0639535
0.0639535
0.0639535
0.0639535
0.0639535
0.0639535
0.0639535
0.0639535
0.0639535
0.0639535
0.0639535
0.0639535
0.0639535
0.0639535
0.0639535
0.0639535
0.0639535
0.0639535
0.0639535
0.0639535
0.0639535
0.0639535
0.0639535
0.0639535
0.0639535
0.0639535
0.0639535
0.0639535
0.0639535
0.0639535
0.0639535
0.0639535
0.0639535
0.0639535
0.0639535
0.0639535
0.0639535
0.0639535
0.0639535
0.0639535
0.0639535
0.0639535
0.0639535
0.0639535
0.0639535
0.0639535
0.0639535
0.0639535
0.0639535
0.0639535
0.0639535
0.0639535
0.0639535
0.0639535
0.0639535
0.0639535
0.0639535
0.0639535
0.0639535
0.0639535
0.0639535
0.0639535
0.0639535
0.0639535
0.0639535
0.0639535
0.0639535
0.0639535
0.0639535
0.0639535
0.0639535
0.0639535
0.0639535
0.0639535
0.0639535
0.0639535
0.0639535
0.0639535
0.0639535
0.0639535
0.0639535
0.0639535
0.0639535
0.0639535
0.0639535
0.0639535
0.0639535
0.0639535
0.0639535
0.0639535
0.0639535
0.0639535
0.0639535
0.0639535
0.0639535
0.0639535
0.0639535
0.0639535
0.0639535
0.0639535
0.0639535
0.0639535
0.0639535
0.0639535
0.0639535
0.0639535
0.0643275
0.0643275
0.0643275
0.0643275
0.0643275
0.0643275
0.0643275
0.0643275
0.0645161
0.0647059
0.0647059
0.0647059
0.0650888
0.0650888
0.0654762
0.0654762
0.0654762
0.0654762
0.0654762
0.0658683
0.0658683
0.0658683
0.0658683
0.0662651
0.0666667
0.0670732
0.0670732
0.0670732
0.0670732
0.0674847
0.0674847
0.0679012
0.068323
0.0697674
0.0697674
0.0697674
0.0697674
0.0697674
0.0697674
0.0697674
0.0697674
0.0697674
0.0697674
0.0697674
0.0697674
0.0697674
0.0697674
0.0697674
0.0697674
0.0697674
0.0697674
0.0697674
0.0697674
0.0697674
0.0697674
0.0697674
0.0697674
0.0697674
0.0697674
0.0697674
0.0697674
0.0697674
0.0697674
0.0697674
0.0697674
0.0697674
0.0697674
0.0697674
0.0697674
0.0697674
0.0697674
0.0697674
0.0697674
0.0697674
0.0697674
0.0697674
0.0697674
0.0697674
0.0697674
0.0697674
0.0697674
0.0697674
0.0697674
0.0697674
0.0697674
0.0697674
0.0697674
0.0697674
0.0697674
0.0697674
0.0697674
0.0697674
0.0697674
0.0697674
0.0697674
0.0697674
0.0697674
0.0697674
0.0697674
0.0697674
0.0697674
0.0697674
0.0697674
0.0697674
0.0697674
0.0697674
0.0697674
0.0697674
0.0697674
0.0697674
0.0697674
0.0697674
0.0697674
0.0697674
0.0697674
0.0697674
0.0697674
0.0697674
0.0697674
0.0697674
0.0697674
0.0697674
0.0697674
0.0697674
0.0697674
0.0697674
0.0697674
0.0697674
0.0697674
0.0697674
0.0697674
0.0697674
0.0697674
0.0697674
0.0697674
0.0697674
0.0697674
0.0697674
0.0697674
0.0697674
0.0697674
0.0697674
0.0697674
0.0697674
0.0697674
0.0697674
0.0697674
0.0697674
0.0697674
0.0697674
0.0697674
0.0697674
0.0697674
0.0697674
0.0697674
0.0697674
0.0697674
0.0697674
0.0697674
0.0697674
0.0697674
0.0697674
0.0697674
0.0697674
0.0697674
0.0697674
0.0697674
0.0697674
0.0697674
0.0697674
0.0697674
0.0697674
0.0697674
0.0697674
0.0697674
0.0697674
0.0697674
0.0697674
0.0697674
0.0697674
0.0697674
0.0697674
0.0697674
0.0697674
0.0697674
0.0697674
0.0697674
0.0697674
0.0697674
0.0697674
0.0697674
0.0697674
0.0697674
0.0697674
0.0697674
0.0697674
0.0697674
0.0697674
0.0697674
0.0697674
0.0697674
0.0697674
0.0697674
0.0697674
0.0697674
0.0697674
0.0697674
0.0697674
0.0697674
0.0697674
0.0697674
0.0697674
0.0697674
0.0697674
0.0697674
0.0697674
0.0697674
0.0697674
0.0697674
0.0697674
0.0697674
0.0697674
0.0697674
0.0697674
0.0697674
0.0697674
0.0697674
0.0697674
0.0697674
0.0697674
0.0697674
0.0697674
0.0697674
0.0697674
0.0697674
0.0697674
0.0697674
0.0697674
0.0697674
0.0697674
0.0697674
0.0697674
0.0697674
0.0697674
0.0697674
0.0697674
0.0697674
0.0697674
0.0697674
0.0697674
0.0697674
0.0697674
0.0697674
0.0697674
0.0697674
0.0697674
0.0697674
0.0697674
0.0697674
0.0697674
0.0697674
0.0697674
0.0697674
0.0697674
0.0697674
0.0697674
0.0697674
0.0697674
0.0697674
0.0697674
0.0697674
0.0697674
0.0697674
0.0697674
0.0697674
0.0697674
0.0697674
0.0697674
0.0697674
0.0697674
0.0697674
0.0697674
0.0697674
0.0697674
0.0697674
0.0697674
0.0697674
0.0697674
0.0697674
0.0697674
0.0697674
0.0697674
0.0697674
0.0697674
0.0697674
0.0697674
0.0697674
0.0697674
0.0697674
0.0697674
0.0697674
0.0697674
0.0697674
0.0697674
0.0697674
0.0697674
0.0697674
0.0697674
0.0697674
0.0697674
0.0697674
0.0697674
0.0697674
0.0697674
0.0697674
0.0697674
0.0697674
0.0697674
0.0697674
0.0697674
0.0697674
0.0697674
0.0697674
0.0697674
0.0697674
0.0697674
0.0697674
0.0697674
0.0697674
0.0697674
0.0697674
0.0697674
0.0697674
0.0697674
0.0697674
0.0697674
0.0697674
0.0697674
0.0697674
0.0697674
0.0697674
0.0697674
0.0697674
0.0697674
0.0697674
0.0697674
0.0697674
0.0697674
0.0697674
0.0697674
0.0697674
0.0697674
0.0697674
0.0697674
0.0697674
0.0697674
0.0697674
0.0697674
0.0697674
0.0697674
0.0697674
0.0697674
0.0697674
0.0697674
0.0697674
0.0697674
0.0697674
0.0697674
0.0697674
0.0697674
0.0697674
0.0697674
0.0697674
0.0697674
0.0697674
0.0697674
0.0697674
0.0697674
0.0697674
0.0697674
0.0697674
0.0697674
0.0697674
0.0697674
0.0697674
0.0697674
0.0697674
0.0697674
0.0697674
0.0697674
0.0697674
0.0697674
0.0697674
0.0697674
0.0697674
0.0697674
0.0697674
0.0697674
0.0697674
0.0697674
0.0697674
0.0697674
0.0697674
0.0697674
0.0697674
0.0697674
0.0697674
0.0697674
0.0697674
0.0697674
0.0697674
0.0697674
0.0697674
0.0697674
0.0697674
0.0697674
0.0697674
0.0697674
0.0697674
0.0697674
0.0697674
0.0697674
0.0697674
0.0697674
0.0697674
0.0697674
0.0697674
0.0697674
0.0697674
0.0697674
0.0697674
0.0697674
0.0697674
0.0697674
0.0697674
0.0697674
0.0697674
0.0697674
0.0697674
0.0697674
0.0697674
0.0697674
0.0697674
0.0697674
0.0697674
0.0697674
0.0697674
0.0697674
0.0697674
0.0697674
0.0697674
0.0697674
0.0697674
0.0697674
0.0697674
0.0697674
0.0697674
0.0697674
0.0697674
0.0697674
0.0697674
0.0697674
0.0697674
0.0697674
0.0697674
0.0697674
0.0697674
0.0697674
0.0697674
0.0697674
0.0697674
0.0697674
0.0697674
0.0697674
0.0697674
0.0697674
0.0697674
0.0697674
0.0697674
0.0697674
0.0697674
0.0697674
0.0697674
0.0697674
0.0697674
0.0697674
0.0697674
0.0697674
0.0697674
0.0697674
0.0697674
0.0697674
0.0697674
0.0697674
0.0697674
0.0697674
0.0697674
0.0697674
0.0697674
0.0697674
0.0697674
0.0697674
0.0697674
0.0697674
0.0697674
0.0697674
0.0697674
0.0697674
0.0697674
0.0697674
0.0697674
0.0697674
0.0697674
0.0697674
0.0697674
0.0697674
0.0697674
0.0697674
0.0697674
0.0697674
0.0697674
0.0697674
0.0697674
0.0697674
0.0697674
0.0697674
0.0697674
0.0697674
0.0697674
0.0697674
0.0697674
0.0697674
0.0697674
0.0697674
0.0697674
0.0697674
0.0697674
0.0697674
0.0697674
0.0697674
0.0697674
0.0697674
0.0697674
0.0697674
0.0697674
0.0697674
0.0697674
0.0697674
0.0697674
0.0697674
0.0697674
0.0697674
0.0697674
0.0697674
0.0697674
0.0697674
0.0697674
0.0697674
0.0697674
0.0697674
0.0697674
0.0697674
0.0697674
0.0697674
0.0697674
0.0697674
0.0697674
0.0697674
0.0697674
0.0697674
0.0697674
0.0697674
0.0697674
0.0697674
0.0697674
0.0697674
0.0697674
0.0697674
0.0697674
0.0697674
0.0697674
0.0697674
0.0697674
0.0697674
0.0697674
0.0697674
0.0697674
0.0697674
0.0697674
0.0697674
0.0697674
0.0697674
0.0697674
0.0697674
0.0697674
0.0697674
0.0697674
0.0697674
0.0697674
0.0697674
0.0697674
0.0697674
0.0697674
0.0697674
0.0697674
0.0697674
0.0697674
0.0697674
0.0697674
0.0697674
0.0697674
0.0697674
0.0697674
0.0697674
0.0697674
0.0697674
0.0697674
0.0697674
0.0697674
0.0697674
0.0697674
0.0697674
0.0697674
0.0697674
0.0697674
0.0697674
0.0697674
0.0697674
0.0697674
0.0697674
0.0697674
0.0697674
0.0697674
0.0697674
0.0697674
0.0697674
0.0697674
0.0697674
0.0697674
0.0697674
0.0697674
0.0697674
0.0697674
0.0697674
0.0697674
0.0697674
0.0697674
0.0697674
0.0697674
0.0697674
0.0697674
0.0697674
0.0697674
0.0697674
0.0697674
0.0697674
0.0697674
0.0697674
0.0697674
0.0697674
0.0697674
0.0697674
0.0697674
0.0697674
0.0697674
0.0697674
0.0697674
0.0697674
0.0697674
0.0697674
0.0697674
0.0697674
0.0697674
0.0697674
0.0697674
0.0697674
0.0697674
0.0697674
0.0697674
0.0697674
0.0697674
0.0697674
0.0697674
0.0697674
0.0697674
0.0697674
0.0697674
0.0697674
0.0697674
0.0697674
0.0697674
0.0697674
0.0697674
0.0697674
0.0697674
0.0697674
0.0697674
0.0697674
0.0697674
0.0697674
0.0697674
0.0697674
0.0697674
0.0697674
0.0697674
0.0697674
0.0697674
0.0697674
0.0697674
0.0697674
0.0697674
0.0697674
0.0697674
0.0697674
0.0697674
0.0697674
0.0697674
0.0697674
0.0697674
0.0697674
0.0697674
0.0697674
0.0697674
0.0697674
0.0697674
0.0697674
0.0697674
0.0697674
0.0697674
0.0697674
0.0697674
0.0697674
0.0697674
0.0697674
0.0697674
0.0697674
0.0697674
0.0697674
0.0697674
0.0697674
0.0697674
0.0697674
0.0697674
0.0697674
0.0697674
0.0697674
0.0697674
0.0697674
0.0697674
0.0697674
0.0697674
0.0697674
0.0697674
0.0697674
0.0697674
0.0697674
0.0697674
0.0697674
0.0697674
0.0697674
0.0697674
0.0697674
0.0697674
0.0697674
0.0697674
0.0697674
0.0697674
0.0697674
0.0697674
0.0697674
0.0697674
0.0697674
0.0697674
0.0697674
0.0697674
0.0697674
0.0697674
0.0697674
0.0697674
0.0697674
0.0697674
0.0697674
0.0697674
0.0697674
0.0697674
0.0697674
0.0697674
0.0697674
0.0697674
0.0697674
0.0697674
0.0697674
0.0697674
0.0697674
0.0697674
0.0697674
0.0697674
0.0697674
0.0697674
0.0697674
0.0697674
0.0697674
0.0697674
0.0697674
0.0697674
0.0697674
0.0697674
0.0697674
0.0697674
0.0697674
0.0697674
0.0697674
0.0697674
0.0697674
0.0697674
0.0697674
0.0697674
0.0697674
0.0697674
0.0697674
0.0697674
0.0697674
0.0697674
0.0697674
0.0697674
0.0697674
0.0697674
0.0697674
0.0697674
0.0697674
0.0697674
0.0697674
0.0697674
0.0697674
0.0697674
0.0697674
0.0697674
0.0697674
0.0697674
0.0697674
0.0697674
0.0697674
0.0697674
0.0697674
0.0697674
0.0697674
0.0697674
0.0697674
0.0697674
0.0697674
0.0697674
0.0697674
0.0697674
0.0697674
0.0697674
0.0697674
0.0697674
0.0697674
0.0697674
0.0697674
0.0697674
0.0697674
0.0697674
0.0697674
0.0697674
0.0697674
0.0697674
0.0697674
0.0697674
0.0697674
0.0697674
0.0697674
0.0697674
0.0697674
0.0697674
0.0697674
0.0697674
0.0697674
0.0697674
0.0697674
0.0697674
0.0697674
0.0697674
0.0697674
0.0697674
0.0697674
0.0697674
0.0697674
0.0697674
0.0697674
0.0697674
0.0697674
0.0697674
0.0697674
0.0697674
0.0697674
0.0697674
0.0697674
0.0697674
0.0697674
0.0697674
0.0697674
0.0697674
0.0697674
0.0697674
0.0697674
0.0697674
0.0697674
0.0697674
0.0697674
0.0697674
0.0697674
0.0697674
0.0697674
0.0697674
0.0697674
0.0697674
0.0697674
0.0697674
0.0697674
0.0697674
0.0697674
0.0697674
0.0697674
0.0697674
0.0697674
0.0697674
0.0697674
0.0697674
0.0697674
0.0697674
0.0697674
0.0697674
0.0697674
0.0697674
0.0697674
0.0697674
0.0697674
0.0697674
0.0697674
0.0697674
0.0697674
0.0697674
0.0697674
0.0697674
0.0697674
0.0697674
0.0697674
0.0697674
0.0697674
0.0697674
0.0697674
0.0697674
0.0697674
0.0697674
0.0697674
0.0697674
0.0697674
0.0697674
0.0697674
0.0697674
0.0697674
0.0697674
0.0697674
0.0697674
0.0697674
0.0697674
0.0697674
0.0697674
0.0697674
0.0697674
0.0697674
0.0697674
0.0697674
0.0697674
0.0697674
0.0697674
0.0697674
0.0697674
0.0697674
0.0697674
0.0697674
0.0697674
0.0697674
0.0697674
0.0697674
0.0697674
0.0697674
0.0697674
0.0697674
0.0697674
0.0697674
0.0697674
0.0697674
0.0697674
0.0697674
0.0697674
0.0697674
0.0697674
0.0697674
0.0697674
0.0697674
0.0697674
0.0697674
0.0697674
0.0697674
0.0697674
0.0697674
0.0697674
0.0697674
0.0697674
0.0697674
0.0697674
0.0697674
0.0697674
0.0697674
0.0697674
0.0697674
0.0697674
0.0697674
0.0697674
0.0697674
0.0697674
0.0697674
0.0697674
0.0697674
0.0697674
0.0697674
0.0697674
0.0701754
0.0701754
0.0701754
0.0701754
0.0701754
0.0701754
0.0701754
0.0701754
0.0701754
0.0701754
0.0701754
0.0701754
0.0701754
0.0701754
0.0701754
0.0701754
0.0701754
0.0705882
0.0705882
0.0705882
0.0705882
0.0705882
0.0705882
0.0705882
0.0705882
0.0709677
0.0709677
0.0710059
0.0710059
0.0714286
0.0714286
0.0718563
0.0718563
0.0718563
0.0722892
0.0722892
0.0722892
0.0722892
0.0722892
0.0722892
0.0727273
0.0727273
0.0727273
0.0727273
0.0727273
0.0731707
0.0731707
0.0731707
0.0736196
0.0740741
0.0754717
0.0754717
0.0755814
0.0755814
0.0755814
0.0755814
0.0755814
0.0755814
0.0755814
0.0755814
0.0755814
0.0755814
0.0755814
0.0755814
0.0755814
0.0755814
0.0755814
0.0755814
0.0755814
0.0755814
0.0755814
0.0755814
0.0755814
0.0755814
0.0755814
0.0755814
0.0755814
0.0755814
0.0755814
0.0755814
0.0755814
0.0755814
0.0755814
0.0755814
0.0755814
0.0755814
0.0755814
0.0755814
0.0755814
0.0755814
0.0755814
0.0755814
0.0755814
0.0755814
0.0755814
0.0755814
0.0755814
0.0755814
0.0755814
0.0755814
0.0755814
0.0755814
0.0755814
0.0755814
0.0755814
0.0755814
0.0755814
0.0755814
0.0755814
0.0755814
0.0755814
0.0755814
0.0755814
0.0755814
0.0755814
0.0755814
0.0755814
0.0755814
0.0755814
0.0755814
0.0755814
0.0755814
0.0755814
0.0755814
0.0755814
0.0755814
0.0755814
0.0755814
0.0755814
0.0755814
0.0755814
0.0755814
0.0755814
0.0755814
0.0755814
0.0755814
0.0755814
0.0755814
0.0755814
0.0755814
0.0755814
0.0755814
0.0755814
0.0755814
0.0755814
0.0755814
0.0755814
0.0755814
0.0755814
0.0755814
0.0755814
0.0755814
0.0755814
0.0755814
0.0755814
0.0755814
0.0755814
0.0755814
0.0755814
0.0755814
0.0755814
0.0755814
0.0755814
0.0755814
0.0755814
0.0755814
0.0755814
0.0755814
0.0755814
0.0755814
0.0755814
0.0755814
0.0755814
0.0755814
0.0755814
0.0755814
0.0755814
0.0755814
0.0755814
0.0755814
0.0755814
0.0755814
0.0755814
0.0755814
0.0755814
0.0755814
0.0755814
0.0755814
0.0755814
0.0755814
0.0755814
0.0755814
0.0755814
0.0755814
0.0755814
0.0755814
0.0755814
0.0755814
0.0755814
0.0755814
0.0755814
0.0755814
0.0755814
0.0755814
0.0755814
0.0755814
0.0755814
0.0755814
0.0755814
0.0755814
0.0755814
0.0755814
0.0755814
0.0755814
0.0755814
0.0755814
0.0755814
0.0755814
0.0755814
0.0755814
0.0755814
0.0755814
0.0755814
0.0755814
0.0755814
0.0755814
0.0755814
0.0755814
0.0755814
0.0755814
0.0755814
0.0755814
0.0755814
0.0755814
0.0755814
0.0755814
0.0755814
0.0755814
0.0755814
0.0755814
0.0755814
0.0755814
0.0755814
0.0755814
0.0755814
0.0755814
0.0755814
0.0755814
0.0755814
0.0755814
0.0755814
0.0755814
0.0755814
0.0755814
0.0755814
0.0755814
0.0755814
0.0755814
0.0755814
0.0755814
0.0755814
0.0755814
0.0755814
0.0755814
0.0755814
0.0755814
0.0755814
0.0755814
0.0755814
0.0755814
0.0755814
0.0755814
0.0755814
0.0755814
0.0755814
0.0755814
0.0755814
0.0755814
0.0755814
0.0755814
0.0755814
0.0755814
0.0755814
0.0755814
0.0755814
0.0755814
0.0755814
0.0755814
0.0755814
0.0755814
0.0755814
0.0755814
0.0755814
0.0755814
0.0755814
0.0755814
0.0755814
0.0755814
0.0755814
0.0755814
0.0755814
0.0755814
0.0755814
0.0755814
0.0755814
0.0755814
0.0755814
0.0755814
0.0755814
0.0755814
0.0755814
0.0755814
0.0755814
0.0755814
0.0755814
0.0755814
0.0755814
0.0755814
0.0755814
0.0755814
0.0755814
0.0755814
0.0755814
0.0755814
0.0755814
0.0755814
0.0755814
0.0755814
0.0755814
0.0755814
0.0755814
0.0755814
0.0755814
0.0755814
0.0755814
0.0755814
0.0755814
0.0755814
0.0755814
0.0755814
0.0755814
0.0755814
0.0755814
0.0755814
0.0755814
0.0760234
0.0760234
0.0760234
0.0760234
0.0760234
0.0760234
0.0760234
0.0760234
0.0764706
0.0764706
0.0769231
0.0769231
0.0769231
0.0769231
0.077381
0.077381
0.077381
0.077381
0.077381
0.0774194
0.0787879
0.0792683
0.0792683
0.0792683
0.0792683
0.0797546
0.0807453
0.0813953
0.0813953
0.0813953
0.0813953
0.0813953
0.0813953
0.0813953
0.0813953
0.0813953
0.0813953
0.0813953
0.0813953
0.0813953
0.0813953
0.0813953
0.0813953
0.0813953
0.0813953
0.0813953
0.0813953
0.0813953
0.0813953
0.0813953
0.0813953
0.0813953
0.0813953
0.0813953
0.0813953
0.0813953
0.0813953
0.0813953
0.0813953
0.0813953
0.0813953
0.0813953
0.0813953
0.0813953
0.0813953
0.0813953
0.0813953
0.0813953
0.0813953
0.0813953
0.0813953
0.0813953
0.0813953
0.0813953
0.0813953
0.0813953
0.0813953
0.0813953
0.0813953
0.0813953
0.0813953
0.0813953
0.0813953
0.0813953
0.0813953
0.0813953
0.0813953
0.0813953
0.0813953
0.0813953
0.0813953
0.0813953
0.0813953
0.0813953
0.0813953
0.0813953
0.0813953
0.0813953
0.0813953
0.0813953
0.0813953
0.0813953
0.0813953
0.0813953
0.0813953
0.0813953
0.0813953
0.0813953
0.0813953
0.0813953
0.0813953
0.0813953
0.0813953
0.0813953
0.0813953
0.0813953
0.0813953
0.0813953
0.0813953
0.0813953
0.0813953
0.0813953
0.0813953
0.0813953
0.0813953
0.0813953
0.0813953
0.0813953
0.0813953
0.0813953
0.0813953
0.0813953
0.0813953
0.0813953
0.0813953
0.0813953
0.0813953
0.0813953
0.0813953
0.0813953
0.0813953
0.0813953
0.0813953
0.0813953
0.0813953
0.0813953
0.0813953
0.0813953
0.0813953
0.0813953
0.0813953
0.0813953
0.0813953
0.0813953
0.0813953
0.0813953
0.0813953
0.0813953
0.0813953
0.0813953
0.0813953
0.0813953
0.0813953
0.0813953
0.0813953
0.0813953
0.0813953
0.0813953
0.0813953
0.0813953
0.0813953
0.0813953
0.0813953
0.0813953
0.0813953
0.0813953
0.0813953
0.0813953
0.0813953
0.0813953
0.0813953
0.0813953
0.0813953
0.0813953
0.0813953
0.0813953
0.0813953
0.0813953
0.0813953
0.0813953
0.0813953
0.0813953
0.0813953
0.0813953
0.0813953
0.0813953
0.0813953
0.0813953
0.0813953
0.0813953
0.0813953
0.0813953
0.0813953
0.0813953
0.0813953
0.0813953
0.0813953
0.0813953
0.0813953
0.0813953
0.0813953
0.0813953
0.0813953
0.0813953
0.0813953
0.0813953
0.0813953
0.0813953
0.0813953
0.0813953
0.0813953
0.0813953
0.0813953
0.0813953
0.0813953
0.0813953
0.0813953
0.0813953
0.0813953
0.0813953
0.0813953
0.0813953
0.0813953
0.0813953
0.0813953
0.0813953
0.0813953
0.0813953
0.0813953
0.0813953
0.0813953
0.0813953
0.0813953
0.0813953
0.0813953
0.0813953
0.0813953
0.0813953
0.0813953
0.0813953
0.0813953
0.0813953
0.0813953
0.0813953
0.0813953
0.0813953
0.0813953
0.0813953
0.0813953
0.0813953
0.0813953
0.0813953
0.0818713
0.0818713
0.0818713
0.0823529
0.0823529
0.0823529
0.0823529
0.0823529
0.0833333
0.0833333
0.0838323
0.083871
0.0843373
0.0848485
0.0853659
0.0869565
0.0872093
0.0872093
0.0872093
0.0872093
0.0872093
0.0872093
0.0872093
0.0872093
0.0872093
0.0872093
0.0872093
0.0872093
0.0872093
0.0872093
0.0872093
0.0872093
0.0872093
0.0872093
0.0872093
0.0872093
0.0872093
0.0872093
0.0872093
0.0872093
0.0872093
0.0872093
0.0872093
0.0872093
0.0872093
0.0872093
0.0872093
0.0872093
0.0872093
0.0872093
0.0872093
0.0872093
0.0872093
0.0872093
0.0872093
0.0872093
0.0872093
0.0872093
0.0872093
0.0872093
0.0872093
0.0872093
0.0872093
0.0872093
0.0872093
0.0872093
0.0872093
0.0872093
0.0872093
0.0872093
0.0872093
0.0872093
0.0872093
0.0872093
0.0872093
0.0872093
0.0872093
0.0872093
0.0872093
0.0872093
0.0872093
0.0872093
0.0872093
0.0872093
0.0872093
0.0872093
0.0872093
0.0872093
0.0872093
0.0872093
0.0872093
0.0872093
0.0872093
0.0872093
0.0872093
0.0872093
0.0872093
0.0872093
0.0872093
0.0872093
0.0872093
0.0872093
0.0872093
0.0872093
0.0872093
0.0872093
0.0872093
0.0872093
0.0872093
0.0872093
0.0872093
0.0872093
0.0872093
0.0872093
0.0872093
0.0872093
0.0872093
0.0872093
0.0872093
0.0872093
0.0872093
0.0872093
0.0872093
0.0872093
0.0872093
0.0872093
0.0872093
0.0872093
0.0872093
0.0872093
0.0872093
0.0872093
0.0872093
0.0872093
0.0872093
0.0872093
0.0872093
0.0872093
0.0872093
0.0872093
0.0872093
0.0872093
0.0872093
0.0872093
0.0872093
0.0872093
0.0872093
0.0872093
0.0872093
0.0872093
0.0872093
0.0872093
0.0872093
0.0872093
0.0872093
0.0872093
0.0872093
0.0872093
0.0872093
0.0872093
0.0872093
0.0872093
0.0872093
0.0872093
0.0872093
0.0872093
0.0872093
0.0872093
0.0872093
0.0872093
0.0872093
0.0872093
0.0872093
0.0872093
0.0872093
0.0872093
0.0872093
0.0872093
0.0872093
0.0872093
0.0872093
0.0872093
0.0872093
0.0872093
0.0872093
0.0872093
0.0872093
0.0872093
0.0872093
0.0872093
0.0872093
0.0872093
0.0872093
0.0872093
0.0872093
0.0872093
0.0872093
0.0872093
0.0872093
0.0872093
0.0872093
0.0872093
0.0872093
0.0872093
0.0872093
0.0872093
0.0872093
0.0872093
0.0872093
0.0872093
0.0872093
0.0872093
0.0872093
0.0872093
0.0872093
0.0872093
0.0872093
0.0872093
0.0872093
0.0872093
0.0872093
0.0872093
0.0872093
0.0872093
0.0872093
0.0872093
0.0872093
0.0872093
0.0872093
0.0872093
0.0872093
0.0872093
0.0872093
0.0872093
0.0872093
0.0872093
0.0872093
0.0872093
0.0872093
0.0872093
0.0872093
0.0872093
0.0872093
0.0872093
0.0872093
0.0872093
0.0872093
0.0872093
0.0872093
0.0872093
0.0872093
0.0872093
0.0872093
0.0872093
0.0872093
0.0872093
0.0872093
0.0872093
0.0872093
0.0872093
0.0872093
0.0872093
0.0872093
0.0872093
0.0872093
0.0872093
0.0872093
0.0872093
0.0872093
0.0872093
0.0872093
0.0872093
0.0872093
0.0872093
0.0872093
0.0872093
0.0872093
0.0872093
0.0872093
0.0872093
0.0872093
0.0872093
0.0872093
0.0872093
0.0872093
0.0872093
0.0872093
0.0872093
0.0872093
0.0872093
0.0872093
0.0872093
0.0872093
0.0872093
0.0872093
0.0872093
0.0872093
0.0872093
0.0872093
0.0872093
0.0872093
0.0872093
0.0872093
0.0872093
0.0872093
0.0872093
0.0872093
0.0872093
0.0872093
0.0872093
0.0872093
0.0872093
0.0872093
0.0872093
0.0872093
0.0877193
0.0877193
0.0877193
0.0877193
0.0877193
0.0877193
0.0882353
0.0882353
0.0882353
0.0892857
0.0903226
0.0909091
0.0914634
0.0925926
0.0930233
0.0930233
0.0930233
0.0930233
0.0930233
0.0930233
0.0930233
0.0930233
0.0930233
0.0930233
0.0930233
0.0930233
0.0930233
0.0930233
0.0930233
0.0930233
0.0930233
0.0930233
0.0930233
0.0930233
0.0930233
0.0930233
0.0930233
0.0930233
0.0930233
0.0930233
0.0930233
0.0930233
0.0930233
0.0930233
0.0930233
0.0930233
0.0930233
0.0930233
0.0930233
0.0930233
0.0930233
0.0930233
0.0930233
0.0930233
0.0930233
0.0930233
0.0930233
0.0930233
0.0930233
0.0930233
0.0930233
0.0930233
0.0930233
0.0930233
0.0930233
0.0930233
0.0930233
0.0930233
0.0930233
0.0930233
0.0930233
0.0930233
0.0930233
0.0930233
0.0930233
0.0930233
0.0930233
0.0930233
0.0930233
0.0930233
0.0930233
0.0930233
0.0930233
0.0930233
0.0930233
0.0930233
0.0930233
0.0930233
0.0930233
0.0930233
0.0930233
0.0930233
0.0930233
0.0930233
0.0930233
0.0930233
0.0930233
0.0930233
0.0930233
0.0930233
0.0930233
0.0930233
0.0930233
0.0930233
0.0930233
0.0930233
0.0930233
0.0930233
0.0930233
0.0930233
0.0930233
0.0930233
0.0930233
0.0930233
0.0930233
0.0930233
0.0930233
0.0930233
0.0930233
0.0930233
0.0930233
0.0930233
0.0930233
0.0930233
0.0930233
0.0930233
0.0930233
0.0930233
0.0930233
0.0930233
0.0930233
0.0930233
0.0930233
0.0930233
0.0930233
0.0930233
0.0930233
0.0930233
0.0930233
0.0930233
0.0930233
0.0930233
0.0930233
0.0930233
0.0930233
0.0930233
0.0930233
0.0930233
0.0930233
0.0930233
0.0930233
0.0930233
0.0930233
0.0930233
0.0930233
0.0930233
0.0930233
0.0930233
0.0930233
0.0930233
0.0930233
0.0930233
0.0930233
0.0930233
0.0930233
0.0930233
0.0930233
0.0930233
0.0930233
0.0930233
0.0930233
0.0930233
0.0930233
0.0930233
0.0930233
0.0930233
0.0930233
0.0930233
0.0930233
0.0930233
0.0930233
0.0930233
0.0930233
0.0930233
0.0930233
0.0930233
0.0930233
0.0930233
0.0930233
0.0930233
0.0930233
0.0930233
0.0930233
0.0930233
0.0930233
0.0930233
0.0930233
0.0930233
0.0930233
0.0930233
0.0930233
0.0930233
0.0930233
0.0930233
0.0930233
0.0930233
0.0930233
0.0930233
0.0930233
0.0930233
0.0930233
0.0930233
0.0930233
0.0930233
0.0930233
0.0930233
0.0930233
0.0930233
0.0930233
0.0930233
0.0930233
0.0930233
0.0930233
0.0930233
0.0930233
0.0930233
0.0930233
0.0930233
0.0930233
0.0930233
0.0930233
0.0930233
0.0930233
0.0930233
0.0930233
0.0930233
0.0930233
0.0930233
0.0930233
0.0930233
0.0930233
0.0935673
0.0935673
0.0935673
0.0935673
0.0935673
0.0935673
0.0935673
0.0941176
0.0941176
0.0941176
0.0941176
0.0941176
0.0941176
0.0941176
0.0946746
0.0946746
0.0946746
0.0946746
0.0952381
0.0952381
0.0952381
0.0963855
0.0969697
0.0981595
0.0988372
0.0988372
0.0988372
0.0988372
0.0988372
0.0988372
0.0988372
0.0988372
0.0988372
0.0988372
0.0988372
0.0988372
0.0988372
0.0988372
0.0988372
0.0988372
0.0988372
0.0988372
0.0988372
0.0988372
0.0988372
0.0988372
0.0988372
0.0988372
0.0988372
0.0988372
0.0988372
0.0988372
0.0988372
0.0988372
0.0988372
0.0988372
0.0988372
0.0988372
0.0988372
0.0988372
0.0988372
0.0988372
0.0988372
0.0988372
0.0988372
0.0988372
0.0988372
0.0988372
0.0988372
0.0988372
0.0988372
0.0988372
0.0988372
0.0988372
0.0988372
0.0988372
0.0988372
0.0988372
0.0988372
0.0988372
0.0988372
0.0988372
0.0988372
0.0988372
0.0988372
0.0988372
0.0988372
0.0988372
0.0988372
0.0988372
0.0988372
0.0988372
0.0988372
0.0988372
0.0988372
0.0988372
0.0988372
0.0988372
0.0988372
0.0988372
0.0988372
0.0988372
0.0988372
0.0988372
0.0988372
0.0988372
0.0988372
0.0988372
0.0988372
0.0988372
0.0988372
0.0988372
0.0988372
0.0988372
0.0988372
0.0988372
0.0988372
0.0988372
0.0988372
0.0988372
0.0988372
0.0988372
0.0988372
0.0988372
0.0988372
0.0988372
0.0988372
0.0988372
0.0988372
0.0988372
0.0988372
0.0988372
0.0988372
0.0988372
0.0988372
0.0988372
0.0988372
0.0988372
0.0988372
0.0988372
0.0988372
0.0988372
0.0988372
0.0988372
0.0988372
0.0988372
0.0988372
0.0988372
0.0988372
0.0988372
0.0988372
0.0988372
0.0988372
0.0988372
0.0988372
0.0988372
0.0988372
0.0988372
0.0988372
0.0988372
0.0988372
0.0988372
0.0988372
0.0988372
0.0988372
0.0988372
0.0988372
0.0988372
0.0988372
0.0988372
0.0988372
0.0988372
0.0988372
0.0988372
0.0988372
0.0988372
0.0988372
0.0988372
0.0988372
0.0988372
0.0988372
0.0988372
0.0988372
0.0988372
0.0988372
0.0988372
0.0988372
0.0988372
0.0988372
0.0988372
0.0988372
0.0988372
0.0988372
0.0988372
0.0988372
0.0988372
0.0988372
0.0988372
0.0988372
0.0988372
0.0988372
0.0988372
0.0988372
0.0988372
0.0988372
0.0988372
0.0988372
0.0988372
0.0988372
0.0988372
0.0988372
0.0988372
0.0988372
0.0988372
0.0988372
0.0988372
0.0988372
0.0988372
0.0988372
0.0988372
0.0988372
0.0988372
0.0988372
0.0988372
0.0988372
0.0988372
0.0988372
0.0988372
0.0988372
0.0988372
0.0988372
0.0988372
0.0988372
0.0988372
0.0988372
0.0988372
0.0988372
0.0988372
0.0988372
0.0988372
0.0988372
0.0988372
0.0988372
0.0988372
0.0988372
0.0988372
0.0988372
0.0988372
0.0988372
0.0988372
0.0988372
0.0988372
0.0988372
0.0988372
0.0988372
0.0994152
0.0994152
0.0994152
0.0994152
0.0994152
0.0994152
0.0994152
0.0994152
0.0994152
0.0994152
0.0994152
0.1
0.1
0.100592
0.101796
0.101796
0.10303
0.103659
0.103659
0.104294
0.104651
0.104651
0.104651
0.104651
0.104651
0.104651
0.104651
0.104651
0.104651
0.104651
0.104651
0.104651
0.104651
0.104651
0.104651
0.104651
0.104651
0.104651
0.104651
0.104651
0.104651
0.104651
0.104651
0.104651
0.104651
0.104651
0.104651
0.104651
0.104651
0.104651
0.104651
0.104651
0.104651
0.104651
0.104651
0.104651
0.104651
0.104651
0.104651
0.104651
0.104651
0.104651
0.104651
0.104651
0.104651
0.104651
0.104651
0.104651
0.104651
0.104651
0.104651
0.104651
0.104651
0.104651
0.104651
0.104651
0.104651
0.104651
0.104651
0.104651
0.104651
0.104651
0.104651
0.104651
0.104651
0.104651
0.104651
0.104651
0.104651
0.104651
0.104651
0.104651
0.104651
0.104651
0.104651
0.104651
0.104651
0.104651
0.104651
0.104651
0.104651
0.104651
0.104651
0.104651
0.104651
0.104651
0.104651
0.104651
0.104651
0.104651
0.104651
0.104651
0.104651
0.104651
0.104651
0.104651
0.104651
0.104651
0.104651
0.104651
0.104651
0.104651
0.104651
0.104651
0.104651
0.104651
0.104651
0.104651
0.104651
0.104651
0.104651
0.104651
0.104651
0.104651
0.104651
0.104651
0.104651
0.104651
0.104651
0.104651
0.104651
0.104651
0.104651
0.104651
0.104651
0.104651
0.104651
0.104651
0.104651
0.104651
0.104651
0.104651
0.104651
0.104651
0.104651
0.104651
0.104651
0.104651
0.104651
0.104651
0.104651
0.104651
0.104651
0.104651
0.104651
0.104651
0.104651
0.104651
0.104651
0.104651
0.104651
0.104651
0.104651
0.104651
0.104651
0.104651
0.104651
0.104651
0.104651
0.104651
0.104651
0.104651
0.104651
0.104651
0.104651
0.104651
0.104651
0.104651
0.104651
0.104651
0.104651
0.104651
0.104651
0.104651
0.104651
0.104651
0.104651
0.104651
0.104651
0.104651
0.104651
0.104651
0.104651
0.104651
0.104651
0.104651
0.104651
0.104651
0.104651
0.104651
0.104651
0.104651
0.104651
0.104651
0.104651
0.104651
0.104651
0.104651
0.104651
0.104651
0.104938
0.105263
0.105263
0.105263
0.105263
0.105263
0.105882
0.106509
0.106509
0.107143
0.110465
0.110465
0.110465
0.110465
0.110465
0.110465
0.110465
0.110465
0.110465
0.110465
0.110465
0.110465
0.110465
0.110465
0.110465
0.110465
0.110465
0.110465
0.110465
0.110465
0.110465
0.110465
0.110465
0.110465
0.110465
0.110465
0.110465
0.110465
0.110465
0.110465
0.110465
0.110465
0.110465
0.110465
0.110465
0.110465
0.110465
0.110465
0.110465
0.110465
0.110465
0.110465
0.110465
0.110465
0.110465
0.110465
0.110465
0.110465
0.110465
0.110465
0.110465
0.110465
0.110465
0.110465
0.110465
0.110465
0.110465
0.110465
0.110465
0.110465
0.110465
0.110465
0.110465
0.110465
0.110465
0.110465
0.110465
0.110465
0.110465
0.110465
0.110465
0.110465
0.110465
0.110465
0.110465
0.110465
0.110465
0.110465
0.110465
0.110465
0.110465
0.110465
0.110465
0.110465
0.110465
0.110465
0.110465
0.110465
0.110465
0.110465
0.110465
0.110465
0.110465
0.110465
0.110465
0.110465
0.110465
0.110465
0.110465
0.110465
0.110465
0.110465
0.110465
0.110465
0.110465
0.110465
0.110465
0.110465
0.110465
0.110465
0.110465
0.110465
0.110465
0.110465
0.110465
0.110465
0.110465
0.110465
0.110465
0.110465
0.110465
0.110465
0.110465
0.110465
0.110465
0.110465
0.110465
0.110465
0.110465
0.110465
0.110465
0.110465
0.110465
0.110465
0.110465
0.110465
0.110465
0.110465
0.110465
0.110465
0.110465
0.110465
0.110465
0.110465
0.110465
0.110465
0.110465
0.110465
0.110465
0.110465
0.110465
0.110465
0.110465
0.110465
0.110465
0.110465
0.110465
0.110465
0.110465
0.110465
0.110465
0.110465
0.110465
0.110465
0.110465
0.110465
0.110465
0.110465
0.110465
0.110465
0.110465
0.110465
0.110465
0.110465
0.110465
0.110465
0.110465
0.110465
0.110465
0.110465
0.110465
0.110465
0.110465
0.110465
0.110465
0.110465
0.110465
0.110465
0.110465
0.111111
0.111111
0.111111
0.111111
0.111111
0.111111
0.111765
0.111765
0.112426
0.112426
0.112426
0.112426
0.113095
0.114458
0.115854
0.116129
0.116279
0.116279
0.116279
0.116279
0.116279
0.116279
0.116279
0.116279
0.116279
0.116279
0.116279
0.116279
0.116279
0.116279
0.116279
0.116279
0.116279
0.116279
0.116279
0.116279
0.116279
0.116279
0.116279
0.116279
0.116279
0.116279
0.116279
0.116279
0.116279
0.116279
0.116279
0.116279
0.116279
0.116279
0.116279
0.116279
0.116279
0.116279
0.116279
0.116279
0.116279
0.116279
0.116279
0.116279
0.116279
0.116279
0.116279
0.116279
0.116279
0.116279
0.116279
0.116279
0.116279
0.116279
0.116279
0.116279
0.116279
0.116279
0.116279
0.116279
0.116279
0.116279
0.116279
0.116279
0.116279
0.116279
0.116279
0.116279
0.116279
0.116279
0.116279
0.116279
0.116279
0.116279
0.116279
0.116279
0.116279
0.116279
0.116279
0.116279
0.116279
0.116279
0.116279
0.116279
0.116279
0.116279
0.116279
0.116279
0.116279
0.116279
0.116279
0.116279
0.116279
0.116279
0.116279
0.116279
0.116279
0.116279
0.116279
0.116279
0.116279
0.116279
0.116279
0.116279
0.116279
0.116279
0.116279
0.116279
0.116279
0.116279
0.116279
0.116279
0.116279
0.116279
0.116279
0.116279
0.116279
0.116279
0.116279
0.116279
0.116279
0.116279
0.116279
0.116279
0.116279
0.116279
0.116279
0.116279
0.116279
0.116279
0.116279
0.116279
0.116279
0.116279
0.116279
0.116279
0.116279
0.116279
0.116279
0.116279
0.116279
0.116279
0.116279
0.116279
0.116279
0.116279
0.116279
0.116279
0.116279
0.116279
0.116279
0.116279
0.116279
0.116279
0.116279
0.116279
0.116279
0.116279
0.116279
0.116279
0.116279
0.116279
0.116279
0.116279
0.116279
0.116279
0.116279
0.116959
0.116959
0.116959
0.116959
0.117284
0.118012
0.11875
0.11976
0.11976
0.121951
0.122093
0.122093
0.122093
0.122093
0.122093
0.122093
0.122093
0.122093
0.122093
0.122093
0.122093
0.122093
0.122093
0.122093
0.122093
0.122093
0.122093
0.122093
0.122093
0.122093
0.122093
0.122093
0.122093
0.122093
0.122093
0.122093
0.122093
0.122093
0.122093
0.122093
0.122093
0.122093
0.122093
0.122093
0.122093
0.122093
0.122093
0.122093
0.122093
0.122093
0.122093
0.122093
0.122093
0.122093
0.122093
0.122093
0.122093
0.122093
0.122093
0.122093
0.122093
0.122093
0.122093
0.122093
0.122093
0.122093
0.122093
0.122093
0.122093
0.122093
0.122093
0.122093
0.122093
0.122093
0.122093
0.122093
0.122093
0.122093
0.122093
0.122093
0.122093
0.122093
0.122093
0.122093
0.122093
0.122093
0.122093
0.122093
0.122093
0.122093
0.122093
0.122093
0.122093
0.122093
0.122093
0.122093
0.122093
0.122093
0.122093
0.122093
0.122093
0.122093
0.122093
0.122093
0.122093
0.122093
0.122093
0.122093
0.122093
0.122093
0.122093
0.122093
0.122093
0.122093
0.122093
0.122093
0.122093
0.122093
0.122093
0.122093
0.122093
0.122093
0.122093
0.122093
0.122093
0.122093
0.122093
0.122093
0.122093
0.122093
0.122093
0.122093
0.122093
0.122093
0.122093
0.122093
0.122093
0.122093
0.122093
0.122093
0.122093
0.122093
0.122093
0.122093
0.122093
0.122093
0.122093
0.122093
0.122093
0.122093
0.122093
0.122093
0.122093
0.122093
0.122093
0.122093
0.122093
0.122093
0.122093
0.122093
0.122093
0.122093
0.122093
0.122093
0.122093
0.122093
0.122093
0.122093
0.122093
0.122093
0.122093
0.122093
0.122093
0.122093
0.122093
0.122093
0.122093
0.122093
0.122093
0.122093
0.122093
0.122093
0.122093
0.122093
0.122093
0.122093
0.122093
0.122093
0.122093
0.122093
0.122093
0.122093
0.122093
0.122093
0.122093
0.122093
0.122581
0.122807
0.122807
0.122807
0.122807
0.122807
0.122807
0.122807
0.123529
0.123529
0.123529
0.12426
0.12426
0.12426
0.125
0.125
0.125
0.125
0.125749
0.125786
0.127907
0.127907
0.127907
0.127907
0.127907
0.127907
0.127907
0.127907
0.127907
0.127907
0.127907
0.127907
0.127907
0.127907
0.127907
0.127907
0.127907
0.127907
0.127907
0.127907
0.127907
0.127907
0.127907
0.127907
0.127907
0.127907
0.127907
0.127907
0.127907
0.127907
0.127907
0.127907
0.127907
0.127907
0.127907
0.127907
0.127907
0.127907
0.127907
0.127907
0.127907
0.127907
0.127907
0.127907
0.127907
0.127907
0.127907
0.127907
0.127907
0.127907
0.127907
0.127907
0.127907
0.127907
0.127907
0.127907
0.127907
0.127907
0.127907
0.127907
0.127907
0.127907
0.127907
0.127907
0.127907
0.127907
0.127907
0.127907
0.127907
0.127907
0.127907
0.127907
0.127907
0.127907
0.127907
0.127907
0.127907
0.127907
0.127907
0.127907
0.127907
0.127907
0.127907
0.127907
0.127907
0.127907
0.127907
0.127907
0.127907
0.127907
0.127907
0.127907
0.127907
0.127907
0.127907
0.127907
0.127907
0.127907
0.127907
0.127907
0.127907
0.127907
0.127907
0.127907
0.127907
0.127907
0.127907
0.127907
0.127907
0.127907
0.127907
0.127907
0.127907
0.127907
0.127907
0.127907
0.127907
0.127907
0.127907
0.127907
0.127907
0.127907
0.127907
0.127907
0.127907
0.127907
0.127907
0.127907
0.127907
0.127907
0.127907
0.127907
0.127907
0.127907
0.127907
0.127907
0.127907
0.127907
0.127907
0.127907
0.127907
0.127907
0.127907
0.127907
0.127907
0.127907
0.127907
0.127907
0.127907
0.127907
0.127907
0.127907
0.127907
0.127907
0.127907
0.127907
0.127907
0.127907
0.127907
0.127907
0.127907
0.127907
0.127907
0.127907
0.127907
0.127907
0.127907
0.127907
0.127907
0.127907
0.127907
0.127907
0.127907
0.127907
0.127907
0.127907
0.127907
0.127907
0.127907
0.127907
0.127907
0.127907
0.127907
0.127907
0.127907
0.127907
0.127907
0.127907
0.127907
0.127907
0.127907
0.127907
0.127907
0.127907
0.127907
0.127907
0.127907
0.127907
0.127907
0.127907
0.127907
0.128655
0.128655
0.128655
0.128655
0.128834
0.129412
0.129412
0.129412
0.129412
0.12963
0.12963
0.12963
0.130178
0.130178
0.130952
0.13253
0.133721
0.133721
0.133721
0.133721
0.133721
0.133721
0.133721
0.133721
0.133721
0.133721
0.133721
0.133721
0.133721
0.133721
0.133721
0.133721
0.133721
0.133721
0.133721
0.133721
0.133721
0.133721
0.133721
0.133721
0.133721
0.133721
0.133721
0.133721
0.133721
0.133721
0.133721
0.133721
0.133721
0.133721
0.133721
0.133721
0.133721
0.133721
0.133721
0.133721
0.133721
0.133721
0.133721
0.133721
0.133721
0.133721
0.133721
0.133721
0.133721
0.133721
0.133721
0.133721
0.133721
0.133721
0.133721
0.133721
0.133721
0.133721
0.133721
0.133721
0.133721
0.133721
0.133721
0.133721
0.133721
0.133721
0.133721
0.133721
0.133721
0.133721
0.133721
0.133721
0.133721
0.133721
0.133721
0.133721
0.133721
0.133721
0.133721
0.133721
0.133721
0.133721
0.133721
0.133721
0.133721
0.133721
0.133721
0.133721
0.133721
0.133721
0.133721
0.133721
0.133721
0.133721
0.133721
0.133721
0.133721
0.133721
0.133721
0.133721
0.133721
0.133721
0.133721
0.133721
0.133721
0.133721
0.133721
0.133721
0.133721
0.133721
0.133721
0.133721
0.133721
0.133721
0.133721
0.133721
0.133721
0.133721
0.133721
0.133721
0.133721
0.133721
0.133721
0.133721
0.133721
0.133721
0.133721
0.133721
0.133721
0.133721
0.133721
0.133721
0.133721
0.133721
0.133721
0.133721
0.133721
0.133721
0.133721
0.133721
0.133721
0.133721
0.133721
0.133721
0.133721
0.133721
0.133721
0.133721
0.133721
0.133721
0.133721
0.133721
0.133721
0.133721
0.133721
0.133721
0.133721
0.133721
0.133721
0.133721
0.133721
0.133721
0.133721
0.133721
0.133721
0.133721
0.133721
0.133721
0.133721
0.133721
0.133721
0.133721
0.134503
0.134503
0.134503
0.134503
0.134503
0.134969
0.135294
0.135294
0.135484
0.136095
0.136905
0.1375
0.137725
0.138554
0.139535
0.139535
0.139535
0.139535
0.139535
0.139535
0.139535
0.139535
0.139535
0.139535
0.139535
0.139535
0.139535
0.139535
0.139535
0.139535
0.139535
0.139535
0.139535
0.139535
0.139535
0.139535
0.139535
0.139535
0.139535
0.139535
0.139535
0.139535
0.139535
0.139535
0.139535
0.139535
0.139535
0.139535
0.139535
0.139535
0.139535
0.139535
0.139535
0.139535
0.139535
0.139535
0.139535
0.139535
0.139535
0.139535
0.139535
0.139535
0.139535
0.139535
0.139535
0.139535
0.139535
0.139535
0.139535
0.139535
0.139535
0.139535
0.139535
0.139535
0.139535
0.139535
0.139535
0.139535
0.139535
0.139535
0.139535
0.139535
0.139535
0.139535
0.139535
0.139535
0.139535
0.139535
0.139535
0.139535
0.139535
0.139535
0.139535
0.139535
0.139535
0.139535
0.139535
0.139535
0.139535
0.139535
0.139535
0.139535
0.139535
0.139535
0.139535
0.139535
0.139535
0.139535
0.139535
0.139535
0.139535
0.139535
0.139535
0.139535
0.139535
0.139535
0.139535
0.139535
0.139535
0.139535
0.139535
0.139535
0.139535
0.139535
0.139535
0.139535
0.139535
0.139535
0.139535
0.139535
0.139535
0.139535
0.139535
0.139535
0.139535
0.139535
0.139535
0.139535
0.139535
0.139535
0.139535
0.139535
0.139535
0.139535
0.139535
0.139535
0.139535
0.139535
0.139535
0.139535
0.139535
0.139535
0.139535
0.139535
0.139535
0.139535
0.139535
0.139535
0.139535
0.139535
0.139535
0.139535
0.139535
0.139535
0.139535
0.139535
0.139535
0.139535
0.139535
0.139535
0.139535
0.139535
0.139535
0.139535
0.139535
0.139535
0.139535
0.139535
0.139535
0.139535
0.139535
0.140351
0.140351
0.140351
0.140351
0.141026
0.141104
0.142857
0.143713
0.14375
0.145349
0.145349
0.145349
0.145349
0.145349
0.145349
0.145349
0.145349
0.145349
0.145349
0.145349
0.145349
0.145349
0.145349
0.145349
0.145349
0.145349
0.145349
0.145349
0.145349
0.145349
0.145349
0.145349
0.145349
0.145349
0.145349
0.145349
0.145349
0.145349
0.145349
0.145349
0.145349
0.145349
0.145349
0.145349
0.145349
0.145349
0.145349
0.145349
0.145349
0.145349
0.145349
0.145349
0.145349
0.145349
0.145349
0.145349
0.145349
0.145349
0.145349
0.145349
0.145349
0.145349
0.145349
0.145349
0.145349
0.145349
0.145349
0.145349
0.145349
0.145349
0.145349
0.145349
0.145349
0.145349
0.145349
0.145349
0.145349
0.145349
0.145349
0.145349
0.145349
0.145349
0.145349
0.145349
0.145349
0.145349
0.145349
0.145349
0.145349
0.145349
0.145349
0.145349
0.145349
0.145349
0.145349
0.145349
0.145349
0.145349
0.145349
0.145349
0.145349
0.145349
0.145349
0.145349
0.145349
0.145349
0.145349
0.145349
0.145349
0.145349
0.145349
0.145349
0.145349
0.145349
0.145349
0.145349
0.145349
0.145349
0.145349
0.145349
0.145349
0.145349
0.145349
0.145349
0.145349
0.145349
0.145349
0.145349
0.145349
0.145349
0.145349
0.145349
0.145349
0.145349
0.145349
0.145349
0.145349
0.145349
0.145349
0.145349
0.145349
0.145349
0.145349
0.145349
0.145349
0.145349
0.145349
0.145349
0.145349
0.145349
0.145349
0.145349
0.145349
0.145349
0.146199
0.146199
0.146199
0.147239
0.149701
0.151163
0.151163
0.151163
0.151163
0.151163
0.151163
0.151163
0.151163
0.151163
0.151163
0.151163
0.151163
0.151163
0.151163
0.151163
0.151163
0.151163
0.151163
0.151163
0.151163
0.151163
0.151163
0.151163
0.151163
0.151163
0.151163
0.151163
0.151163
0.151163
0.151163
0.151163
0.151163
0.151163
0.151163
0.151163
0.151163
0.151163
0.151163
0.151163
0.151163
0.151163
0.151163
0.151163
0.151163
0.151163
0.151163
0.151163
0.151163
0.151163
0.151163
0.151163
0.151163
0.151163
0.151163
0.151163
0.151163
0.151163
0.151163
0.151163
0.151163
0.151163
0.151163
0.151163
0.151163
0.151163
0.151163
0.151163
0.151163
0.151163
0.151163
0.151163
0.151163
0.151163
0.151163
0.151163
0.151163
0.151163
0.151163
0.151163
0.151163
0.151163
0.151163
0.151163
0.151163
0.151163
0.151163
0.151163
0.151163
0.151163
0.151163
0.151163
0.151163
0.151163
0.151163
0.151163
0.151163
0.151163
0.151163
0.151163
0.151163
0.151163
0.151163
0.151163
0.151163
0.151163
0.151163
0.151163
0.151163
0.151163
0.151163
0.151163
0.151163
0.151163
0.151163
0.151163
0.151163
0.151163
0.151163
0.151163
0.151163
0.151163
0.151163
0.151163
0.151163
0.151163
0.151163
0.151163
0.151163
0.151163
0.151163
0.151163
0.151163
0.151163
0.151163
0.151163
0.151163
0.151163
0.151163
0.152047
0.152047
0.152047
0.152439
0.152941
0.152941
0.152941
0.152941
0.154321
0.154762
0.15528
0.155689
0.156977
0.156977
0.156977
0.156977
0.156977
0.156977
0.156977
0.156977
0.156977
0.156977
0.156977
0.156977
0.156977
0.156977
0.156977
0.156977
0.156977
0.156977
0.156977
0.156977
0.156977
0.156977
0.156977
0.156977
0.156977
0.156977
0.156977
0.156977
0.156977
0.156977
0.156977
0.156977
0.156977
0.156977
0.156977
0.156977
0.156977
0.156977
0.156977
0.156977
0.156977
0.156977
0.156977
0.156977
0.156977
0.156977
0.156977
0.156977
0.156977
0.156977
0.156977
0.156977
0.156977
0.156977
0.156977
0.156977
0.156977
0.156977
0.156977
0.156977
0.156977
0.156977
0.156977
0.156977
0.156977
0.156977
0.156977
0.156977
0.156977
0.156977
0.156977
0.156977
0.156977
0.156977
0.156977
0.156977
0.156977
0.156977
0.156977
0.156977
0.156977
0.156977
0.156977
0.156977
0.156977
0.156977
0.156977
0.156977
0.156977
0.156977
0.156977
0.156977
0.156977
0.156977
0.156977
0.156977
0.156977
0.156977
0.156977
0.156977
0.156977
0.156977
0.156977
0.156977
0.156977
0.156977
0.156977
0.156977
0.156977
0.156977
0.156977
0.156977
0.156977
0.156977
0.156977
0.156977
0.156977
0.156977
0.156977
0.156977
0.156977
0.156977
0.156977
0.156977
0.156977
0.156977
0.156977
0.156977
0.156977
0.156977
0.156977
0.156977
0.156977
0.156977
0.156977
0.156977
0.156977
0.156977
0.156977
0.156977
0.156977
0.156977
0.156977
0.156977
0.156977
0.156977
0.156977
0.156977
0.156977
0.156977
0.157233
0.157895
0.157895
0.157895
0.157895
0.157895
0.157895
0.157895
0.157895
0.157895
0.158537
0.160714
0.161677
0.1625
0.162791
0.162791
0.162791
0.162791
0.162791
0.162791
0.162791
0.162791
0.162791
0.162791
0.162791
0.162791
0.162791
0.162791
0.162791
0.162791
0.162791
0.162791
0.162791
0.162791
0.162791
0.162791
0.162791
0.162791
0.162791
0.162791
0.162791
0.162791
0.162791
0.162791
0.162791
0.162791
0.162791
0.162791
0.162791
0.162791
0.162791
0.162791
0.162791
0.162791
0.162791
0.162791
0.162791
0.162791
0.162791
0.162791
0.162791
0.162791
0.162791
0.162791
0.162791
0.162791
0.162791
0.162791
0.162791
0.162791
0.162791
0.162791
0.162791
0.162791
0.162791
0.162791
0.162791
0.162791
0.162791
0.162791
0.162791
0.162791
0.162791
0.162791
0.162791
0.162791
0.162791
0.162791
0.162791
0.162791
0.162791
0.162791
0.162791
0.162791
0.162791
0.162791
0.162791
0.162791
0.162791
0.162791
0.162791
0.162791
0.162791
0.162791
0.162791
0.162791
0.162791
0.162791
0.162791
0.162791
0.162791
0.162791
0.162791
0.162791
0.162791
0.162791
0.162791
0.162791
0.162791
0.162791
0.162791
0.162791
0.162791
0.162791
0.162791
0.162791
0.162791
0.162791
0.162791
0.162791
0.162791
0.162791
0.162791
0.162791
0.162791
0.162791
0.162791
0.162791
0.162791
0.162791
0.162791
0.162791
0.162791
0.162791
0.162791
0.162791
0.162791
0.162791
0.162791
0.162791
0.162791
0.162791
0.163743
0.163743
0.163743
0.163743
0.163743
0.163743
0.164634
0.164706
0.165644
0.166667
0.168605
0.168605
0.168605
0.168605
0.168605
0.168605
0.168605
0.168605
0.168605
0.168605
0.168605
0.168605
0.168605
0.168605
0.168605
0.168605
0.168605
0.168605
0.168605
0.168605
0.168605
0.168605
0.168605
0.168605
0.168605
0.168605
0.168605
0.168605
0.168605
0.168605
0.168605
0.168605
0.168605
0.168605
0.168605
0.168605
0.168605
0.168605
0.168605
0.168605
0.168605
0.168605
0.168605
0.168605
0.168605
0.168605
0.168605
0.168605
0.168605
0.168605
0.168605
0.168605
0.168605
0.168605
0.168605
0.168605
0.168605
0.168605
0.168605
0.168605
0.168605
0.168605
0.168605
0.168605
0.168605
0.168605
0.168605
0.168605
0.168605
0.168605
0.168605
0.168605
0.168605
0.168605
0.168605
0.168605
0.168605
0.168605
0.168605
0.168605
0.168605
0.168605
0.168605
0.168605
0.168605
0.168605
0.168605
0.168605
0.168605
0.168605
0.168605
0.168605
0.168605
0.168605
0.168605
0.168605
0.168605
0.168605
0.168605
0.168605
0.168605
0.168605
0.168605
0.168605
0.168605
0.168605
0.168605
0.168605
0.168605
0.168605
0.168605
0.168605
0.168605
0.168605
0.168605
0.168605
0.168605
0.168605
0.168605
0.168605
0.168605
0.168605
0.168605
0.168605
0.168605
0.168605
0.168605
0.168605
0.168605
0.168605
0.168605
0.168605
0.168605
0.168605
0.168605
0.168605
0.168605
0.168605
0.168605
0.168605
0.168605
0.168605
0.168605
0.168605
0.168605
0.168605
0.168605
0.168605
0.168605
0.168605
0.168605
0.169591
0.169591
0.169591
0.169591
0.170588
0.170732
0.174419
0.174419
0.174419
0.174419
0.174419
0.174419
0.174419
0.174419
0.174419
0.174419
0.174419
0.174419
0.174419
0.174419
0.174419
0.174419
0.174419
0.174419
0.174419
0.174419
0.174419
0.174419
0.174419
0.174419
0.174419
0.174419
0.174419
0.174419
0.174419
0.174419
0.174419
0.174419
0.174419
0.174419
0.174419
0.174419
0.174419
0.174419
0.174419
0.174419
0.174419
0.174419
0.174419
0.174419
0.174419
0.174419
0.174419
0.174419
0.174419
0.174419
0.174419
0.174419
0.174419
0.174419
0.174419
0.174419
0.174419
0.174419
0.174419
0.174419
0.174419
0.174419
0.174419
0.174419
0.174419
0.174419
0.174419
0.174419
0.174419
0.174419
0.174419
0.174419
0.174419
0.174419
0.174419
0.174419
0.174419
0.174419
0.174419
0.174419
0.174419
0.174419
0.174419
0.174419
0.174419
0.174419
0.174419
0.174419
0.174419
0.174419
0.174419
0.174419
0.174419
0.174419
0.174419
0.174419
0.174419
0.174419
0.174419
0.174419
0.174419
0.174419
0.174419
0.174419
0.174419
0.174419
0.174419
0.174419
0.174419
0.174419
0.174419
0.174419
0.174419
0.174419
0.174419
0.174419
0.174419
0.174419
0.174419
0.174419
0.174419
0.174419
0.174419
0.174419
0.174419
0.174419
0.174419
0.174419
0.174419
0.174419
0.174419
0.174419
0.174419
0.174699
0.175439
0.175439
0.176471
0.176471
0.176471
0.176829
0.177215
0.177515
0.180233
0.180233
0.180233
0.180233
0.180233
0.180233
0.180233
0.180233
0.180233
0.180233
0.180233
0.180233
0.180233
0.180233
0.180233
0.180233
0.180233
0.180233
0.180233
0.180233
0.180233
0.180233
0.180233
0.180233
0.180233
0.180233
0.180233
0.180233
0.180233
0.180233
0.180233
0.180233
0.180233
0.180233
0.180233
0.180233
0.180233
0.180233
0.180233
0.180233
0.180233
0.180233
0.180233
0.180233
0.180233
0.180233
0.180233
0.180233
0.180233
0.180233
0.180233
0.180233
0.180233
0.180233
0.180233
0.180233
0.180233
0.180233
0.180233
0.180233
0.180233
0.180233
0.180233
0.180233
0.180233
0.180233
0.180233
0.180233
0.180233
0.180233
0.180233
0.180233
0.180233
0.180233
0.180233
0.180233
0.180233
0.180233
0.180233
0.180233
0.180233
0.180233
0.180233
0.180233
0.180233
0.180233
0.180233
0.180233
0.180233
0.180233
0.180233
0.180233
0.180233
0.180233
0.180233
0.180233
0.180233
0.180233
0.180233
0.180233
0.180233
0.180233
0.180233
0.180233
0.18125
0.181287
0.181287
0.181287
0.181287
0.181287
0.181818
0.182353
0.182353
0.182927
0.183432
0.183544
0.184524
0.186047
0.186047
0.186047
0.186047
0.186047
0.186047
0.186047
0.186047
0.186047
0.186047
0.186047
0.186047
0.186047
0.186047
0.186047
0.186047
0.186047
0.186047
0.186047
0.186047
0.186047
0.186047
0.186047
0.186047
0.186047
0.186047
0.186047
0.186047
0.186047
0.186047
0.186047
0.186047
0.186047
0.186047
0.186047
0.186047
0.186047
0.186047
0.186047
0.186047
0.186047
0.186047
0.186047
0.186047
0.186047
0.186047
0.186047
0.186047
0.186047
0.186047
0.186047
0.186047
0.186047
0.186047
0.186047
0.186047
0.186047
0.186047
0.186047
0.186047
0.186047
0.186047
0.186047
0.186047
0.186047
0.186047
0.186047
0.186047
0.186047
0.186047
0.186047
0.186047
0.186047
0.186047
0.186047
0.186047
0.186047
0.186047
0.186047
0.186047
0.186047
0.186047
0.186047
0.186047
0.186047
0.186047
0.186047
0.186047
0.186047
0.186047
0.186047
0.186047
0.186047
0.186047
0.186047
0.186047
0.186047
0.186047
0.186047
0.186047
0.186047
0.186047
0.186047
0.186047
0.186047
0.186047
0.186047
0.186047
0.186047
0.186047
0.186047
0.186047
0.186047
0.186047
0.186047
0.186047
0.186047
0.187135
0.187135
0.1875
0.188235
0.188235
0.190476
0.19186
0.19186
0.19186
0.19186
0.19186
0.19186
0.19186
0.19186
0.19186
0.19186
0.19186
0.19186
0.19186
0.19186
0.19186
0.19186
0.19186
0.19186
0.19186
0.19186
0.19186
0.19186
0.19186
0.19186
0.19186
0.19186
0.19186
0.19186
0.19186
0.19186
0.19186
0.19186
0.19186
0.19186
0.19186
0.19186
0.19186
0.19186
0.19186
0.19186
0.19186
0.19186
0.19186
0.19186
0.19186
0.19186
0.19186
0.19186
0.19186
0.19186
0.19186
0.19186
0.19186
0.19186
0.19186
0.19186
0.19186
0.19186
0.19186
0.19186
0.19186
0.19186
0.19186
0.19186
0.19186
0.19186
0.19186
0.19186
0.19186
0.19186
0.19186
0.19186
0.19186
0.19186
0.19186
0.19186
0.19186
0.19186
0.19186
0.19186
0.19186
0.19186
0.19186
0.19186
0.19186
0.19186
0.19186
0.19186
0.19186
0.19186
0.19186
0.19186
0.19186
0.19186
0.19186
0.19186
0.19186
0.19186
0.19186
0.19186
0.19186
0.19186
0.19186
0.19186
0.19186
0.19186
0.19186
0.19186
0.19186
0.19186
0.19186
0.19186
0.19186
0.19186
0.19186
0.19186
0.19186
0.19186
0.19186
0.19186
0.19186
0.192547
0.192771
0.192771
0.192982
0.192982
0.192982
0.192982
0.192982
0.192982
0.192982
0.194118
0.197531
0.197605
0.197674
0.197674
0.197674
0.197674
0.197674
0.197674
0.197674
0.197674
0.197674
0.197674
0.197674
0.197674
0.197674
0.197674
0.197674
0.197674
0.197674
0.197674
0.197674
0.197674
0.197674
0.197674
0.197674
0.197674
0.197674
0.197674
0.197674
0.197674
0.197674
0.197674
0.197674
0.197674
0.197674
0.197674
0.197674
0.197674
0.197674
0.197674
0.197674
0.197674
0.197674
0.197674
0.197674
0.197674
0.197674
0.197674
0.197674
0.197674
0.197674
0.197674
0.197674
0.197674
0.197674
0.197674
0.197674
0.197674
0.197674
0.197674
0.197674
0.197674
0.197674
0.197674
0.197674
0.197674
0.197674
0.197674
0.197674
0.197674
0.197674
0.197674
0.197674
0.197674
0.197674
0.197674
0.197674
0.197674
0.197674
0.197674
0.197674
0.197674
0.197674
0.197674
0.197674
0.197674
0.197674
0.197674
0.197674
0.197674
0.197674
0.197674
0.197674
0.197674
0.197674
0.197674
0.197674
0.197674
0.197674
0.197674
0.197674
0.197674
0.197674
0.197674
0.197674
0.197674
0.197674
0.197674
0.197674
0.197674
0.197674
0.197674
0.197674
0.197674
0.197674
0.197674
0.197674
0.197674
0.197674
0.197674
0.197674
0.197674
0.197674
0.197674
0.197674
0.197674
0.197674
0.197674
0.197674
0.197674
0.197674
0.197674
0.19883
0.19883
0.19883
0.19883
0.2
0.2
0.201183
0.201183
0.201183
0.201258
0.202532
0.203488
0.203488
0.203488
0.203488
0.203488
0.203488
0.203488
0.203488
0.203488
0.203488
0.203488
0.203488
0.203488
0.203488
0.203488
0.203488
0.203488
0.203488
0.203488
0.203488
0.203488
0.203488
0.203488
0.203488
0.203488
0.203488
0.203488
0.203488
0.203488
0.203488
0.203488
0.203488
0.203488
0.203488
0.203488
0.203488
0.203488
0.203488
0.203488
0.203488
0.203488
0.203488
0.203488
0.203488
0.203488
0.203488
0.203488
0.203488
0.203488
0.203488
0.203488
0.203488
0.203488
0.203488
0.203488
0.203488
0.203488
0.203488
0.203488
0.203488
0.203488
0.203488
0.203488
0.203488
0.203488
0.203488
0.203488
0.203488
0.203488
0.203488
0.203488
0.203488
0.203488
0.203488
0.203488
0.203488
0.203488
0.203488
0.203488
0.203488
0.203488
0.203488
0.203488
0.203488
0.203488
0.203488
0.203488
0.203488
0.203488
0.203488
0.203488
0.203488
0.203488
0.203488
0.203488
0.203488
0.203488
0.203488
0.203488
0.203488
0.203488
0.203488
0.203488
0.203488
0.203488
0.203488
0.203488
0.203488
0.203488
0.204678
0.205882
0.205882
0.205882
0.207101
0.207317
0.208589
0.209302
0.209302
0.209302
0.209302
0.209302
0.209302
0.209302
0.209302
0.209302
0.209302
0.209302
0.209302
0.209302
0.209302
0.209302
0.209302
0.209302
0.209302
0.209302
0.209302
0.209302
0.209302
0.209302
0.209302
0.209302
0.209302
0.209302
0.209302
0.209302
0.209302
0.209302
0.209302
0.209302
0.209302
0.209302
0.209302
0.209302
0.209302
0.209302
0.209302
0.209302
0.209302
0.209302
0.209302
0.209302
0.209302
0.209302
0.209302
0.209302
0.209302
0.209302
0.209302
0.209302
0.209302
0.209302
0.209302
0.209302
0.209302
0.209302
0.209302
0.209302
0.209302
0.209302
0.209302
0.209302
0.209302
0.209302
0.209302
0.209302
0.209302
0.209302
0.209302
0.209302
0.209302
0.209302
0.209302
0.209302
0.209302
0.209302
0.209302
0.209302
0.209302
0.209302
0.209302
0.209302
0.209302
0.209302
0.209302
0.209302
0.209302
0.209302
0.209302
0.209302
0.209302
0.209302
0.209302
0.209302
0.209302
0.209302
0.209302
0.210526
0.210526
0.210843
0.211765
0.2125
0.2125
0.212903
0.213018
0.215116
0.215116
0.215116
0.215116
0.215116
0.215116
0.215116
0.215116
0.215116
0.215116
0.215116
0.215116
0.215116
0.215116
0.215116
0.215116
0.215116
0.215116
0.215116
0.215116
0.215116
0.215116
0.215116
0.215116
0.215116
0.215116
0.215116
0.215116
0.215116
0.215116
0.215116
0.215116
0.215116
0.215116
0.215116
0.215116
0.215116
0.215116
0.215116
0.215116
0.215116
0.215116
0.215116
0.215116
0.215116
0.215116
0.215116
0.215116
0.215116
0.215116
0.215116
0.215116
0.215116
0.215116
0.215116
0.215116
0.215116
0.215116
0.215116
0.215116
0.215116
0.215116
0.215116
0.215116
0.215116
0.215116
0.215116
0.215116
0.215116
0.215116
0.215116
0.215116
0.215116
0.215116
0.215116
0.215116
0.215116
0.215116
0.215116
0.215116
0.215116
0.215116
0.215116
0.215116
0.215116
0.215116
0.215116
0.215116
0.215116
0.215116
0.215116
0.215116
0.215116
0.215116
0.215116
0.215116
0.215116
0.215116
0.215116
0.215116
0.215116
0.215116
0.215116
0.215116
0.215116
0.215116
0.215116
0.215116
0.215116
0.215116
0.215116
0.215116
0.215116
0.215116
0.215116
0.215116
0.215116
0.215116
0.215569
0.215569
0.216867
0.216867
0.220238
0.22093
0.22093
0.22093
0.22093
0.22093
0.22093
0.22093
0.22093
0.22093
0.22093
0.22093
0.22093
0.22093
0.22093
0.22093
0.22093
0.22093
0.22093
0.22093
0.22093
0.22093
0.22093
0.22093
0.22093
0.22093
0.22093
0.22093
0.22093
0.22093
0.22093
0.22093
0.22093
0.22093
0.22093
0.22093
0.22093
0.22093
0.22093
0.22093
0.22093
0.22093
0.22093
0.22093
0.22093
0.22093
0.22093
0.22093
0.22093
0.22093
0.22093
0.22093
0.22093
0.22093
0.22093
0.22093
0.22093
0.22093
0.22093
0.22093
0.22093
0.22093
0.22093
0.22093
0.22093
0.22093
0.22093
0.22093
0.22093
0.22093
0.22093
0.22093
0.22093
0.22093
0.22093
0.22093
0.22093
0.22093
0.22093
0.22093
0.22093
0.22093
0.22093
0.22093
0.22093
0.22093
0.22093
0.22093
0.22093
0.22093
0.22093
0.22093
0.22093
0.22093
0.22093
0.22093
0.22093
0.22093
0.221557
0.221557
0.222892
0.22619
0.226744
0.226744
0.226744
0.226744
0.226744
0.226744
0.226744
0.226744
0.226744
0.226744
0.226744
0.226744
0.226744
0.226744
0.226744
0.226744
0.226744
0.226744
0.226744
0.226744
0.226744
0.226744
0.226744
0.226744
0.226744
0.226744
0.226744
0.226744
0.226744
0.226744
0.226744
0.226744
0.226744
0.226744
0.226744
0.226744
0.226744
0.226744
0.226744
0.226744
0.226744
0.226744
0.226744
0.226744
0.226744
0.226744
0.226744
0.226744
0.226744
0.226744
0.226744
0.226744
0.226744
0.226744
0.226744
0.226744
0.226744
0.226744
0.226744
0.226744
0.226744
0.226744
0.226744
0.226744
0.226744
0.226744
0.226744
0.226744
0.226744
0.226744
0.226744
0.226744
0.226744
0.226744
0.226744
0.226744
0.226744
0.226744
0.226744
0.226744
0.226744
0.226744
0.226744
0.226744
0.226744
0.226744
0.226744
0.226744
0.226744
0.226744
0.226744
0.226744
0.226744
0.226744
0.226744
0.226744
0.226744
0.226744
0.226744
0.226744
0.226744
0.226744
0.226744
0.226744
0.226744
0.226744
0.226744
0.226744
0.226744
0.226744
0.226744
0.22807
0.22807
0.229814
0.230303
0.230769
0.232558
0.232558
0.232558
0.232558
0.232558
0.232558
0.232558
0.232558
0.232558
0.232558
0.232558
0.232558
0.232558
0.232558
0.232558
0.232558
0.232558
0.232558
0.232558
0.232558
0.232558
0.232558
0.232558
0.232558
0.232558
0.232558
0.232558
0.232558
0.232558
0.232558
0.232558
0.232558
0.232558
0.232558
0.232558
0.232558
0.232558
0.232558
0.232558
0.232558
0.232558
0.232558
0.232558
0.232558
0.232558
0.232558
0.232558
0.232558
0.232558
0.232558
0.232558
0.232558
0.232558
0.232558
0.232558
0.232558
0.232558
0.232558
0.232558
0.232558
0.232558
0.232558
0.232558
0.232558
0.232558
0.232558
0.232558
0.232558
0.232558
0.232558
0.232558
0.232558
0.232558
0.232558
0.232558
0.232558
0.232558
0.232558
0.232558
0.232558
0.232558
0.232558
0.232558
0.232558
0.233918
0.234177
0.23494
0.236686
0.236686
0.236686
0.237179
0.2375
0.238372
0.238372
0.238372
0.238372
0.238372
0.238372
0.238372
0.238372
0.238372
0.238372
0.238372
0.238372
0.238372
0.238372
0.238372
0.238372
0.238372
0.238372
0.238372
0.238372
0.238372
0.238372
0.238372
0.238372
0.238372
0.238372
0.238372
0.238372
0.238372
0.238372
0.238372
0.238372
0.238372
0.238372
0.238372
0.238372
0.238372
0.238372
0.238372
0.238372
0.238372
0.238372
0.238372
0.238372
0.238372
0.238372
0.238372
0.238372
0.238372
0.238372
0.238372
0.238372
0.238372
0.238372
0.238372
0.238372
0.238372
0.238372
0.238372
0.238372
0.238372
0.238372
0.238372
0.238372
0.238372
0.238372
0.238372
0.238372
0.238372
0.238372
0.238372
0.238372
0.238372
0.238372
0.238372
0.238372
0.238372
0.238372
0.238372
0.238372
0.238372
0.238372
0.238372
0.238372
0.238372
0.238372
0.238372
0.238372
0.238372
0.238372
0.238372
0.238372
0.238372
0.238372
0.238372
0.238372
0.238372
0.238372
0.238372
0.238372
0.238372
0.238372
0.238372
0.238372
0.238372
0.238372
0.238372
0.238372
0.238372
0.238372
0.238372
0.238372
0.238372
0.238372
0.239766
0.239766
0.239766
0.239766
0.239766
0.242604
0.242604
0.24375
0.244048
0.244186
0.244186
0.244186
0.244186
0.244186
0.244186
0.244186
0.244186
0.244186
0.244186
0.244186
0.244186
0.244186
0.244186
0.244186
0.244186
0.244186
0.244186
0.244186
0.244186
0.244186
0.244186
0.244186
0.244186
0.244186
0.244186
0.244186
0.244186
0.244186
0.244186
0.244186
0.244186
0.244186
0.244186
0.244186
0.244186
0.244186
0.244186
0.244186
0.244186
0.244186
0.244186
0.244186
0.244186
0.244186
0.244186
0.244186
0.244186
0.244186
0.244186
0.244186
0.244186
0.244186
0.244186
0.244186
0.244186
0.244186
0.244186
0.244186
0.244186
0.244186
0.244186
0.244186
0.244186
0.244186
0.244186
0.244186
0.244186
0.244186
0.244186
0.244186
0.244186
0.244186
0.244186
0.244186
0.244186
0.244186
0.244186
0.244186
0.244186
0.244186
0.244186
0.244186
0.244186
0.244186
0.244186
0.245399
0.245614
0.246835
0.248408
0.248485
0.248521
0.248521
0.25
0.25
0.25
0.25
0.25
0.25
0.25
0.25
0.25
0.25
0.25
0.25
0.25
0.25
0.25
0.25
0.25
0.25
0.25
0.25
0.25
0.25
0.25
0.25
0.25
0.25
0.25
0.25
0.25
0.25
0.25
0.25
0.25
0.25
0.25
0.25
0.25
0.25
0.25
0.25
0.25
0.25
0.25
0.25
0.25
0.25
0.25
0.25
0.25
0.25
0.25
0.25
0.25
0.25
0.25
0.25
0.25
0.25
0.25
0.25
0.25
0.25
0.25
0.25
0.25
0.25
0.25
0.25
0.25
0.25
0.25
0.25
0.25
0.25
0.25
0.25
0.25
0.25
0.25
0.25
0.25
0.25
0.25
0.25
0.25
0.25
0.25
0.25
0.25
0.25
0.25
0.251462
0.251462
0.253165
0.253165
0.253165
0.253165
0.254545
0.254658
0.255814
0.255814
0.255814
0.255814
0.255814
0.255814
0.255814
0.255814
0.255814
0.255814
0.255814
0.255814
0.255814
0.255814
0.255814
0.255814
0.255814
0.255814
0.255814
0.255814
0.255814
0.255814
0.255814
0.255814
0.255814
0.255814
0.255814
0.255814
0.255814
0.255814
0.255814
0.255814
0.255814
0.255814
0.255814
0.255814
0.255814
0.255814
0.255814
0.255814
0.255814
0.255814
0.255814
0.255814
0.255814
0.255814
0.255814
0.255814
0.255814
0.255814
0.255814
0.255814
0.255814
0.255814
0.255814
0.255814
0.255814
0.255814
0.255814
0.255814
0.255814
0.255814
0.255814
0.255814
0.255814
0.255814
0.255814
0.255814
0.255814
0.255814
0.255814
0.255814
0.255814
0.255814
0.255814
0.255814
0.255814
0.255814
0.255814
0.255814
0.255814
0.255814
0.255814
0.255814
0.255814
0.255814
0.255814
0.255814
0.255814
0.255814
0.255814
0.255814
0.255814
0.255814
0.255814
0.255814
0.25731
0.25731
0.25731
0.257485
0.257485
0.258824
0.260355
0.261146
0.261628
0.261628
0.261628
0.261628
0.261628
0.261628
0.261628
0.261628
0.261628
0.261628
0.261628
0.261628
0.261628
0.261628
0.261628
0.261628
0.261628
0.261628
0.261628
0.261628
0.261628
0.261628
0.261628
0.261628
0.261628
0.261628
0.261628
0.261628
0.261628
0.261628
0.261628
0.261628
0.261628
0.261628
0.261628
0.261628
0.261628
0.261628
0.261628
0.261628
0.261628
0.261628
0.261628
0.261628
0.261628
0.261628
0.261628
0.261628
0.261628
0.261628
0.261628
0.261628
0.261628
0.261628
0.261628
0.261628
0.261628
0.261628
0.261628
0.261628
0.261628
0.261628
0.261628
0.261628
0.261628
0.261628
0.261628
0.261628
0.261628
0.261628
0.261628
0.261628
0.261628
0.261628
0.261628
0.261628
0.261628
0.261628
0.261628
0.261628
0.261628
0.261628
0.261628
0.261628
0.261628
0.263158
0.263158
0.263158
0.26506
0.266667
0.267442
0.267442
0.267442
0.267442
0.267442
0.267442
0.267442
0.267442
0.267442
0.267442
0.267442
0.267442
0.267442
0.267442
0.267442
0.267442
0.267442
0.267442
0.267442
0.267442
0.267442
0.267442
0.267442
0.267442
0.267442
0.267442
0.267442
0.267442
0.267442
0.267442
0.267442
0.267442
0.267442
0.267442
0.267442
0.267442
0.267442
0.267442
0.267442
0.267442
0.267442
0.267442
0.267442
0.267442
0.267442
0.267442
0.267442
0.267442
0.267442
0.267442
0.267442
0.267442
0.267442
0.267442
0.267442
0.267442
0.267442
0.267442
0.267442
0.267442
0.267442
0.267442
0.267442
0.267442
0.267442
0.267442
0.267442
0.267442
0.267442
0.267442
0.267442
0.267442
0.267442
0.267442
0.267442
0.267442
0.267442
0.267442
0.267442
0.267442
0.267442
0.267442
0.267442
0.267442
0.267442
0.267442
0.267442
0.267442
0.267442
0.267442
0.267442
0.267442
0.272189
0.272189
0.273256
0.273256
0.273256
0.273256
0.273256
0.273256
0.273256
0.273256
0.273256
0.273256
0.273256
0.273256
0.273256
0.273256
0.273256
0.273256
0.273256
0.273256
0.273256
0.273256
0.273256
0.273256
0.273256
0.273256
0.273256
0.273256
0.273256
0.273256
0.273256
0.273256
0.273256
0.273256
0.273256
0.273256
0.273256
0.273256
0.273256
0.273256
0.273256
0.273256
0.273256
0.273256
0.273256
0.273256
0.273256
0.273256
0.273256
0.273256
0.273256
0.273256
0.273256
0.273256
0.273256
0.273256
0.273256
0.273256
0.273256
0.273256
0.273256
0.273256
0.273256
0.273256
0.27439
0.274854
0.274854
0.274854
0.27673
0.278788
0.27907
0.27907
0.27907
0.27907
0.27907
0.27907
0.27907
0.27907
0.27907
0.27907
0.27907
0.27907
0.27907
0.27907
0.27907
0.27907
0.27907
0.27907
0.27907
0.27907
0.27907
0.27907
0.27907
0.27907
0.27907
0.27907
0.27907
0.27907
0.27907
0.27907
0.27907
0.27907
0.27907
0.27907
0.27907
0.27907
0.27907
0.27907
0.27907
0.27907
0.27907
0.27907
0.27907
0.27907
0.27907
0.27907
0.27907
0.27907
0.27907
0.27907
0.27907
0.27907
0.27907
0.27907
0.27907
0.27907
0.27907
0.27907
0.27907
0.27907
0.27907
0.27907
0.27907
0.27907
0.27907
0.27907
0.27907
0.27907
0.27907
0.27907
0.27907
0.27907
0.27907
0.27907
0.27907
0.27907
0.27907
0.27907
0.27907
0.27907
0.27907
0.27907
0.27907
0.27907
0.280255
0.280702
0.280702
0.281437
0.282209
0.282353
0.283019
0.283951
0.284024
0.284884
0.284884
0.284884
0.284884
0.284884
0.284884
0.284884
0.284884
0.284884
0.284884
0.284884
0.284884
0.284884
0.284884
0.284884
0.284884
0.284884
0.284884
0.284884
0.284884
0.284884
0.284884
0.284884
0.284884
0.284884
0.284884
0.284884
0.284884
0.284884
0.284884
0.284884
0.284884
0.284884
0.284884
0.284884
0.284884
0.284884
0.284884
0.284884
0.284884
0.284884
0.284884
0.284884
0.284884
0.284884
0.284884
0.284884
0.284884
0.284884
0.284884
0.284884
0.284884
0.284884
0.284884
0.284884
0.284884
0.284884
0.284884
0.284884
0.284884
0.284884
0.284884
0.284884
0.284884
0.284884
0.284884
0.287425
0.2875
0.290698
0.290698
0.290698
0.290698
0.290698
0.290698
0.290698
0.290698
0.290698
0.290698
0.290698
0.290698
0.290698
0.290698
0.290698
0.290698
0.290698
0.290698
0.290698
0.290698
0.290698
0.290698
0.290698
0.290698
0.290698
0.290698
0.290698
0.290698
0.290698
0.290698
0.290698
0.290698
0.290698
0.290698
0.290698
0.290698
0.290698
0.290698
0.290698
0.290698
0.290698
0.290698
0.290698
0.290698
0.290698
0.290698
0.290698
0.290698
0.290698
0.290698
0.290698
0.290698
0.290698
0.290698
0.290698
0.290698
0.290698
0.290698
0.290698
0.290698
0.290698
0.290698
0.290698
0.290698
0.290698
0.290698
0.291925
0.292398
0.292398
0.292683
0.296512
0.296512
0.296512
0.296512
0.296512
0.296512
0.296512
0.296512
0.296512
0.296512
0.296512
0.296512
0.296512
0.296512
0.296512
0.296512
0.296512
0.296512
0.296512
0.296512
0.296512
0.296512
0.296512
0.296512
0.296512
0.296512
0.296512
0.296512
0.296512
0.296512
0.296512
0.296512
0.296512
0.296512
0.296512
0.296512
0.296512
0.296512
0.296512
0.296512
0.296512
0.296512
0.296512
0.296512
0.296512
0.296512
0.296512
0.296512
0.296512
0.296512
0.296512
0.296512
0.296512
0.296512
0.296512
0.296512
0.296512
0.296512
0.296512
0.296512
0.296512
0.296512
0.29697
0.3
0.300613
0.302326
0.302326
0.302326
0.302326
0.302326
0.302326
0.302326
0.302326
0.302326
0.302326
0.302326
0.302326
0.302326
0.302326
0.302326
0.302326
0.302326
0.302326
0.302326
0.302326
0.302326
0.302326
0.302326
0.302326
0.302326
0.302326
0.302326
0.302326
0.302326
0.302326
0.302326
0.302326
0.302326
0.302326
0.302326
0.302326
0.302326
0.302326
0.302326
0.302326
0.302326
0.302326
0.302326
0.302326
0.302326
0.302326
0.302326
0.302326
0.302326
0.302326
0.302326
0.302326
0.302326
0.302326
0.302326
0.302326
0.30303
0.304094
0.304094
0.304878
0.304878
0.307229
0.307692
0.30814
0.30814
0.30814
0.30814
0.30814
0.30814
0.30814
0.30814
0.30814
0.30814
0.30814
0.30814
0.30814
0.30814
0.30814
0.30814
0.30814
0.30814
0.30814
0.30814
0.30814
0.30814
0.30814
0.30814
0.30814
0.30814
0.30814
0.30814
0.30814
0.30814
0.30814
0.30814
0.30814
0.30814
0.30814
0.30814
0.30814
0.30814
0.30814
0.30814
0.30814
0.30814
0.30814
0.30814
0.30814
0.30814
0.30814
0.30814
0.30814
0.30814
0.30814
0.30814
0.30814
0.30814
0.30814
0.30814
0.30814
0.30814
0.309524
0.309942
0.309942
0.309942
0.309942
0.313953
0.313953
0.313953
0.313953
0.313953
0.313953
0.313953
0.313953
0.313953
0.313953
0.313953
0.313953
0.313953
0.313953
0.313953
0.313953
0.313953
0.313953
0.313953
0.313953
0.313953
0.313953
0.313953
0.313953
0.313953
0.313953
0.313953
0.313953
0.313953
0.313953
0.313953
0.313953
0.313953
0.313953
0.313953
0.313953
0.313953
0.313953
0.313953
0.313953
0.313953
0.313953
0.313953
0.313953
0.313953
0.313953
0.313953
0.313953
0.313953
0.313953
0.313953
0.313953
0.313953
0.313953
0.313953
0.313953
0.313953
0.313953
0.313953
0.315789
0.316129
0.317365
0.317365
0.317647
0.319767
0.319767
0.319767
0.319767
0.319767
0.319767
0.319767
0.319767
0.319767
0.319767
0.319767
0.319767
0.319767
0.319767
0.319767
0.319767
0.319767
0.319767
0.319767
0.319767
0.319767
0.319767
0.319767
0.319767
0.319767
0.319767
0.319767
0.319767
0.319767
0.319767
0.319767
0.319767
0.319767
0.319767
0.319767
0.319767
0.319767
0.319767
0.319767
0.319767
0.319767
0.319767
0.319767
0.319767
0.319767
0.319767
0.319767
0.319767
0.319767
0.319767
0.319767
0.319767
0.319767
0.319767
0.319767
0.319767
0.319767
0.319767
0.319767
0.319767
0.319767
0.319767
0.319767
0.319767
0.319767
0.319767
0.319767
0.321212
0.321637
0.321637
0.325444
0.325581
0.325581
0.325581
0.325581
0.325581
0.325581
0.325581
0.325581
0.325581
0.325581
0.325581
0.325581
0.325581
0.325581
0.325581
0.325581
0.325581
0.325581
0.325581
0.325581
0.325581
0.325581
0.325581
0.325581
0.325581
0.325581
0.325581
0.325581
0.325581
0.325581
0.325581
0.325581
0.325581
0.325581
0.325581
0.325581
0.325581
0.325581
0.325581
0.325581
0.325581
0.325581
0.325581
0.325581
0.325581
0.325581
0.325581
0.325581
0.325581
0.325581
0.325581
0.325581
0.325581
0.327381
0.327485
0.329412
0.33121
0.331361
0.331395
0.331395
0.331395
0.331395
0.331395
0.331395
0.331395
0.331395
0.331395
0.331395
0.331395
0.331395
0.331395
0.331395
0.331395
0.331395
0.331395
0.331395
0.331395
0.331395
0.331395
0.331395
0.331395
0.331395
0.331395
0.331395
0.331395
0.331395
0.331395
0.331395
0.331395
0.331395
0.331395
0.331395
0.331395
0.331395
0.331395
0.331395
0.331395
0.331395
0.331395
0.331395
0.331395
0.331395
0.331395
0.331395
0.331395
0.331395
0.331395
0.331395
0.331395
0.331395
0.331395
0.331395
0.331395
0.331395
0.331395
0.331395
0.331395
0.331395
0.331395
0.331395
0.331395
0.331395
0.331395
0.333333
0.333333
0.333333
0.333333
0.333333
0.337209
0.337209
0.337209
0.337209
0.337209
0.337209
0.337209
0.337209
0.337209
0.337209
0.337209
0.337209
0.337209
0.337209
0.337209
0.337209
0.337209
0.337209
0.337209
0.337209
0.337209
0.337209
0.337209
0.337209
0.337209
0.337209
0.337209
0.337209
0.337209
0.337209
0.337209
0.337209
0.337209
0.337209
0.337209
0.337209
0.337209
0.337209
0.337209
0.337209
0.337209
0.337209
0.337209
0.337209
0.337209
0.337209
0.337209
0.337209
0.337209
0.33758
0.339181
0.339506
0.339744
0.341463
0.343023
0.343023
0.343023
0.343023
0.343023
0.343023
0.343023
0.343023
0.343023
0.343023
0.343023
0.343023
0.343023
0.343023
0.343023
0.343023
0.343023
0.343023
0.343023
0.343023
0.343023
0.343023
0.343023
0.343023
0.343023
0.343023
0.343023
0.343023
0.343023
0.343023
0.343023
0.343023
0.343023
0.343023
0.343023
0.343023
0.343023
0.343023
0.343023
0.343023
0.343023
0.343023
0.343023
0.343023
0.343023
0.343023
0.343023
0.343023
0.343023
0.343023
0.343023
0.343023
0.343023
0.343023
0.343023
0.343023
0.343023
0.343023
0.343023
0.343023
0.343023
0.343023
0.343023
0.343023
0.343023
0.343023
0.343023
0.343023
0.343023
0.345029
0.348837
0.348837
0.348837
0.348837
0.348837
0.348837
0.348837
0.348837
0.348837
0.348837
0.348837
0.348837
0.348837
0.348837
0.348837
0.348837
0.348837
0.348837
0.348837
0.348837
0.348837
0.348837
0.348837
0.348837
0.348837
0.348837
0.348837
0.348837
0.348837
0.348837
0.348837
0.348837
0.348837
0.348837
0.348837
0.348837
0.348837
0.349112
0.354651
0.354651
0.354651
0.354651
0.354651
0.354651
0.354651
0.354651
0.354651
0.354651
0.354651
0.354651
0.354651
0.354651
0.354651
0.354651
0.354651
0.354651
0.354651
0.354651
0.354651
0.354651
0.354651
0.354651
0.354651
0.354651
0.354651
0.354651
0.354651
0.354651
0.354651
0.354651
0.354651
0.354651
0.354651
0.354651
0.354651
0.354651
0.354651
0.354651
0.354651
0.354651
0.354651
0.354651
0.354651
0.354651
0.354651
0.354651
0.354651
0.354651
0.354651
0.354651
0.356725
0.357143
0.360465
0.360465
0.360465
0.360465
0.360465
0.360465
0.360465
0.360465
0.360465
0.360465
0.360465
0.360465
0.360465
0.360465
0.360465
0.360465
0.360465
0.360465
0.360465
0.360465
0.360465
0.360465
0.360465
0.360465
0.360465
0.360465
0.360465
0.360465
0.360465
0.360465
0.360465
0.360465
0.360465
0.360465
0.360465
0.360465
0.360465
0.360465
0.360465
0.360465
0.360465
0.360465
0.360465
0.360465
0.360465
0.360465
0.360465
0.360465
0.360465
0.360465
0.362573
0.362573
0.366279
0.366279
0.366279
0.366279
0.366279
0.366279
0.366279
0.366279
0.366279
0.366279
0.366279
0.366279
0.366279
0.366279
0.366279
0.366279
0.366279
0.366279
0.366279
0.366279
0.366279
0.366279
0.366279
0.366279
0.366279
0.366279
0.366279
0.366279
0.366279
0.366279
0.366279
0.366279
0.366279
0.366279
0.366279
0.366279
0.366279
0.366279
0.366279
0.366279
0.366279
0.366279
0.366279
0.366279
0.366279
0.366279
0.366279
0.366279
0.366279
0.366279
0.366864
0.36747
0.36875
0.372093
0.372093
0.372093
0.372093
0.372093
0.372093
0.372093
0.372093
0.372093
0.372093
0.372093
0.372093
0.372093
0.372093
0.372093
0.372093
0.372093
0.372093
0.372093
0.372093
0.372093
0.372093
0.372093
0.372093
0.372093
0.372093
0.372093
0.372093
0.372093
0.372093
0.372093
0.372093
0.372093
0.375
0.375758
0.377907
0.377907
0.377907
0.377907
0.377907
0.377907
0.377907
0.377907
0.377907
0.377907
0.377907
0.377907
0.377907
0.377907
0.377907
0.377907
0.377907
0.377907
0.377907
0.377907
0.377907
0.377907
0.377907
0.377907
0.377907
0.377907
0.377907
0.377907
0.377907
0.377907
0.377907
0.377907
0.377907
0.377907
0.377907
0.377907
0.377907
0.377907
0.377907
0.377907
0.377907
0.377907
0.377907
0.377907
0.377907
0.377907
0.377907
0.377907
0.377907
0.377907
0.378049
0.379518
0.382353
0.383721
0.383721
0.383721
0.383721
0.383721
0.383721
0.383721
0.383721
0.383721
0.383721
0.383721
0.383721
0.383721
0.383721
0.383721
0.383721
0.383721
0.383721
0.383721
0.383721
0.383721
0.383721
0.383721
0.383721
0.383721
0.383721
0.383721
0.383721
0.383721
0.383721
0.383721
0.383721
0.383721
0.383721
0.383721
0.383721
0.383721
0.383721
0.383721
0.383721
0.383721
0.383721
0.383721
0.383721
0.383721
0.383721
0.383721
0.383721
0.383721
0.383721
0.383721
0.383721
0.383721
0.383721
0.383721
0.383721
0.383721
0.384615
0.385093
0.385965
0.385965
0.387879
0.389535
0.389535
0.389535
0.389535
0.389535
0.389535
0.389535
0.389535
0.389535
0.389535
0.389535
0.389535
0.389535
0.389535
0.389535
0.389535
0.389535
0.389535
0.389535
0.389535
0.389535
0.389535
0.389535
0.389535
0.389535
0.389535
0.389535
0.389535
0.389535
0.389535
0.389535
0.389535
0.389535
0.389535
0.389535
0.389535
0.389535
0.389535
0.389535
0.390244
0.390533
0.391813
0.394904
0.39521
0.395349
0.395349
0.395349
0.395349
0.395349
0.395349
0.395349
0.395349
0.395349
0.395349
0.395349
0.395349
0.395349
0.395349
0.395349
0.395349
0.395349
0.395349
0.395349
0.395349
0.395349
0.395349
0.395349
0.395349
0.395349
0.395349
0.395349
0.395349
0.395349
0.395349
0.395349
0.395349
0.395349
0.395349
0.395349
0.395349
0.395349
0.395349
0.395349
0.395349
0.395349
0.395349
0.395349
0.395349
0.395349
0.395349
0.395349
0.395349
0.395349
0.395349
0.395349
0.395349
0.395349
0.395349
0.395349
0.395349
0.395349
0.395349
0.395349
0.395349
0.395349
0.395349
0.395349
0.395349
0.397661
0.397661
0.397661
0.397661
0.397661
0.397661
0.397661
0.397661
0.39881
0.401163
0.401163
0.401163
0.401163
0.401163
0.401163
0.401163
0.401163
0.401163
0.401163
0.401163
0.401163
0.401163
0.401163
0.401163
0.401163
0.401163
0.401163
0.401163
0.401163
0.401163
0.401163
0.401163
0.401163
0.401163
0.401163
0.401163
0.401163
0.401163
0.401163
0.401163
0.401163
0.401163
0.401163
0.401163
0.401163
0.401163
0.401163
0.401163
0.401163
0.401163
0.401163
0.401163
0.401163
0.401163
0.402367
0.404762
0.406977
0.406977
0.406977
0.406977
0.406977
0.406977
0.406977
0.406977
0.406977
0.406977
0.406977
0.406977
0.406977
0.406977
0.406977
0.406977
0.406977
0.406977
0.406977
0.406977
0.406977
0.406977
0.406977
0.406977
0.406977
0.406977
0.406977
0.406977
0.406977
0.406977
0.406977
0.406977
0.406977
0.406977
0.406977
0.406977
0.406977
0.406977
0.406977
0.406977
0.406977
0.406977
0.406977
0.406977
0.406977
0.407186
0.407407
0.407643
0.409357
0.411043
0.412791
0.412791
0.412791
0.412791
0.412791
0.412791
0.412791
0.412791
0.412791
0.412791
0.412791
0.412791
0.412791
0.412791
0.412791
0.412791
0.412791
0.412791
0.412791
0.412791
0.412791
0.412791
0.412791
0.412791
0.412791
0.412791
0.412791
0.412791
0.412791
0.412791
0.412791
0.412791
0.412791
0.412791
0.412791
0.412791
0.412791
0.412791
0.412791
0.412791
0.412791
0.412791
0.412791
0.412791
0.412791
0.412791
0.412791
0.412791
0.412791
0.412791
0.412791
0.412791
0.412791
0.412791
0.414201
0.415205
0.416149
0.416149
0.416149
0.416149
0.416149
0.417647
0.418605
0.418605
0.418605
0.418605
0.418605
0.418605
0.418605
0.418605
0.418605
0.418605
0.418605
0.418605
0.418605
0.418605
0.418605
0.418605
0.418605
0.418605
0.418605
0.418605
0.418605
0.418605
0.418605
0.418605
0.418605
0.418605
0.418605
0.418605
0.418605
0.418605
0.418605
0.418605
0.418605
0.418605
0.418605
0.418605
0.418605
0.418605
0.418605
0.418605
0.423529
0.424051
0.424242
0.424419
0.424419
0.424419
0.424419
0.424419
0.424419
0.424419
0.424419
0.424419
0.424419
0.424419
0.424419
0.424419
0.424419
0.424419
0.424419
0.424419
0.424419
0.424419
0.424419
0.424419
0.424419
0.424419
0.424419
0.424419
0.424419
0.424419
0.424419
0.424419
0.424419
0.424419
0.424419
0.424419
0.424419
0.424419
0.424419
0.424419
0.424419
0.424419
0.424419
0.424419
0.424419
0.424419
0.424419
0.424419
0.424419
0.424419
0.424419
0.424419
0.424419
0.424419
0.425
0.429412
0.430233
0.430233
0.430233
0.430233
0.430233
0.430233
0.430233
0.430233
0.430233
0.430233
0.430233
0.430233
0.430233
0.430233
0.430233
0.430233
0.430233
0.430233
0.430233
0.430233
0.430233
0.430233
0.430233
0.430233
0.430233
0.430233
0.430233
0.430233
0.430233
0.430233
0.430233
0.430233
0.430233
0.430233
0.430233
0.430233
0.430233
0.430303
0.432749
0.432927
0.434524
0.436047
0.436047
0.436047
0.436047
0.436047
0.436047
0.436047
0.436047
0.436047
0.436047
0.436047
0.436047
0.436047
0.436047
0.436047
0.436047
0.436047
0.436047
0.436047
0.436047
0.436047
0.436047
0.436047
0.436047
0.436047
0.436047
0.436047
0.436047
0.436047
0.436047
0.436047
0.438596
0.441176
0.44186
0.44186
0.44186
0.44186
0.44186
0.44186
0.44186
0.44186
0.44186
0.44186
0.44186
0.44186
0.44186
0.44186
0.44186
0.44186
0.44186
0.44186
0.44186
0.44186
0.44186
0.44186
0.44186
0.44186
0.44186
0.44186
0.44186
0.44186
0.44186
0.44186
0.44186
0.44186
0.44186
0.44186
0.44186
0.44186
0.44186
0.44186
0.44186
0.44186
0.44186
0.44186
0.44186
0.44186
0.44186
0.44186
0.44186
0.44186
0.44186
0.44186
0.44186
0.44586
0.447674
0.447674
0.447674
0.447674
0.447674
0.447674
0.447674
0.447674
0.447674
0.447674
0.447674
0.447674
0.447674
0.447674
0.447674
0.447674
0.447674
0.447674
0.447674
0.447674
0.447674
0.447674
0.447674
0.447674
0.447674
0.447674
0.447674
0.447674
0.447674
0.447674
0.447674
0.447674
0.447674
0.447674
0.447674
0.447674
0.447674
0.447674
0.447674
0.447674
0.447674
0.447674
0.450292
0.450292
0.450292
0.450292
0.450292
0.452941
0.453488
0.453488
0.453488
0.453488
0.453488
0.453488
0.453488
0.453488
0.453488
0.453488
0.453488
0.453488
0.453488
0.453488
0.453488
0.453488
0.453488
0.453488
0.453488
0.453488
0.453488
0.453488
0.453488
0.453488
0.453488
0.453488
0.453488
0.453488
0.453488
0.453488
0.453488
0.453488
0.453488
0.453488
0.453488
0.453488
0.453488
0.453488
0.453488
0.454545
0.455621
0.45614
0.45614
0.45614
0.457317
0.459302
0.459302
0.459302
0.459302
0.459302
0.459302
0.459302
0.459302
0.459302
0.459302
0.459302
0.459302
0.459302
0.459302
0.459302
0.459302
0.459302
0.459302
0.459302
0.459302
0.459302
0.459302
0.459302
0.459302
0.459302
0.459302
0.459302
0.459302
0.459302
0.459302
0.459302
0.459302
0.459302
0.459302
0.459302
0.459302
0.459302
0.459302
0.459302
0.459302
0.459302
0.459302
0.461988
0.461988
0.464706
0.465116
0.465116
0.465116
0.465116
0.465116
0.465116
0.465116
0.465116
0.465116
0.465116
0.465116
0.465116
0.465116
0.465116
0.465116
0.465116
0.465116
0.465116
0.465116
0.465116
0.465116
0.465116
0.465116
0.465116
0.465116
0.465116
0.465116
0.465116
0.465116
0.465116
0.465116
0.465116
0.465116
0.465116
0.465116
0.465116
0.465116
0.465116
0.465116
0.465116
0.465116
0.465116
0.465116
0.465116
0.465116
0.467836
0.467836
0.467836
0.47093
0.47093
0.47093
0.47093
0.47093
0.47093
0.47093
0.47093
0.47093
0.47093
0.47093
0.47093
0.47093
0.47093
0.47093
0.47093
0.47093
0.47093
0.47093
0.47093
0.47093
0.47093
0.47093
0.47093
0.47093
0.47093
0.47093
0.47093
0.47093
0.47093
0.47093
0.47093
0.47093
0.47093
0.47093
0.47093
0.47093
0.47093
0.47093
0.47093
0.47093
0.47093
0.47093
0.470968
0.473684
0.473684
0.473684
0.474684
0.475309
0.476744
0.476744
0.476744
0.476744
0.476744
0.476744
0.476744
0.476744
0.476744
0.476744
0.476744
0.476744
0.476744
0.476744
0.476744
0.476744
0.476744
0.476744
0.476744
0.476744
0.476744
0.476744
0.476744
0.476744
0.476744
0.476744
0.476744
0.476744
0.476744
0.476744
0.476744
0.476744
0.476744
0.476744
0.476744
0.479532
0.479532
0.482558
0.482558
0.482558
0.482558
0.482558
0.482558
0.482558
0.482558
0.482558
0.482558
0.482558
0.482558
0.482558
0.482558
0.482558
0.482558
0.482558
0.482558
0.482558
0.482558
0.482558
0.482558
0.482558
0.482558
0.482558
0.482558
0.482558
0.482558
0.482558
0.482558
0.482558
0.482558
0.482558
0.482558
0.482558
0.482558
0.482558
0.482558
0.48503
0.48503
0.48503
0.48503
0.48538
0.488372
0.488372
0.488372
0.488372
0.488372
0.488372
0.488372
0.488372
0.488372
0.488372
0.488372
0.488372
0.488372
0.488372
0.488372
0.488372
0.488372
0.488372
0.488372
0.488372
0.488372
0.488372
0.488372
0.488372
0.488372
0.488372
0.488372
0.488372
0.488372
0.488372
0.488372
0.488372
0.488372
0.491228
0.493671
0.49375
0.494186
0.494186
0.494186
0.494186
0.494186
0.494186
0.494186
0.494186
0.494186
0.494186
0.494186
0.494186
0.494186
0.494186
0.494186
0.494186
0.494186
0.494186
0.494186
0.494186
0.494186
0.494186
0.494186
0.494186
0.494186
0.494186
0.494186
0.494186
0.494186
0.494186
0.497076
0.497076
0.5
0.5
0.5
0.5
0.5
0.5
0.5
0.5
0.5
0.5
0.5
0.5
0.5
0.5
0.5
0.5
0.5
0.5
0.5
0.5
0.5
0.5
0.5
0.5
