# Supplementary material for: Global genomic analyses of wheat powdery mildew reveal association of pathogen spread with historical human migration and trade
Source: Nat Commun. 2022 Jul 26;13:4315. doi: 10.1038/s41467-022-31975-0 (PMC9315327; doi:10.1038/s41467-022-31975-0)
Supplement: Supplementary file 8 — Source Data [file 41467_2022_31975_MOESM8_ESM.zip › Source Data/Suppl_Fig_04_InDels.txt]

COUNT	FREQ_ALL_INDELS	Insertions	Deletions	FREQ_CDS_ALL	FREQ_CDS_INS	FREQ_CDS_DEL	FREQ_NONCDS_ALL	FREQ_NONCDS_INS	FREQ_NONCDS_DEL
0	0	0	0	0	0	0	0	0	0
1	492319.014321	192947.005339	299372.008982	2644.000039	1134.999938	1509.000102	489675.014282	191812.005401	297863.008881
2	348794.002797	159983.997652	188810.005145	2285.99983	1130.000127	1155.999703	346508.002967	158853.997526	187654.005441
3	245214.005858	104468.998832	140745.007026	5226.00087	2178.000957	3047.999912	239988.004988	102290.997875	137697.007114
4	208383.99989	95056.002229	113327.99766	1512.000197	644.000168	868.000029	206871.999692	94412.002061	112459.997631
5	153645.001161	71439.999606	82205.001555	819.999991	294.999721	525.000271	152825.001169	71144.999885	81680.001284
6	177270.000207	91230.001174	86039.999033	6047.999225	3959.999215	2088.00001	171222.000982	87270.00196	83951.999022
7	132839.00692	64666.001534	68173.005386	2100.000215	1714.999852	385.000363	130739.006705	62951.001682	67788.005023
8	183888.012955	95968.003293	87920.009662	1264.000747	911.999995	352.000752	182624.012208	95056.003298	87568.00891
9	154304.995636	86435.997301	67868.998335	6210.00144	3933.000415	2277.001025	148094.994196	82502.996885	65591.997311
10	135300.011899	66280.003483	69020.008415	679.999245	259.999841	419.999404	134620.012654	66020.003642	68600.009011
11	115786.002997	59862.000152	55924.002844	329.999992	109.999935	220.000057	115456.003004	59752.000217	55704.002787
12	186504.022699	89844.017524	96660.005175	6360.002267	3168.001619	3192.000649	180144.020431	86676.015905	93468.004526
13	122394.99353	58473.993463	63921.000066	429.000109	77.999942	351.000166	121965.993421	58395.993521	63569.9999
14	93366.008572	44660.008123	48706.000448	1120.000667	1064.00058	56.000087	92246.007905	43596.007543	48650.000361
15	120614.988885	52334.995439	68279.993445	5849.998173	3704.99852	2144.999653	114764.990712	48629.996919	66134.993793
16	138144.001548	60127.998374	78016.003174	816.000228	80.000102	736.000126	137328.001319	60047.998271	77280.003048
17	85594.985465	33914.994232	51679.991233	1376.998735	85.000095	1291.99864	84217.98673	33829.994137	50387.992593
18	124721.996438	49968.004277	74753.992161	3761.99878	756.000237	3005.998543	120959.997658	49212.00404	71747.993618
19	98800.002187	37562.996583	61237.005604	1311.001377	37.999978	1273.001398	97489.00081	37524.996605	59964.004206
20	98659.990902	44739.997235	53919.993666	219.999864	39.999976	179.999888	98439.991038	44699.997259	53739.993778
21	91455.00008	37380.000905	54074.999175	2372.997039	167.999973	2204.997066	89082.003041	37212.000932	51870.002109
22	80168.013931	27917.996515	52250.017416	3497.996799	1803.997279	1693.99952	76670.017132	26113.999236	50556.017896
23	61271.995376	19411.997304	41859.998072	253.000047	45.999974	207.000074	61018.995329	19365.99733	41652.997999
24	102168.013314	44808.007582	57360.005732	2904.001896	2016.002376	887.99952	99264.011418	42792.005206	56472.006212
25	73850.009701	28100.004953	45750.004748	149.999776	74.999956	74.99982	73700.009925	28025.004997	45675.004928
26	69342.005707	29250.003164	40092.002543	338.000021	0	338.000021	69004.005686	29250.003164	39754.002522
27	51111.000983	25028.998751	26082.002232	1727.999896	1322.999904	404.999992	49383.001086	23705.998847	25677.00224
28	56840.009517	30100.005317	26740.004201	196.000176	196.000176	0	56644.009341	29904.00514	26740.004201
29	46573.987674	18240.991758	28332.995915	0	0	0	46573.987674	18240.991758	28332.995915
30	66719.986772	20879.995533	45839.991239	3539.998942	2219.998967	1319.999974	63179.987831	18659.996566	44519.991265
31	39804.000975	12523.999465	27280.00151	248.00017	31.000002	217.000167	39556.000805	12492.999462	27063.001342
32	56415.996041	31839.992681	24576.00336	2368.001578	2368.001578	0	54047.994464	29471.991104	24576.00336
33	43361.982021	23825.989292	19535.992729	428.999815	329.999871	98.999944	42932.982206	23495.989421	19436.992785
34	34475.988578	14245.995894	20229.992685	204.000058	102.000119	101.999939	34271.988521	14143.995775	20127.992746
35	31710.00327	16134.990933	15575.012338	0	0	0	31710.00327	16134.990933	15575.012338
36	71280.008612	29988.00094	41292.007672	1835.999803	1547.999973	287.999831	69444.008808	28440.000968	41004.007841
37	27860.995197	5956.996473	21903.998724	73.999956	73.999956	0	27786.995241	5882.996517	21903.998724
38	24851.99479	11513.99329	13338.0015	228.000239	190.000235	38.000004	24623.99455	11323.993054	13300.001496
39	51167.997531	23204.998933	27962.998599	2691	2691	0	48476.997531	20513.998933	27962.998599
40	43640.006296	11560.001543	32080.004753	119.999983	119.999983	0	43520.006312	11440.00156	32080.004753
41	31324.007444	16400.001947	14924.005496	81.999975	81.999975	0	31242.007468	16318.001972	14924.005496
42	36246.008315	17682.002571	18564.005744	588.000731	420.00047	168.00026	35658.007584	17262.0021	18396.005484
43	30873.994525	12727.995761	18145.998764	128.999888	128.999888	0	30744.994637	12598.995873	18145.998764
44	15532.007597	7348.005264	8184.002333	440.000119	352.000172	87.999947	15092.007478	6996.005092	8096.002386
45	44865.008336	22725.001285	22140.007052	134.999919	89.999946	44.999973	44730.008417	22635.001339	22095.007079
46	29440.004219	9476.002916	19964.001303	0	0	0	29440.004219	9476.002916	19964.001303
47	53485.98331	19270.001411	34215.981898	0	0	0	53485.98331	19270.001411	34215.981898
48	61535.984916	29136.001833	32399.983083	2736.003324	2640.003379	95.999945	58799.981592	26495.998454	32303.983138
49	25626.99444	6713.001564	18913.992876	0	0	0	25626.99444	6713.001564	18913.992876
50	28549.998521	14799.998472	13750.00005	99.99994	99.99994	0	28449.998581	14699.998532	13750.00005
