# Supplementary material for: Global genomic analyses of wheat powdery mildew reveal association of pathogen spread with historical human migration and trade
Source: Nat Commun. 2022 Jul 26;13:4315. doi: 10.1038/s41467-022-31975-0 (PMC9315327; doi:10.1038/s41467-022-31975-0)
Supplement: Supplementary file 8 — Source Data [file 41467_2022_31975_MOESM8_ESM.zip › Source Data/Suppl_Fig_06b_admixture_cross_validation.txt]

10 0.76299 
10 0.75242 
10 0.75328 
10 0.75502 
10 0.75647 
10 0.75217 
10 0.75414 
10 0.75995 
10 0.75473 
10 0.75435 
10 0.75117 
10 0.75357 
10 0.75469 
10 0.75454 
10 0.78154 
10 0.75990 
10 0.78685 
10 0.80748 
10 0.75228 
10 0.75206 
10 0.78106 
10 0.75516 
10 0.75687 
10 0.75359 
10 0.77711 
10 0.75389 
10 0.75495 
10 0.74580 
10 0.75961 
10 0.75481 
10 0.81997 
10 0.74599 
10 0.75538 
10 0.75374 
10 0.75398 
10 0.75466 
10 0.75254 
10 0.78453 
10 0.75560 
10 0.75994 
10 0.78610 
10 0.75460 
10 0.75648 
10 0.74944 
10 0.75458 
10 0.75224 
10 0.75363 
10 0.75530 
10 0.75463 
10 0.78325 
10 0.75448 
10 0.75325 
10 0.75348 
10 0.76025 
10 0.74813 
10 0.77916 
10 0.76125 
10 0.77133 
10 0.75332 
10 0.77840 
10 0.76089 
10 0.77305 
10 0.77736 
10 0.75335 
10 0.75502 
10 0.75353 
10 0.78808 
10 0.75403 
10 0.75536 
10 0.73810 
10 0.75256 
10 0.75303 
10 0.75520 
10 0.77907 
10 0.75348 
10 0.78322 
10 0.75525 
10 0.75732 
10 0.75424 
10 0.75387 
10 0.75549 
10 0.75182 
10 0.78607 
10 0.77794 
10 0.75337 
10 0.78090 
10 0.75419 
10 0.75101 
10 0.75277 
10 0.75289 
10 0.75365 
10 0.77625 
10 0.78609 
10 0.75514 
10 0.75516 
10 0.77918 
10 0.75527 
10 0.74628 
10 0.75498 
10 0.75420 
11 0.78888 
11 0.79014 
11 0.78013 
11 0.75660 
11 0.79154 
11 0.77696 
11 0.78041 
11 0.77741 
11 0.77944 
11 0.79249 
11 0.79590 
11 0.78842 
11 0.75238 
11 0.79440 
11 0.78005 
11 0.77880 
11 0.78898 
11 0.75678 
11 0.83557 
11 0.79442 
11 0.75795 
11 0.77838 
11 0.82095 
11 0.78711 
11 0.77866 
11 0.77896 
11 0.78525 
11 0.79393 
11 0.78232 
11 0.79221 
11 0.80615 
11 0.76768 
11 0.79199 
11 0.77748 
11 0.77774 
11 0.77803 
11 0.77890 
11 0.79922 
11 0.78885 
11 0.77903 
11 0.77620 
11 0.79802 
11 0.78931 
11 0.80262 
11 0.79889 
11 0.78016 
11 0.77860 
11 0.79394 
11 0.79047 
11 0.76415 
11 0.80809 
11 0.79957 
11 0.78978 
11 0.81579 
11 0.79081 
11 0.75520 
11 0.79292 
11 0.77053 
11 0.75684 
11 0.80087 
11 0.79042 
11 0.79808 
11 0.77800 
11 0.79742 
11 0.76951 
11 0.77810 
11 0.77855 
11 0.85463 
11 0.79762 
11 0.79581 
11 0.79665 
11 0.79426 
11 0.78763 
11 0.77818 
11 0.77806 
11 0.77173 
11 0.75827 
11 0.79059 
11 0.78937 
11 0.79434 
11 0.79803 
11 0.75616 
11 0.79111 
11 0.78973 
11 0.80527 
11 0.77658 
11 0.79479 
11 0.78049 
11 0.77970 
11 0.77770 
11 0.78623 
11 0.76074 
11 0.78945 
11 0.79296 
11 0.79180 
11 0.75970 
11 0.78189 
11 0.77930 
11 0.76062 
11 0.77959 
12 0.81751 
12 0.81827 
12 0.78374 
12 0.79248 
12 0.81383 
12 0.81098 
12 0.80138 
12 0.84780 
12 0.81212 
12 0.79377 
12 0.83356 
12 0.80106 
12 0.83521 
12 0.81391 
12 0.82344 
12 0.81631 
12 0.79999 
12 0.79550 
12 0.78474 
12 0.77723 
12 0.83141 
12 0.79204 
12 0.80499 
12 0.85544 
12 0.85374 
12 0.82782 
12 0.81421 
12 0.80365 
12 0.78504 
12 0.88890 
12 0.82119 
12 0.80289 
12 0.82020 
12 0.79609 
12 0.83514 
12 0.80634 
12 0.81497 
12 0.81375 
12 0.80847 
12 0.81181 
12 0.83637 
12 0.80276 
12 0.79749 
12 0.81110 
12 0.83424 
12 0.78043 
12 0.82232 
12 0.83294 
12 0.83022 
12 0.81491 
12 0.77848 
12 0.82274 
12 0.78410 
12 0.81156 
12 0.81341 
12 0.83696 
12 0.80936 
12 0.83309 
12 0.79974 
12 0.81324 
12 0.79898 
12 0.80034 
12 0.83346 
12 0.80017 
12 0.82926 
12 0.80126 
12 0.81363 
12 0.81112 
12 0.81935 
12 0.78714 
12 0.80168 
12 0.80474 
12 0.77845 
12 0.78904 
12 0.80520 
12 0.79849 
12 0.84667 
12 0.80775 
12 0.83038 
12 0.85549 
12 0.80113 
12 0.79046 
12 0.81216 
12 0.80367 
12 0.82162 
12 0.81816 
12 0.79820 
12 0.83284 
12 0.80635 
12 0.82526 
12 0.81603 
12 0.78044 
12 0.80306 
12 0.77302 
12 0.79370 
12 0.82372 
12 0.82684 
12 0.81576 
12 0.82164 
12 0.81858 
13 0.85745 
13 0.85309 
13 0.80874 
13 0.85248 
13 0.84103 
13 0.84262 
13 0.83097 
13 0.85265 
13 0.87394 
13 0.83833 
13 0.85290 
13 0.84179 
13 0.86613 
13 0.88007 
13 0.83618 
13 0.84495 
13 0.81648 
13 0.84722 
13 0.85884 
13 0.83838 
13 0.84228 
13 0.82181 
13 0.83055 
13 0.82752 
13 0.83885 
13 0.85622 
13 0.84403 
13 0.81167 
13 0.83202 
13 0.82123 
13 0.84858 
13 0.84203 
13 0.82562 
13 0.85785 
13 0.80856 
13 0.82483 
13 0.82719 
13 0.85553 
13 0.84134 
13 0.83432 
13 0.84860 
13 0.83985 
13 0.87385 
13 0.81782 
13 0.81990 
13 0.80391 
13 0.83788 
13 0.85979 
13 0.78968 
13 0.84886 
13 0.86716 
13 0.81402 
13 0.83888 
13 0.83628 
13 0.85324 
13 0.86069 
13 0.82054 
13 0.85136 
13 0.84218 
13 0.85619 
13 0.86065 
13 0.83186 
13 0.84622 
13 0.82615 
13 0.85982 
13 0.83707 
13 0.81754 
13 0.81896 
13 0.84032 
13 0.82853 
13 0.84871 
13 0.84278 
13 0.84698 
13 0.82766 
13 0.84191 
13 0.85537 
13 0.87078 
13 0.81725 
13 0.85824 
13 0.85111 
13 0.83576 
13 0.84079 
13 0.84678 
13 0.87593 
13 0.81321 
13 0.82322 
13 0.83927 
13 0.79502 
13 0.81131 
13 0.84948 
13 0.84935 
13 0.84441 
13 0.78211 
13 0.83487 
13 0.85309 
13 0.85735 
13 0.80719 
13 0.86285 
13 0.81828 
13 0.81951 
14 0.89987 
14 0.89996 
14 0.87724 
14 0.86880 
14 0.88413 
14 0.85440 
14 0.86284 
14 0.88298 
14 0.90762 
14 0.88735 
14 0.86953 
14 0.83882 
14 0.89309 
14 0.85561 
14 0.85152 
14 0.83457 
14 0.85339 
14 0.87303 
14 0.88612 
14 0.89447 
14 0.87648 
14 0.84970 
14 0.85003 
14 0.85458 
14 0.84169 
14 0.81144 
14 0.87966 
14 0.86953 
14 0.87343 
14 0.85302 
14 0.85611 
14 0.87189 
14 0.89465 
14 0.84781 
14 0.87922 
14 0.86650 
14 0.83867 
14 0.82345 
14 0.84896 
14 0.85506 
14 0.84381 
14 0.86174 
14 0.88997 
14 0.85509 
14 0.88780 
14 0.83386 
14 0.86631 
14 0.89163 
14 0.84051 
14 0.81540 
14 0.87591 
14 0.88073 
14 0.85091 
14 0.82413 
14 0.85228 
14 0.87326 
14 0.85414 
14 0.83673 
14 0.86269 
14 0.84775 
14 0.88833 
14 0.86105 
14 0.86914 
14 0.82463 
14 0.89818 
14 0.87195 
14 0.87571 
14 0.88341 
14 0.83194 
14 0.89120 
14 0.81688 
14 0.84239 
14 0.88920 
14 0.87949 
14 0.86826 
14 0.86538 
14 0.86991 
14 0.85937 
14 0.85710 
14 0.85677 
14 0.84462 
14 0.87132 
14 0.85108 
14 0.88338 
14 0.86199 
14 0.86473 
14 0.87922 
14 0.84057 
14 0.87162 
14 0.86380 
14 0.89314 
14 0.87890 
14 0.86030 
14 0.82878 
14 0.89288 
14 0.91203 
14 0.89050 
14 0.88348 
14 0.84277 
14 0.84674 
15 0.85427 
15 0.88743 
15 0.90034 
15 0.90618 
15 0.89833 
15 0.88256 
15 0.83397 
15 0.91497 
15 0.86896 
15 0.92329 
15 0.87576 
15 0.87936 
15 0.92686 
15 0.87724 
15 0.91418 
15 0.84546 
15 0.87227 
15 0.90658 
15 0.91060 
15 0.92017 
15 0.88675 
15 0.87735 
15 0.86894 
15 0.87148 
15 0.89368 
15 0.93183 
15 0.91812 
15 0.91074 
15 0.91535 
15 0.89246 
15 0.88793 
15 0.91730 
15 0.87216 
15 0.87696 
15 0.90212 
15 0.90248 
15 0.90815 
15 0.89173 
15 0.90388 
15 0.93242 
15 0.90659 
15 0.89601 
15 0.86298 
15 0.88040 
15 0.88553 
15 0.87912 
15 0.90279 
15 0.92003 
15 0.87949 
15 0.87857 
15 0.88926 
15 0.91870 
15 0.86979 
15 0.87849 
15 0.86939 
15 0.89158 
15 0.93597 
15 0.91829 
15 0.91059 
15 0.90291 
15 0.87073 
15 0.87362 
15 0.89070 
15 0.89473 
15 0.91267 
15 0.86723 
15 0.87867 
15 0.89184 
15 0.85010 
15 0.89803 
15 0.84346 
15 0.90244 
15 0.90069 
15 0.91141 
15 0.89993 
15 0.92159 
15 0.95157 
15 0.87093 
15 0.92111 
15 0.86676 
15 0.88402 
15 0.87199 
15 0.86076 
15 0.93117 
15 0.88548 
15 0.88115 
15 0.89662 
15 0.87166 
15 0.89602 
15 0.94672 
15 0.89518 
15 0.89306 
15 0.94034 
15 0.83386 
15 0.92215 
15 0.84993 
15 0.90542 
15 0.89555 
15 0.85468 
15 0.91569 
2 0.88439 
2 0.88422 
2 0.88439 
2 0.88419 
2 0.88404 
2 0.88447 
2 0.88414 
2 0.88459 
2 0.88448 
2 0.88446 
2 0.88412 
2 0.88450 
2 0.88502 
2 0.88359 
2 0.88405 
2 0.88503 
2 0.88500 
2 0.88398 
2 0.88334 
2 0.88393 
2 0.89512 
2 0.88526 
2 0.88502 
2 0.88407 
2 0.89481 
2 0.88460 
2 0.88342 
2 0.89563 
2 0.88456 
2 0.88405 
2 0.88387 
2 0.88451 
2 0.88399 
2 0.88399 
2 0.89552 
2 0.88451 
2 0.89522 
2 0.88401 
2 0.88483 
2 0.88386 
2 0.89551 
2 0.88405 
2 0.88388 
2 0.88426 
2 0.88391 
2 0.88428 
2 0.88441 
2 0.89459 
2 0.88426 
2 0.88473 
2 0.88402 
2 0.88484 
2 0.88391 
2 0.88512 
2 0.88378 
2 0.88343 
2 0.88379 
2 0.89446 
2 0.88418 
2 0.88377 
2 0.88424 
2 0.88478 
2 0.88375 
2 0.88427 
2 0.88463 
2 0.88432 
2 0.88421 
2 0.88436 
2 0.88412 
2 0.88406 
2 0.88422 
2 0.88420 
2 0.88363 
2 0.88415 
2 0.88426 
2 0.88460 
2 0.88462 
2 0.88397 
2 0.88467 
2 0.88452 
2 0.88454 
2 0.88405 
2 0.89497 
2 0.88486 
2 0.88381 
2 0.88435 
2 0.88448 
2 0.88395 
2 0.88432 
2 0.88394 
2 0.88373 
2 0.88400 
2 0.88428 
2 0.88383 
2 0.89484 
2 0.88401 
2 0.88468 
2 0.88514 
2 0.88433 
2 0.88422 
3 0.82072 
3 0.82096 
3 0.82120 
3 0.82078 
3 0.82053 
3 0.81719 
3 0.81707 
3 0.82136 
3 0.82129 
3 0.82131 
3 0.82086 
3 0.82085 
3 0.82057 
3 0.82049 
3 0.82022 
3 0.82100 
3 0.82115 
3 0.82039 
3 0.81710 
3 0.82114 
3 0.82101 
3 0.82000 
3 0.81734 
3 0.82110 
3 0.82073 
3 0.82170 
3 0.81712 
3 0.82102 
3 0.81753 
3 0.82095 
3 0.82115 
3 0.82108 
3 0.82090 
3 0.81688 
3 0.83878 
3 0.82009 
3 0.81722 
3 0.82184 
3 0.83957 
3 0.82054 
3 0.82173 
3 0.82060 
3 0.82034 
3 0.81701 
3 0.81671 
3 0.83865 
3 0.82214 
3 0.81646 
3 0.82101 
3 0.82155 
3 0.82095 
3 0.82094 
3 0.83884 
3 0.83917 
3 0.82119 
3 0.82072 
3 0.82121 
3 0.83987 
3 0.81676 
3 0.81735 
3 0.82066 
3 0.82103 
3 0.82058 
3 0.82098 
3 0.82179 
3 0.82171 
3 0.82049 
3 0.82168 
3 0.82093 
3 0.81757 
3 0.82105 
3 0.82162 
3 0.83922 
3 0.82106 
3 0.82072 
3 0.83977 
3 0.83961 
3 0.82176 
3 0.82008 
3 0.81683 
3 0.82088 
3 0.82042 
3 0.81655 
3 0.82095 
3 0.82104 
3 0.82097 
3 0.82093 
3 0.82096 
3 0.81764 
3 0.82184 
3 0.81684 
3 0.83969 
3 0.83924 
3 0.82038 
3 0.82078 
3 0.82139 
3 0.82129 
3 0.83978 
3 0.82126 
3 0.81707 
4 0.76853 
4 0.76861 
4 0.80191 
4 0.76922 
4 0.76822 
4 0.76975 
4 0.76789 
4 0.76853 
4 0.76915 
4 0.82369 
4 0.76905 
4 0.76919 
4 0.76724 
4 0.76856 
4 0.76879 
4 0.80127 
4 0.76955 
4 0.76883 
4 0.76930 
4 0.76709 
4 0.76824 
4 0.76978 
4 0.76831 
4 0.76774 
4 0.76801 
4 0.76927 
4 0.76914 
4 0.76841 
4 0.76804 
4 0.76897 
4 0.76990 
4 0.76896 
4 0.76839 
4 0.76753 
4 0.76964 
4 0.76915 
4 0.76835 
4 0.76926 
4 0.77036 
4 0.77008 
4 0.82242 
4 0.76782 
4 0.76758 
4 0.76833 
4 0.76924 
4 0.76978 
4 0.76766 
4 0.76914 
4 0.76871 
4 0.76907 
4 0.76895 
4 0.82146 
4 0.76852 
4 0.76937 
4 0.76768 
4 0.76963 
4 0.76833 
4 0.76864 
4 0.76817 
4 0.76732 
4 0.76717 
4 0.76848 
4 0.76927 
4 0.76837 
4 0.76899 
4 0.76940 
4 0.76821 
4 0.76838 
4 0.76788 
4 0.76911 
4 0.76840 
4 0.76948 
4 0.76865 
4 0.76870 
4 0.76818 
4 0.76850 
4 0.76788 
4 0.76852 
4 0.76873 
4 0.76812 
4 0.76833 
4 0.76898 
4 0.82209 
4 0.76944 
4 0.76893 
4 0.76828 
4 0.76919 
4 0.76852 
4 0.76901 
4 0.76857 
4 0.76936 
4 0.80171 
4 0.76887 
4 0.76830 
4 0.76856 
4 0.76873 
4 0.76840 
4 0.76950 
4 0.76790 
4 0.76769 
5 0.75201 
5 0.75175 
5 0.75223 
5 0.75093 
5 0.74853 
5 0.75161 
5 0.75171 
5 0.75191 
5 0.75228 
5 0.75111 
5 0.74837 
5 0.75199 
5 0.75344 
5 0.75147 
5 0.74873 
5 0.75229 
5 0.76155 
5 0.75287 
5 0.75199 
5 0.75215 
5 0.75096 
5 0.75143 
5 0.75148 
5 0.75368 
5 0.75147 
5 0.75231 
5 0.74852 
5 0.75203 
5 0.75142 
5 0.75122 
5 0.75135 
5 0.75164 
5 0.75340 
5 0.74821 
5 0.76158 
5 0.75208 
5 0.75102 
5 0.75180 
5 0.74912 
5 0.74856 
5 0.75179 
5 0.75306 
5 0.75161 
5 0.75382 
5 0.75178 
5 0.75277 
5 0.75228 
5 0.75173 
5 0.75253 
5 0.75161 
5 0.75299 
5 0.75178 
5 0.75268 
5 0.75166 
5 0.75307 
5 0.75149 
5 0.75121 
5 0.74827 
5 0.74936 
5 0.76201 
5 0.75196 
5 0.74890 
5 0.75031 
5 0.75104 
5 0.75154 
5 0.75184 
5 0.74821 
5 0.75286 
5 0.75130 
5 0.76140 
5 0.75155 
5 0.75200 
5 0.75256 
5 0.75185 
5 0.76025 
5 0.75263 
5 0.75004 
5 0.75983 
5 0.76095 
5 0.75135 
5 0.76065 
5 0.76075 
5 0.76116 
5 0.75171 
5 0.75171 
5 0.75200 
5 0.74874 
5 0.75228 
5 0.74911 
5 0.76010 
5 0.75119 
5 0.75194 
5 0.75115 
5 0.76092 
5 0.75250 
5 0.75161 
5 0.75188 
5 0.75262 
5 0.75262 
5 0.75126 
6 0.74390 
6 0.73416 
6 0.73579 
6 0.73354 
6 0.73408 
6 0.73322 
6 0.73252 
6 0.75404 
6 0.73431 
6 0.74242 
6 0.75508 
6 0.73451 
6 0.73364 
6 0.75514 
6 0.73297 
6 0.73355 
6 0.75263 
6 0.73375 
6 0.74091 
6 0.73375 
6 0.74419 
6 0.74381 
6 0.73947 
6 0.75419 
6 0.75440 
6 0.73455 
6 0.73410 
6 0.75400 
6 0.73389 
6 0.74402 
6 0.74375 
6 0.74073 
6 0.73294 
6 0.75416 
6 0.73330 
6 0.73324 
6 0.73385 
6 0.75372 
6 0.74453 
6 0.74495 
6 0.73253 
6 0.75361 
6 0.73370 
6 0.75371 
6 0.74299 
6 0.74371 
6 0.74353 
6 0.74336 
6 0.73385 
6 0.73332 
6 0.73334 
6 0.74250 
6 0.76611 
6 0.73486 
6 0.74250 
6 0.73409 
6 0.74476 
6 0.74399 
6 0.74318 
6 0.75494 
6 0.73295 
6 0.73928 
6 0.74434 
6 0.73462 
6 0.73358 
6 0.73321 
6 0.74341 
6 0.73415 
6 0.74325 
6 0.74517 
6 0.74323 
6 0.75396 
6 0.73299 
6 0.74298 
6 0.75297 
6 0.74400 
6 0.73334 
6 0.73355 
6 0.75387 
6 0.74374 
6 0.73407 
6 0.73412 
6 0.73370 
6 0.75309 
6 0.73383 
6 0.75515 
6 0.73280 
6 0.73388 
6 0.74235 
6 0.75345 
6 0.74378 
6 0.73420 
6 0.75496 
6 0.75358 
6 0.73449 
6 0.73370 
6 0.73320 
6 0.73414 
6 0.73290 
6 0.73454 
7 0.74597 
7 0.73563 
7 0.74440 
7 0.72408 
7 0.74652 
7 0.73573 
7 0.72518 
7 0.73493 
7 0.73604 
7 0.74547 
7 0.74547 
7 0.74506 
7 0.72439 
7 0.72468 
7 0.73532 
7 0.72462 
7 0.73497 
7 0.73463 
7 0.73506 
7 0.74490 
7 0.73489 
7 0.72347 
7 0.73411 
7 0.73597 
7 0.72420 
7 0.72408 
7 0.73556 
7 0.72352 
7 0.73571 
7 0.72393 
7 0.72489 
7 0.72398 
7 0.72445 
7 0.72360 
7 0.74669 
7 0.73642 
7 0.73557 
7 0.72371 
7 0.72446 
7 0.73564 
7 0.73502 
7 0.74483 
7 0.74450 
7 0.72365 
7 0.72497 
7 0.73574 
7 0.73533 
7 0.73613 
7 0.72406 
7 0.73414 
7 0.73584 
7 0.72373 
7 0.72301 
7 0.72488 
7 0.72405 
7 0.73474 
7 0.73481 
7 0.72264 
7 0.73589 
7 0.74538 
7 0.74636 
7 0.73555 
7 0.74701 
7 0.72404 
7 0.73530 
7 0.72413 
7 0.73413 
7 0.74656 
7 0.73619 
7 0.72429 
7 0.73527 
7 0.74452 
7 0.73608 
7 0.74458 
7 0.73473 
7 0.72438 
7 0.74418 
7 0.73622 
7 0.73416 
7 0.73549 
7 0.72376 
7 0.75159 
7 0.72382 
7 0.72369 
7 0.72365 
7 0.74515 
7 0.73500 
7 0.72489 
7 0.73550 
7 0.73446 
7 0.74449 
7 0.72378 
7 0.73446 
7 0.73581 
7 0.73650 
7 0.73521 
7 0.72493 
7 0.74475 
7 0.74681 
7 0.74382 
8 0.72632 
8 0.72697 
8 0.78880 
8 0.72693 
8 0.72569 
8 0.75283 
8 0.75570 
8 0.72641 
8 0.72647 
8 0.72689 
8 0.75602 
8 0.72589 
8 0.72527 
8 0.72361 
8 0.72526 
8 0.72531 
8 0.72540 
8 0.72825 
8 0.75526 
8 0.76179 
8 0.72682 
8 0.72482 
8 0.73245 
8 0.73345 
8 0.72435 
8 0.72509 
8 0.75622 
8 0.72551 
8 0.75302 
8 0.75382 
8 0.72645 
8 0.72478 
8 0.72540 
8 0.72574 
8 0.72529 
8 0.72585 
8 0.75528 
8 0.75339 
8 0.72419 
8 0.72483 
8 0.72571 
8 0.72407 
8 0.72475 
8 0.72516 
8 0.72509 
8 0.72608 
8 0.72669 
8 0.72609 
8 0.75664 
8 0.72525 
8 0.72574 
8 0.72641 
8 0.72577 
8 0.72459 
8 0.72688 
8 0.72492 
8 0.72426 
8 0.75449 
8 0.75213 
8 0.72381 
8 0.72488 
8 0.72493 
8 0.72574 
8 0.72531 
8 0.72389 
8 0.72496 
8 0.75559 
8 0.75545 
8 0.75780 
8 0.72591 
8 0.72536 
8 0.72574 
8 0.75186 
8 0.72439 
8 0.72462 
8 0.72474 
8 0.72488 
8 0.73163 
8 0.75196 
8 0.76163 
8 0.72551 
8 0.73081 
8 0.72535 
8 0.73189 
8 0.72738 
8 0.72477 
8 0.76343 
8 0.72509 
8 0.72530 
8 0.75612 
8 0.72570 
8 0.72452 
8 0.72545 
8 0.72472 
8 0.76202 
8 0.73264 
8 0.72636 
8 0.75631 
8 0.72504 
8 0.72523 
9 0.73651 
9 0.74325 
9 0.73735 
9 0.74262 
9 0.74293 
9 0.73714 
9 0.74419 
9 0.73582 
9 0.74397 
9 0.74237 
9 0.74272 
9 0.74160 
9 0.73600 
9 0.74123 
9 0.73651 
9 0.74535 
9 0.73594 
9 0.74382 
9 0.73455 
9 0.73679 
9 0.74483 
9 0.74298 
9 0.74433 
9 0.73600 
9 0.73521 
9 0.74454 
9 0.74164 
9 0.73527 
9 0.73639 
9 0.74227 
9 0.73678 
9 0.73504 
9 0.73681 
9 0.73561 
9 0.73796 
9 0.74386 
9 0.73650 
9 0.73631 
9 0.74110 
9 0.73656 
9 0.74423 
9 0.74373 
9 0.74476 
9 0.73579 
9 0.73715 
9 0.74402 
9 0.74373 
9 0.73924 
9 0.74328 
9 0.74459 
9 0.73653 
9 0.73668 
9 0.73524 
9 0.73602 
9 0.73739 
9 0.73673 
9 0.73716 
9 0.73644 
9 0.74217 
9 0.74198 
9 0.73696 
9 0.73584 
9 0.74293 
9 0.74275 
9 0.73492 
9 0.74320 
9 0.74359 
9 0.73808 
9 0.74332 
9 0.73525 
9 0.73688 
9 0.73844 
9 0.73488 
9 0.73665 
9 0.74338 
9 0.73535 
9 0.73689 
9 0.74319 
9 0.73627 
9 0.74445 
9 0.73520 
9 0.77360 
9 0.73627 
9 0.73656 
9 0.73639 
9 0.74353 
9 0.73601 
9 0.74257 
9 0.73497 
9 0.76622 
9 0.73649 
9 0.74532 
9 0.73560 
9 0.74270 
9 0.74451 
9 0.77479 
9 0.73543 
9 0.73631 
9 0.74309 
9 0.73463 
