# Supplementary material for: Global genomic analyses of wheat powdery mildew reveal association of pathogen spread with historical human migration and trade
Source: Nat Commun. 2022 Jul 26;13:4315. doi: 10.1038/s41467-022-31975-0 (PMC9315327; doi:10.1038/s41467-022-31975-0)
Supplement: Supplementary file 8 — Source Data [file 41467_2022_31975_MOESM8_ESM.zip › Source Data/Suppl_Fig_14c_dxy_50k_windows.txt]

pop1_pop2	dxy_in_50kb_windows
ARG-AUS	0.002505921665474
CHNa-ISR	0.002125336036846
CHNa-ISRdic	0.002425210400257
CHNa-JPN	0.000904926819229
CHNa-RUSK	0.001268167532127
CHNa-TUR	0.001519062662133
CHNa-USA	0.001245257277752
CHNh-ISR	0.002069125516201
CHNh-ISRdic	0.002394293639519
CHNh-JPN	0.001112959093326
CHNh-RUSK	0.001437733931752
CHNh-USA	0.001397987474643
ISR-JPN	0.001975471040081
ISR-RUSK	0.002247927574557
ISR-TUR	0.002231847881947
ISR-USA	0.00193797592048
ISRdic-JPN	0.002305762014729
ISRdic-RUSK	0.00244472010644
ISRdic-TUR	0.002458341700669
ISRdic-USA	0.002238428252672
JPN-RUSK	0.001468277553262
JPN-TUR	0.000851034752656
JPN-USA	0.000503395947842
RUSK-TUR	0.001802621220094
RUSK-USA	0.001543788093035
TUR-USA	0.000552956868772
ISR-ISRdic	0.002160093505969
CHNh-TUR	0.001667935081663
ARG-EUR	0.002802603979143
ARG-ISR	0.002943637463439
ARG-ISRdic	0.002895644023305
ARG-JPN	0.002572030835211
ARG-RUSK	0.002319748292042
ARG-USA	0.00253551550086
AUS-EUR	0.001030640007523
AUS-ISR	0.001900933797046
ARG-TUR	0.002771369581569
EUR-USA	0.001028114256599
AUS-ISRdic	0.002231840831142
EUR-TUR	0.001270908422473
EUR-RUSK	0.001911770388048
EUR-JPN	0.001226266636679
EUR-ISR	0.002003140737243
EUR-ISRdic	0.002314723586923
AUS-USA	0.00017747446734
AUS-TUR	0.000567478860134
AUS-RUSK	0.001516854935132
AUS-JPN	0.000432829580722
CHNh-JPN	0.000861203885716
CHNa-TUR	0.001007733820145
CHNh-ISRdic	0.001878596105696
CHNh-ISR	0.001393002945725
CHNa-USA	0.001093140798709
CHNa-RUSK	0.00122023401084
CHNa-ISRdic	0.001953938828597
CHNa-ISR	0.001466611731981
CHNh-RUSK	0.001299745358017
CHNa-JPN	0.000737372899036
CHNh-TUR	0.001075114912055
TUR-USA	0.000368033312538
ISR-ISRdic	0.001661569674206
RUSK-USA	0.001543877992795
RUSK-TUR	0.001449750549226
JPN-USA	0.000476609301093
JPN-TUR	0.000488309669968
JPN-RUSK	0.001397610876502
CHNh-USA	0.001162543331331
ISRdic-USA	0.002027426018032
ISRdic-RUSK	0.002112349884905
ISRdic-JPN	0.001958135524137
ISR-USA	0.001481236944625
ISR-TUR	0.001374746922312
ISR-RUSK	0.001725990549414
ISR-JPN	0.001429512855236
ISRdic-TUR	0.001910502708626
ARG-AUS	0.001934512131358
ARG-EUR	0.001953463694944
ARG-ISR	0.002156961810225
ARG-ISRdic	0.002564330809771
ARG-JPN	0.001905548933556
ARG-RUSK	0.001930155656884
ARG-USA	0.00196575142666
AUS-EUR	0.00083060750845
AUS-ISR	0.001453471759215
ARG-TUR	0.001857819905213
AUS-JPN	0.000362094717943
AUS-ISRdic	0.001992531213437
EUR-USA	0.000870099448584
EUR-TUR	0.000771133328877
EUR-JPN	0.000901134585615
EUR-ISRdic	0.001773296890376
EUR-RUSK	0.001532608235739
AUS-USA	0.000245600813328
AUS-TUR	0.000294745221727
AUS-RUSK	0.001520485459502
EUR-ISR	0.001268523999952
AUS-JPN	0.000229493468156
AUS-RUSK	0.000766408495728
AUS-TUR	0.00032225980632
AUS-USA	0.000285566134862
EUR-USA	0.000716938088972
EUR-ISR	0.001559634043012
EUR-ISRdic	0.001940132638191
EUR-JPN	0.000602247161423
EUR-RUSK	0.000966630741229
EUR-TUR	0.00065980239035
AUS-ISRdic	0.001996260004488
ARG-EUR	0.000899540962847
AUS-EUR	0.00053735164068
ARG-USA	0.000812208979548
ARG-TUR	0.000712499781442
ARG-RUSK	0.001006882938849
ARG-JPN	0.000647990626155
ARG-ISRdic	0.002250014787932
ARG-ISR	0.00174484551348
AUS-ISR	0.001476652872713
CHNh-RUSK	0.000916594707
RUSK-TUR	0.000826377571412
JPN-USA	0.000446999342934
JPN-TUR	0.000381980306017
JPN-RUSK	0.000792889778982
ISRdic-USA	0.002048488504666
ISRdic-TUR	0.002106987756579
ISRdic-RUSK	0.002014358935288
ISRdic-JPN	0.002035500319649
ISR-USA	0.001553775521446
ISR-TUR	0.001568032912954
ISR-RUSK	0.00167404122542
ISR-JPN	0.001509591610021
ISR-ISRdic	0.001898915729631
CHNh-USA	0.000684919393158
CHNh-TUR	0.00056772684929
CHNh-JPN	0.000355557654387
CHNh-ISRdic	0.002010670584444
CHNh-ISR	0.001565807824666
CHNa-USA	0.000554028837063
CHNa-TUR	0.000416207974943
CHNa-RUSK	0.000816717094702
CHNa-JPN	0.000160946782892
CHNa-ISRdic	0.002070186906285
CHNa-ISR	0.001542731600867
ARG-AUS	0.000627595706163
TUR-USA	0.000529698938287
RUSK-USA	0.000934758712798
EUR-USA	0.001196572145792
EUR-TUR	0.000686286168863
EUR-RUSK	0.000858000942871
EUR-JPN	0.000658939828313
EUR-ISRdic	0.002500003096161
EUR-ISR	0.002172070552972
AUS-USA	0.000718459390054
AUS-TUR	0.000376722649936
AUS-RUSK	0.000687518459333
AUS-ISRdic	0.002571726034777
AUS-EUR	0.000704291795345
ARG-USA	0.001025642682894
ARG-TUR	0.000436409564386
ARG-RUSK	0.000557808847735
ARG-JPN	0.000413332481031
ARG-ISRdic	0.002429251213897
ARG-ISR	0.002050051160498
ARG-EUR	0.00071238161521
AUS-ISR	0.002160821584712
ARG-AUS	0.000507417372851
ISR-RUSK	0.00211856708442
ISR-TUR	0.00209452652277
ISR-USA	0.002421497161269
ISRdic-JPN	0.002502356947882
ISRdic-RUSK	0.00245914919385
ISRdic-TUR	0.002528726986963
ISR-JPN	0.002071451957931
ISRdic-USA	0.002796943262095
JPN-TUR	0.00031453307257
JPN-USA	0.000854531339427
RUSK-TUR	0.000599394316956
RUSK-USA	0.00119114453979
TUR-USA	0.000938958991562
JPN-RUSK	0.000567195657841
ISR-ISRdic	0.00278081897548
AUS-JPN	0.000279751314014
CHNh-USA	0.001071614351827
CHNa-ISR	0.002057732182916
CHNa-JPN	0.000174241270333
CHNa-RUSK	0.000518186619736
CHNa-ISRdic	0.00249130383676
CHNa-USA	0.000987840712221
CHNh-ISR	0.002078200195758
CHNh-ISRdic	0.002465090367517
CHNh-JPN	0.00031119117148
CHNh-RUSK	0.00060488378935
CHNh-TUR	0.000417082418679
CHNa-TUR	0.000301406836776
AUS-TUR	0.000238598404799
AUS-USA	0.00071082990826
EUR-ISR	0.001650455601806
EUR-JPN	0.000426289522423
EUR-RUSK	0.000439016687659
EUR-TUR	0.000465732201938
EUR-USA	0.000954245162499
AUS-RUSK	0.000224135748976
EUR-ISRdic	0.002176204468605
AUS-JPN	0.000201524280971
ARG-TUR	0.000224964210239
AUS-ISR	0.001522291239558
AUS-EUR	0.000368657235355
ARG-USA	0.000765067846968
ARG-RUSK	0.000191288268522
ARG-JPN	0.000190704185348
ARG-ISRdic	0.002038866206431
ARG-ISR	0.001498492158203
ARG-EUR	0.000368657235355
AUS-ISRdic	0.002066119221722
ARG-AUS	0.000148776314811
TUR-USA	0.000851164502392
RUSK-USA	0.00083325715259
RUSK-TUR	0.00029314203462
JPN-USA	0.000806059212184
JPN-TUR	0.000261776535551
JPN-RUSK	0.000242878134881
ISRdic-USA	0.002381829124035
ISRdic-TUR	0.00210866251612
ISRdic-RUSK	0.0020863643896
ISRdic-JPN	0.002081108380132
ISR-USA	0.001855058481605
ISR-TUR	0.001592330763802
ISR-RUSK	0.001556326210442
ISR-JPN	0.00155425000595
ISR-ISRdic	0.00262330274214
CHNh-USA	0.000798572784461
CHNh-RUSK	0.000230855552749
CHNh-JPN	0.000115652844364
CHNh-ISRdic	0.002056244661357
CHNh-ISR	0.001529182615006
CHNa-USA	0.000781843363267
CHNa-TUR	0.000230645124639
CHNa-RUSK	0.000206584889322
CHNa-JPN	6.11E-05
CHNa-ISRdic	0.00204454391795
CHNa-ISR	0.001517191436411
CHNh-TUR	0.000255670279815
CHNh-RUSK	0.001114372521202
RUSK-USA	0.001438715040251
EUR-USA	0.001316191033739
EUR-TUR	0.001181547886293
EUR-RUSK	0.001256502650428
EUR-JPN	0.001274746901178
EUR-ISRdic	0.002426325875409
EUR-ISR	0.001676676373409
AUS-USA	0.000534991697379
AUS-TUR	0.001206861710488
AUS-RUSK	0.001342786938061
AUS-JPN	0.001434936372557
AUS-ISR	0.001826140559613
AUS-EUR	0.001241209155829
ARG-USA	0.001079170014375
ARG-TUR	0.000866791628263
ARG-RUSK	0.000969703845886
ARG-JPN	0.000963074228054
ARG-ISRdic	0.002164679905031
ARG-ISR	0.001308107936632
ARG-EUR	0.001003207879562
ARG-AUS	0.00102937995974
TUR-USA	0.001339561384069
AUS-ISRdic	0.002708276540517
JPN-USA	0.001466841264466
JPN-TUR	0.000958080070364
JPN-RUSK	0.0010822098662
ISRdic-USA	0.002621278172002
ISRdic-TUR	0.002243580763746
ISRdic-RUSK	0.002285835222711
ISRdic-JPN	0.002149950262672
ISR-USA	0.001819634698383
RUSK-TUR	0.001034528735851
ISR-RUSK	0.001581737561885
ISR-JPN	0.001453602322275
ISR-ISRdic	0.002272728332014
CHNh-USA	0.001412234285355
CHNh-TUR	0.001016840594949
ISR-TUR	0.001493666730953
CHNh-JPN	0.000697199799227
CHNa-ISR	0.001524004856202
CHNa-ISRdic	0.002242061943354
CHNa-RUSK	0.001121008365207
CHNa-TUR	0.000999309380384
CHNa-USA	0.001487806500613
CHNh-ISR	0.001513747661034
CHNh-ISRdic	0.002229642130032
CHNa-JPN	0.000688645170244
CHNh-RUSK	0.001819122826019
CHNh-JPN	0.001798934459297
CHNh-ISRdic	0.001974745357016
CHNh-ISR	0.001745005824721
CHNa-USA	0.001538274151398
CHNa-TUR	0.001821549367187
CHNa-ISRdic	0.001913521094751
CHNa-JPN	0.002035019290287
CHNa-ISR	0.001700714603817
CHNa-RUSK	0.001764633402178
CHNh-TUR	0.001787079680637
RUSK-USA	0.001538244323585
ISR-ISRdic	0.001763692917552
TUR-USA	0.001768028399187
RUSK-TUR	0.001775533221297
JPN-USA	0.002126738944777
JPN-TUR	0.002518191265076
JPN-RUSK	0.002571532720031
CHNh-USA	0.0014769997046
ISRdic-USA	0.001705726058502
ISRdic-RUSK	0.001751817863867
ISRdic-JPN	0.002653142070806
ISR-USA	0.001371337650017
ISR-TUR	0.001830474370771
ISR-RUSK	0.001741979558921
ISR-JPN	0.002413815652516
ISRdic-TUR	0.002063071948464
AUS-ISRdic	0.001760167200471
ARG-AUS	7.62E-05
ARG-EUR	0.000814069420061
ARG-ISR	0.001435965500717
ARG-ISRdic	0.00179088312352
ARG-RUSK	0.001605548149039
ARG-TUR	0.001836038340185
ARG-USA	0.000327562002808
AUS-EUR	0.00078305419666
ARG-JPN	0.00199341204712
AUS-JPN	0.001969402768233
AUS-ISR	0.001407862261216
EUR-USA	0.000846259015331
EUR-TUR	0.001927693402656
EUR-RUSK	0.001617783770676
EUR-JPN	0.002249306539379
EUR-ISRdic	0.001692951488647
EUR-ISR	0.001558551139422
AUS-USA	0.000292489381364
AUS-TUR	0.001797941777119
AUS-RUSK	0.001564391408746
CHNh-RUSK	0.001634580948444
CHNh-JPN	0.001505217057885
CHNh-ISRdic	0.010421861580178
CHNh-ISR	0.002047499235742
CHNa-USA	0.001910234146049
CHNa-TUR	0.002119042903357
CHNa-RUSK	0.001718196387017
CHNa-ISR	0.00221801573936
CHNa-ISRdic	0.010607491406921
CHNa-JPN	0.001625095825201
CHNh-USA	0.001553772237337
ISR-JPN	0.00191054343289
ISR-RUSK	0.002058689280111
ISR-TUR	0.002117898623026
ISR-USA	0.001884193436014
ISRdic-JPN	0.01003386794614
ISRdic-RUSK	0.010533284408943
ISRdic-TUR	0.010299655369712
ISRdic-USA	0.010059896640565
JPN-RUSK	0.001885003180907
JPN-TUR	0.001934490411288
JPN-USA	0.001359726220714
RUSK-TUR	0.002002763367743
RUSK-USA	0.001769023769901
TUR-USA	0.001540112576386
ISR-ISRdic	0.010227554181244
CHNh-TUR	0.001892095289449
AUS-EUR	0.001255910048524
ARG-USA	0.000744882454106
ARG-TUR	0.00157308399048
ARG-RUSK	0.001891974366799
ARG-JPN	0.001645348990927
ARG-ISR	0.00176667335153
ARG-EUR	0.001352177426304
ARG-AUS	0.000528820729773
ARG-ISRdic	0.009889767801981
AUS-ISR	0.001874708935716
AUS-ISRdic	0.009977776166552
EUR-USA	0.001331762071247
EUR-TUR	0.001859295232107
EUR-RUSK	0.001815451757225
EUR-JPN	0.001567117800472
EUR-ISRdic	0.010141506420154
EUR-ISR	0.001849391596255
AUS-USA	0.000456972111138
AUS-TUR	0.001462424505443
AUS-RUSK	0.001659574962798
AUS-JPN	0.001267137543746
CHNh-RUSK	0.001922210597689
CHNh-JPN	0.001622603856544
CHNh-ISRdic	0.002439172586996
CHNh-ISR	0.002051502492213
CHNa-USA	0.001632771438673
CHNa-TUR	0.002466072907928
CHNa-ISRdic	0.002691420631378
CHNa-ISR	0.00234897231641
CHNh-TUR	0.00213651211339
CHNa-RUSK	0.002323125775186
CHNh-USA	0.001218048269971
ISRdic-RUSK	0.002485186017427
ISR-JPN	0.002040139397628
ISR-RUSK	0.00188698538325
ISR-TUR	0.001969743491
ISR-USA	0.002018672538727
ISRdic-JPN	0.002169942971695
ISRdic-TUR	0.002648633296613
ISRdic-USA	0.002004946819808
JPN-RUSK	0.001842303043636
JPN-TUR	0.002044616619114
JPN-USA	0.001048604720613
RUSK-TUR	0.001943846375119
RUSK-USA	0.001731207552818
TUR-USA	0.002129692592679
ISR-ISRdic	0.002594910232112
CHNa-JPN	0.002019896181625
AUS-EUR	0.001537750268673
ARG-USA	0.000265538615498
ARG-TUR	0.002320890283294
ARG-RUSK	0.001911780242796
ARG-JPN	0.001077236416168
ARG-ISR	0.002190994160821
ARG-EUR	0.001670199182458
ARG-ISRdic	0.002041048511878
AUS-ISR	0.002057236470839
ARG-AUS	5.90E-05
AUS-JPN	0.000961490835244
AUS-ISRdic	0.001988664611713
EUR-USA	0.001500396440005
EUR-TUR	0.001930875523163
EUR-RUSK	0.001888686611545
EUR-JPN	0.001842669175703
EUR-ISRdic	0.002445087240964
EUR-ISR	0.001964378477272
AUS-USA	0.000209567123197
AUS-TUR	0.002185379985161
AUS-RUSK	0.001756209082407
CHNh-RUSK	0.002585037257824
CHNh-JPN	0.00162733105185
CHNh-ISRdic	0.013563293095299
CHNh-ISR	0.002427301757479
CHNa-USA	0.001406425519151
CHNa-TUR	0.002536558372585
CHNa-ISRdic	0.013557755084971
CHNa-ISR	0.002611129002628
CHNh-TUR	0.002061583925207
CHNa-RUSK	0.002834881989471
CHNh-USA	0.001311474438779
ISRdic-RUSK	0.01403130862923
ISR-JPN	0.002706125661266
ISR-RUSK	0.002480809481408
ISR-TUR	0.002525796652755
ISR-USA	0.00265934867445
ISRdic-JPN	0.013537627642185
ISRdic-TUR	0.01416286211618
ISRdic-USA	0.013386004615
JPN-RUSK	0.002827131273883
JPN-TUR	0.002331132036499
JPN-USA	0.001272250864001
RUSK-TUR	0.002465120192687
RUSK-USA	0.002967984557293
TUR-USA	0.002572670818729
ISR-ISRdic	0.013683914544097
CHNa-JPN	0.001905390568317
AUS-EUR	0.0022588386387
ARG-USA	0.00025284664162
ARG-TUR	0.002626309603602
ARG-RUSK	0.003043896651672
ARG-JPN	0.001289607053399
ARG-ISR	0.002734990906536
ARG-EUR	0.00225382839723
ARG-AUS	0.000153680257978
ARG-ISRdic	0.013382040603818
AUS-ISR	0.002736739531312
AUS-JPN	0.001257017253976
AUS-ISRdic	0.013466520368923
EUR-USA	0.00218101718359
EUR-TUR	0.001802076935131
EUR-RUSK	0.00256707425305
EUR-JPN	0.002141814358278
EUR-ISRdic	0.013953249161516
EUR-ISR	0.002511837023201
AUS-USA	0.000249842861989
AUS-TUR	0.002647592012254
AUS-RUSK	0.003054467088974
CHNh-JPN	0.004604445895327
CHNh-ISRdic	0.007428303454869
CHNh-ISR	0.004962542297605
CHNa-USA	0.006700386406681
CHNa-TUR	0.006653598992182
CHNa-RUSK	0.005857088720412
CHNa-ISR	0.005749065758355
CHNh-RUSK	0.005104474351509
CHNa-ISRdic	0.009929829617429
CHNh-TUR	0.005553892234322
ISRdic-JPN	0.003808640540425
ISR-ISRdic	0.005986977281172
TUR-USA	0.004217876212442
RUSK-USA	0.003810705141989
RUSK-TUR	0.005348102282302
JPN-USA	0.001391566486603
JPN-TUR	0.004620502248094
JPN-RUSK	0.003649361536008
CHNh-USA	0.004340190734599
ISRdic-USA	0.003403166564599
ISRdic-RUSK	0.005611282083106
ISR-USA	0.003787823606214
ISR-TUR	0.005212287082718
ISR-RUSK	0.00484760007496
ISR-JPN	0.003993295960662
ISRdic-TUR	0.00610517772953
CHNa-JPN	0.006613511617184
ARG-AUS	3.66E-05
ARG-EUR	0.002307555163295
ARG-ISR	0.003730236101694
ARG-ISRdic	0.003400623624045
ARG-JPN	0.001324416532655
ARG-RUSK	0.003758297142244
ARG-TUR	0.004192178221373
ARG-USA	9.44E-05
AUS-EUR	0.00234333026754
AUS-ISRdic	0.003415734359336
AUS-ISR	0.003771022573672
EUR-USA	0.002362372594172
EUR-TUR	0.004385211358695
EUR-RUSK	0.004648147998215
EUR-ISRdic	0.004892254701094
EUR-ISR	0.00444141804413
EUR-JPN	0.003009859975228
AUS-USA	0.000119602785859
AUS-TUR	0.004228897282167
AUS-RUSK	0.003796946598191
AUS-JPN	0.00135650264012
CHNa-RUSK	0.001708439700414
CHNh-ISRdic	0.001896734795705
CHNh-ISR	0.001705217909374
CHNa-USA	0.001420353504098
CHNa-TUR	0.001576994611457
CHNa-JPN	0.001675313728672
CHNa-ISR	0.001748440974531
CHNh-JPN	0.001568210345943
CHNa-ISRdic	0.001955396215438
CHNh-RUSK	0.001603084550296
ISRdic-JPN	0.001882980524525
CHNh-USA	0.001328197822882
RUSK-USA	0.001331270663326
RUSK-TUR	0.001573689732245
JPN-USA	0.001282948492564
JPN-TUR	0.001610762996003
JPN-RUSK	0.001627934864102
CHNh-TUR	0.001530983086194
ISRdic-USA	0.001749058979222
ISRdic-RUSK	0.001892790578378
ISR-USA	0.001513663371375
ISR-TUR	0.001646095742258
ISR-RUSK	0.00169477312975
ISR-JPN	0.001658789163268
ISR-ISRdic	0.001916626692138
ISRdic-TUR	0.001836227359718
TUR-USA	0.001439715732723
ARG-AUS	0.000405022688394
ARG-EUR	0.001372766513477
ARG-ISR	0.001621173686822
ARG-ISRdic	0.001900697274936
ARG-JPN	0.001259709956145
ARG-RUSK	0.001436132454066
ARG-TUR	0.001621160583659
ARG-USA	0.000600520466649
AUS-EUR	0.001396307874571
AUS-ISRdic	0.001803699879359
EUR-USA	0.001319611100313
EUR-TUR	0.0016179347688
EUR-RUSK	0.001496424612311
EUR-ISRdic	0.001871370107826
EUR-ISR	0.001632367346197
EUR-JPN	0.001580483050294
AUS-USA	0.000603794350701
AUS-TUR	0.001567264518506
AUS-RUSK	0.001429249156538
AUS-JPN	0.001228479137923
AUS-ISR	0.001626686768569
CHNa-RUSK	0.001906593837331
CHNh-JPN	0.001897751517835
CHNh-ISRdic	0.002252392263507
CHNh-ISR	0.002083863427074
CHNa-USA	0.00186280772774
CHNa-TUR	0.001636046533255
CHNa-ISR	0.001955593847803
CHNh-RUSK	0.001985907481172
CHNa-ISRdic	0.002185572606047
CHNh-TUR	0.001755480638492
ISRdic-JPN	0.002981410225138
ISR-ISRdic	0.002424885859128
TUR-USA	0.002225752891332
RUSK-USA	0.00213799289235
RUSK-TUR	0.00208719368741
JPN-USA	0.00221858339022
JPN-TUR	0.002635466038816
JPN-RUSK	0.002700593539747
CHNh-USA	0.001689163127404
ISRdic-USA	0.00231041875445
ISRdic-RUSK	0.002389885233916
ISR-USA	0.002227947909359
ISR-TUR	0.002023875373766
ISR-RUSK	0.002335107250105
ISR-JPN	0.002616491388824
ISRdic-TUR	0.002346271868649
CHNa-JPN	0.001895807658232
ARG-AUS	0.000276549555021
ARG-EUR	0.002094523671182
ARG-ISR	0.002190158739928
ARG-ISRdic	0.002259478662183
ARG-JPN	0.002195885892167
ARG-RUSK	0.00209060922054
ARG-TUR	0.002184355593572
ARG-USA	0.000147800642957
AUS-EUR	0.00216549082707
AUS-ISRdic	0.002348830939569
EUR-USA	0.002139198900629
EUR-TUR	0.002275394269881
EUR-RUSK	0.002170274660681
AUS-ISR	0.002254366558186
EUR-ISRdic	0.002315590923948
EUR-ISR	0.002268470890275
EUR-JPN	0.002487686344748
AUS-USA	0.000185974499807
AUS-TUR	0.002246382975433
AUS-RUSK	0.002165545792357
AUS-JPN	0.002221959659617
CHNh-JPN	0.001055701813426
CHNh-ISRdic	0.001687169575013
CHNh-ISR	0.001320127047258
CHNa-USA	0.00111814936253
CHNa-TUR	0.001250234894779
CHNa-RUSK	0.00124384527269
CHNa-ISRdic	0.001670126482586
CHNa-ISR	0.001368343464721
CHNh-RUSK	0.00119020160096
CHNa-JPN	0.001160844070507
CHNh-TUR	0.00118302936136
ISRdic-RUSK	0.001712479801559
ISR-ISRdic	0.001836247450174
ISR-JPN	0.001163774973657
ISR-RUSK	0.001349896286616
ISR-TUR	0.001225863807597
ISR-USA	0.001184150207159
ISRdic-JPN	0.001779997428125
ISRdic-TUR	0.001788281817983
ISRdic-USA	0.001703804638629
JPN-RUSK	0.001164314869136
JPN-TUR	0.001059885639936
JPN-USA	0.000854352173895
RUSK-TUR	0.001195143916249
RUSK-USA	0.0011423683074
CHNh-USA	0.001072908373991
TUR-USA	0.001084417101472
ARG-AUS	0.000208129605129
ARG-EUR	0.001154708436904
ARG-ISR	0.001315410550695
ARG-ISRdic	0.00182568922263
ARG-JPN	0.000970577554482
ARG-RUSK	0.001249385364981
ARG-TUR	0.00122970332619
ARG-USA	0.000286059311726
AUS-EUR	0.001038928316466
AUS-ISRdic	0.001673852183061
AUS-ISR	0.001180069559016
EUR-USA	0.001046500195377
EUR-TUR	0.001196021282714
EUR-RUSK	0.001231060425057
EUR-ISRdic	0.001662071680106
EUR-ISR	0.001231058450127
EUR-JPN	0.001109044626335
AUS-USA	0.00023767358891
AUS-TUR	0.001093323140226
AUS-RUSK	0.001114138198563
AUS-JPN	0.000882428322526
CHNa-RUSK	0.001955272061033
CHNh-ISRdic	0.00347845586475
CHNh-ISR	0.00178111753484
CHNa-USA	0.002006772748993
CHNa-TUR	0.001718672953765
CHNa-JPN	0.001849818692893
CHNa-ISR	0.001914364635802
CHNh-JPN	0.0011226831852
CHNa-ISRdic	0.003930786841106
CHNh-RUSK	0.001541912291045
ISRdic-JPN	0.003177695058222
CHNh-USA	0.001308203715231
RUSK-USA	0.0013636072302
RUSK-TUR	0.00177966854156
JPN-USA	0.000766902207387
JPN-TUR	0.00184593687882
JPN-RUSK	0.001324934650645
CHNh-TUR	0.001795246883999
ISRdic-USA	0.003352701397074
ISRdic-RUSK	0.003457092545566
ISR-USA	0.001761649489269
ISR-TUR	0.001810399028968
ISR-RUSK	0.001787391054058
ISR-JPN	0.001625952621423
ISR-ISRdic	0.003721081951945
ISRdic-TUR	0.003879233844273
TUR-USA	0.001926942913925
ARG-AUS	5.57E-05
ARG-EUR	0.001234315719404
ARG-ISR	0.001778517887672
ARG-ISRdic	0.003413755151792
ARG-RUSK	0.001387319881806
ARG-TUR	0.001960449907212
ARG-USA	0.000177381062384
AUS-EUR	0.001219856997378
ARG-JPN	0.000758681535069
AUS-ISRdic	0.003399970807478
EUR-USA	0.001213486336014
AUS-ISR	0.001764049251308
EUR-TUR	0.001737567716524
EUR-RUSK	0.001363035920062
EUR-JPN	0.001226862517168
EUR-ISR	0.001796062880412
EUR-ISRdic	0.003336793025586
AUS-USA	0.000162596880641
AUS-TUR	0.001946064287693
AUS-RUSK	0.001372706123119
AUS-JPN	0.000742451183328
CHNh-JPN	0.001601752199119
CHNa-TUR	0.002166675354521
CHNh-ISRdic	0.002743211843968
CHNh-ISR	0.002522959012079
CHNa-USA	0.002140194168265
CHNa-RUSK	0.002128203193064
CHNa-ISRdic	0.002594823922326
CHNa-ISR	0.002427588744224
CHNh-RUSK	0.002334389445801
CHNa-JPN	0.001973542897468
CHNh-TUR	0.00210706656417
TUR-USA	0.002083131909912
ISR-ISRdic	0.002453813044184
RUSK-USA	0.00237197134317
RUSK-TUR	0.002220987801532
JPN-USA	0.001733855456645
JPN-TUR	0.002206796743906
JPN-RUSK	0.002335768034392
CHNh-USA	0.002022573614101
ISRdic-USA	0.00259408698881
ISRdic-RUSK	0.002351104382842
ISRdic-JPN	0.002883696496532
ISR-USA	0.002413112327008
ISR-TUR	0.002293983857886
ISR-RUSK	0.002267122728342
ISR-JPN	0.002517662070461
ISRdic-TUR	0.002377842242466
AUS-ISRdic	0.002521164917034
ARG-EUR	0.002010343346375
ARG-ISR	0.002512247551817
ARG-ISRdic	0.002728642877912
ARG-JPN	0.001770252791997
ARG-RUSK	0.002428952327864
ARG-TUR	0.002235360088091
ARG-USA	0.000879115635096
AUS-EUR	0.001827662764755
AUS-ISR	0.002374214210405
ARG-AUS	0.000844134072536
AUS-JPN	0.00162480985727
EUR-USA	0.001836802730523
EUR-TUR	0.001904562976764
EUR-JPN	0.00209451447325
EUR-ISRdic	0.002407105016335
EUR-RUSK	0.002282692663606
AUS-USA	0.000692150533092
AUS-TUR	0.002063423110339
AUS-RUSK	0.002358737102925
EUR-ISR	0.002272169678034
CHNa-USA	0.001503895912142
CHNh-RUSK	0.00153727375036
CHNh-JPN	0.001351675676869
CHNh-ISRdic	0.001986350824114
CHNh-ISR	0.001634862332308
CHNa-TUR	0.001852774255872
CHNa-JPN	0.001370746125019
CHNa-ISRdic	0.002006520503137
CHNa-ISR	0.001657773967193
CHNh-TUR	0.001837714755637
CHNa-RUSK	0.001573423918435
CHNh-USA	0.001493211385502
ISRdic-RUSK	0.001990979999192
ISR-JPN	0.001526138093275
ISR-RUSK	0.001655882821357
ISR-TUR	0.001706146328697
ISR-USA	0.001558242759133
ISRdic-JPN	0.00176559300629
ISRdic-TUR	0.001927852178297
ISRdic-USA	0.0017056163538
JPN-RUSK	0.001357233224907
JPN-TUR	0.001580689212963
JPN-USA	0.001095473243974
RUSK-TUR	0.001777343938764
RUSK-USA	0.001378845555935
TUR-USA	0.001561682288692
ISR-ISRdic	0.001858625596889
ARG-AUS	0.00012743852779
ARG-EUR	0.001367212119068
ARG-ISR	0.001698131833268
ARG-ISRdic	0.001795906694561
ARG-JPN	0.001030582210581
ARG-RUSK	0.001451387737999
ARG-USA	0.000571949359989
AUS-EUR	0.001372612959628
AUS-ISR	0.001724950272148
ARG-TUR	0.001679405184604
AUS-JPN	0.001009748292377
AUS-ISRdic	0.001772617906336
EUR-USA	0.001260870421505
EUR-TUR	0.001688565247217
EUR-RUSK	0.001529876523661
EUR-JPN	0.001503499799157
EUR-ISRdic	0.001902548025583
AUS-USA	0.000482050125941
AUS-TUR	0.001668331240404
AUS-RUSK	0.001503789878664
EUR-ISR	0.001643896452666
CHNh-JPN	0.001235703895655
CHNh-ISRdic	0.00195854581746
CHNh-ISR	0.001878145291393
CHNa-USA	0.001920087927074
CHNa-TUR	0.002115538574263
CHNa-RUSK	0.00187826236767
CHNa-ISRdic	0.001934895865873
CHNa-ISR	0.001847362135144
CHNh-RUSK	0.001880196477826
CHNa-JPN	0.001254402208074
CHNh-TUR	0.002102373364248
ISR-ISRdic	0.002031870520568
TUR-USA	0.001625402494933
RUSK-USA	0.001572612310412
RUSK-TUR	0.001758266469451
JPN-USA	0.001710102013022
JPN-TUR	0.001923555743198
JPN-RUSK	0.00174310461159
CHNh-USA	0.001916667377208
ISRdic-USA	0.002109871098383
ISRdic-RUSK	0.002123440674248
ISRdic-JPN	0.001869570485496
ISR-USA	0.00169968854763
ISR-TUR	0.001662140033599
ISR-RUSK	0.001665205182318
ISR-JPN	0.001737895807661
ISRdic-TUR	0.002164535314087
ARG-AUS	0.000638654206115
ARG-EUR	0.00136132884593
ARG-ISR	0.00165909018322
ARG-ISRdic	0.002123942580928
ARG-JPN	0.001448938074867
ARG-TUR	0.001661036323369
ARG-USA	0.001027664791079
AUS-EUR	0.001399500521527
AUS-ISR	0.001750439455121
ARG-RUSK	0.001450896593686
AUS-JPN	0.001580478538693
AUS-ISRdic	0.002171166029174
EUR-USA	0.001426847225631
EUR-TUR	0.001652163188736
EUR-RUSK	0.001595735804287
EUR-JPN	0.001798565793734
EUR-ISRdic	0.002116097789877
EUR-ISR	0.001714018349952
AUS-USA	0.000705962454302
AUS-TUR	0.001716378147355
AUS-RUSK	0.001519790761885
CHNh-RUSK	0.001902405400227
CHNh-JPN	0.001381937646509
CHNh-ISRdic	0.002178096596509
CHNh-ISR	0.002019962965019
CHNa-USA	0.001838922909108
CHNa-TUR	0.0017619356105
CHNa-RUSK	0.002019267378585
CHNa-ISR	0.002104035032269
CHNa-ISRdic	0.002232526791079
CHNa-JPN	0.00180357740508
CHNh-TUR	0.001808558377376
TUR-USA	0.001795047204918
ISR-ISRdic	0.002392030740692
RUSK-USA	0.001884386854372
RUSK-TUR	0.002013312317601
JPN-USA	0.001879798267826
JPN-TUR	0.002065074810066
JPN-RUSK	0.001731482341592
CHNh-USA	0.001818326009691
ISRdic-USA	0.002252535466392
ISRdic-RUSK	0.002362485771064
ISRdic-JPN	0.002179013565626
ISR-USA	0.001932286894954
ISR-TUR	0.002022041207475
ISR-RUSK	0.001874869407207
ISR-JPN	0.001936359227486
ISRdic-TUR	0.002351013670271
ARG-EUR	0.00176774781011
ARG-ISR	0.001925770571195
ARG-ISRdic	0.002311544799786
ARG-JPN	0.001232042556054
ARG-RUSK	0.001727122048614
ARG-TUR	0.001925745251414
ARG-USA	0.001769234475802
AUS-EUR	0.00176903783673
AUS-ISR	0.001898546108192
ARG-AUS	0.001405738115182
AUS-JPN	0.00164409901758
AUS-ISRdic	0.002230018343336
EUR-USA	0.001670360420365
EUR-TUR	0.001781213967906
EUR-JPN	0.001827926014028
EUR-ISRdic	0.002326127260355
EUR-RUSK	0.001863505449463
AUS-USA	0.001058760975261
AUS-TUR	0.001840399809443
AUS-RUSK	0.001811844948365
EUR-ISR	0.001957471708249
CHNa-USA	0.001939959663645
CHNh-RUSK	0.002342365335262
CHNh-JPN	0.001357230753307
CHNh-ISRdic	0.00271525313969
CHNh-ISR	0.002486411212946
CHNa-TUR	0.001807019521635
CHNa-JPN	0.001641731502301
CHNa-ISRdic	0.002636758978817
CHNa-ISR	0.00242608139712
CHNh-TUR	0.001899780117484
CHNa-RUSK	0.002325180708729
CHNh-USA	0.001945713870701
ISRdic-RUSK	0.002978976478435
ISR-JPN	0.002566165238691
ISR-RUSK	0.002747920888542
ISR-TUR	0.002514581438587
ISR-USA	0.002193834793464
ISRdic-JPN	0.002894143662206
ISRdic-TUR	0.002807858868435
ISRdic-USA	0.002656404831102
JPN-RUSK	0.002356210875866
JPN-TUR	0.00220040912457
JPN-USA	0.001772725929753
RUSK-TUR	0.002616211003155
RUSK-USA	0.002454546367741
TUR-USA	0.001986367567018
ISR-ISRdic	0.002820281524266
ARG-EUR	0.001948676184154
ARG-ISR	0.002426203571621
ARG-ISRdic	0.00267193312018
ARG-JPN	0.001704869501125
ARG-RUSK	0.002484970045126
ARG-TUR	0.002104509206842
ARG-USA	0.001434901390815
AUS-EUR	0.001763662138644
AUS-ISR	0.002157982909274
ARG-AUS	0.001214458986945
AUS-JPN	0.001640485388282
AUS-ISRdic	0.002607953467788
EUR-USA	0.001764037333936
EUR-TUR	0.002073530063874
EUR-JPN	0.002163736341247
EUR-ISRdic	0.002744111917387
EUR-RUSK	0.002594170485946
AUS-USA	0.000657166814845
AUS-TUR	0.00193739584445
AUS-RUSK	0.002397664436706
EUR-ISR	0.002456577342338
CHNa-TUR	0.0026055323597
CHNh-JPN	0.001648492298093
CHNh-ISRdic	0.003058275425919
CHNh-ISR	0.002769342794286
CHNa-USA	0.002691620587576
CHNa-RUSK	0.00269234230478
CHNa-ISRdic	0.003035042689001
CHNa-ISR	0.002778735245866
CHNh-RUSK	0.002702900764929
CHNa-JPN	0.001798481588162
CHNh-TUR	0.002489343633336
ISRdic-RUSK	0.003023411772199
ISR-ISRdic	0.003031994625769
TUR-USA	0.002610088798926
RUSK-USA	0.002526620404818
RUSK-TUR	0.002583125924024
JPN-USA	0.002629807291017
JPN-TUR	0.002573505071193
CHNh-USA	0.002718610894438
JPN-RUSK	0.002709924753719
ISRdic-TUR	0.002768390363371
ISRdic-JPN	0.003194358824833
ISR-USA	0.002587539826013
ISR-TUR	0.002660048356828
ISR-RUSK	0.002730067931191
ISR-JPN	0.002717430882152
ISRdic-USA	0.002820296302624
ARG-AUS	0.001327581608592
ARG-EUR	0.002343087533074
ARG-ISR	0.00260315174223
ARG-ISRdic	0.002945651953691
ARG-JPN	0.002594942226318
ARG-TUR	0.002653175761554
ARG-USA	0.001780227546088
AUS-EUR	0.002125440200549
AUS-ISR	0.002471316520638
ARG-RUSK	0.002616439353745
AUS-JPN	0.0024766374154
AUS-ISRdic	0.002723973872157
EUR-USA	0.002335062216659
EUR-TUR	0.002316091238795
EUR-RUSK	0.002752433107295
EUR-JPN	0.002527115669628
EUR-ISRdic	0.002936821103862
EUR-ISR	0.002811446275854
AUS-USA	0.001002064116454
AUS-TUR	0.002539450481902
AUS-RUSK	0.002455280587919
CHNh-RUSK	0.002316419260646
CHNh-JPN	0.001563573640592
CHNh-ISRdic	0.002557464583934
CHNh-ISR	0.002331404350056
CHNa-USA	0.002054647433892
CHNa-TUR	0.002602837850777
CHNa-RUSK	0.00230661003274
CHNa-ISR	0.00233433015321
CHNa-ISRdic	0.002566927990731
CHNa-JPN	0.001608692074017
CHNh-TUR	0.002507751937984
TUR-USA	0.002659746018145
ISR-ISRdic	0.002568946440382
RUSK-USA	0.002134783036478
RUSK-TUR	0.002626062789986
JPN-USA	0.001285662255961
JPN-TUR	0.002086083443338
JPN-RUSK	0.002103571323757
CHNh-USA	0.002032274096714
ISRdic-USA	0.002301463148677
ISRdic-RUSK	0.002585639111022
ISRdic-JPN	0.002383947843457
ISR-USA	0.002121947456328
ISR-TUR	0.00259983102385
ISR-RUSK	0.00224496006001
ISR-JPN	0.002148649070894
ISRdic-TUR	0.002998797185744
ARG-AUS	0.001708087145439
ARG-EUR	0.002079095650743
ARG-ISR	0.00221338734009
ARG-ISRdic	0.002521303366592
ARG-JPN	0.001949342808744
ARG-TUR	0.00269787894789
ARG-USA	0.001847814907298
AUS-EUR	0.002020402092798
ARG-RUSK	0.002046488616576
AUS-ISRdic	0.002232698127786
AUS-ISR	0.002024705408408
EUR-TUR	0.002570584052867
EUR-RUSK	0.00224303260479
EUR-JPN	0.002038037094155
EUR-ISRdic	0.002514361643244
EUR-ISR	0.00224632831537
EUR-USA	0.002014139790612
AUS-USA	0.000397771834861
AUS-TUR	0.002574944994499
AUS-RUSK	0.002039500322421
AUS-JPN	0.001068156524605
CHNh-JPN	0.001802091337515
CHNh-ISRdic	0.004722986262517
CHNh-ISR	0.002360982302858
CHNa-USA	0.002037943645059
CHNa-TUR	0.002704488523032
CHNa-RUSK	0.002057750620534
CHNa-ISRdic	0.004785180952001
CHNa-ISR	0.002279169233149
CHNh-RUSK	0.002137426052259
CHNa-JPN	0.001672795896862
CHNh-TUR	0.002647314660636
RUSK-USA	0.002444512114518
ISR-ISRdic	0.004907268638411
TUR-USA	0.002478180769103
RUSK-TUR	0.002684795437743
JPN-USA	0.001228582019059
JPN-TUR	0.002691293976926
JPN-RUSK	0.00229348274543
CHNh-USA	0.00194119883591
ISRdic-USA	0.004522178498679
ISRdic-RUSK	0.004692254544491
ISRdic-JPN	0.004735554391722
ISR-USA	0.002491326587881
ISR-TUR	0.00287953085766
ISR-RUSK	0.002550598647251
ISR-JPN	0.002352695734034
ISRdic-TUR	0.004874727099505
EUR-ISR	0.002635275707757
ARG-AUS	0.001794770354657
ARG-EUR	0.002239030747102
ARG-ISR	0.002335103659597
ARG-ISRdic	0.004802851085836
ARG-RUSK	0.002269422978672
ARG-TUR	0.002750420432589
ARG-USA	0.001839257074678
AUS-EUR	0.001923826583119
ARG-JPN	0.001783344361036
AUS-ISRdic	0.004474990762362
AUS-ISR	0.002477895638481
EUR-USA	0.001875859534637
EUR-TUR	0.002731052266154
EUR-JPN	0.002190528233748
EUR-ISRdic	0.004876939943999
EUR-RUSK	0.002611381828186
AUS-USA	0.000318542534087
AUS-TUR	0.002464088577256
AUS-RUSK	0.002435644148262
AUS-JPN	0.001009426543417
CHNa-TUR	0.002371883182372
CHNh-JPN	0.001860548488114
CHNh-ISRdic	0.003510044867009
CHNh-ISR	0.001993196163251
CHNa-USA	0.002020974798509
CHNa-RUSK	0.002329121111219
CHNh-RUSK	0.002225462544001
CHNa-ISRdic	0.003500954394287
CHNa-ISR	0.002014951797891
CHNa-JPN	0.001634858260516
CHNh-TUR	0.002320870079595
ISR-ISRdic	0.003649896170252
TUR-USA	0.002203957447495
RUSK-USA	0.002069608936373
RUSK-TUR	0.002471571420703
JPN-USA	0.001592342149334
JPN-TUR	0.002361405978903
JPN-RUSK	0.002465519382304
CHNh-USA	0.001936858256122
ISRdic-USA	0.003722675166779
ISRdic-RUSK	0.004042893990251
ISRdic-JPN	0.003573407811631
ISR-USA	0.002114932040846
ISR-TUR	0.002296399718289
ISR-RUSK	0.002359846874749
ISR-JPN	0.002155794116128
ISRdic-TUR	0.004080783379487
ARG-AUS	0.000813329626438
ARG-EUR	0.001867201801109
ARG-ISR	0.001967482149185
ARG-ISRdic	0.003744223805812
ARG-JPN	0.001590134380472
ARG-TUR	0.001990008210523
ARG-USA	0.001274691753618
AUS-EUR	0.001831667732772
AUS-ISR	0.001966800316869
ARG-RUSK	0.002080505234469
AUS-JPN	0.001125002580281
AUS-ISRdic	0.003618381798655
EUR-USA	0.001876204865005
EUR-TUR	0.002155260025989
EUR-RUSK	0.002233507829906
EUR-JPN	0.002220875405176
EUR-ISRdic	0.003753640661451
EUR-ISR	0.00214476574611
AUS-USA	0.000799173600045
AUS-TUR	0.002046867483255
AUS-RUSK	0.002057457058944
CHNh-RUSK	0.001837841850994
CHNh-JPN	0.001473417585562
CHNh-ISRdic	0.001773266623489
CHNh-ISR	0.001492823545036
CHNa-USA	0.0015541460612
CHNa-TUR	0.001806588694003
CHNa-RUSK	0.001933547601227
CHNa-ISR	0.001622140856831
CHNa-ISRdic	0.001757896795145
CHNa-JPN	0.001574357209393
CHNh-TUR	0.001700585916989
TUR-USA	0.001631372812836
ISR-ISRdic	0.001799272671861
RUSK-USA	0.001620800216976
RUSK-TUR	0.001748395188104
JPN-USA	0.001263723108203
JPN-TUR	0.001560843524924
JPN-RUSK	0.00164418733739
CHNh-USA	0.001454150216844
ISRdic-USA	0.001613760297049
ISRdic-RUSK	0.002002156017248
ISRdic-JPN	0.001680895502079
ISR-USA	0.001440181510382
ISR-TUR	0.001598083440952
ISR-RUSK	0.001742649684561
ISR-JPN	0.001493853735875
ISRdic-TUR	0.001893965418527
ARG-EUR	0.001307023606757
ARG-ISR	0.001364243806257
ARG-ISRdic	0.001594213111359
ARG-JPN	0.001288312670751
ARG-RUSK	0.001633417991152
ARG-TUR	0.001592030107571
ARG-USA	0.000640888488943
AUS-EUR	0.001261514518135
AUS-ISR	0.001413114762487
ARG-AUS	0.000480524692068
AUS-JPN	0.001242073031447
AUS-ISRdic	0.001589329552526
EUR-USA	0.001302794074449
EUR-TUR	0.001476108651571
EUR-JPN	0.001456649181391
EUR-ISRdic	0.001765744487409
EUR-RUSK	0.001660883770458
AUS-USA	0.000276858405505
AUS-TUR	0.001653103325789
AUS-RUSK	0.001616550987616
EUR-ISR	0.001469596969353
CHNa-USA	0.001718819754817
CHNh-RUSK	0.001574676913275
CHNh-JPN	0.001650918850182
CHNh-ISRdic	0.002596299926027
CHNh-ISR	0.001679577008384
CHNa-TUR	0.001782081730425
CHNa-JPN	0.001751494458875
CHNa-ISRdic	0.00264043423376
CHNa-ISR	0.001796821427293
CHNh-TUR	0.001673640981629
CHNa-RUSK	0.001688929459489
CHNh-USA	0.001599542667548
ISRdic-RUSK	0.002507831367067
ISR-JPN	0.001534203815131
ISR-RUSK	0.00158651670367
ISR-TUR	0.001603638727918
ISR-USA	0.00150431083169
ISRdic-JPN	0.002483266126295
ISRdic-TUR	0.002429282432139
ISRdic-USA	0.002453308442654
JPN-RUSK	0.001464662298151
JPN-TUR	0.001621605464138
JPN-USA	0.001153618859345
RUSK-TUR	0.00159517953047
RUSK-USA	0.001533202252212
TUR-USA	0.001573509867349
ISR-ISRdic	0.002432330982679
ARG-AUS	0.000536393857146
ARG-EUR	0.001139622891201
ARG-ISR	0.001473094294256
ARG-ISRdic	0.002469310273706
ARG-JPN	0.001146000924736
ARG-RUSK	0.001449853979252
ARG-TUR	0.001501144537804
ARG-USA	0.000674345627559
AUS-EUR	0.001040538022824
AUS-ISR	0.001478369938907
AUS-JPN	0.001073545308831
AUS-ISRdic	0.00245637725069
EUR-USA	0.001098641093738
EUR-TUR	0.00142519622784
EUR-JPN	0.001402354938376
EUR-ISRdic	0.00250564128824
EUR-RUSK	0.00150546147808
AUS-USA	0.000227231507212
AUS-TUR	0.001555019862153
AUS-RUSK	0.001515053239842
EUR-ISR	0.001498604595268
CHNa-TUR	0.001195175889927
CHNh-JPN	0.001231560142582
CHNh-ISRdic	0.002035939979326
CHNh-ISR	0.001373656849985
CHNa-USA	0.001367872547033
CHNa-RUSK	0.001308340332751
CHNa-ISRdic	0.002019378703924
CHNa-ISR	0.001351729664917
CHNh-RUSK	0.001338885763264
CHNa-JPN	0.00116733569823
CHNh-TUR	0.001202705413666
ISRdic-RUSK	0.00190735550585
ISR-ISRdic	0.001888295381645
TUR-USA	0.001217785579532
RUSK-USA	0.001333695741797
RUSK-TUR	0.001281487179833
JPN-USA	0.001315791723992
JPN-TUR	0.001403000656709
CHNh-USA	0.001359267807741
JPN-RUSK	0.001269031135874
ISRdic-TUR	0.00200657257759
ISRdic-JPN	0.001742706613751
ISR-USA	0.001337462478223
ISR-TUR	0.0014514941042
ISR-RUSK	0.001398270188158
ISR-JPN	0.001416783062312
ISRdic-USA	0.0017265491328
ARG-AUS	0.000504146372461
ARG-EUR	0.001162885633026
ARG-ISR	0.001291420127528
ARG-ISRdic	0.001793847093947
ARG-JPN	0.00123477552084
ARG-TUR	0.001172876823516
ARG-USA	0.000678690290997
AUS-EUR	0.00105771895826
ARG-RUSK	0.001295810417522
AUS-ISRdic	0.00163940496669
AUS-ISR	0.001266009961411
EUR-USA	0.001063919544071
EUR-TUR	0.001275245597035
EUR-RUSK	0.0012619991946
EUR-JPN	0.001392967533918
EUR-ISRdic	0.001827756800111
EUR-ISR	0.00140656045432
AUS-USA	0.000264810059673
AUS-TUR	0.001205568514232
AUS-RUSK	0.001300221162711
AUS-JPN	0.001228734477549
CHNh-JPN	0.001712499330299
CHNh-ISRdic	0.002132782290279
CHNh-ISR	0.001745200552205
CHNa-USA	0.001982465719642
CHNa-TUR	0.001675119601683
CHNa-RUSK	0.001802584016289
CHNa-ISR	0.001723814229893
CHNa-ISRdic	0.002149898408632
CHNh-RUSK	0.00180778571676
CHNa-JPN	0.001639754092675
CHNh-TUR	0.00168518184157
ISR-ISRdic	0.001992933699227
TUR-USA	0.001555856744986
RUSK-USA	0.001561923051821
RUSK-TUR	0.001600892018596
JPN-USA	0.001565839118904
JPN-TUR	0.001585500916954
JPN-RUSK	0.001688889562693
CHNh-USA	0.00194594597864
ISRdic-USA	0.001789096347122
ISRdic-RUSK	0.001988290921044
ISRdic-JPN	0.002003207314788
ISR-USA	0.001799384714968
ISR-TUR	0.001715126541349
ISR-RUSK	0.00177090155755
ISR-JPN	0.001533230455963
ISRdic-TUR	0.002068071629987
ARG-AUS	0.000454587386923
ARG-EUR	0.001235962507489
ARG-ISR	0.001690172515201
ARG-ISRdic	0.001831785301836
ARG-JPN	0.001486030649961
ARG-RUSK	0.001541184976626
ARG-TUR	0.00142805207789
ARG-USA	0.000553127154005
AUS-EUR	0.001190119023976
AUS-ISR	0.001825194559329
AUS-JPN	0.001555605081346
AUS-ISRdic	0.001813652171867
EUR-USA	0.001128386313784
EUR-TUR	0.001602374033122
EUR-JPN	0.001653441471659
EUR-ISRdic	0.001839576696322
EUR-RUSK	0.001569569009811
AUS-USA	0.000220108080658
AUS-TUR	0.001523089486095
AUS-RUSK	0.001611353807257
EUR-ISR	0.001706201993507
CHNa-USA	0.001408641452531
CHNh-RUSK	0.001341316679913
CHNh-JPN	0.001242545415317
CHNh-ISRdic	0.001567369746481
CHNh-ISR	0.001332951271341
CHNa-TUR	0.00130788566865
CHNa-JPN	0.001298175337438
CHNa-ISRdic	0.001607253009529
CHNa-ISR	0.001263605869867
CHNh-TUR	0.001372663058037
CHNa-RUSK	0.001289333997804
CHNh-USA	0.001426258194521
ISRdic-RUSK	0.001697704680079
ISR-JPN	0.001418012616878
ISR-RUSK	0.001438299512612
ISR-TUR	0.001457683711889
ISR-USA	0.001502987398548
ISRdic-JPN	0.001608208816095
ISRdic-TUR	0.001791779074652
ISRdic-USA	0.001818380838598
JPN-RUSK	0.001413654078441
JPN-TUR	0.001301952456474
JPN-USA	0.001168985918736
RUSK-TUR	0.001404590712506
RUSK-USA	0.001566895670491
TUR-USA	0.001358339378186
ISR-ISRdic	0.001710283804131
ARG-AUS	0.000644183562766
ARG-EUR	0.001701931153273
ARG-ISR	0.00161146075961
ARG-ISRdic	0.002002609198152
ARG-JPN	0.001494979169569
ARG-RUSK	0.00166409081316
ARG-USA	0.001155617278584
AUS-EUR	0.001508956517747
AUS-ISR	0.00141524083005
ARG-TUR	0.001527855507075
AUS-JPN	0.001252168187237
AUS-ISRdic	0.001905868432655
EUR-USA	0.001295707337541
EUR-TUR	0.001503894756621
EUR-RUSK	0.001533935828756
EUR-JPN	0.001217785775428
EUR-ISRdic	0.00172448034434
AUS-USA	0.000729582087072
AUS-TUR	0.001227868568589
AUS-RUSK	0.001526440264016
EUR-ISR	0.001556203889395
CHNh-JPN	0.000911214411565
CHNh-ISRdic	0.002022035836957
CHNh-ISR	0.001720374341071
CHNa-USA	0.001679685361235
CHNa-TUR	0.001604824857405
CHNa-RUSK	0.001497891241417
CHNa-ISRdic	0.001987019194684
CHNa-ISR	0.001715062728308
CHNh-RUSK	0.001514677312341
CHNa-JPN	0.001110491399249
CHNh-TUR	0.001606848405317
ISR-ISRdic	0.001893176127679
TUR-USA	0.001635258532886
RUSK-USA	0.001520022252067
RUSK-TUR	0.001433342785718
JPN-USA	0.001599816180061
JPN-TUR	0.001650765741644
JPN-RUSK	0.001493543248274
CHNh-USA	0.001737346681341
ISRdic-USA	0.001735279782688
ISRdic-RUSK	0.001750449408649
ISRdic-JPN	0.002000797869399
ISR-USA	0.00171344652018
ISR-TUR	0.001480099365603
ISR-RUSK	0.001513316202502
ISR-JPN	0.001716339123089
ISRdic-TUR	0.001837420974251
ARG-AUS	0.000715294032752
ARG-EUR	0.001403140007837
ARG-ISR	0.001615703907169
ARG-ISRdic	0.001740176877534
ARG-JPN	0.001459718427998
ARG-TUR	0.001546195205396
ARG-USA	0.000808594755334
AUS-EUR	0.001489892044201
AUS-ISR	0.001710073159421
ARG-RUSK	0.001485325798583
AUS-JPN	0.001597627037118
AUS-ISRdic	0.001693311597933
EUR-USA	0.001490505420396
EUR-TUR	0.001436906122434
EUR-RUSK	0.001440595212486
EUR-ISRdic	0.001838941226669
EUR-ISR	0.001592180789393
EUR-JPN	0.001506183120516
AUS-USA	0.000206068004675
AUS-TUR	0.001630364829884
AUS-RUSK	0.001540258808451
CHNh-JPN	0.000295025748074
CHNa-TUR	0.00074627416437
CHNh-ISRdic	0.001181068600137
CHNh-ISR	0.000714581756268
CHNa-USA	0.00088429871628
CHNa-RUSK	0.000578158223054
CHNa-ISRdic	0.001168508167148
CHNa-ISR	0.00071412253328
CHNh-RUSK	0.000571316899264
CHNa-JPN	0.000354051831908
CHNh-TUR	0.000760139399579
TUR-USA	0.001012177545114
ISR-ISRdic	0.001272851039273
RUSK-USA	0.000957291687535
RUSK-TUR	0.000758853653989
JPN-USA	0.000872007687074
JPN-TUR	0.000844617835271
JPN-RUSK	0.000632451954776
CHNh-USA	0.000898756955112
ISRdic-USA	0.001348915086169
ISRdic-RUSK	0.001218897433471
ISRdic-JPN	0.001255475290342
ISR-USA	0.001015058881243
ISR-TUR	0.000752880478547
ISR-RUSK	0.000746750402278
ISR-JPN	0.000778068774366
ISRdic-TUR	0.001293857927173
AUS-ISRdic	0.001363634441671
ARG-AUS	0.000630926401773
ARG-EUR	0.000941187199815
ARG-ISR	0.00096185193886
ARG-ISRdic	0.001387952633894
ARG-JPN	0.000961478338382
ARG-RUSK	0.000942863233094
ARG-TUR	0.000937043032576
ARG-USA	0.000673579033116
AUS-EUR	0.00104168312457
AUS-ISR	0.001025131866427
EUR-USA	0.001024973772693
EUR-TUR	0.000797444303181
EUR-RUSK	0.000833282571123
EUR-ISRdic	0.001291298226602
EUR-ISR	0.000881499243541
EUR-JPN	0.000898111318737
AUS-USA	0.000128257359709
AUS-TUR	0.001037386765559
AUS-RUSK	0.000967367773504
AUS-JPN	0.000875453840819
CHNa-TUR	0.001385980142595
CHNh-RUSK	0.001135040673226
CHNh-JPN	0.001046249302945
CHNh-ISRdic	0.002184051620462
CHNh-ISR	0.001167461918543
CHNa-USA	0.001118447697938
CHNa-RUSK	0.001133067108197
CHNa-JPN	0.000963301834738
CHNa-ISR	0.001158508442008
CHNh-TUR	0.00138737306509
CHNa-ISRdic	0.002179741460427
CHNh-USA	0.001108903242119
ISRdic-TUR	0.002292215530725
ISR-JPN	0.001027315861974
ISR-RUSK	0.001060136407173
ISR-TUR	0.001204785426036
ISR-USA	0.001148502641612
ISRdic-JPN	0.002145462347136
ISRdic-RUSK	0.00221355428983
ISRdic-USA	0.002013658814547
JPN-RUSK	0.000997635108007
JPN-TUR	0.001268193673383
JPN-USA	0.001039337449727
RUSK-TUR	0.001249083865564
RUSK-USA	0.001153538001893
TUR-USA	0.001263979352184
ISR-ISRdic	0.002207784761154
ARG-AUS	0.000690322192857
ARG-EUR	0.001210317969831
ARG-ISR	0.001282771296556
ARG-ISRdic	0.002213074178875
ARG-JPN	0.001211606402723
ARG-RUSK	0.001284922353978
ARG-USA	0.000761192880553
AUS-EUR	0.001108907434872
AUS-ISR	0.001162469384101
ARG-TUR	0.0013674043389
AUS-JPN	0.001020739741238
AUS-ISRdic	0.002012593485363
EUR-TUR	0.001161421991727
EUR-RUSK	0.001122336450249
EUR-JPN	0.00117998232366
EUR-ISRdic	0.002180057033432
EUR-ISR	0.001150696537221
EUR-USA	0.001082427017261
AUS-USA	0.000237947456263
AUS-TUR	0.001286661930188
AUS-RUSK	0.001161584171619
CHNh-RUSK	0.002047400661484
CHNh-JPN	0.001675058469447
CHNh-ISRdic	0.00222466318783
CHNh-ISR	0.001899307844167
CHNa-USA	0.001892663658838
CHNa-TUR	0.001937316812304
CHNa-ISR	0.00186181910451
CHNa-ISRdic	0.002153241148716
CHNh-TUR	0.001959784478969
CHNa-RUSK	0.002013389524729
CHNh-USA	0.001934536149096
CHNa-JPN	0.001664709296327
ISR-JPN	0.001888017528628
TUR-USA	0.001956944000052
RUSK-USA	0.00195235445855
RUSK-TUR	0.002025879361379
JPN-USA	0.001476158394608
JPN-TUR	0.001674940130839
ISR-ISRdic	0.002272894829797
JPN-RUSK	0.001806788204139
ISRdic-TUR	0.002372678993137
ISRdic-RUSK	0.002164199055391
ISRdic-JPN	0.002134819769395
ISR-USA	0.002019375498576
ISR-TUR	0.002058813254328
ISR-RUSK	0.001988853125016
ISRdic-USA	0.002302870087172
ARG-EUR	0.001922262892722
ARG-ISR	0.002109280625509
ARG-ISRdic	0.002284105199609
ARG-JPN	0.001411266550832
ARG-RUSK	0.002023484902218
ARG-USA	0.001518788180424
AUS-EUR	0.001648343111384
AUS-ISR	0.001970023308648
AUS-ISRdic	0.002152919711435
ARG-TUR	0.002022305532955
AUS-RUSK	0.001871158507607
AUS-JPN	0.001202553498347
EUR-USA	0.001701553363934
EUR-TUR	0.001771506618989
EUR-RUSK	0.001876032890449
EUR-JPN	0.001649931652228
EUR-ISRdic	0.002261985725333
ARG-AUS	0.000971320041281
AUS-USA	0.00086891231392
AUS-TUR	0.001853012952444
EUR-ISR	0.001918202229079
CHNh-RUSK	0.002110497864673
CHNh-JPN	0.001912101461739
CHNh-ISRdic	0.002133942477539
CHNh-ISR	0.002035012276813
CHNa-USA	0.002034195897148
CHNa-TUR	0.002235814084647
CHNa-RUSK	0.002083737617085
CHNa-ISR	0.002011820866444
CHNa-ISRdic	0.002112032159884
CHNa-JPN	0.001727037035069
CHNh-TUR	0.002234769988375
TUR-USA	0.001316423834291
ISR-ISRdic	0.002061329650108
RUSK-USA	0.001928620667217
RUSK-TUR	0.001969159383761
JPN-USA	0.001384370179643
JPN-TUR	0.001639557105829
JPN-RUSK	0.001735342088132
CHNh-USA	0.002030434091022
ISRdic-USA	0.001985040597532
ISRdic-RUSK	0.002121952790037
ISRdic-JPN	0.001903700450991
ISR-USA	0.001844287088707
ISR-TUR	0.001992018172653
ISR-RUSK	0.001749505237696
ISR-JPN	0.001692298956816
ISRdic-TUR	0.002223388533818
EUR-ISR	0.001886298225789
ARG-AUS	0.001492394018637
ARG-EUR	0.001659054120705
ARG-ISR	0.002012603199585
ARG-ISRdic	0.002174916736132
ARG-JPN	0.001598743158436
ARG-TUR	0.001719349557917
ARG-USA	0.001441982937561
AUS-EUR	0.001499987036208
ARG-RUSK	0.002069773585812
AUS-ISRdic	0.002095872742906
AUS-ISR	0.001963171145986
EUR-USA	0.001454728608327
EUR-TUR	0.001678410737986
EUR-RUSK	0.001925939755425
EUR-JPN	0.001597271937961
EUR-ISRdic	0.002064697697079
AUS-USA	0.001107774761843
AUS-TUR	0.001505105370695
AUS-RUSK	0.001992093449791
AUS-JPN	0.001498229159587
CHNh-TUR	0.001306725781501
CHNh-RUSK	0.001209125513587
CHNh-JPN	0.001189119294209
CHNh-ISRdic	0.001797297461085
CHNh-ISR	0.001302081656243
CHNa-USA	0.001169500613501
CHNa-TUR	0.001300084548168
CHNa-ISR	0.001310791270845
CHNa-ISRdic	0.001793230409246
CHNa-RUSK	0.001214296486496
CHNh-USA	0.001183411064868
CHNa-JPN	0.000998255312278
ISR-JPN	0.001412316588659
TUR-USA	0.001125921981396
RUSK-USA	0.00119208929302
RUSK-TUR	0.001166619477564
JPN-USA	0.000952300253265
JPN-TUR	0.00130705084876
ISR-ISRdic	0.001858963577086
JPN-RUSK	0.001260641955251
ISRdic-TUR	0.001856154903726
ISRdic-RUSK	0.001744385208693
ISRdic-JPN	0.001855566364904
ISR-USA	0.001351156202773
ISR-TUR	0.001428506059519
ISR-RUSK	0.001142354790975
ISRdic-USA	0.001733012059149
ARG-RUSK	0.00110218669309
ARG-EUR	0.000904981763001
ARG-ISR	0.001403586319257
ARG-ISRdic	0.001753195551547
ARG-JPN	0.001199673092534
ARG-TUR	0.001013648629391
ARG-USA	0.000955651546153
AUS-EUR	0.000757721368946
AUS-ISR	0.001301749769615
ARG-AUS	0.000638093735279
AUS-JPN	0.00102423626699
AUS-ISRdic	0.001663396807078
EUR-USA	0.00092161125316
EUR-TUR	0.001098110143216
EUR-JPN	0.001165355291473
EUR-ISRdic	0.001733220979079
EUR-RUSK	0.001111131201248
AUS-USA	0.000657784564557
AUS-TUR	0.00094955707757
AUS-RUSK	0.001078476244588
EUR-ISR	0.0013059189027
CHNa-TUR	0.001867446337188
CHNh-JPN	0.002037921097426
CHNh-ISRdic	0.002141255260975
CHNh-ISR	0.001868517730734
CHNa-USA	0.001851986142923
CHNa-RUSK	0.001847317412816
CHNa-ISRdic	0.002098682422821
CHNa-ISR	0.001922191508182
CHNh-RUSK	0.001731851983427
CHNa-JPN	0.001800248243369
CHNh-TUR	0.001795214136957
ISRdic-JPN	0.002135519182311
ISR-ISRdic	0.002234077603581
ISR-JPN	0.002068077175261
ISR-RUSK	0.001560071525573
ISR-TUR	0.001906648121128
ISR-USA	0.001919396558939
ISRdic-RUSK	0.002269109995928
ISRdic-TUR	0.002146717165632
ISRdic-USA	0.002120320446312
JPN-RUSK	0.002150907084639
JPN-TUR	0.001930608973551
JPN-USA	0.001472156992765
RUSK-TUR	0.001680722282069
RUSK-USA	0.001984254709566
CHNh-USA	0.001849202744147
TUR-USA	0.001696526536933
ARG-AUS	0.001177161821544
ARG-EUR	0.001474183974323
ARG-ISR	0.00190370134555
ARG-ISRdic	0.002384133596213
ARG-JPN	0.002113526295066
ARG-RUSK	0.001505671261632
ARG-TUR	0.001573748744599
ARG-USA	0.001686976297309
AUS-EUR	0.001306937121492
AUS-ISRdic	0.002275899872099
AUS-ISR	0.001880625733541
EUR-USA	0.001543655072199
EUR-TUR	0.001612266636166
EUR-RUSK	0.001675220819776
EUR-ISRdic	0.002246891379829
EUR-ISR	0.001855863180314
EUR-JPN	0.001967074106396
AUS-USA	0.001257849363758
AUS-TUR	0.001487540787409
AUS-RUSK	0.001732679134372
AUS-JPN	0.001862401219209
CHNa-RUSK	0.001698651211636
CHNh-ISRdic	0.00171171823817
CHNh-ISR	0.00152952266033
CHNa-USA	0.001462679709504
CHNa-TUR	0.001796680973287
CHNa-JPN	0.001358489597818
CHNa-ISR	0.001641063674226
CHNh-JPN	0.001507803045112
CHNa-ISRdic	0.001750886552487
CHNh-RUSK	0.001527639304012
ISRdic-JPN	0.001691822926653
CHNh-USA	0.001443647763093
RUSK-USA	0.001260152566661
RUSK-TUR	0.001244988784228
JPN-USA	0.000996321206809
JPN-TUR	0.001500665172139
JPN-RUSK	0.001495587837871
CHNh-TUR	0.001654189114297
ISRdic-USA	0.001631423674186
ISRdic-RUSK	0.00172342133366
ISR-USA	0.001413965311989
ISR-TUR	0.001533369393153
ISR-RUSK	0.001113130915621
ISR-JPN	0.001548561059935
ISR-ISRdic	0.001742041667276
ISRdic-TUR	0.001814379329179
TUR-USA	0.001162997564617
ARG-AUS	0.000399247664773
ARG-EUR	0.000752240239049
ARG-ISR	0.001309470474035
ARG-ISRdic	0.001603037913078
ARG-RUSK	0.001031631406034
ARG-TUR	0.00087167401291
ARG-USA	0.000887116568751
AUS-EUR	0.000662983873646
ARG-JPN	0.001283544731604
AUS-ISRdic	0.001545723498321
AUS-ISR	0.001247367303956
EUR-TUR	0.001053257078001
EUR-RUSK	0.00105392494645
EUR-JPN	0.001377015933659
EUR-ISRdic	0.001625707602784
EUR-ISR	0.001291825641366
EUR-USA	0.001041269734839
AUS-USA	0.00074126610623
AUS-TUR	0.000767757256071
AUS-RUSK	0.000970039187439
AUS-JPN	0.001192668435893
CHNh-RUSK	0.002425862698641
CHNh-JPN	0.001818361631102
CHNh-ISRdic	0.003515744557866
CHNh-ISR	0.001867610643388
CHNa-USA	0.001802886816174
CHNa-TUR	0.001786660287429
CHNa-RUSK	0.002445995083082
CHNa-ISR	0.001887845256605
CHNa-ISRdic	0.003465837922387
CHNa-JPN	0.001764553465518
CHNh-TUR	0.001740946191566
ISR-ISRdic	0.003410566680844
ISR-JPN	0.001723495699969
ISR-RUSK	0.002146327053563
ISR-TUR	0.001835679581966
ISR-USA	0.001660318815769
ISRdic-JPN	0.003458766961435
ISRdic-RUSK	0.003578694071682
ISRdic-TUR	0.003484846389582
ISRdic-USA	0.003512784598879
JPN-RUSK	0.002334210156093
JPN-TUR	0.001761233305943
JPN-USA	0.001041873771459
RUSK-TUR	0.002362532302619
RUSK-USA	0.002321089685462
CHNh-USA	0.001772452238738
TUR-USA	0.001604432674973
ARG-AUS	0.001554106311439
ARG-EUR	0.00176564671292
ARG-ISR	0.001959364451325
ARG-ISRdic	0.003428158054942
ARG-JPN	0.001805916722613
ARG-TUR	0.001942622709892
ARG-USA	0.001645639518067
AUS-EUR	0.001578984184413
ARG-RUSK	0.002533055809514
AUS-ISRdic	0.003582093624283
AUS-ISR	0.00172831360538
EUR-USA	0.001541671085802
EUR-TUR	0.001752663172044
EUR-RUSK	0.002337090399986
EUR-JPN	0.001697176653894
EUR-ISRdic	0.003426178944476
EUR-ISR	0.001762168585936
AUS-USA	0.000756605352599
AUS-TUR	0.001594067043579
AUS-RUSK	0.002398408982412
AUS-JPN	0.001154828640916
CHNh-JPN	0.001802719058428
CHNh-ISRdic	0.00250945142209
CHNh-ISR	0.001648078226644
CHNa-USA	0.001814854192017
CHNa-TUR	0.001715100039664
CHNa-RUSK	0.001972504951415
CHNa-ISRdic	0.00255053496249
CHNa-ISR	0.00168140977709
CHNh-RUSK	0.001959082553554
CHNa-JPN	0.001738525567566
CHNh-TUR	0.001704627546834
TUR-USA	0.000979869876995
ISR-ISRdic	0.002058649293264
RUSK-USA	0.001460553291619
RUSK-TUR	0.001274937534161
JPN-USA	0.001220532177219
JPN-TUR	0.001173895083975
JPN-RUSK	0.001324503311258
ISRdic-USA	0.001997552415614
CHNh-USA	0.001811721770971
ISRdic-TUR	0.001923745938224
ISRdic-JPN	0.002066018107678
ISR-USA	0.00126237601634
ISR-TUR	0.001105867616322
ISR-RUSK	0.001438838859061
ISR-JPN	0.001352599898352
ISRdic-RUSK	0.00221974034554
ARG-RUSK	0.001827508788008
ARG-AUS	0.001550834850302
ARG-EUR	0.001619825230055
ARG-ISR	0.001751421320371
ARG-ISRdic	0.002484252838557
ARG-JPN	0.001647629687787
ARG-TUR	0.00156213379204
ARG-USA	0.001569492652489
AUS-EUR	0.001237225858307
AUS-ISR	0.001261213000184
AUS-JPN	0.000540955852086
AUS-ISRdic	0.001995800180752
EUR-USA	0.001251106061165
EUR-TUR	0.001131008482564
EUR-JPN	0.001328205350284
EUR-ISRdic	0.002055938341417
EUR-RUSK	0.00143406788167
AUS-USA	0.000995775696746
AUS-TUR	0.001065961346075
AUS-RUSK	0.001300199965149
EUR-ISR	0.001330584043217
CHNa-TUR	0.002129105636929
CHNh-JPN	0.001144354987333
CHNh-ISRdic	0.002221348781385
CHNh-ISR	0.001988973638097
CHNa-USA	0.001833336761601
CHNa-RUSK	0.002175903656201
CHNa-ISRdic	0.002286169846637
CHNa-ISR	0.002054839915674
CHNh-RUSK	0.002076224367008
CHNa-JPN	0.001046683616962
CHNh-TUR	0.00199547064825
ISRdic-JPN	0.00212839792623
ISR-ISRdic	0.002145612281405
ISR-JPN	0.001854179651259
ISR-RUSK	0.0020083013009
ISR-TUR	0.001904615388271
ISR-USA	0.001748799590096
ISRdic-RUSK	0.002054465093813
ISRdic-TUR	0.001991809259612
ISRdic-USA	0.001851579883674
JPN-RUSK	0.001902157130349
JPN-TUR	0.001770872819648
JPN-USA	0.001403607132787
RUSK-TUR	0.001755963981251
RUSK-USA	0.001667931655823
CHNh-USA	0.001714411131148
TUR-USA	0.001439258887302
ARG-AUS	0.00108962256218
ARG-EUR	0.001468492905661
ARG-ISR	0.001791559740856
ARG-ISRdic	0.001889279055307
ARG-JPN	0.0013288011597
ARG-RUSK	0.001537447918393
ARG-TUR	0.001387015687295
ARG-USA	0.001143214600881
AUS-EUR	0.001487538651736
AUS-ISRdic	0.001971678425374
AUS-ISR	0.001821184429009
EUR-USA	0.001353533568674
EUR-TUR	0.001715272711225
EUR-RUSK	0.001811422954502
EUR-ISRdic	0.002044103722505
EUR-ISR	0.001861079697637
EUR-JPN	0.001607890827478
AUS-USA	0.001117562288469
AUS-TUR	0.001466644516696
AUS-RUSK	0.001719561125723
AUS-JPN	0.000934014418267
CHNa-RUSK	0.001832200630678
CHNh-ISRdic	0.001897428938211
CHNh-ISR	0.001596290887085
CHNa-USA	0.00181971335523
CHNa-TUR	0.001844032273179
CHNa-JPN	0.001784824619394
CHNa-ISR	0.001758580921999
CHNh-JPN	0.001425101748298
CHNa-ISRdic	0.00205295899502
CHNh-RUSK	0.001541291060752
ISRdic-JPN	0.001706885245441
CHNh-USA	0.001483529994648
RUSK-USA	0.001618855384548
RUSK-TUR	0.001493994541673
JPN-USA	0.000795953156293
JPN-TUR	0.001713604269323
JPN-RUSK	0.001569863847017
CHNh-TUR	0.001574806378786
ISRdic-USA	0.001741536581746
ISRdic-RUSK	0.001913112633753
ISR-USA	0.001536005653869
ISR-TUR	0.001648367056865
ISR-RUSK	0.001595805039297
ISR-JPN	0.001549663018445
ISR-ISRdic	0.001849607991871
ISRdic-TUR	0.001904678787421
TUR-USA	0.001679717345604
ARG-AUS	0.000790151741914
ARG-EUR	0.001308118998201
ARG-ISR	0.00154617341284
ARG-ISRdic	0.001762286627251
ARG-RUSK	0.001592361411899
ARG-TUR	0.001738213828224
ARG-USA	0.00087756129497
AUS-EUR	0.001348937095886
ARG-JPN	0.0003166752041
AUS-ISRdic	0.001715719628536
AUS-ISR	0.001510455404069
EUR-TUR	0.001451268484203
EUR-RUSK	0.001547040634727
EUR-JPN	0.001258182596395
EUR-ISRdic	0.001777169356322
EUR-ISR	0.001552641636141
EUR-USA	0.001321625761427
AUS-USA	0.000377700157145
AUS-TUR	0.001727983987504
AUS-RUSK	0.001615626209357
AUS-JPN	0.000705396768427
CHNh-RUSK	0.00110838713209
CHNh-JPN	0.001516655843015
CHNh-ISRdic	0.001718763101252
CHNh-ISR	0.00131345510183
CHNa-USA	0.001703676372885
CHNa-TUR	0.00162287737691
CHNa-RUSK	0.001477827227281
CHNa-ISR	0.001497845042176
CHNa-ISRdic	0.001769306427355
CHNa-JPN	0.001678174716248
CHNh-TUR	0.001556459474905
ISR-ISRdic	0.001802031367967
ISR-JPN	0.001612761754526
ISR-RUSK	0.001272059258591
ISR-TUR	0.001362856475473
ISR-USA	0.001587563891126
ISRdic-JPN	0.001751369273907
ISRdic-RUSK	0.001793355314785
ISRdic-TUR	0.001900184934764
ISRdic-USA	0.001733669474826
JPN-RUSK	0.001651876044833
JPN-TUR	0.0019146795682
JPN-USA	0.000237560168737
RUSK-TUR	0.001445761864697
RUSK-USA	0.001652535440964
CHNh-USA	0.001494447958504
TUR-USA	0.001959482671778
ARG-AUS	0.000540539179438
ARG-EUR	0.001285393111304
ARG-ISR	0.001533601563089
ARG-ISRdic	0.001794281173517
[truncated: 133,505 more rows]
