# Supplementary material for: Global genomic analyses of wheat powdery mildew reveal association of pathogen spread with historical human migration and trade
Source: Nat Commun. 2022 Jul 26;13:4315. doi: 10.1038/s41467-022-31975-0 (PMC9315327; doi:10.1038/s41467-022-31975-0)
Supplement: Supplementary file 8 — Source Data [file 41467_2022_31975_MOESM8_ESM.zip › Source Data/Suppl_Fig_15_ISRdic_DAF.txt]

0	1	2	3	4	5	6	7	8	9	10	11	12
4240	125	47	29	16	13	7	10	11	10	20	24	3330
