# Supplementary material for: Global genomic analyses of wheat powdery mildew reveal association of pathogen spread with historical human migration and trade
Source: Nat Commun. 2022 Jul 26;13:4315. doi: 10.1038/s41467-022-31975-0 (PMC9315327; doi:10.1038/s41467-022-31975-0)
Supplement: Supplementary file 8 — Source Data [file 41467_2022_31975_MOESM8_ESM.zip › Source Data/Suppl_Fig_16_CHN_DAF.txt]

1	2	3	4	5	6	7	8	9	10	11	12	13	14	15	16	17	18	19	20	21	22	23	24	25	26	27	28	29	30	31	32	33	34	35	36	37	38	39	40	41	42	43	44	45	46	47	48	49	50	51	52	53	54	55	56	57	58	59	60	61
146	40	21	24	21	26	13	7	13	9	22	12	8	8	6	9	15	3	4	6	10	11	7	5	9	8	3	2	4	4	1	5	2	4	6	7	3	7	2	2	4	4	8	6	5	3	4	5	3	8	7	9	7	4	2	8	10	7	5	11	27
