# Supplementary material for: Global genomic analyses of wheat powdery mildew reveal association of pathogen spread with historical human migration and trade
Source: Nat Commun. 2022 Jul 26;13:4315. doi: 10.1038/s41467-022-31975-0 (PMC9315327; doi:10.1038/s41467-022-31975-0)
Supplement: Supplementary file 8 — Source Data [file 41467_2022_31975_MOESM8_ESM.zip › Source Data/Suppl_Fig_18b_simulation_selection_windows.txt]

group	val
ARGchr	223
ARGgen	223
USAchr	45
USAgen	45
ARGchr	68
ARGchr	56
ARGchr	75
ARGchr	69
ARGchr	72
ARGchr	70
ARGchr	50
ARGchr	80
ARGchr	62
ARGchr	54
ARGchr	62
ARGchr	69
ARGchr	75
ARGchr	60
ARGchr	52
ARGchr	72
ARGchr	68
ARGchr	59
ARGchr	59
ARGchr	77
ARGchr	57
ARGchr	57
ARGchr	66
ARGchr	69
ARGchr	62
ARGchr	58
ARGchr	66
ARGchr	79
ARGchr	68
ARGchr	54
ARGchr	56
ARGchr	64
ARGchr	65
ARGchr	55
ARGchr	65
ARGchr	67
ARGchr	79
ARGchr	73
ARGchr	69
ARGchr	68
ARGchr	57
ARGchr	53
ARGchr	71
ARGchr	63
ARGchr	68
ARGchr	69
ARGchr	54
ARGchr	69
ARGchr	61
ARGchr	70
ARGchr	73
ARGchr	70
ARGchr	73
ARGchr	78
ARGchr	61
ARGchr	61
ARGchr	54
ARGchr	63
ARGchr	58
ARGchr	73
ARGchr	64
ARGchr	80
ARGchr	62
ARGchr	53
ARGchr	66
ARGchr	66
ARGchr	63
ARGchr	82
ARGchr	72
ARGchr	68
ARGchr	51
ARGchr	69
ARGchr	75
ARGchr	60
ARGchr	65
ARGchr	55
ARGchr	55
ARGchr	67
ARGchr	67
ARGchr	77
ARGchr	72
ARGchr	61
ARGchr	77
ARGchr	50
ARGchr	63
ARGchr	58
ARGchr	69
ARGchr	68
ARGchr	69
ARGchr	74
ARGchr	62
ARGchr	50
ARGchr	65
ARGchr	53
ARGchr	73
ARGchr	52
ARGchr	70
ARGchr	72
ARGchr	77
ARGchr	52
ARGchr	72
ARGchr	63
ARGchr	52
ARGchr	63
ARGchr	50
ARGchr	48
ARGchr	69
ARGchr	64
ARGchr	67
ARGchr	66
ARGchr	62
ARGchr	67
ARGchr	72
ARGchr	59
ARGchr	64
ARGchr	60
ARGchr	70
ARGchr	70
ARGchr	62
ARGchr	63
ARGchr	66
ARGchr	59
ARGchr	62
ARGchr	80
ARGchr	64
ARGchr	51
ARGchr	66
ARGchr	60
ARGchr	69
ARGchr	55
ARGchr	67
ARGchr	71
ARGchr	68
ARGchr	69
ARGchr	66
ARGchr	56
ARGchr	67
ARGchr	57
ARGchr	71
ARGchr	59
ARGchr	64
ARGchr	57
ARGchr	59
ARGchr	57
ARGchr	59
ARGchr	73
ARGchr	71
ARGchr	70
ARGchr	65
ARGchr	60
ARGchr	52
ARGchr	75
ARGchr	66
ARGchr	69
ARGchr	47
ARGchr	54
ARGchr	58
ARGchr	72
ARGchr	58
ARGchr	55
ARGchr	66
ARGchr	69
ARGchr	62
ARGchr	61
ARGchr	74
ARGchr	60
ARGchr	61
ARGchr	54
ARGchr	64
ARGchr	77
ARGchr	54
ARGchr	68
ARGchr	69
ARGchr	73
ARGchr	57
ARGchr	70
ARGchr	64
ARGchr	66
ARGchr	71
ARGchr	54
ARGchr	74
ARGchr	64
ARGchr	63
ARGchr	72
ARGchr	75
ARGchr	55
ARGchr	53
ARGchr	56
ARGchr	81
ARGchr	65
ARGchr	80
ARGchr	57
ARGchr	67
ARGchr	76
ARGchr	58
ARGchr	64
ARGchr	72
ARGchr	48
ARGchr	65
ARGchr	59
ARGchr	74
ARGchr	66
ARGchr	56
ARGchr	72
ARGchr	79
ARGchr	72
ARGchr	74
ARGchr	58
ARGchr	63
ARGchr	72
ARGchr	73
ARGchr	71
ARGchr	57
ARGchr	61
ARGchr	65
ARGchr	72
ARGchr	60
ARGchr	65
ARGchr	60
ARGchr	80
ARGchr	66
ARGchr	60
ARGchr	70
ARGchr	66
ARGchr	70
ARGchr	74
ARGchr	47
ARGchr	72
ARGchr	57
ARGchr	80
ARGchr	71
ARGchr	83
ARGchr	70
ARGchr	63
ARGchr	63
ARGchr	59
ARGchr	77
ARGchr	60
ARGchr	65
ARGchr	66
ARGchr	61
ARGchr	71
ARGchr	67
ARGchr	57
ARGchr	85
ARGchr	61
ARGchr	70
ARGchr	53
ARGchr	64
ARGchr	53
ARGchr	75
ARGchr	80
ARGchr	79
ARGchr	62
ARGchr	62
ARGchr	60
ARGchr	64
ARGchr	56
ARGchr	70
ARGchr	73
ARGchr	66
ARGchr	68
ARGchr	53
ARGchr	65
ARGchr	56
ARGchr	66
ARGchr	63
ARGchr	60
ARGchr	67
ARGchr	61
ARGchr	66
ARGchr	57
ARGchr	65
ARGchr	59
ARGchr	69
ARGchr	56
ARGchr	83
ARGchr	63
ARGchr	69
ARGchr	59
ARGchr	60
ARGchr	61
ARGchr	69
ARGchr	70
ARGchr	71
ARGchr	62
ARGchr	71
ARGchr	59
ARGchr	71
ARGchr	70
ARGchr	60
ARGchr	53
ARGchr	59
ARGchr	70
ARGchr	67
ARGchr	67
ARGchr	63
ARGchr	74
ARGchr	63
ARGchr	68
ARGchr	69
ARGchr	58
ARGchr	72
ARGchr	63
ARGchr	82
ARGchr	64
ARGchr	68
ARGchr	54
ARGchr	80
ARGchr	57
ARGchr	64
ARGchr	67
ARGchr	58
ARGchr	67
ARGchr	60
ARGchr	55
ARGchr	69
ARGchr	74
ARGchr	62
ARGchr	56
ARGchr	56
ARGchr	62
ARGchr	68
ARGchr	63
ARGchr	66
ARGchr	65
ARGchr	59
ARGchr	63
ARGchr	60
ARGchr	58
ARGchr	56
ARGchr	78
ARGchr	61
ARGchr	50
ARGchr	67
ARGchr	59
ARGchr	62
ARGchr	69
ARGchr	65
ARGchr	74
ARGchr	62
ARGchr	57
ARGchr	65
ARGchr	69
ARGchr	70
ARGchr	60
ARGchr	73
ARGchr	63
ARGchr	56
ARGchr	61
ARGchr	53
ARGchr	70
ARGchr	64
ARGchr	68
ARGchr	60
ARGchr	76
ARGchr	74
ARGchr	74
ARGchr	59
ARGchr	45
ARGchr	60
ARGchr	59
ARGchr	58
ARGchr	65
ARGchr	72
ARGchr	60
ARGchr	66
ARGchr	72
ARGchr	79
ARGchr	56
ARGchr	71
ARGchr	60
ARGchr	74
ARGchr	63
ARGchr	69
ARGchr	62
ARGchr	72
ARGchr	62
ARGchr	75
ARGchr	61
ARGchr	76
ARGchr	60
ARGchr	78
ARGchr	69
ARGchr	64
ARGchr	73
ARGchr	67
ARGchr	70
ARGchr	65
ARGchr	58
ARGchr	63
ARGchr	49
ARGchr	64
ARGchr	62
ARGchr	74
ARGchr	73
ARGchr	66
ARGchr	61
ARGchr	52
ARGchr	71
ARGchr	66
ARGchr	53
ARGchr	72
ARGchr	61
ARGchr	62
ARGchr	83
ARGchr	81
ARGchr	69
ARGchr	66
ARGchr	62
ARGchr	59
ARGchr	57
ARGchr	46
ARGchr	64
ARGchr	53
ARGchr	73
ARGchr	54
ARGchr	57
ARGchr	70
ARGchr	53
ARGchr	71
ARGchr	63
ARGchr	54
ARGchr	79
ARGchr	76
ARGchr	59
ARGchr	66
ARGchr	74
ARGchr	66
ARGchr	53
ARGchr	57
ARGchr	58
ARGchr	69
ARGchr	64
ARGchr	52
ARGchr	66
ARGchr	64
ARGchr	54
ARGchr	60
ARGchr	48
ARGchr	71
ARGchr	57
ARGchr	75
ARGchr	60
ARGchr	62
ARGchr	52
ARGchr	68
ARGchr	76
ARGchr	73
ARGchr	78
ARGchr	66
ARGchr	64
ARGchr	65
ARGchr	57
ARGchr	70
ARGchr	61
ARGchr	78
ARGchr	63
ARGchr	66
ARGchr	71
ARGchr	60
ARGchr	57
ARGchr	58
ARGchr	60
ARGchr	71
ARGchr	64
ARGchr	63
ARGchr	59
ARGchr	74
ARGchr	71
ARGchr	65
ARGchr	69
ARGchr	68
ARGchr	62
ARGchr	61
ARGchr	62
ARGchr	69
ARGchr	66
ARGchr	70
ARGchr	68
ARGchr	55
ARGchr	65
ARGchr	49
ARGchr	52
ARGchr	57
ARGchr	76
ARGchr	63
ARGchr	72
ARGchr	90
ARGchr	61
ARGchr	74
ARGchr	65
ARGchr	58
ARGchr	49
ARGchr	69
ARGchr	59
ARGchr	79
ARGchr	63
ARGchr	66
ARGchr	67
ARGgen	23
ARGgen	28
ARGgen	21
ARGgen	20
ARGgen	22
ARGgen	34
ARGgen	28
ARGgen	18
ARGgen	27
ARGgen	34
ARGgen	20
ARGgen	18
ARGgen	17
ARGgen	25
ARGgen	22
ARGgen	24
ARGgen	23
ARGgen	30
ARGgen	23
ARGgen	21
ARGgen	23
ARGgen	20
ARGgen	14
ARGgen	21
ARGgen	26
ARGgen	31
ARGgen	20
ARGgen	25
ARGgen	16
ARGgen	20
ARGgen	21
ARGgen	20
ARGgen	15
ARGgen	30
ARGgen	15
ARGgen	25
ARGgen	20
ARGgen	28
ARGgen	22
ARGgen	19
ARGgen	13
ARGgen	29
ARGgen	31
ARGgen	23
ARGgen	24
ARGgen	20
ARGgen	26
ARGgen	16
ARGgen	16
ARGgen	22
ARGgen	26
ARGgen	21
ARGgen	21
ARGgen	21
ARGgen	23
ARGgen	22
ARGgen	22
ARGgen	22
ARGgen	19
ARGgen	23
ARGgen	12
ARGgen	23
ARGgen	21
ARGgen	10
ARGgen	25
ARGgen	30
ARGgen	13
ARGgen	18
ARGgen	29
ARGgen	25
ARGgen	17
ARGgen	15
ARGgen	15
ARGgen	27
ARGgen	28
ARGgen	18
ARGgen	19
ARGgen	20
ARGgen	26
ARGgen	28
ARGgen	30
ARGgen	17
ARGgen	14
ARGgen	16
ARGgen	21
ARGgen	26
ARGgen	20
ARGgen	32
ARGgen	24
ARGgen	23
ARGgen	24
ARGgen	23
ARGgen	25
ARGgen	16
ARGgen	23
ARGgen	17
ARGgen	23
ARGgen	21
ARGgen	29
ARGgen	22
ARGgen	27
ARGgen	21
ARGgen	35
ARGgen	23
ARGgen	18
ARGgen	22
ARGgen	22
ARGgen	19
ARGgen	28
ARGgen	21
ARGgen	19
ARGgen	25
ARGgen	22
ARGgen	24
ARGgen	23
ARGgen	23
ARGgen	14
ARGgen	17
ARGgen	32
ARGgen	28
ARGgen	18
ARGgen	21
ARGgen	20
ARGgen	28
ARGgen	20
ARGgen	29
ARGgen	22
ARGgen	27
ARGgen	20
ARGgen	24
ARGgen	22
ARGgen	21
ARGgen	21
ARGgen	26
ARGgen	22
ARGgen	29
ARGgen	20
ARGgen	19
ARGgen	26
ARGgen	19
ARGgen	31
ARGgen	32
ARGgen	28
ARGgen	23
ARGgen	21
ARGgen	22
ARGgen	24
ARGgen	30
ARGgen	18
ARGgen	19
ARGgen	15
ARGgen	20
ARGgen	22
ARGgen	31
ARGgen	24
ARGgen	23
ARGgen	20
ARGgen	26
ARGgen	18
ARGgen	21
ARGgen	12
ARGgen	17
ARGgen	25
ARGgen	22
ARGgen	17
ARGgen	22
ARGgen	33
ARGgen	16
ARGgen	26
ARGgen	29
ARGgen	16
ARGgen	29
ARGgen	30
ARGgen	14
ARGgen	14
ARGgen	10
ARGgen	27
ARGgen	26
ARGgen	16
ARGgen	17
ARGgen	20
ARGgen	29
ARGgen	15
ARGgen	23
ARGgen	26
ARGgen	25
ARGgen	18
ARGgen	24
ARGgen	20
ARGgen	17
ARGgen	32
ARGgen	25
ARGgen	22
ARGgen	31
ARGgen	13
ARGgen	18
ARGgen	18
ARGgen	21
ARGgen	23
ARGgen	22
ARGgen	20
ARGgen	22
ARGgen	27
ARGgen	21
ARGgen	21
ARGgen	24
ARGgen	28
ARGgen	23
ARGgen	21
ARGgen	20
ARGgen	15
ARGgen	20
ARGgen	21
ARGgen	22
ARGgen	20
ARGgen	18
ARGgen	25
ARGgen	27
ARGgen	21
ARGgen	26
ARGgen	23
ARGgen	20
ARGgen	21
ARGgen	22
ARGgen	20
ARGgen	23
ARGgen	28
ARGgen	28
ARGgen	16
ARGgen	21
ARGgen	27
ARGgen	20
ARGgen	23
ARGgen	8
ARGgen	22
ARGgen	22
ARGgen	19
ARGgen	21
ARGgen	18
ARGgen	24
ARGgen	15
ARGgen	31
ARGgen	20
ARGgen	25
ARGgen	20
ARGgen	23
ARGgen	21
ARGgen	18
ARGgen	24
ARGgen	20
ARGgen	21
ARGgen	23
ARGgen	23
ARGgen	24
ARGgen	29
ARGgen	33
ARGgen	25
ARGgen	29
ARGgen	23
ARGgen	18
ARGgen	26
ARGgen	32
ARGgen	30
ARGgen	18
ARGgen	22
ARGgen	21
ARGgen	17
ARGgen	24
ARGgen	21
ARGgen	18
ARGgen	19
ARGgen	21
ARGgen	19
ARGgen	31
ARGgen	34
ARGgen	20
ARGgen	13
ARGgen	23
ARGgen	23
ARGgen	20
ARGgen	20
ARGgen	13
ARGgen	21
ARGgen	17
ARGgen	31
ARGgen	20
ARGgen	19
ARGgen	23
ARGgen	22
ARGgen	16
ARGgen	28
ARGgen	23
ARGgen	22
ARGgen	18
ARGgen	15
ARGgen	23
ARGgen	24
ARGgen	22
ARGgen	18
ARGgen	16
ARGgen	30
ARGgen	16
ARGgen	26
ARGgen	20
ARGgen	19
ARGgen	27
ARGgen	25
ARGgen	19
ARGgen	15
ARGgen	23
ARGgen	20
ARGgen	17
ARGgen	30
ARGgen	23
ARGgen	20
ARGgen	20
ARGgen	16
ARGgen	21
ARGgen	21
ARGgen	16
ARGgen	19
ARGgen	22
ARGgen	32
ARGgen	22
ARGgen	24
ARGgen	15
ARGgen	14
ARGgen	27
ARGgen	21
ARGgen	29
ARGgen	18
ARGgen	28
ARGgen	23
ARGgen	15
ARGgen	21
ARGgen	22
ARGgen	16
ARGgen	22
ARGgen	18
ARGgen	24
ARGgen	16
ARGgen	25
ARGgen	11
ARGgen	23
ARGgen	32
ARGgen	26
ARGgen	21
ARGgen	15
ARGgen	18
ARGgen	26
ARGgen	22
ARGgen	28
ARGgen	16
ARGgen	27
ARGgen	18
ARGgen	18
ARGgen	27
ARGgen	27
ARGgen	19
ARGgen	21
ARGgen	20
ARGgen	17
ARGgen	28
ARGgen	21
ARGgen	21
ARGgen	23
ARGgen	31
ARGgen	20
ARGgen	21
ARGgen	29
ARGgen	23
ARGgen	24
ARGgen	20
ARGgen	21
ARGgen	22
ARGgen	19
ARGgen	21
ARGgen	21
ARGgen	27
ARGgen	16
ARGgen	22
ARGgen	23
ARGgen	15
ARGgen	25
ARGgen	18
ARGgen	21
ARGgen	21
ARGgen	26
ARGgen	22
ARGgen	21
ARGgen	17
ARGgen	31
ARGgen	21
ARGgen	22
ARGgen	25
ARGgen	17
ARGgen	26
ARGgen	26
ARGgen	29
ARGgen	17
ARGgen	18
ARGgen	33
ARGgen	18
ARGgen	21
ARGgen	20
ARGgen	20
ARGgen	15
ARGgen	21
ARGgen	25
ARGgen	20
ARGgen	16
ARGgen	16
ARGgen	39
ARGgen	16
ARGgen	27
ARGgen	21
ARGgen	20
ARGgen	25
ARGgen	17
ARGgen	19
ARGgen	24
ARGgen	22
ARGgen	22
ARGgen	22
ARGgen	30
ARGgen	16
ARGgen	18
ARGgen	25
ARGgen	25
ARGgen	17
ARGgen	22
ARGgen	24
ARGgen	15
ARGgen	19
ARGgen	21
ARGgen	29
ARGgen	23
ARGgen	22
ARGgen	27
ARGgen	19
ARGgen	28
ARGgen	20
ARGgen	21
ARGgen	20
ARGgen	28
ARGgen	12
ARGgen	14
ARGgen	17
ARGgen	16
ARGgen	27
ARGgen	16
ARGgen	24
ARGgen	23
ARGgen	20
ARGgen	20
ARGgen	20
ARGgen	18
ARGgen	24
ARGgen	32
ARGgen	23
ARGgen	23
ARGgen	24
ARGgen	17
ARGgen	34
ARGgen	10
ARGgen	21
ARGgen	18
ARGgen	11
ARGgen	21
ARGgen	26
ARGgen	24
ARGgen	20
ARGgen	16
ARGgen	19
ARGgen	25
ARGgen	22
ARGgen	21
ARGgen	24
ARGgen	27
ARGgen	15
ARGgen	14
ARGgen	17
ARGgen	22
ARGgen	22
ARGgen	24
ARGgen	20
ARGgen	22
ARGgen	21
ARGgen	17
ARGgen	23
ARGgen	22
ARGgen	19
ARGgen	21
ARGgen	20
ARGgen	32
ARGgen	18
ARGgen	16
ARGgen	26
ARGgen	16
ARGgen	14
USAchr	27
USAchr	20
USAchr	27
USAchr	19
USAchr	28
USAchr	35
USAchr	25
USAchr	26
USAchr	32
USAchr	23
USAchr	21
USAchr	21
USAchr	29
USAchr	24
USAchr	34
USAchr	25
USAchr	23
USAchr	19
USAchr	18
USAchr	23
USAchr	20
USAchr	27
USAchr	20
USAchr	30
USAchr	21
USAchr	18
USAchr	26
USAchr	20
USAchr	16
USAchr	26
USAchr	13
USAchr	23
USAchr	27
USAchr	27
USAchr	22
USAchr	23
USAchr	25
USAchr	33
USAchr	15
USAchr	26
USAchr	20
USAchr	27
USAchr	32
USAchr	20
USAchr	27
USAchr	22
USAchr	21
USAchr	26
USAchr	22
USAchr	21
USAchr	24
USAchr	27
USAchr	28
USAchr	26
USAchr	28
USAchr	34
USAchr	21
USAchr	31
USAchr	23
USAchr	23
USAchr	20
USAchr	26
USAchr	22
USAchr	17
USAchr	23
USAchr	24
USAchr	27
USAchr	24
USAchr	15
USAchr	25
USAchr	31
USAchr	25
USAchr	26
USAchr	21
USAchr	36
USAchr	22
USAchr	34
USAchr	19
USAchr	20
USAchr	20
USAchr	26
USAchr	25
USAchr	28
USAchr	23
USAchr	22
USAchr	23
USAchr	19
USAchr	17
USAchr	17
USAchr	25
USAchr	23
USAchr	27
USAchr	29
USAchr	18
USAchr	26
USAchr	25
USAchr	24
USAchr	36
USAchr	29
USAchr	29
USAchr	30
USAchr	20
USAchr	28
USAchr	21
USAchr	28
USAchr	28
USAchr	33
USAchr	25
USAchr	23
USAchr	25
USAchr	26
USAchr	24
USAchr	24
USAchr	17
USAchr	21
USAchr	21
USAchr	18
USAchr	20
USAchr	29
USAchr	19
USAchr	33
USAchr	22
USAchr	21
USAchr	27
USAchr	28
USAchr	24
USAchr	26
USAchr	19
USAchr	20
USAchr	26
USAchr	17
USAchr	26
USAchr	32
USAchr	25
USAchr	30
USAchr	32
USAchr	23
USAchr	32
USAchr	27
USAchr	20
USAchr	20
USAchr	22
USAchr	24
USAchr	25
USAchr	20
USAchr	27
USAchr	19
USAchr	22
USAchr	23
USAchr	32
USAchr	22
USAchr	30
USAchr	31
USAchr	23
USAchr	20
USAchr	24
USAchr	17
USAchr	36
USAchr	28
USAchr	19
USAchr	19
USAchr	33
USAchr	23
USAchr	21
USAchr	27
USAchr	22
USAchr	20
USAchr	30
USAchr	26
USAchr	23
USAchr	31
USAchr	23
USAchr	24
USAchr	15
USAchr	23
USAchr	23
USAchr	18
USAchr	20
USAchr	21
USAchr	27
USAchr	24
USAchr	28
USAchr	35
USAchr	31
USAchr	27
USAchr	22
USAchr	23
USAchr	36
USAchr	20
USAchr	28
USAchr	22
USAchr	28
USAchr	22
USAchr	19
USAchr	28
USAchr	25
USAchr	23
USAchr	35
USAchr	26
USAchr	28
USAchr	21
USAchr	23
USAchr	32
USAchr	28
USAchr	24
USAchr	38
USAchr	22
USAchr	25
USAchr	24
USAchr	20
USAchr	39
USAchr	15
USAchr	31
USAchr	28
USAchr	24
USAchr	25
USAchr	22
USAchr	23
USAchr	26
USAchr	21
USAchr	20
USAchr	31
USAchr	23
USAchr	29
USAchr	27
USAchr	26
USAchr	26
USAchr	26
USAchr	27
USAchr	25
USAchr	32
USAchr	31
USAchr	21
USAchr	22
USAchr	19
USAchr	26
USAchr	21
USAchr	23
USAchr	24
USAchr	29
USAchr	22
USAchr	19
USAchr	26
USAchr	27
USAchr	19
USAchr	26
USAchr	30
USAchr	29
USAchr	27
USAchr	17
USAchr	18
USAchr	30
USAchr	16
USAchr	29
USAchr	25
USAchr	25
USAchr	28
USAchr	26
USAchr	34
USAchr	23
USAchr	18
USAchr	23
USAchr	26
USAchr	23
USAchr	19
USAchr	29
USAchr	27
USAchr	44
USAchr	28
USAchr	29
USAchr	22
USAchr	15
USAchr	34
USAchr	18
USAchr	22
USAchr	22
USAchr	25
USAchr	27
USAchr	19
USAchr	28
USAchr	28
USAchr	26
USAchr	23
USAchr	23
USAchr	22
USAchr	24
USAchr	22
USAchr	21
USAchr	30
USAchr	31
USAchr	26
USAchr	29
USAchr	30
USAchr	31
USAchr	36
USAchr	23
USAchr	29
USAchr	29
USAchr	19
USAchr	24
USAchr	25
USAchr	28
USAchr	24
USAchr	20
USAchr	12
USAchr	24
USAchr	16
USAchr	20
USAchr	22
USAchr	39
USAchr	28
USAchr	20
USAchr	28
USAchr	19
USAchr	15
USAchr	27
USAchr	29
USAchr	37
USAchr	19
USAchr	23
USAchr	28
USAchr	26
USAchr	29
USAchr	25
USAchr	19
USAchr	29
USAchr	24
USAchr	20
USAchr	26
USAchr	30
USAchr	31
USAchr	20
USAchr	30
USAchr	24
USAchr	24
USAchr	30
USAchr	26
USAchr	22
USAchr	22
USAchr	34
USAchr	22
USAchr	31
USAchr	23
USAchr	26
USAchr	32
USAchr	28
USAchr	31
USAchr	20
USAchr	23
USAchr	28
USAchr	28
USAchr	21
USAchr	25
USAchr	25
USAchr	21
USAchr	28
USAchr	16
USAchr	22
USAchr	21
USAchr	25
USAchr	21
USAchr	31
USAchr	29
USAchr	20
USAchr	24
USAchr	37
USAchr	25
USAchr	20
USAchr	25
USAchr	26
USAchr	28
USAchr	31
USAchr	28
USAchr	35
USAchr	24
USAchr	27
USAchr	28
USAchr	23
USAchr	26
USAchr	26
USAchr	24
USAchr	21
USAchr	32
USAchr	25
USAchr	24
USAchr	27
USAchr	28
USAchr	27
USAchr	36
USAchr	26
USAchr	28
USAchr	31
USAchr	26
USAchr	27
USAchr	24
USAchr	28
USAchr	24
USAchr	29
USAchr	29
USAchr	36
USAchr	30
USAchr	21
USAchr	18
USAchr	21
USAchr	25
USAchr	29
USAchr	33
USAchr	34
USAchr	28
USAchr	19
USAchr	30
USAchr	15
USAchr	25
USAchr	30
USAchr	32
USAchr	27
USAchr	27
USAchr	31
USAchr	24
USAchr	28
USAchr	21
USAchr	19
USAchr	27
USAchr	33
USAchr	28
USAchr	19
USAchr	20
USAchr	32
USAchr	24
USAchr	25
USAchr	32
USAchr	29
USAchr	22
USAchr	19
USAchr	18
USAchr	19
USAchr	24
USAchr	26
USAchr	25
USAchr	26
USAchr	27
USAchr	20
USAchr	15
USAchr	23
USAchr	22
USAchr	18
USAchr	35
USAchr	30
USAchr	31
USAchr	34
USAchr	29
USAchr	29
USAchr	26
USAchr	24
USAchr	27
USAchr	30
USAchr	27
USAchr	19
USAchr	33
USAchr	18
USAchr	30
USAchr	26
USAchr	25
USAchr	31
USAchr	27
USAchr	18
USAchr	24
USAchr	20
USAchr	29
USAchr	12
USAchr	29
USAchr	23
USAchr	23
USAchr	35
USAchr	27
USAchr	25
USAchr	28
USAchr	19
USAchr	21
USAchr	33
USAchr	17
USAchr	30
USAchr	25
USAchr	24
USAchr	26
USAchr	35
USAchr	25
USAchr	22
USAchr	18
USAchr	21
USAchr	27
USAchr	28
USAchr	29
USAchr	26
USAchr	21
USAchr	21
USAchr	28
USAchr	26
USAchr	23
USAchr	26
USAgen	9
USAgen	11
USAgen	11
USAgen	17
USAgen	15
USAgen	10
USAgen	12
USAgen	13
USAgen	24
USAgen	11
USAgen	10
USAgen	15
USAgen	11
USAgen	15
USAgen	16
USAgen	14
USAgen	13
USAgen	6
USAgen	19
USAgen	17
USAgen	12
USAgen	15
USAgen	10
USAgen	13
USAgen	17
USAgen	17
USAgen	17
USAgen	9
USAgen	13
USAgen	12
USAgen	14
USAgen	13
USAgen	12
USAgen	17
USAgen	13
USAgen	18
USAgen	10
USAgen	11
USAgen	23
USAgen	8
USAgen	11
USAgen	12
USAgen	11
USAgen	12
USAgen	11
USAgen	14
USAgen	11
USAgen	12
USAgen	14
USAgen	15
USAgen	17
USAgen	16
USAgen	11
USAgen	17
USAgen	12
USAgen	15
USAgen	8
USAgen	17
USAgen	14
USAgen	17
USAgen	16
USAgen	7
USAgen	8
USAgen	6
USAgen	10
USAgen	14
USAgen	13
USAgen	13
USAgen	9
USAgen	15
USAgen	13
USAgen	9
USAgen	13
USAgen	10
USAgen	16
USAgen	10
USAgen	11
USAgen	11
USAgen	15
USAgen	13
USAgen	13
USAgen	12
USAgen	12
USAgen	12
USAgen	10
USAgen	11
USAgen	18
USAgen	14
USAgen	9
USAgen	10
USAgen	12
USAgen	5
USAgen	8
USAgen	11
USAgen	11
USAgen	11
USAgen	11
USAgen	11
USAgen	17
USAgen	12
USAgen	16
USAgen	17
USAgen	14
USAgen	10
USAgen	14
USAgen	14
USAgen	13
USAgen	13
USAgen	18
USAgen	8
USAgen	12
USAgen	10
USAgen	12
USAgen	18
USAgen	20
USAgen	18
USAgen	7
USAgen	15
USAgen	6
USAgen	11
USAgen	15
USAgen	11
USAgen	10
USAgen	12
USAgen	16
USAgen	16
USAgen	13
USAgen	8
USAgen	13
USAgen	12
USAgen	15
USAgen	13
USAgen	9
USAgen	18
USAgen	10
USAgen	11
USAgen	19
USAgen	12
USAgen	14
USAgen	7
USAgen	14
USAgen	12
USAgen	9
USAgen	7
USAgen	11
USAgen	8
USAgen	14
USAgen	8
USAgen	12
USAgen	17
USAgen	11
USAgen	16
USAgen	14
USAgen	15
USAgen	13
USAgen	10
USAgen	17
USAgen	14
USAgen	12
USAgen	9
USAgen	15
USAgen	16
USAgen	17
USAgen	13
USAgen	14
USAgen	14
USAgen	11
USAgen	13
USAgen	19
USAgen	18
USAgen	24
USAgen	21
USAgen	14
USAgen	17
USAgen	13
USAgen	12
USAgen	12
USAgen	11
USAgen	14
USAgen	16
USAgen	11
USAgen	10
USAgen	10
USAgen	14
USAgen	16
USAgen	15
USAgen	13
USAgen	13
USAgen	10
USAgen	8
USAgen	14
USAgen	18
USAgen	11
USAgen	15
USAgen	15
USAgen	6
USAgen	16
USAgen	14
USAgen	10
USAgen	20
USAgen	12
USAgen	8
USAgen	5
USAgen	9
USAgen	16
USAgen	15
USAgen	7
USAgen	16
USAgen	12
USAgen	11
USAgen	13
USAgen	17
USAgen	8
USAgen	20
USAgen	12
USAgen	10
USAgen	15
USAgen	17
USAgen	12
USAgen	8
USAgen	14
USAgen	11
USAgen	13
USAgen	13
USAgen	13
USAgen	13
USAgen	9
USAgen	9
USAgen	12
USAgen	5
USAgen	14
USAgen	11
USAgen	13
USAgen	9
USAgen	12
USAgen	9
USAgen	16
USAgen	13
USAgen	16
USAgen	15
USAgen	13
USAgen	14
USAgen	14
USAgen	24
USAgen	16
USAgen	12
USAgen	17
USAgen	12
USAgen	12
USAgen	9
USAgen	9
USAgen	12
USAgen	17
USAgen	15
USAgen	9
USAgen	14
USAgen	17
USAgen	11
USAgen	9
USAgen	16
USAgen	13
USAgen	13
USAgen	8
USAgen	15
USAgen	16
USAgen	16
USAgen	10
USAgen	15
USAgen	14
USAgen	15
USAgen	11
USAgen	11
USAgen	8
USAgen	17
USAgen	11
USAgen	11
USAgen	11
USAgen	15
USAgen	17
USAgen	12
USAgen	13
USAgen	12
USAgen	12
USAgen	10
USAgen	13
USAgen	20
USAgen	11
USAgen	12
USAgen	12
USAgen	15
USAgen	12
USAgen	17
USAgen	20
USAgen	11
USAgen	16
USAgen	20
USAgen	12
USAgen	6
USAgen	10
USAgen	11
USAgen	13
USAgen	15
USAgen	13
USAgen	10
USAgen	13
USAgen	12
USAgen	12
USAgen	12
USAgen	9
USAgen	11
USAgen	10
USAgen	13
USAgen	10
USAgen	18
USAgen	14
USAgen	15
USAgen	17
USAgen	12
USAgen	10
USAgen	16
USAgen	16
USAgen	15
USAgen	9
USAgen	16
USAgen	8
USAgen	6
USAgen	20
USAgen	7
USAgen	11
USAgen	10
USAgen	15
USAgen	10
USAgen	14
USAgen	11
USAgen	16
USAgen	11
USAgen	13
USAgen	8
USAgen	8
USAgen	16
USAgen	10
USAgen	20
USAgen	13
USAgen	13
USAgen	11
USAgen	10
USAgen	11
USAgen	15
USAgen	16
USAgen	10
USAgen	17
USAgen	10
USAgen	13
USAgen	10
USAgen	9
USAgen	11
USAgen	16
USAgen	10
USAgen	17
USAgen	14
USAgen	7
USAgen	12
USAgen	11
USAgen	9
USAgen	14
USAgen	11
USAgen	16
USAgen	17
USAgen	14
USAgen	5
USAgen	13
USAgen	9
USAgen	5
USAgen	16
USAgen	18
USAgen	9
USAgen	13
USAgen	12
USAgen	11
USAgen	15
USAgen	9
USAgen	16
USAgen	14
USAgen	14
USAgen	11
USAgen	9
USAgen	16
USAgen	9
USAgen	19
USAgen	13
USAgen	10
USAgen	9
USAgen	16
USAgen	16
USAgen	18
USAgen	16
USAgen	13
USAgen	8
USAgen	16
USAgen	11
USAgen	10
USAgen	11
USAgen	16
USAgen	17
USAgen	8
USAgen	13
USAgen	20
USAgen	11
USAgen	16
USAgen	8
USAgen	9
USAgen	16
USAgen	14
USAgen	15
USAgen	8
USAgen	11
USAgen	12
USAgen	9
USAgen	13
USAgen	12
USAgen	12
USAgen	14
USAgen	14
USAgen	11
USAgen	8
USAgen	12
USAgen	9
USAgen	18
USAgen	9
USAgen	12
USAgen	13
USAgen	12
USAgen	12
USAgen	10
USAgen	12
USAgen	18
USAgen	12
USAgen	14
USAgen	20
USAgen	9
USAgen	18
USAgen	14
USAgen	15
USAgen	16
USAgen	13
USAgen	16
USAgen	5
USAgen	13
USAgen	14
USAgen	15
USAgen	11
USAgen	8
USAgen	18
USAgen	12
USAgen	6
USAgen	12
USAgen	16
USAgen	10
USAgen	9
USAgen	14
USAgen	7
USAgen	20
USAgen	9
USAgen	12
USAgen	16
USAgen	8
USAgen	9
USAgen	14
USAgen	11
USAgen	14
USAgen	8
USAgen	19
USAgen	6
USAgen	13
USAgen	8
USAgen	9
USAgen	16
USAgen	8
USAgen	15
USAgen	19
USAgen	13
USAgen	14
USAgen	8
USAgen	12
USAgen	8
USAgen	16
USAgen	10
USAgen	8
USAgen	10
USAgen	20
USAgen	6
USAgen	13
USAgen	12
USAgen	17
USAgen	17
[truncated: 5 more rows]
