# Supplementary material for: Global genomic analyses of wheat powdery mildew reveal association of pathogen spread with historical human migration and trade
Source: Nat Commun. 2022 Jul 26;13:4315. doi: 10.1038/s41467-022-31975-0 (PMC9315327; doi:10.1038/s41467-022-31975-0)
Supplement: Supplementary file 8 — Source Data [file 41467_2022_31975_MOESM8_ESM.zip › Source Data/Suppl_Fig_22c_treeMix_variance.txt]

Edges	Variance_Explained
0	0.843225460670987
1	0.975934033981169
2	0.984599286886912
3	0.988136027060342
4	0.99395229588998
5	0.997728287603544
6	0.998735717884352
7	0.99949925964097
8	0.999796028005476
9	0.999876820714876
10	0.999927194668916
