# Supplementary material for: Global genomic analyses of wheat powdery mildew reveal association of pathogen spread with historical human migration and trade
Source: Nat Commun. 2022 Jul 26;13:4315. doi: 10.1038/s41467-022-31975-0 (PMC9315327; doi:10.1038/s41467-022-31975-0)
Supplement: Supplementary file 8 — Source Data [file 41467_2022_31975_MOESM8_ESM.zip › Source Data/Suppl_Fig_23b_admixture_cross_validation.txt]

10 2.35058 
10 1.77740 
10 2.02808 
10 2.49722 
10 2.06901 
10 2.63081 
10 2.43993 
10 2.25236 
10 2.38635 
10 2.49084 
10 2.49558 
10 2.29497 
10 2.77941 
10 2.52210 
10 2.22750 
10 2.50565 
10 2.63785 
10 2.52537 
10 2.56861 
10 2.55446 
10 1.86908 
10 2.19891 
10 2.48884 
10 2.46047 
10 2.44964 
10 2.37589 
10 2.88598 
10 2.28447 
10 2.48332 
10 2.26109 
10 2.39103 
10 2.45820 
10 2.29890 
10 2.64712 
10 2.29807 
10 2.47195 
10 2.68865 
10 2.52971 
10 2.25363 
10 1.69599 
10 2.55969 
10 2.48167 
10 2.25507 
10 2.33926 
10 2.68821 
10 2.37685 
10 2.37011 
10 2.63504 
10 2.46793 
10 2.61558 
10 2.40775 
10 2.40835 
10 2.30053 
10 2.25906 
10 2.42289 
10 2.59067 
10 2.18457 
10 2.05307 
10 2.30483 
10 2.34863 
10 2.47568 
10 2.46562 
10 2.35790 
10 2.49675 
10 2.51249 
10 2.18827 
10 2.38552 
10 2.29352 
10 2.50452 
10 2.50164 
10 2.45960 
10 2.25221 
10 2.68752 
10 2.51782 
10 2.45913 
10 2.34640 
10 2.32278 
10 2.60670 
10 2.23044 
10 2.58108 
10 2.14760 
10 2.27864 
10 2.46203 
10 2.76475 
10 2.37970 
10 2.36624 
10 2.28023 
10 2.32265 
10 2.54524 
10 2.42699 
10 2.25312 
10 2.05529 
10 2.71769 
10 2.38926 
10 2.46531 
10 2.55312 
10 2.44343 
10 2.40471 
10 2.46163 
10 2.45209 
2 1.10691 
2 1.10209 
2 1.08977 
2 1.08952 
2 1.10963 
2 1.10630 
2 1.08972 
2 1.09334 
2 1.10287 
2 1.09604 
2 1.09581 
2 1.09080 
2 1.08794 
2 1.09772 
2 1.10423 
2 1.09419 
2 1.09899 
2 1.09555 
2 1.09648 
2 1.09969 
2 1.09677 
2 1.09039 
2 1.09621 
2 1.09183 
2 1.09503 
2 1.09739 
2 1.10349 
2 1.09377 
2 1.10544 
2 1.08777 
2 1.10569 
2 1.09629 
2 1.09118 
2 1.09885 
2 1.08766 
2 1.09168 
2 1.09486 
2 1.09655 
2 1.08474 
2 1.09547 
2 1.09065 
2 1.09621 
2 1.09544 
2 1.10183 
2 1.09480 
2 1.10294 
2 1.09797 
2 1.10242 
2 1.08990 
2 1.09238 
2 1.08429 
2 1.09212 
2 1.09405 
2 1.09812 
2 1.11687 
2 1.08849 
2 1.09517 
2 1.08488 
2 1.09612 
2 1.09160 
2 1.09352 
2 1.08616 
2 1.09715 
2 1.08611 
2 1.09365 
2 1.09219 
2 1.09891 
2 1.08777 
2 1.09624 
2 1.09342 
2 1.10546 
2 1.09256 
2 1.08039 
2 1.10507 
2 1.09509 
2 1.09902 
2 1.09526 
2 1.08793 
2 1.09534 
2 1.09289 
2 1.10222 
2 1.09751 
2 1.10746 
2 1.08160 
2 1.10277 
2 1.08872 
2 1.09941 
2 1.10075 
2 1.09009 
2 1.09079 
2 1.09610 
2 1.08022 
2 1.09568 
2 1.08967 
2 1.10256 
2 1.10273 
2 1.09708 
2 1.09684 
2 1.10174 
2 1.10159 
3 1.09156 
3 1.15052 
3 1.15653 
3 1.08933 
3 1.08806 
3 1.10619 
3 1.09461 
3 1.14084 
3 1.14660 
3 1.09750 
3 1.09358 
3 1.10466 
3 1.09978 
3 1.10767 
3 1.10259 
3 1.15902 
3 1.09822 
3 1.07970 
3 1.09406 
3 1.09693 
3 1.10020 
3 1.09706 
3 1.10579 
3 1.10422 
3 1.09815 
3 1.09821 
3 1.09326 
3 1.14352 
3 1.10246 
3 1.09804 
3 1.10635 
3 1.10001 
3 1.08645 
3 1.14397 
3 1.10417 
3 1.09809 
3 1.10182 
3 1.11030 
3 1.09512 
3 1.10535 
3 1.08144 
3 1.09934 
3 1.08213 
3 1.09166 
3 1.10333 
3 1.09561 
3 1.10499 
3 1.09815 
3 1.10078 
3 1.09588 
3 1.10298 
3 1.09890 
3 1.09978 
3 1.09811 
3 1.10718 
3 1.10416 
3 1.15428 
3 1.08695 
3 1.11104 
3 1.09407 
3 1.10646 
3 1.10369 
3 1.09601 
3 1.10075 
3 1.10466 
3 1.10214 
3 1.10326 
3 1.08316 
3 1.08276 
3 1.09884 
3 1.14341 
3 1.10898 
3 1.10384 
3 1.10518 
3 1.10300 
3 1.10577 
3 1.14634 
3 1.10009 
3 1.08785 
3 1.10058 
3 1.10769 
3 1.11571 
3 1.10653 
3 1.09271 
3 1.15380 
3 1.10580 
3 1.10695 
3 1.07834 
3 1.10869 
3 1.10091 
3 1.10591 
3 1.07580 
3 1.10466 
3 1.09867 
3 1.09852 
3 1.09605 
3 1.10443 
3 1.10086 
3 1.09375 
3 1.09810 
4 1.12362 
4 1.12496 
4 1.10906 
4 1.12227 
4 1.13235 
4 1.12300 
4 1.11201 
4 1.11562 
4 1.12625 
4 1.11765 
4 1.10655 
4 1.11499 
4 1.13087 
4 1.11176 
4 1.12169 
4 1.13275 
4 1.10456 
4 1.12756 
4 1.11618 
4 1.11958 
4 1.11464 
4 1.13248 
4 1.12135 
4 1.10943 
4 1.11833 
4 1.11705 
4 1.11725 
4 1.13743 
4 1.11092 
4 1.11017 
4 1.23702 
4 1.11032 
4 1.12291 
4 1.12390 
4 1.11067 
4 1.13057 
4 1.12932 
4 1.19786 
4 1.11441 
4 1.12217 
4 1.12997 
4 1.12386 
4 1.12714 
4 1.12671 
4 1.11155 
4 1.11934 
4 1.11768 
4 1.10768 
4 1.29585 
4 1.12417 
4 1.12615 
4 1.12235 
4 1.12542 
4 1.11355 
4 1.27777 
4 1.12008 
4 1.13845 
4 1.11977 
4 1.10105 
4 1.12615 
4 1.39327 
4 1.12418 
4 1.10345 
4 1.12347 
4 1.10846 
4 1.13747 
4 1.13029 
4 1.11714 
4 1.11849 
4 1.12071 
4 1.13999 
4 1.11771 
4 1.23808 
4 1.12291 
4 1.10972 
4 1.12043 
4 1.12847 
4 1.12388 
4 1.11672 
4 1.27391 
4 1.11858 
4 1.11719 
4 1.10538 
4 1.11287 
4 1.11973 
4 1.12196 
4 1.12231 
4 1.13396 
4 1.12008 
4 1.11046 
4 1.12171 
4 1.12406 
4 1.20033 
4 1.11350 
4 1.11722 
4 1.12216 
4 1.11093 
4 1.11722 
4 1.10952 
4 1.12086 
5 1.38491 
5 1.32487 
5 1.35794 
5 1.36582 
5 1.40030 
5 1.32661 
5 1.38780 
5 1.20232 
5 1.25436 
5 1.35726 
5 1.38884 
5 1.21606 
5 1.20657 
5 1.38063 
5 1.36929 
5 1.31696 
5 1.32861 
5 1.20181 
5 1.29449 
5 1.36006 
5 1.29273 
5 1.30416 
5 1.38690 
5 1.37984 
5 1.32322 
5 1.32175 
5 1.36661 
5 1.38923 
5 1.41515 
5 1.20914 
5 1.34355 
5 1.28377 
5 1.29648 
5 1.19409 
5 1.31988 
5 1.34978 
5 1.22118 
5 1.32708 
5 1.32657 
5 1.38062 
5 1.27260 
5 1.23540 
5 1.38762 
5 1.42219 
5 1.28552 
5 1.29670 
5 1.26786 
5 1.28575 
5 1.40073 
5 1.42061 
5 1.29172 
5 1.29238 
5 1.34751 
5 1.39419 
5 1.39775 
5 1.34588 
5 1.34794 
5 1.28666 
5 1.35870 
5 1.40882 
5 1.38218 
5 1.22383 
5 1.40254 
5 1.26016 
5 1.21621 
5 1.30439 
5 1.29978 
5 1.28716 
5 1.29566 
5 1.25884 
5 1.28426 
5 1.20471 
5 1.20768 
5 1.39499 
5 1.26283 
5 1.31720 
5 1.38519 
5 1.31627 
5 1.34306 
5 1.34784 
5 1.41793 
5 1.19746 
5 1.35987 
5 1.34644 
5 1.26603 
5 1.41815 
5 1.35328 
5 1.30910 
5 1.40895 
5 1.35467 
5 1.34048 
5 1.35374 
5 1.27854 
5 1.34666 
5 1.29081 
5 1.29769 
5 1.30508 
5 1.34056 
5 1.30260 
5 1.32951 
6 1.40112 
6 1.45872 
6 1.42814 
6 1.45177 
6 1.66523 
6 1.67257 
6 1.43128 
6 1.49047 
6 1.45803 
6 1.54544 
6 1.61565 
6 1.46239 
6 1.62435 
6 1.33416 
6 1.60349 
6 1.54474 
6 1.37883 
6 1.45415 
6 1.55982 
6 1.45943 
6 1.56517 
6 1.44584 
6 1.47670 
6 1.49322 
6 1.74405 
6 1.76420 
6 1.59676 
6 1.54049 
6 1.43312 
6 1.33087 
6 1.45855 
6 1.32032 
6 1.48755 
6 1.50461 
6 1.46442 
6 1.50652 
6 1.60970 
6 1.57189 
6 1.43569 
6 1.39628 
6 1.69369 
6 1.56141 
6 1.52879 
6 1.38347 
6 1.49547 
6 1.35696 
6 1.38291 
6 1.54715 
6 1.58443 
6 1.44785 
6 1.35440 
6 1.44908 
6 1.41398 
6 1.50055 
6 1.75374 
6 1.47737 
6 1.34371 
6 1.42059 
6 1.49646 
6 1.54450 
6 1.52818 
6 1.54996 
6 1.69466 
6 1.35132 
6 1.47475 
6 1.66410 
6 1.71218 
6 1.37273 
6 1.53461 
6 1.57623 
6 1.45639 
6 1.40470 
6 1.66915 
6 1.41784 
6 1.50086 
6 1.55385 
6 1.45921 
6 1.54068 
6 1.47202 
6 1.39292 
6 1.55418 
6 1.37474 
6 1.54351 
6 1.47347 
6 1.55058 
6 1.73346 
6 1.41469 
6 1.39886 
6 1.55287 
6 1.49988 
6 1.56195 
6 1.53743 
6 1.53418 
6 1.49762 
6 1.49711 
6 1.46376 
6 1.46028 
6 1.53307 
6 1.45712 
6 1.54657 
7 1.84642 
7 1.48729 
7 1.94250 
7 1.73237 
7 1.78648 
7 1.89492 
7 1.74801 
7 1.93702 
7 1.80204 
7 1.97145 
7 1.47217 
7 1.49012 
7 1.58361 
7 1.56771 
7 1.79151 
7 1.86320 
7 1.69377 
7 1.57750 
7 1.81808 
7 1.78313 
7 1.81378 
7 1.49743 
7 1.79246 
7 1.75394 
7 1.59965 
7 1.80764 
7 1.60460 
7 1.62472 
7 1.78731 
7 1.84093 
7 1.53979 
7 1.57053 
7 1.75774 
7 1.89593 
7 1.55082 
7 1.88318 
7 1.79773 
7 1.85135 
7 1.72017 
7 1.83985 
7 1.59600 
7 1.49163 
7 1.83480 
7 1.61248 
7 1.75336 
7 1.56810 
7 1.94306 
7 1.74557 
7 1.58430 
7 1.88324 
7 1.86431 
7 1.92251 
7 1.64761 
7 1.93072 
7 1.54601 
7 1.68456 
7 1.79730 
7 1.55078 
7 1.89780 
7 1.56941 
7 2.01956 
7 1.86918 
7 1.80419 
7 1.64858 
7 1.62405 
7 1.94489 
7 1.94929 
7 1.62629 
7 1.90012 
7 1.70905 
7 1.56971 
7 1.73735 
7 1.60674 
7 1.76472 
7 1.56397 
7 1.74970 
7 1.75213 
7 1.89553 
7 1.77858 
7 1.68231 
7 1.68636 
7 1.89921 
7 1.84160 
7 1.83619 
7 1.51007 
7 1.85662 
7 1.81635 
7 1.92129 
7 1.67299 
7 1.52626 
7 1.53690 
7 1.73700 
7 1.65662 
7 1.60341 
7 1.49315 
7 1.91543 
7 1.48190 
7 1.72716 
7 1.89232 
7 1.71686 
8 1.86362 
8 1.70486 
8 1.93811 
8 1.89298 
8 2.09157 
8 1.83962 
8 2.35667 
8 1.99665 
8 1.77268 
8 1.82105 
8 1.96044 
8 1.97723 
8 2.07327 
8 1.90458 
8 2.02081 
8 1.96048 
8 1.93232 
8 2.14606 
8 2.15184 
8 2.24990 
8 2.00518 
8 1.88540 
8 1.95418 
8 2.08244 
8 1.86309 
8 1.82711 
8 1.98393 
8 1.98310 
8 2.15265 
8 1.93188 
8 1.80124 
8 2.02390 
8 1.88531 
8 2.19480 
8 2.11130 
8 2.04811 
8 1.94916 
8 2.01839 
8 2.16629 
8 1.87897 
8 2.09548 
8 1.92883 
8 2.09170 
8 1.69638 
8 1.97813 
8 1.82544 
8 1.81797 
8 1.79376 
8 2.00595 
8 1.67345 
8 2.07578 
8 2.13144 
8 1.82121 
8 2.12031 
8 2.06682 
8 1.76383 
8 2.26087 
8 2.11514 
8 1.76345 
8 2.18427 
8 1.87553 
8 1.94527 
8 2.04470 
8 2.26490 
8 1.84727 
8 2.15443 
8 2.20427 
8 1.93405 
8 1.87793 
8 2.26869 
8 1.86254 
8 1.92946 
8 1.83216 
8 1.81657 
8 1.98729 
8 1.83142 
8 2.16407 
8 1.85998 
8 2.17549 
8 1.94527 
8 2.02883 
8 1.94266 
8 1.72161 
8 1.96877 
8 1.88027 
8 1.80723 
8 2.05306 
8 2.22064 
8 2.26505 
8 2.11497 
8 2.13145 
8 2.16516 
8 2.02922 
8 1.77588 
8 1.76566 
8 1.77717 
8 2.15180 
8 1.91087 
8 2.17098 
8 2.04019 
9 1.91459 
9 2.22348 
9 2.46584 
9 2.13895 
9 2.25350 
9 2.27933 
9 2.30178 
9 1.98643 
9 1.90780 
9 2.33745 
9 2.04872 
9 2.13033 
9 1.98406 
9 2.08747 
9 1.69357 
9 2.03740 
9 2.25861 
9 1.85826 
9 2.39922 
9 2.08322 
9 2.04007 
9 2.23612 
9 1.94891 
9 2.38121 
9 2.20371 
9 1.56100 
9 2.07240 
9 2.31932 
9 2.21188 
9 1.96739 
9 2.20073 
9 2.06969 
9 2.06366 
9 2.37197 
9 2.15251 
9 2.34366 
9 2.42059 
9 2.24492 
9 2.07213 
9 2.02918 
9 2.36589 
9 2.40210 
9 2.18435 
9 2.25794 
9 2.23754 
9 1.49908 
9 2.27597 
9 1.97783 
9 2.36509 
9 2.27884 
9 2.29900 
9 2.27742 
9 2.23675 
9 2.06223 
9 2.43181 
9 2.40576 
9 2.25605 
9 2.07586 
9 2.16481 
9 2.24011 
9 2.22545 
9 2.01738 
9 1.95468 
9 2.32556 
9 2.30368 
9 2.04618 
9 1.90685 
9 2.17592 
9 2.06286 
9 2.04252 
9 1.97701 
9 2.31255 
9 2.10720 
9 2.18846 
9 1.94661 
9 2.25267 
9 2.46549 
9 2.29475 
9 2.17249 
9 2.07565 
9 2.22320 
9 2.29246 
9 2.05015 
9 2.01011 
9 2.25929 
9 2.59862 
9 2.04071 
9 2.26666 
9 2.22586 
9 2.28313 
9 2.19313 
9 2.22049 
9 2.40642 
9 2.07409 
9 2.31201 
9 2.21354 
9 2.18870 
9 2.53252 
9 2.09401 
9 2.02595 
