# Supplementary material for: Global genomic analyses of wheat powdery mildew reveal association of pathogen spread with historical human migration and trade
Source: Nat Commun. 2022 Jul 26;13:4315. doi: 10.1038/s41467-022-31975-0 (PMC9315327; doi:10.1038/s41467-022-31975-0)
Supplement: Supplementary file 8 — Source Data [file 41467_2022_31975_MOESM8_ESM.zip › Source Data/Suppl_Fig_24_singleton_SNPs.txt]

Country	ID	Counts_Both	Counts_INDELs	Counts_SNPs
ARG	ARG_3_10	193	31	162
ARG	ARG_3_4	193	31	162
ARG	ARG_3_5	182	52	130
ARG	ARG_3_9	188	50	138
ARG	ARG_4_1	1724	133	1591
ARG	ARG_4_2	1336	131	1205
ARG	ARG_4_6	1036	107	929
ARG	ARG_4_8	994	79	915
AUS	AUS_Australian_Isolate	1661	89	1572
AUS	AUS_CUN3	1382	69	1313
AUS	AUS_FTA	1452	68	1384
CHE	CHE_07004	5445	275	5170
CHE	CHE_07224	6428	313	6115
CHE	CHE_07227	6359	353	6006
CHE	CHE_07230	6280	295	5985
CHE	CHE_07234	6820	335	6485
CHE	CHE_07298	7941	355	7586
CHE	CHE_10001	6602	338	6264
CHE	CHE_94202	8587	414	8173
CHE	CHE_96224	6350	220	6130
CHE	CHE_96229	8166	396	7770
CHE	CHE_96249	8223	392	7831
CHE	CHE_97223	7605	343	7262
CHE	CHE_97266	11644	563	11081
CHE	CHE_98013	5439	266	5173
CHE	CHE_98230	6269	293	5976
CHE	CHE_98250	6215	343	5872
CHN	CHN_1_19	850	50	800
CHN	CHN_1_25	1236	63	1173
CHN	CHN_1_62	2810	170	2640
CHN	CHN_10_8	3266	148	3118
CHN	CHN_11_133	2450	147	2303
CHN	CHN_11_99	1198	81	1117
CHN	CHN_12_3	1446	78	1368
CHN	CHN_12_50	672	50	622
CHN	CHN_12_82	844	45	799
CHN	CHN_13_37	1835	99	1736
CHN	CHN_13_51	7461	361	7100
CHN	CHN_13_76	1998	110	1888
CHN	CHN_15_17	2142	100	2042
CHN	CHN_15_9	1489	82	1407
CHN	CHN_17_18	12097	505	11592
CHN	CHN_17_40	1662	108	1554
CHN	CHN_18_11	870	52	818
CHN	CHN_19_11	1781	88	1693
CHN	CHN_2_25	1006	68	938
CHN	CHN_2_5	1435	83	1352
CHN	CHN_2_65	517	53	464
CHN	CHN_21_1	2202	105	2097
CHN	CHN_21_2	1359	77	1282
CHN	CHN_21_8	2217	128	2089
CHN	CHN_28_9	3933	195	3738
CHN	CHN_3_53	1247	70	1177
CHN	CHN_35_1	1250	65	1185
CHN	CHN_36_3	789	43	746
CHN	CHN_36_70	2125	94	2031
CHN	CHN_37_34	898	62	836
CHN	CHN_37_38	1788	99	1689
CHN	CHN_39_1	1677	100	1577
CHN	CHN_39_19	2427	116	2311
CHN	CHN_39_5	1044	71	973
CHN	CHN_40_2	1671	96	1575
CHN	CHN_45_10	600	35	565
CHN	CHN_45_6	886	42	844
CHN	CHN_46_30	603	34	569
CHN	CHN_47_1	2658	109	2549
CHN	CHN_47_3	618	45	573
CHN	CHN_49_1	2373	128	2245
CHN	CHN_5_112	11879	483	11396
CHN	CHN_5_36	1230	58	1172
CHN	CHN_5_83	907	49	858
CHN	CHN_5_93	1570	112	1458
CHN	CHN_50_2	1546	85	1461
CHN	CHN_51_3	1273	70	1203
CHN	CHN_6_6	1594	58	1536
CHN	CHN_6_69	2129	93	2036
CHN	CHN_7_8	1464	74	1390
CHN	CHN_9_2	1613	79	1534
CHN	CHN_E21	927	56	871
CHN	CHN_GZ_10	990	56	934
CHN	CHN_GZ_6	1373	70	1303
CHN	CHN_HB_13	911	63	848
CHN	CHN_HB_21	1849	92	1757
CHN	CHN_HB_22	1743	100	1643
CHN	CHN_HB_24	639	51	588
CHN	CHN_HG_1	1593	81	1512
CHN	CHN_SC_12	724	40	684
CHN	CHN_SD_3	2023	107	1916
CHN	CHN_SD_5	867	46	821
FRA	FRA_ASOSAN_95_9	11089	543	10546
FRA	FRA_B_STONE_95_45	11330	524	10806
FRA	FRA_M_DOVE_94_10	7921	372	7549
FRA	FRA_MERCIA_COKER_98_25	6503	344	6159
FRA	FRA_MISSION_96_19	8155	430	7725
FRA	FRA_SYROS_2000_15	7306	295	7011
GBR	GBR_JIW11	3600	212	3388
GBR	GBR_JIW2	6345	275	6070
GBR	GBR_JIW48	4999	233	4766
GBR	GBR_WC1110	8991	372	8619
ISR	ISR_103	7708	388	7320
ISR	ISR_113	14094	697	13397
ISR	ISR_13	7620	450	7170
ISR	ISR_15	15430	685	14745
ISRdic	ISR_202	14568	915	13653
ISRdic	ISR_203	14815	930	13885
ISR	ISR_204	6100	282	5818
ISR	ISR_205	9234	457	8777
ISRdic	ISR_206	14661	973	13688
ISRdic	ISR_207	13658	853	12805
ISR	ISR_208	13080	600	12480
ISRdic	ISR_209	8791	495	8296
ISRdic	ISR_210	15488	871	14617
ISRdic	ISR_211	14029	829	13200
ISRdic	ISR_212	15054	934	14120
ISR	ISR_214	9673	474	9199
ISR	ISR_215	10767	516	10251
ISR	ISR_216	11747	624	11123
ISR	ISR_217	8701	461	8240
ISR	ISR_218	10625	549	10076
ISR	ISR_219	11357	523	10834
ISRdic	ISR_220	13401	801	12600
ISR	ISR_30p	10149	590	9559
ISR	ISR_43	16102	894	15208
ISR	ISR_50	9742	549	9193
ISR	ISR_52	11966	629	11337
ISRdic	ISR_58	13160	770	12390
ISRdic	ISR_63	13347	800	12547
ISRdic	ISR_66	14048	898	13150
ISR	ISR_7	9935	492	9443
ISR	ISR_70	13017	617	12400
ISR	ISR_8	15983	675	15308
ISR	ISR_9	9874	544	9330
ISR	ISR_94	10175	510	9665
ISR	ISR_97	2368	145	2223
ISR	ISR_K_U	13674	721	12953
JPN	JPN_244a	1113	63	1050
JPN	JPN_244aii	977	61	916
JPN	JPN_CHI_79a	768	55	713
JPN	JPN_CHI_79b	587	40	547
JPN	JPN_CHIKA	2690	141	2549
JPN	JPN_MEK_13a	753	49	704
JPN	JPN_MEK_13b	693	72	621
JPN	JPN_MEK_13c	725	42	683
JPN	JPN_MEK_2b	566	34	532
JPN	JPN_MEK_2c	755	43	712
KAZ	KAZ_1a	7039	325	6714
KAZ	KAZ_1b	7363	343	7020
KAZ	KAZ_2	11550	519	11031
POL	POL_1	7344	416	6928
POL	POL_3	8069	403	7666
POL	POL_5	7956	348	7608
POL	POL_6	6819	328	6491
RUS	RUS_C1	12265	586	11679
RUS	RUS_K2	10402	465	9937
RUS	RUS_O1a	11484	532	10952
RUS	RUS_O1b	11742	578	11164
TUR	TUR_1a	10487	524	9963
TUR	TUR_1b	13550	593	12957
TUR	TUR_1c	10128	504	9624
USA	USA_1	1673	92	1581
USA	USA_2	1938	85	1853
USA	USA_3	2035	89	1946
USA	USA_4	1956	114	1842
USA	USA_5	2075	124	1951
USA	USA_6	1906	93	1813
USA	USA_7	2961	144	2817
USA	USA_85063	1796	116	1680
USA	USA_AK3_11	1814	78	1736
USA	USA_C4_6	1816	83	1733
USA	USA_J2_1	1981	90	1891
USA	USA_KAN_43	1819	84	1735
USA	USA_Ken_2_5	1755	87	1668
