# Supplementary material for: Global genomic analyses of wheat powdery mildew reveal association of pathogen spread with historical human migration and trade
Source: Nat Commun. 2022 Jul 26;13:4315. doi: 10.1038/s41467-022-31975-0 (PMC9315327; doi:10.1038/s41467-022-31975-0)
Supplement: Supplementary file 8 — Source Data [file 41467_2022_31975_MOESM8_ESM.zip › Source Data/Suppl_Fig_25_TajimaD.txt]

Population	TajimasD
ARG	NA
ARG	NA
ARG	NA
ARG	NA
ARG	NA
ARG	NA
ARG	NA
ARG	-1.44751418746436
ARG	NA
ARG	NA
ARG	NA
ARG	0.333503357997964
ARG	1.16649683703416
ARG	NA
ARG	-1.67405280153854
ARG	NA
ARG	NA
ARG	-1.05481910706237
ARG	NA
ARG	NA
ARG	NA
ARG	NA
ARG	NA
ARG	NA
ARG	NA
ARG	NA
ARG	NA
ARG	-1.72321923824165
ARG	-1.53470372452201
ARG	NA
ARG	NA
ARG	NA
ARG	NA
ARG	NA
ARG	NA
ARG	NA
ARG	NA
ARG	NA
ARG	NA
ARG	NA
ARG	NA
ARG	NA
ARG	NA
ARG	NA
ARG	NA
ARG	NA
ARG	NA
ARG	NA
ARG	NA
ARG	NA
ARG	NA
ARG	NA
ARG	NA
ARG	NA
ARG	NA
ARG	NA
ARG	NA
ARG	NA
ARG	NA
ARG	NA
ARG	NA
ARG	NA
ARG	NA
ARG	NA
ARG	NA
ARG	0.333503357997964
ARG	NA
ARG	NA
ARG	NA
ARG	-1.05481910706237
ARG	NA
ARG	-1.05481910706237
ARG	NA
ARG	0.333503357997964
ARG	NA
ARG	NA
ARG	0.504308133606802
ARG	0.566337252383318
ARG	0.550605462412918
ARG	0.590274586541619
ARG	0.566337252383318
ARG	0.696035616896735
ARG	NA
ARG	NA
ARG	NA
ARG	NA
ARG	-1.05481910706237
ARG	1.90566304446593
ARG	2.04721732211431
ARG	1.76413565407623
ARG	1.99051897427221
ARG	1.92585626188005
ARG	1.96993328715939
ARG	1.80054529041732
ARG	1.55912271535548
ARG	NA
ARG	NA
ARG	NA
ARG	1.6007680463257
ARG	1.6007680463257
ARG	2.07487549404466
ARG	1.50245390194286
ARG	1.85129116921413
ARG	2.1011752225508
ARG	1.43348337012693
ARG	NA
ARG	0.333503357997964
ARG	0.537864672440052
ARG	0.5632071561977
ARG	0.579063009796262
ARG	0.594177796800628
ARG	0.485229023851773
ARG	1.41665165391029
ARG	0.577453860093929
ARG	0.575681554599328
ARG	0.581874421696385
ARG	1.94286420055019
ARG	1.99906821911949
ARG	1.92585626188005
ARG	0.655192321994471
ARG	1.68137408080827
ARG	1.44879670772674
ARG	NA
ARG	1.6007680463257
ARG	1.90984751048747
ARG	1.99051897427221
ARG	1.0922602521828
ARG	1.98088144468936
ARG	1.99906821911949
ARG	1.94286420055019
ARG	1.78833118193333
ARG	1.68137408080827
ARG	1.50764309272171
ARG	1.42159763540877
ARG	0.5632071561977
ARG	0.559620157212307
ARG	0.529287180181876
ARG	0.555468059960579
ARG	0.537864672440052
ARG	0.321396995835063
ARG	0.581874421696385
ARG	0.588832952380128
ARG	0.577453860093929
ARG	0.569092637890286
ARG	0.555468059960579
ARG	0.959976064930484
ARG	1.85129116921413
ARG	2.05854869154083
ARG	2.18405778025962
ARG	2.49285957587966
ARG	2.37197428053912
ARG	1.44416133004623
ARG	2.18405778025962
ARG	2.40277209668606
ARG	2.18405778025962
ARG	2.29195916555821
ARG	1.79365782569711
ARG	2.3379787453878
ARG	2.50750220755812
ARG	2.43884199747995
ARG	2.33843150172018
ARG	2.513857097356
ARG	2.1011752225508
ARG	2.47491199849022
ARG	NA
ARG	NA
ARG	0.321396995835063
ARG	0.411156378292294
ARG	0.555468059960579
ARG	0.333503357997964
ARG	NA
ARG	NA
ARG	0.518463917399963
ARG	0.573719924531913
ARG	0.537864672440052
ARG	0.571536881007276
ARG	0.575681554599328
ARG	NA
ARG	-0.812455388758094
ARG	NA
ARG	NA
ARG	-0.447939441110269
ARG	0.333503357997964
ARG	0.518463917399963
ARG	0.414213353815646
ARG	0.084447149342665
ARG	0.569092637890286
ARG	0.555468059960579
ARG	0.5632071561977
ARG	0.529287180181876
ARG	0.577453860093929
ARG	0.544832188450586
ARG	0.217480660215912
ARG	-1.31009223603618
ARG	0.158749846268108
ARG	0.575681554599328
ARG	-0.991374794574585
ARG	1.48039882035365
ARG	1.95738701777241
ARG	NA
ARG	-1.70118207177714
ARG	-1.73027565992973
ARG	-1.62283828332841
ARG	0.135044987054636
ARG	0.518463917399963
ARG	0.537864672440052
ARG	0.588039433061266
ARG	0.518463917399963
ARG	0.575681554599328
ARG	0.584248809347683
ARG	0.522193818121461
ARG	0.575681554599328
ARG	0.58957647611822
ARG	0.577453860093929
ARG	0.333503357997964
ARG	0.571536881007276
ARG	0.577453860093929
ARG	0.529287180181876
ARG	-1.60098689143566
ARG	-0.915456906396486
ARG	NA
ARG	NA
ARG	NA
ARG	NA
ARG	1.44879670772674
ARG	0.379768852402081
ARG	0.504369275526056
ARG	0.569092637890286
ARG	0.705793178256341
ARG	0.202007660807474
ARG	1.94286420055019
ARG	1.99906821911949
ARG	1.69718867287604
ARG	0.889215573526529
ARG	2.00600318795328
ARG	2.0730453731672
ARG	0.5632071561977
ARG	0.345256523507608
ARG	0.202508148258807
ARG	0.550605462412918
ARG	-0.200964224863747
ARG	NA
ARG	NA
ARG	1.43348337012693
ARG	1.6007680463257
ARG	NA
ARG	2.04721732211431
ARG	2.10861735775258
ARG	2.09005166207006
ARG	1.92585626188005
ARG	2.30646726825518
ARG	1.44416133004623
ARG	NA
ARG	NA
ARG	NA
ARG	NA
ARG	1.16649683703416
ARG	-1.05481910706237
ARG	NA
ARG	NA
ARG	NA
ARG	NA
ARG	NA
ARG	NA
ARG	NA
ARG	NA
ARG	0.45766220865443
ARG	NA
ARG	-1.05481910706237
ARG	NA
ARG	NA
ARG	NA
ARG	NA
ARG	NA
ARG	NA
ARG	1.16649683703416
ARG	NA
ARG	NA
ARG	NA
ARG	-1.05481910706237
ARG	NA
ARG	NA
ARG	0.06935223584528
ARG	NA
ARG	NA
ARG	NA
ARG	NA
ARG	NA
ARG	NA
ARG	NA
ARG	NA
ARG	NA
ARG	NA
ARG	NA
ARG	NA
ARG	NA
ARG	NA
ARG	NA
ARG	NA
ARG	NA
ARG	NA
ARG	-1.53470372452201
ARG	-1.82639649786589
ARG	-1.72321923824165
ARG	-1.7999512560796
ARG	-1.70118207177714
ARG	-1.44751418746436
ARG	-1.80768201584641
ARG	-1.78133639540511
ARG	-1.31009223603618
ARG	-1.44751418746436
ARG	NA
ARG	NA
ARG	NA
ARG	NA
ARG	NA
ARG	NA
ARG	NA
ARG	NA
ARG	NA
ARG	NA
ARG	NA
ARG	NA
ARG	0.333503357997964
ARG	NA
ARG	0.333503357997964
ARG	NA
ARG	-1.44751418746436
ARG	-1.67405280153854
ARG	-1.74147920336563
ARG	-0.839381528260794
ARG	-1.53470372452201
ARG	-1.78133639540511
ARG	-1.7999512560796
ARG	NA
ARG	NA
ARG	-1.05481910706237
ARG	NA
ARG	NA
ARG	0.333503357997964
ARG	0.544832188450586
ARG	NA
ARG	NA
ARG	NA
ARG	NA
ARG	NA
ARG	NA
ARG	NA
ARG	NA
ARG	0.46545159785337
ARG	0.504369275526056
ARG	0.537864672440052
ARG	0.45766220865443
ARG	0.569092637890286
ARG	0.555468059960579
ARG	0.569092637890286
ARG	NA
ARG	NA
ARG	NA
ARG	NA
ARG	NA
ARG	NA
ARG	NA
ARG	NA
ARG	-1.05481910706237
ARG	NA
ARG	NA
ARG	0.931505030771195
ARG	NA
ARG	NA
ARG	NA
ARG	NA
ARG	NA
ARG	NA
ARG	NA
ARG	NA
ARG	NA
ARG	NA
ARG	NA
ARG	NA
ARG	0.333503357997964
ARG	NA
ARG	NA
ARG	NA
ARG	NA
ARG	NA
ARG	NA
ARG	NA
ARG	NA
ARG	NA
ARG	-1.05481910706237
ARG	NA
ARG	NA
ARG	NA
ARG	NA
ARG	NA
ARG	-1.05481910706237
ARG	NA
ARG	-1.05481910706237
ARG	1.16649683703416
ARG	1.16649683703416
ARG	NA
ARG	NA
ARG	NA
ARG	NA
ARG	NA
ARG	NA
ARG	NA
ARG	NA
ARG	1.44416133004623
ARG	NA
ARG	1.21973276710195
ARG	NA
ARG	NA
ARG	0.66737612326232
ARG	0.504369275526056
ARG	0.550605462412918
ARG	0.45766220865443
ARG	0.559620157212307
ARG	0.540894058684068
ARG	0.471772036857046
ARG	NA
ARG	NA
ARG	NA
ARG	NA
ARG	NA
ARG	NA
ARG	NA
ARG	NA
ARG	NA
ARG	0.084447149342665
ARG	0.422835699953921
ARG	-0.200964224863747
ARG	-0.177396590051831
ARG	0.477570727152468
ARG	0.537864672440052
ARG	0.084447149342665
ARG	NA
ARG	0.333503357997964
ARG	NA
ARG	NA
ARG	NA
ARG	NA
ARG	NA
ARG	-1.62283828332841
ARG	-1.44751418746436
ARG	NA
ARG	NA
ARG	NA
ARG	NA
ARG	0.06935223584528
ARG	NA
ARG	1.85129116921413
ARG	NA
ARG	NA
ARG	-1.05481910706237
ARG	-1.05481910706237
ARG	NA
ARG	NA
ARG	NA
ARG	1.16649683703416
ARG	NA
ARG	-1.05481910706237
ARG	NA
ARG	0.518463917399963
ARG	-0.824645337054209
ARG	-1.44751418746436
ARG	-1.31009223603618
ARG	-1.44751418746436
ARG	NA
ARG	NA
ARG	NA
ARG	-1.05481910706237
ARG	NA
ARG	-1.05481910706237
ARG	-1.05481910706237
ARG	-1.31009223603618
ARG	NA
ARG	NA
ARG	-1.31009223603618
ARG	NA
ARG	-1.31009223603618
ARG	-1.05481910706237
ARG	-1.05481910706237
ARG	NA
ARG	NA
ARG	-1.05481910706237
ARG	NA
ARG	NA
ARG	NA
ARG	NA
ARG	NA
ARG	NA
ARG	NA
ARG	NA
ARG	NA
ARG	NA
ARG	-1.05481910706237
ARG	NA
ARG	NA
ARG	NA
ARG	NA
ARG	NA
ARG	1.16649683703416
ARG	NA
ARG	-1.05481910706237
ARG	NA
ARG	NA
ARG	-1.44751418746436
ARG	-1.05481910706237
ARG	NA
ARG	NA
ARG	NA
ARG	NA
ARG	NA
ARG	NA
ARG	NA
ARG	NA
ARG	NA
ARG	NA
ARG	NA
ARG	NA
ARG	NA
ARG	NA
ARG	NA
ARG	NA
ARG	NA
ARG	NA
ARG	NA
ARG	NA
ARG	NA
ARG	NA
ARG	NA
ARG	NA
ARG	NA
ARG	NA
ARG	NA
ARG	NA
ARG	NA
ARG	NA
ARG	NA
ARG	NA
ARG	NA
ARG	NA
ARG	NA
ARG	NA
ARG	NA
ARG	NA
ARG	NA
ARG	NA
ARG	NA
ARG	NA
ARG	NA
ARG	NA
ARG	NA
ARG	NA
ARG	NA
ARG	NA
ARG	NA
ARG	NA
ARG	NA
ARG	NA
ARG	NA
ARG	NA
ARG	NA
ARG	NA
ARG	NA
ARG	NA
ARG	NA
ARG	NA
ARG	NA
ARG	NA
ARG	NA
ARG	NA
ARG	NA
ARG	NA
ARG	NA
ARG	NA
ARG	NA
ARG	NA
ARG	NA
ARG	NA
ARG	NA
ARG	NA
ARG	NA
ARG	NA
ARG	NA
ARG	NA
ARG	NA
ARG	NA
ARG	NA
ARG	NA
ARG	NA
ARG	NA
ARG	NA
ARG	NA
ARG	NA
ARG	NA
ARG	NA
ARG	NA
ARG	NA
ARG	NA
ARG	NA
ARG	NA
ARG	NA
ARG	NA
ARG	NA
ARG	NA
ARG	NA
ARG	NA
ARG	NA
ARG	NA
ARG	NA
ARG	NA
ARG	NA
ARG	NA
ARG	NA
ARG	NA
ARG	NA
ARG	NA
ARG	NA
ARG	NA
ARG	NA
ARG	NA
ARG	-1.5952413553909
ARG	NA
ARG	NA
ARG	NA
ARG	-1.44751418746436
ARG	-1.31009223603618
ARG	NA
ARG	-1.70118207177714
ARG	-1.42052038269735
ARG	-1.05481910706237
ARG	-1.72321923824165
ARG	-1.70118207177714
ARG	-1.72321923824165
ARG	-1.67405280153854
ARG	-1.78133639540511
ARG	-1.7999512560796
ARG	-1.80768201584641
ARG	-1.76999127705452
ARG	-1.75685884102211
ARG	-1.49089073313229
ARG	-1.57585699086562
ARG	-1.70118207177714
ARG	1.73534222160704
ARG	1.89575721851342
ARG	2.24509145883287
ARG	2.42330930462577
ARG	2.02539240811766
ARG	0.442544192010417
ARG	-1.29455522536602
ARG	1.89127977186067
ARG	2.03052546264189
ARG	2.059564799036
ARG	NA
ARG	NA
ARG	0.963180702253056
ARG	2.20090642177347
ARG	NA
ARG	2.20724987259419
ARG	2.48436517778957
ARG	2.55889526746374
ARG	1.44416133004623
ARG	NA
ARG	1.98180332554946
ARG	2.63363217737993
ARG	2.61537769975782
ARG	NA
ARG	NA
ARG	NA
ARG	NA
ARG	NA
ARG	2.52995814690006
ARG	NA
ARG	NA
ARG	2.02694881513138
ARG	1.42819795312952
ARG	2.45239617545804
ARG	2.45239617545804
ARG	2.18405778025962
ARG	2.40532958074673
ARG	2.18405778025962
ARG	2.41108024767003
ARG	2.29195916555821
ARG	1.98180332554946
ARG	2.38427319503575
ARG	NA
ARG	NA
ARG	NA
ARG	0.931505030771195
ARG	0.333503357997964
ARG	NA
ARG	NA
ARG	NA
ARG	NA
ARG	NA
ARG	NA
ARG	NA
ARG	NA
ARG	NA
ARG	NA
ARG	NA
ARG	NA
ARG	NA
ARG	NA
ARG	NA
ARG	-1.05481910706237
ARG	NA
ARG	NA
ARG	NA
ARG	NA
ARG	NA
ARG	NA
ARG	NA
ARG	-1.31009223603618
ARG	NA
ARG	NA
ARG	NA
ARG	NA
ARG	NA
ARG	NA
ARG	NA
ARG	NA
ARG	NA
ARG	NA
ARG	NA
ARG	-1.05481910706237
ARG	-1.44751418746436
ARG	NA
ARG	-1.05481910706237
ARG	NA
ARG	-1.05481910706237
ARG	NA
ARG	NA
ARG	NA
ARG	NA
ARG	NA
ARG	-1.05481910706237
ARG	NA
ARG	NA
ARG	NA
ARG	NA
ARG	NA
ARG	NA
ARG	NA
ARG	NA
ARG	NA
ARG	NA
ARG	NA
ARG	NA
ARG	NA
ARG	NA
ARG	NA
ARG	NA
ARG	NA
ARG	NA
ARG	1.16649683703416
ARG	0.45766220865443
ARG	NA
ARG	1.16649683703416
ARG	-1.05481910706237
ARG	NA
ARG	NA
ARG	-1.05481910706237
ARG	-1.05481910706237
ARG	NA
ARG	NA
ARG	NA
ARG	NA
ARG	-1.05481910706237
ARG	-1.05481910706237
ARG	NA
ARG	NA
ARG	NA
ARG	NA
ARG	NA
ARG	NA
ARG	NA
ARG	NA
ARG	NA
ARG	NA
ARG	NA
ARG	-1.5952413553909
ARG	-1.76999127705452
ARG	-1.84428476233956
ARG	-1.31009223603618
ARG	-1.05481910706237
ARG	NA
ARG	NA
ARG	NA
ARG	NA
ARG	NA
ARG	NA
ARG	NA
ARG	-1.31009223603618
ARG	-1.53470372452201
ARG	-1.5952413553909
ARG	-1.44751418746436
ARG	-1.44751418746436
ARG	-1.05481910706237
ARG	-1.31009223603618
ARG	-1.72321923824165
ARG	-1.67405280153854
ARG	-1.67405280153854
ARG	-1.67405280153854
ARG	-1.53470372452201
ARG	-1.76999127705452
ARG	NA
ARG	-1.83148598740607
ARG	-1.76999127705452
ARG	-1.83612761507093
ARG	-1.81458664204016
ARG	-1.72321923824165
ARG	-1.80768201584641
ARG	-1.78133639540511
ARG	-1.44751418746436
ARG	-1.31009223603618
ARG	-1.74147920336563
ARG	-1.63982050939117
ARG	-1.67405280153854
ARG	-1.83148598740607
ARG	-1.81458664204016
ARG	NA
ARG	-1.65898083479305
ARG	-1.7999512560796
ARG	-1.78133639540511
ARG	-1.5952413553909
ARG	-1.75685884102211
ARG	-1.44751418746436
ARG	-1.80768201584641
ARG	NA
ARG	-1.63982050939117
ARG	-1.2533727229337
ARG	-1.74147920336563
ARG	-1.49277718905399
ARG	-1.79123640146008
ARG	-1.31009223603618
ARG	-1.67405280153854
ARG	-1.79123640146008
ARG	-1.84037804476907
ARG	-1.5952413553909
ARG	-1.67405280153854
ARG	-1.5952413553909
ARG	-1.72321923824165
ARG	-1.70118207177714
ARG	-1.79123640146008
ARG	-1.82079097200109
ARG	-1.81458664204016
ARG	-1.63982050939117
ARG	NA
ARG	NA
ARG	NA
ARG	-1.7999512560796
ARG	-1.05481910706237
ARG	NA
ARG	-1.05481910706237
ARG	NA
ARG	NA
ARG	NA
ARG	NA
ARG	NA
ARG	NA
ARG	NA
ARG	NA
ARG	NA
ARG	NA
ARG	NA
ARG	NA
ARG	NA
ARG	NA
ARG	NA
ARG	NA
ARG	NA
ARG	NA
ARG	NA
ARG	NA
ARG	NA
ARG	NA
ARG	-1.05481910706237
ARG	NA
ARG	NA
ARG	NA
ARG	NA
ARG	NA
ARG	0.333503357997964
ARG	NA
ARG	NA
ARG	-1.05481910706237
ARG	NA
ARG	NA
ARG	NA
ARG	NA
ARG	NA
ARG	NA
ARG	NA
ARG	NA
ARG	NA
ARG	NA
ARG	NA
ARG	NA
ARG	NA
ARG	NA
ARG	NA
ARG	-1.05481910706237
ARG	NA
ARG	NA
ARG	NA
ARG	NA
ARG	NA
ARG	-1.05481910706237
ARG	NA
ARG	NA
ARG	NA
ARG	NA
ARG	NA
ARG	1.44416133004623
ARG	NA
ARG	1.16649683703416
ARG	NA
ARG	NA
ARG	NA
ARG	NA
ARG	NA
ARG	NA
ARG	NA
ARG	-1.05481910706237
ARG	0.333503357997964
ARG	0.06935223584528
ARG	NA
ARG	-1.5952413553909
ARG	0.340429467462982
ARG	1.89575721851342
ARG	1.76413565407623
ARG	1.76413565407623
ARG	1.37464821941534
ARG	0.518463917399963
ARG	1.1659492454373
ARG	1.76413565407623
ARG	0.889215573526529
ARG	1.96993328715939
ARG	1.44879670772674
ARG	NA
ARG	NA
ARG	NA
ARG	-1.44751418746436
ARG	-1.67409802047709
ARG	-1.79123640146008
ARG	-1.67405280153854
ARG	-1.44751418746436
ARG	-1.63982050939117
ARG	-1.76999127705452
ARG	-1.70118207177714
ARG	-1.78133639540511
ARG	-1.75685884102211
ARG	-1.5952413553909
ARG	-1.5952413553909
ARG	-1.74147920336563
ARG	-1.80768201584641
ARG	-1.31009223603618
ARG	-1.44751418746436
ARG	-1.72321923824165
ARG	-1.72321923824165
ARG	-1.81458664204016
ARG	-1.05481910706237
ARG	NA
ARG	NA
ARG	NA
ARG	-1.70118207177714
ARG	-1.82639649786589
ARG	-1.57585699086562
ARG	-1.78133639540511
ARG	-1.63982050939117
ARG	-1.76999127705452
ARG	0.45766220865443
ARG	0.485229023851773
ARG	0.203638689171925
ARG	0.529287180181876
ARG	0.646432944570069
ARG	0.566337252383318
ARG	0.5632071561977
ARG	NA
ARG	NA
ARG	NA
ARG	0.537864672440052
ARG	0.580530558499585
ARG	0.559620157212307
ARG	0.599277056991589
ARG	0.5632071561977
ARG	0.253220118694302
ARG	0.705793178256341
ARG	-0.447939441110269
ARG	-0.41500138341259
ARG	0.671416858579368
ARG	0.569092637890286
ARG	1.6707506326787
ARG	0.158749846268108
ARG	0.321396995835063
ARG	-1.39758716790965
ARG	NA
ARG	NA
ARG	NA
ARG	NA
ARG	NA
ARG	NA
ARG	NA
ARG	1.44416133004623
ARG	1.16649683703416
ARG	-0.304408349793084
ARG	-1.53470372452201
ARG	-1.78133639540511
ARG	-1.80768201584641
ARG	1.69061035680662
ARG	1.64305920315663
ARG	1.73782095891543
ARG	1.81343457347464
ARG	1.68137408080827
ARG	-1.76999127705452
ARG	1.92585626188005
ARG	1.16649683703416
ARG	NA
ARG	NA
ARG	NA
ARG	NA
ARG	NA
ARG	1.95738701777241
ARG	NA
ARG	1.98088144468936
ARG	1.69718867287604
ARG	1.44879670772674
ARG	1.81343457347464
ARG	NA
ARG	-1.74147920336563
ARG	0.333503357997964
ARG	NA
ARG	NA
ARG	-1.05481910706237
ARG	NA
ARG	NA
ARG	NA
ARG	1.16649683703416
ARG	NA
ARG	1.44416133004623
ARG	NA
ARG	0.06935223584528
ARG	1.16649683703416
ARG	NA
ARG	NA
ARG	0.573719924531913
ARG	0.45766220865443
ARG	NA
ARG	NA
ARG	NA
ARG	0.577453860093929
ARG	0.550605462412918
ARG	0.414213353815646
ARG	0.333503357997964
ARG	0.158749846268108
ARG	0.550605462412918
ARG	0.422835699953921
ARG	0.152254059842724
ARG	0.537864672440052
ARG	0.45766220865443
ARG	0.544832188450586
ARG	0.544832188450586
ARG	0.580530558499585
ARG	0.601399453256087
ARG	0.595459307119827
ARG	0.414213353815646
ARG	0.45766220865443
ARG	0.566337252383318
ARG	0.333503357997964
ARG	NA
ARG	NA
ARG	NA
ARG	-1.67405280153854
ARG	-1.79123640146008
ARG	-0.251490551604047
ARG	-1.48811978882307
ARG	-1.79123640146008
ARG	-1.78133639540511
ARG	-0.915658776351765
ARG	-1.5952413553909
ARG	-1.05481910706237
ARG	NA
ARG	NA
ARG	NA
ARG	NA
ARG	NA
ARG	NA
ARG	NA
ARG	NA
ARG	NA
ARG	NA
ARG	NA
ARG	NA
ARG	NA
ARG	NA
ARG	NA
ARG	NA
ARG	NA
ARG	NA
ARG	NA
ARG	NA
ARG	NA
ARG	NA
ARG	0.095693101636539
ARG	-1.53470372452201
ARG	-1.53470372452201
ARG	-1.84037804476907
ARG	1.16649683703416
ARG	-1.75685884102211
ARG	-1.37474565684106
ARG	1.90566304446593
ARG	1.88129271897037
ARG	1.95738701777241
ARG	1.94286420055019
ARG	0.527137255403811
ARG	NA
ARG	NA
ARG	-1.31009223603618
ARG	-1.63982050939117
ARG	-1.78133639540511
ARG	NA
ARG	NA
ARG	NA
ARG	NA
ARG	NA
ARG	NA
ARG	NA
ARG	NA
ARG	NA
ARG	NA
ARG	-1.05481910706237
ARG	NA
ARG	-1.05481910706237
ARG	NA
ARG	-1.05481910706237
ARG	NA
ARG	NA
ARG	-1.31009223603618
ARG	NA
ARG	NA
ARG	NA
ARG	-0.447939441110269
ARG	-1.05481910706237
ARG	NA
ARG	NA
ARG	NA
ARG	-1.05481910706237
ARG	NA
ARG	NA
ARG	NA
ARG	NA
ARG	-1.31009223603618
ARG	NA
ARG	NA
ARG	0.485229023851773
ARG	NA
ARG	NA
ARG	-1.05481910706237
ARG	NA
ARG	-1.05481910706237
ARG	NA
ARG	NA
ARG	-0.431420109534337
ARG	NA
ARG	NA
ARG	NA
ARG	-1.05481910706237
ARG	NA
ARG	-1.44751418746436
ARG	NA
ARG	NA
ARG	-1.05481910706237
ARG	-1.31009223603618
ARG	-1.05481910706237
ARG	NA
ARG	NA
ARG	NA
ARG	NA
ARG	NA
ARG	NA
ARG	NA
ARG	NA
ARG	NA
ARG	NA
ARG	NA
ARG	NA
ARG	NA
ARG	NA
ARG	NA
ARG	NA
ARG	NA
ARG	NA
ARG	NA
ARG	NA
ARG	NA
ARG	0.333503357997964
ARG	-1.05481910706237
ARG	-1.72321923824165
ARG	-1.47121352416473
ARG	-1.85554100628635
ARG	-1.8857451722947
ARG	-1.85688972483645
ARG	-1.87098120283519
ARG	-1.86902360902145
ARG	-1.86728006797034
ARG	-1.82639649786589
ARG	NA
ARG	-1.05481910706237
ARG	NA
ARG	-1.88334491861982
ARG	-1.9089681509928
ARG	-1.05481910706237
ARG	-1.87623167625415
ARG	-1.90316363417493
ARG	-1.73027565992973
ARG	-1.05481910706237
ARG	-1.80768201584641
ARG	NA
ARG	-0.992335181353828
ARG	-1.81458664204016
ARG	-1.75685884102211
ARG	-1.53470372452201
ARG	NA
ARG	NA
ARG	NA
ARG	-1.76999127705452
ARG	-1.84037804476907
ARG	-1.85431464442655
ARG	-1.63982050939117
ARG	-1.63982050939117
ARG	-1.5952413553909
ARG	NA
ARG	-1.78133639540511
ARG	-1.31009223603618
ARG	NA
ARG	0.333503357997964
ARG	0.333503357997964
ARG	NA
ARG	NA
ARG	0.333503357997964
ARG	0.333503357997964
ARG	NA
ARG	NA
ARG	NA
ARG	NA
ARG	-0.560678295995602
ARG	-1.75685884102211
ARG	-1.82079097200109
ARG	NA
ARG	0.559620157212307
ARG	1.05822393168589
ARG	2.53875710563984
ARG	2.18405778025962
ARG	2.42330930462577
ARG	0.537864672440052
ARG	0.158749846268108
ARG	0.518463917399963
ARG	0.202508148258807
ARG	0.569092637890286
ARG	NA
ARG	NA
ARG	NA
ARG	NA
ARG	NA
ARG	NA
ARG	0.504369275526056
ARG	0.550605462412918
ARG	0.040820760296757
ARG	0.43323130296885
ARG	-0.780847692670052
ARG	1.50102457683882
ARG	NA
ARG	1.72777980606696
ARG	2.1011752225508
ARG	1.79818531029473
ARG	1.09762635849435
ARG	2.14927956282103
ARG	NA
ARG	1.44416133004623
ARG	0.584673968395683
ARG	1.38177768811642
ARG	NA
ARG	0.182239111595706
ARG	0.06935223584528
ARG	-0.100238528881102
ARG	1.16649683703416
ARG	1.44416133004623
ARG	0.241782794830463
ARG	-1.05481910706237
ARG	0.06935223584528
ARG	NA
ARG	-0.625733987753806
ARG	1.62122726671193
ARG	-1.31009223603618
ARG	0.420384850289378
ARG	0.889215573526529
ARG	NA
ARG	NA
ARG	NA
ARG	NA
ARG	NA
ARG	NA
ARG	1.47357574377634
ARG	-1.5952413553909
ARG	-1.31009223603618
ARG	NA
ARG	NA
ARG	-1.31009223603618
ARG	-1.31009223603618
ARG	-1.05481910706237
ARG	-1.05481910706237
ARG	NA
ARG	NA
ARG	NA
ARG	-1.05481910706237
ARG	-1.05481910706237
ARG	-1.44751418746436
ARG	NA
ARG	-1.05481910706237
ARG	1.16649683703416
ARG	-1.31009223603618
ARG	-0.923365953497473
ARG	-1.63982050939117
ARG	-1.53470372452201
ARG	NA
ARG	NA
ARG	-1.05481910706237
ARG	-1.05481910706237
ARG	-1.44751418746436
ARG	-1.05481910706237
ARG	-1.44751418746436
ARG	0.889215573526529
ARG	-1.05481910706237
ARG	-1.31009223603618
ARG	-1.00801211031649
ARG	-1.5952413553909
ARG	-1.05481910706237
ARG	-1.28010643825931
ARG	-0.177396590051831
ARG	NA
ARG	-0.100238528881102
ARG	NA
ARG	-0.812455388758094
ARG	-1.76999127705452
ARG	-1.78133639540511
ARG	-1.76999127705452
ARG	NA
ARG	NA
ARG	-1.05481910706237
ARG	NA
ARG	NA
ARG	-1.05481910706237
ARG	-1.31009223603618
ARG	NA
ARG	-1.05481910706237
ARG	NA
ARG	NA
ARG	NA
ARG	NA
ARG	-1.05481910706237
ARG	-1.5952413553909
ARG	1.16649683703416
ARG	NA
ARG	-1.05481910706237
ARG	NA
ARG	-1.05481910706237
ARG	NA
ARG	NA
ARG	-0.864856354681963
ARG	-1.05993837952732
ARG	-0.335474976840726
ARG	-1.42105894510769
ARG	-1.70118207177714
ARG	-1.51227073678777
ARG	-1.67405280153854
ARG	-1.74147920336563
ARG	-1.67405280153854
ARG	-1.05385380363206
ARG	-1.54664730456913
ARG	-1.10832128824537
ARG	-1.14142038572284
ARG	-0.852333698491643
ARG	-1.45444016519674
ARG	0.124156335530111
ARG	-1.14142038572284
ARG	-1.14142038572284
ARG	-0.560678295995602
ARG	-0.771379173176207
ARG	-0.705801158757249
ARG	-1.28306227020992
ARG	-0.812455388758094
ARG	0.250733677286824
ARG	0.621680759001469
ARG	1.37461159253962
ARG	0.518463917399963
ARG	1.5342705652395
ARG	-0.547243255833323
ARG	NA
ARG	1.55077540828257
ARG	0.723637289122956
ARG	1.98180332554946
ARG	1.60794530263238
ARG	0.599418922051362
ARG	0.45766220865443
ARG	1.57988469931744
ARG	1.35427189848187
ARG	2.18295918644736
ARG	2.23716035158435
ARG	1.73612652845338
ARG	1.58960137923491
ARG	1.06703669640688
ARG	1.38177768811642
ARG	1.38177768811642
ARG	0.466334609275577
ARG	1.05997574744771
ARG	NA
ARG	0.96570924761944
ARG	1.35125047349671
ARG	1.01793344015712
ARG	1.17624467741948
ARG	0.73816192423248
ARG	2.40532958074673
ARG	1.53652831468264
ARG	0.450935420201307
ARG	0.214524325650386
ARG	0.550605462412918
ARG	0.537864672440052
ARG	0.575681554599328
ARG	0.573719924531913
ARG	0.518463917399963
ARG	NA
ARG	NA
ARG	NA
ARG	0.485229023851773
ARG	1.03292024370737
ARG	1.95738701777241
ARG	1.33615730196792
ARG	1.44879670772674
ARG	1.6007680463257
ARG	2.08663638956809
ARG	1.81343457347464
ARG	1.44879670772674
ARG	1.6007680463257
ARG	1.90566304446593
ARG	0.553628031030939
ARG	-0.409700426409527
ARG	-1.85122143422665
ARG	-0.995339323949834
ARG	1.78192206997425
ARG	1.99051897427221
ARG	1.94286420055019
ARG	0.597510367251173
ARG	1.71336421315408
ARG	2.01976407486982
ARG	1.76114632943412
ARG	1.81001979428687
ARG	1.93210450454959
ARG	1.94286420055019
ARG	NA
ARG	1.43348337012693
ARG	1.85129116921413
ARG	1.62122726671193
ARG	1.90566304446593
ARG	2.01976407486982
ARG	1.95738701777241
ARG	2.03756142569253
ARG	2.00600318795328
ARG	0.891806518285333
ARG	-0.019754163241672
ARG	0.309406829421504
ARG	0.579063009796262
ARG	NA
ARG	NA
ARG	0.575681554599328
ARG	0.663271563613271
ARG	0.825655622306344
ARG	0.931505030771195
ARG	2.03522590157566
ARG	1.99621387501019
ARG	1.88129271897037
ARG	1.85129116921413
ARG	1.92585626188005
ARG	1.76413565407623
ARG	0.587190697664782
ARG	0.655563972152676
ARG	-0.411051273732205
ARG	1.62122726671193
ARG	2.32124496616554
ARG	1.43348337012693
ARG	2.02210622619181
ARG	2.02539240811766
ARG	0.097423928403294
ARG	-1.85122143422665
ARG	-1.84037804476907
ARG	-1.76999127705452
ARG	-1.85987701420065
ARG	-1.75685884102211
ARG	-1.5952413553909
ARG	-1.81458664204016
ARG	-1.74147920336563
ARG	-1.74147920336563
ARG	-1.78133639540511
ARG	-1.74147920336563
ARG	-1.78133639540511
ARG	-1.83612761507093
ARG	-1.82639649786589
ARG	-1.53470372452201
ARG	-1.67405280153854
ARG	-1.63982050939117
ARG	-0.447939441110269
ARG	-1.5952413553909
ARG	-1.44751418746436
ARG	1.44416133004623
ARG	NA
ARG	NA
ARG	NA
ARG	NA
ARG	NA
ARG	NA
ARG	NA
ARG	NA
ARG	NA
ARG	NA
ARG	NA
ARG	NA
ARG	NA
ARG	NA
ARG	NA
ARG	NA
ARG	NA
ARG	NA
ARG	NA
ARG	NA
ARG	NA
ARG	NA
ARG	NA
ARG	NA
ARG	NA
ARG	NA
ARG	NA
ARG	NA
ARG	NA
ARG	NA
ARG	NA
ARG	NA
ARG	NA
ARG	NA
ARG	NA
ARG	NA
ARG	NA
ARG	NA
ARG	NA
ARG	NA
ARG	NA
ARG	NA
ARG	NA
ARG	NA
ARG	NA
ARG	NA
ARG	NA
ARG	NA
ARG	NA
ARG	NA
ARG	NA
ARG	NA
ARG	NA
ARG	NA
ARG	NA
ARG	NA
ARG	NA
ARG	NA
ARG	NA
ARG	NA
ARG	NA
ARG	NA
ARG	NA
ARG	NA
ARG	NA
ARG	NA
ARG	NA
ARG	NA
ARG	NA
ARG	NA
ARG	NA
ARG	NA
ARG	NA
ARG	NA
ARG	NA
ARG	NA
ARG	NA
ARG	NA
ARG	NA
ARG	NA
ARG	NA
ARG	1.44416133004623
ARG	NA
ARG	NA
ARG	-1.31009223603618
ARG	NA
ARG	NA
ARG	NA
ARG	NA
ARG	NA
ARG	-1.31009223603618
ARG	NA
ARG	NA
ARG	NA
ARG	-1.72321923824165
ARG	-1.82639649786589
ARG	-1.82639649786589
ARG	-1.72321923824165
ARG	-1.44751418746436
ARG	-1.72321923824165
ARG	-1.05481910706237
ARG	-1.76999127705452
ARG	-1.7999512560796
ARG	-1.72321923824165
ARG	-1.70118207177714
ARG	-1.67405280153854
ARG	-1.67405280153854
ARG	-1.76999127705452
ARG	-1.86694645605709
ARG	-1.67405280153854
ARG	-1.31009223603618
ARG	-1.72321923824165
ARG	2.1586157314799
ARG	2.29195916555821
ARG	2.52502511334089
ARG	1.81343457347464
ARG	2.04721732211431
ARG	1.13660136901003
ARG	0.555468059960579
ARG	1.45205275912748
ARG	0.130368346671027
ARG	-1.31009223603618
ARG	NA
ARG	NA
ARG	-1.05481910706237
ARG	-1.70118207177714
ARG	-1.75685884102211
ARG	-1.33643576811616
ARG	-1.74147920336563
ARG	-1.31009223603618
ARG	0.584673968395683
ARG	NA
ARG	1.16649683703416
ARG	NA
ARG	NA
ARG	NA
ARG	NA
ARG	-1.05481910706237
ARG	-1.05481910706237
ARG	NA
ARG	NA
ARG	NA
ARG	NA
ARG	NA
ARG	-1.05481910706237
ARG	NA
ARG	NA
ARG	NA
ARG	NA
ARG	NA
ARG	NA
ARG	NA
ARG	NA
ARG	0.333503357997964
ARG	NA
ARG	NA
ARG	NA
ARG	NA
ARG	-1.05481910706237
ARG	NA
ARG	NA
ARG	NA
ARG	NA
ARG	NA
ARG	NA
ARG	NA
ARG	NA
ARG	NA
ARG	-1.31009223603618
ARG	-1.05481910706237
ARG	NA
ARG	NA
ARG	NA
ARG	-0.177396590051831
ARG	NA
ARG	NA
ARG	-0.177396590051831
ARG	NA
ARG	NA
ARG	NA
ARG	NA
ARG	NA
ARG	NA
ARG	NA
ARG	NA
ARG	NA
ARG	NA
ARG	1.79365782569711
ARG	1.0992447594198
ARG	0.573719924531913
ARG	1.58523799978597
ARG	1.96993328715939
ARG	1.21973276710195
ARG	-0.537631929594872
ARG	-0.616290632221052
ARG	-0.1719690242595
ARG	1.44879670772674
ARG	1.81343457347464
ARG	2.11421289033494
ARG	0.950120802758189
ARG	2.08176179261969
ARG	2.01976407486982
ARG	1.98088144468936
ARG	2.04949789808968
ARG	1.85129116921413
ARG	1.44879670772674
ARG	1.94286420055019
ARG	1.94286420055019
ARG	1.99906821911949
ARG	2.02880845533016
ARG	-1.25295422807751
ARG	NA
ARG	-1.05481910706237
ARG	NA
ARG	-1.05481910706237
ARG	NA
ARG	NA
ARG	-1.05481910706237
ARG	NA
ARG	NA
ARG	NA
ARG	NA
ARG	NA
ARG	NA
ARG	NA
ARG	NA
ARG	NA
ARG	NA
ARG	-1.05481910706237
ARG	NA
ARG	NA
ARG	NA
ARG	NA
ARG	NA
ARG	-1.05481910706237
ARG	NA
ARG	NA
ARG	NA
ARG	-1.70118207177714
ARG	-1.82079097200109
ARG	-1.44751418746436
ARG	NA
ARG	NA
ARG	NA
ARG	NA
ARG	NA
ARG	NA
ARG	NA
ARG	NA
ARG	-1.31009223603618
ARG	NA
ARG	NA
ARG	NA
ARG	NA
ARG	NA
ARG	NA
ARG	NA
ARG	NA
ARG	NA
ARG	NA
ARG	NA
ARG	NA
ARG	-1.05481910706237
ARG	NA
ARG	NA
ARG	NA
ARG	NA
ARG	NA
ARG	NA
ARG	NA
ARG	NA
ARG	NA
ARG	1.44416133004623
ARG	NA
ARG	NA
ARG	NA
ARG	NA
ARG	NA
ARG	NA
ARG	-1.5952413553909
ARG	-1.76999127705452
ARG	-1.53470372452201
ARG	-1.44751418746436
ARG	NA
ARG	-1.76999127705452
ARG	-1.79123640146008
ARG	-1.70118207177714
ARG	-1.83148598740607
ARG	-1.5952413553909
ARG	-1.82639649786589
ARG	-1.44751418746436
ARG	-1.31009223603618
ARG	-1.05481910706237
ARG	NA
ARG	-1.05481910706237
ARG	-1.31009223603618
ARG	-1.5952413553909
ARG	-1.05481910706237
ARG	-1.05481910706237
ARG	-1.53470372452201
ARG	-1.31009223603618
ARG	-1.53470372452201
ARG	-1.44751418746436
ARG	-1.53470372452201
ARG	NA
ARG	-1.44751418746436
ARG	-1.31009223603618
ARG	NA
ARG	-1.31009223603618
ARG	-1.53470372452201
ARG	NA
ARG	-1.31009223603618
ARG	-1.44751418746436
ARG	-1.05481910706237
ARG	-1.31009223603618
ARG	-1.53470372452201
ARG	-1.81458664204016
ARG	-1.76999127705452
ARG	-1.80768201584641
ARG	-1.72321923824165
ARG	0.06935223584528
ARG	-1.53470372452201
ARG	-1.5952413553909
ARG	-1.53470372452201
ARG	-1.05481910706237
ARG	-1.53470372452201
ARG	NA
ARG	NA
ARG	-1.44751418746436
ARG	-1.31009223603618
ARG	-1.05481910706237
ARG	-1.31009223603618
ARG	-1.02972053742856
ARG	-1.05481910706237
ARG	-1.31009223603618
ARG	NA
ARG	-1.31009223603618
ARG	-1.44751418746436
ARG	-1.05481910706237
ARG	-1.53470372452201
ARG	-1.05481910706237
ARG	-1.5952413553909
ARG	-1.31009223603618
ARG	-1.44751418746436
ARG	-1.31009223603618
ARG	NA
ARG	-1.02972053742856
ARG	NA
ARG	-1.05481910706237
ARG	-1.44751418746436
ARG	-1.53470372452201
ARG	-1.53470372452201
ARG	-1.44751418746436
ARG	NA
ARG	NA
ARG	NA
ARG	NA
ARG	NA
ARG	-1.44751418746436
ARG	-1.05481910706237
ARG	-1.31009223603618
ARG	NA
ARG	-1.05481910706237
ARG	-1.31009223603618
ARG	-1.05481910706237
ARG	-1.05481910706237
ARG	-1.44751418746436
ARG	-1.31009223603618
ARG	-1.44751418746436
ARG	-1.05481910706237
ARG	-1.63982050939117
ARG	-1.44751418746436
ARG	-1.35928994700706
ARG	NA
ARG	NA
ARG	-1.72321923824165
ARG	-1.31009223603618
ARG	-1.53470372452201
ARG	NA
ARG	-1.44751418746436
ARG	-1.05481910706237
ARG	-1.44751418746436
ARG	-1.44751418746436
ARG	-1.74147920336563
ARG	-1.76999127705452
ARG	-1.74147920336563
ARG	NA
ARG	NA
ARG	-1.31009223603618
ARG	-1.31009223603618
ARG	-1.31009223603618
ARG	-1.5952413553909
ARG	-1.63982050939117
ARG	-1.63982050939117
ARG	NA
ARG	0.345256523507608
ARG	0.084447149342665
ARG	0.569092637890286
ARG	0.253220118694302
ARG	0.577453860093929
ARG	1.42159763540877
ARG	1.90566304446593
ARG	1.85129116921413
ARG	1.66243345649523
ARG	1.59760613079553
ARG	1.26555486431064
ARG	1.33723320818578
ARG	-1.74147920336563
ARG	-1.83148598740607
ARG	-1.76999127705452
ARG	-0.923365953497473
ARG	0.681594981832362
ARG	NA
ARG	NA
ARG	NA
ARG	NA
ARG	NA
ARG	NA
ARG	NA
ARG	NA
ARG	NA
ARG	NA
ARG	NA
ARG	NA
ARG	NA
ARG	-1.05481910706237
ARG	NA
ARG	NA
ARG	NA
ARG	NA
ARG	NA
ARG	NA
ARG	NA
ARG	NA
ARG	NA
ARG	1.16649683703416
ARG	NA
ARG	NA
ARG	NA
ARG	0.333503357997964
ARG	NA
ARG	NA
ARG	NA
ARG	NA
ARG	0.333503357997964
ARG	NA
ARG	NA
ARG	NA
ARG	NA
ARG	NA
ARG	NA
ARG	NA
ARG	-1.05481910706237
ARG	NA
ARG	-1.05481910706237
ARG	NA
ARG	NA
ARG	NA
ARG	NA
ARG	NA
ARG	-0.177396590051831
ARG	-0.547243255833323
ARG	0.815696461754926
ARG	-1.67405280153854
ARG	-1.5952413553909
ARG	-1.53470372452201
ARG	-1.63982050939117
ARG	-1.79123640146008
ARG	0.06935223584528
ARG	1.81343457347464
ARG	0.844050034713364
ARG	1.50245390194286
ARG	-1.31009223603618
ARG	-1.7999512560796
ARG	-1.83148598740607
ARG	-1.83612761507093
ARG	NA
ARG	-1.86694645605709
ARG	-1.76999127705452
ARG	-1.90316363417493
ARG	-1.85987701420065
ARG	NA
[truncated: 121,463 more rows]
